# Supplementary material for: Distinct Roles of NANOS1 and NANOS3 in the Cell Cycle and NANOS3-PUM1-FOXM1 Axis to Control G2/M Phase in a Human Primordial Germ Cell Model
Source: Int J Mol Sci. 2022 Jun 13;23(12):6592. doi: 10.3390/ijms23126592 (PMC9223905; doi:10.3390/ijms23126592)
Supplement: Supplementary file 1 [file ijms-23-06592-s001.zip]

Archive with 12 entries (12 files):
- Supplementary Figures.pdf
- Supplementary table S1. Differential gene expression analysis results of RNA-Seq upon NANOS1 and NANOS3 overexpression.xlsx
- Supplementary table S10. Results of gene overlap analysis of ENCODE ChIP-Seq and eCLIP data with RNA-Seq upon NANOS3 overexpression.xlsx
- Supplementary table S11. Results of motif enrichment analysis of RNA-Seq upon NANOS3 overexpression.xlsx
- Supplementary table S2. Gene Ontology analysis of differentially expressed genes upon NANOS1 and NANOS3 overexpression.xlsx
- Supplementary table S3. List of  human infertility genes curated from publicly available data.xlsx
- Supplementary table S4. List of cancer-germ cell genes taken from Bruggerman et al., 2018.xlsx
- Supplementary table S5. Results of biological clustering analysis of NANOS1 and NANOS3 downregulated genes.xlsx
- Supplementary table S6. iRegulon results of NANOS1, NANOS3 and NANOS3-PUM1 downregulated genes.xlsx
- Supplementary table S7. Differential gene correlation analysis results.xlsx
- Supplementary table S8. List of antibodies.xlsx
- Supplementary table S9. List of primers.xlsx
