# Supplementary material for: Distinct Roles of NANOS1 and NANOS3 in the Cell Cycle and NANOS3-PUM1-FOXM1 Axis to Control G2/M Phase in a Human Primordial Germ Cell Model
Source: Int J Mol Sci. 2022 Jun 13;23(12):6592. doi: 10.3390/ijms23126592 (PMC9223905; doi:10.3390/ijms23126592)
Supplement: Supplementary file 1 [file ijms-23-06592-s001.zip › Supplementary table S1. Differential gene expression analysis results of RNA-Seq upon NANOS1 and NANOS3 overexpression.xlsx]

## Sheet: NANOS1 Downregulated
baseMean	HGNC	log2FoldChange	Gene ID	P.value	padj	StdErr	Wald.Stats
740.364	SGK1	-1.37467	6446	7.35865e-21	2.42515e-17	0.146733	-9.36848
345.548	PPM1D	-1.42859	8493	5.51049e-19	1.24362e-15	0.160489	-8.90148
550.913	TGIF1	-1.20821	7050	6.31369e-18	9.49929e-15	0.140055	-8.62672
1195.94	ADM	-1.10471	133	1.00389e-16	1.35937e-13	0.133028	-8.30432
674.903	RASD1	-0.964259	51655	1.33948e-16	1.52617e-13	0.116597	-8.27001
1343.41	SOX17	-1.19969	64321	1.35248e-16	1.52617e-13	0.145086	-8.26886
402.272	FRMD6	-1.08081	122786	8.65606e-16	9.01628e-13	0.134353	-8.04455
201.167	HEY1	-1.37682	23462	6.02097e-15	5.43533e-12	0.176436	-7.80351
606.895	CHSY1	-0.82371	22856	1.02802e-13	6.96023e-11	0.110755	-7.43725
458.551	ADNP	-1.06741	23394	1.00135e-13	6.96023e-11	0.143456	-7.44072
119.085	ARRDC3	-1.62205	57561	1.20907e-13	7.79621e-11	0.21873	-7.41578
198.298	CXCR4	-1.36057	7852	1.45231e-13	8.5503e-11	0.184073	-7.39146
1327.32	AURKA	-0.935805	6790	2.23979e-13	1.21316e-10	0.127604	-7.33364
542.032	ID2	-1.18635	3398	8.65114e-13	4.18375e-10	0.165913	-7.15042
142.979	TSHZ3	-1.25023	57616	1.70361e-12	7.95469e-10	0.177166	-7.05682
314.789	YTHDF2	-1.16845	51441	2.57358e-12	1.13332e-09	0.16694	-6.99924
524.922	MSC	-0.983942	9242	2.59455e-12	1.13332e-09	0.140601	-6.9981
860.628	ERRFI1	-0.907942	54206	7.20254e-12	2.97992e-09	0.132477	-6.85358
470.033	HJURP	-1.05982	55355	7.2622e-12	2.97992e-09	0.154664	-6.8524
221.178	CITED2	-1.16173	10370	1.33625e-11	5.16974e-09	0.171735	-6.76466
136.195	DUSP1	-1.3413	1843	1.80712e-11	6.79726e-09	0.199574	-6.72081
190.025	GPATCH2	-1.08214	55105	2.99838e-11	1.04105e-08	0.16281	-6.64665
235.443	KLF4	-1.29143	9314	3.54531e-11	1.20018e-08	0.195023	-6.62193
442.081	B3GNT2	-1.13687	10678	4.81697e-11	1.59089e-08	0.172869	-6.57649
1942.68	MSX2	-0.891709	4488	5.39987e-11	1.70046e-08	0.135942	-6.55947
91.7825	TIPARP	-1.4897	25976	6.16523e-11	1.89735e-08	0.227793	-6.53968
418.363	PUM1	-0.795528	9698	7.39389e-11	2.2249e-08	0.122155	-6.51244
2966.55	PLK1	-0.581528	5347	1.06441e-10	3.06662e-08	0.0900546	-6.45751
565.543	CCNL1	-0.984675	57018	1.18386e-10	3.33972e-08	0.152867	-6.44139
747.407	ENC1	-0.982283	8507	1.37623e-10	3.7271e-08	0.153039	-6.4185
81.7547	PRDM1	-1.30411	639	1.43771e-10	3.81727e-08	0.203391	-6.41184
553.741		-0.933542	6791	1.47591e-10	3.84333e-08	0.145687	-6.40784
36.4611	BHLHE41	-1.52288	79365	2.06053e-10	5.14584e-08	0.239569	-6.35676
405.9	KBTBD2	-0.911795	25948	2.0901e-10	5.14584e-08	0.143487	-6.35457
1118.33	MCL1	-0.968981	4170	2.54037e-10	6.11389e-08	0.15321	-6.32451
691.318	PPP4R3A	-0.807021	55671	3.40398e-10	7.81242e-08	0.128524	-6.27916
440.644	ZBTB2	-0.928739	57621	3.59684e-10	8.00434e-08	0.14811	-6.27059
1096.73	NCOA2	-0.777164	10499	3.60582e-10	8.00434e-08	0.123946	-6.2702
203.083	PLK2	-1.04426	10769	3.93865e-10	8.4656e-08	0.16691	-6.25644
452.358	TET1	-0.835	80312	4.72159e-10	9.83616e-08	0.13407	-6.22809
355.174	WAPL	-0.981321	23063	4.66663e-10	9.83616e-08	0.157517	-6.22992
1965.41	WASL	-0.661065	8976	6.63016e-10	1.36029e-07	0.107061	-6.17467
1138.8	FNDC3B	-0.641531	64778	7.88585e-10	1.59377e-07	0.104361	-6.14721
468.596	FILIP1	-0.767237	27145	1.20098e-09	2.39155e-07	0.126188	-6.08011
903.437	DUSP16	-0.928125	80824	1.39157e-09	2.69189e-07	0.153246	-6.05645
139.96	SOWAHC	-1.05768	65124	1.4284e-09	2.72423e-07	0.174758	-6.05225
573.187	DLC1	-0.939041	10395	1.52995e-09	2.87736e-07	0.15544	-6.04118
623.171	FAM84B	-0.98636	157638	1.62156e-09	3.00789e-07	0.163527	-6.03179
113.995	ZNF608	-1.21746	57507	1.88549e-09	3.4502e-07	0.20266	-6.00738
130.389	ZFX	-1.06972	7543	2.57686e-09	4.65244e-07	0.179588	-5.95651
1841.13	CDV3	-0.595656	55573	3.12146e-09	5.56153e-07	0.100531	-5.92508
156.364	SMAD7	-1.11906	4092	3.42654e-09	5.87217e-07	0.189359	-5.90974
495.71	WTAP	-0.812723	9589	3.46927e-09	5.87217e-07	0.13757	-5.9077
201.031	OVOL1	-1.04777	5017	4.85033e-09	7.63702e-07	0.179038	-5.85223
328.428	ZHX2	-0.896182	22882	4.98069e-09	7.75213e-07	0.153251	-5.84782
161.018	NR1D1	-1.16275	9572	5.60542e-09	8.52842e-07	0.199507	-5.82812
651.319	KDM5B	-0.657858	10765	5.99741e-09	8.82728e-07	0.113096	-5.81683
98.6554	MORC3	-1.11443	23515	6.19817e-09	8.83467e-07	0.191769	-5.81132
767.569		-0.653436	730101	6.18647e-09	8.83467e-07	0.112436	-5.81164
1447.16	PSD3	-0.63264	23362	6.45477e-09	9.10458e-07	0.108991	-5.80453
180.024	RNF19A	-1.04623	25897	7.16274e-09	9.99904e-07	0.180788	-5.78706
386.728	NUFIP2	-0.964131	57532	8.2894e-09	1.13381e-06	0.167312	-5.76247
91.0238	C3orf38	-1.18758	285237	9.2436e-09	1.23928e-06	0.206749	-5.74405
164.123	MYC	-1.12213	4609	1.00062e-08	1.30283e-06	0.195813	-5.73062
137.572	JMJD1C	-1.06631	221037	1.01493e-08	1.30887e-06	0.18615	-5.72821
446.672	CDCA2	-0.89921	157313	1.07035e-08	1.35455e-06	0.157227	-5.71919
896.238	MEX3C	-0.727085	51320	1.1417e-08	1.43146e-06	0.127375	-5.70821
122.548	SEC24B	-1.04588	10427	1.18006e-08	1.46599e-06	0.183404	-5.70258
698.701	UBAP1	-0.658125	51271	1.21332e-08	1.4936e-06	0.115504	-5.69784
572.117	GNA13	-0.774842	10672	1.28845e-08	1.5595e-06	0.136234	-5.68759
326.615	NUP153	-0.904005	9972	1.28989e-08	1.5595e-06	0.158949	-5.6874
686.665	PUM2	-0.733202	23369	1.44114e-08	1.71235e-06	0.129348	-5.66843
1128.3	HEG1	-0.559105	57493	1.557e-08	1.802e-06	0.0988664	-5.65516
382.404		-0.791249	285116	1.62558e-08	1.86542e-06	0.1401	-5.64775
349.218	BCOR	-1.02672	54880	1.74329e-08	1.96716e-06	0.182181	-5.63572
1831.46	PPP2CA	-0.575742	5515	2.05264e-08	2.25974e-06	0.102673	-5.6075
261.745	MED13	-0.96759	9969	2.17611e-08	2.37635e-06	0.172865	-5.59738
1973.62	CCNB1	-0.563253	891	2.21528e-08	2.38072e-06	0.100683	-5.59429
525.944	RBM27	-0.645821	54439	2.33859e-08	2.49345e-06	0.115637	-5.58488
365.801	SPTY2D1	-0.819799	144108	2.84335e-08	2.9168e-06	0.14769	-5.55082
334.88	PCF11	-0.898121	51585	3.06287e-08	3.11837e-06	0.16218	-5.5378
130.289	SERTAD3	-1.08492	29946	3.28138e-08	3.31591e-06	0.19634	-5.52572
56.0424	ARID4A	-1.2597	5926	3.43936e-08	3.42444e-06	0.228311	-5.51746
215.942	ARID2	-0.940724	196528	3.89686e-08	3.82373e-06	0.171182	-5.49546
128.463	USP43	-1.06707	124739	4.12642e-08	3.93492e-06	0.194531	-5.48535
124.95	ZNF134	-1.07238	7693	4.11767e-08	3.93492e-06	0.195486	-5.48573
279.587	BHLHE40	-1.05299	8553	4.04362e-08	3.93492e-06	0.191838	-5.48894
146.672	RAPGEF2	-0.990256	9693	4.11774e-08	3.93492e-06	0.180515	-5.48573
371.311	AXIN2	-0.992848	8313	4.61491e-08	4.28017e-06	0.181656	-5.46554
970.798	AFF4	-0.685264	27125	5.4215e-08	4.89417e-06	0.126039	-5.4369
1915.78	TFAP2C	-0.638068	7022	5.85965e-08	5.2201e-06	0.117659	-5.42303
307.12	VANGL1	-0.859894	81839	6.21623e-08	5.47541e-06	0.158873	-5.41247
739.859	PPTC7	-0.591573	160760	7.79391e-08	6.59609e-06	0.110125	-5.37184
610.54	CEP55	-0.644273	55165	9.06755e-08	7.48681e-06	0.120549	-5.34448
523.086	SNAPC1	-0.850316	6617	9.21433e-08	7.54537e-06	0.159188	-5.34157
259.89	GZF1	-0.80828	64412	9.30564e-08	7.54537e-06	0.151369	-5.33979
567.165	KIAA1551	-0.823403	55196	9.73737e-08	7.72197e-06	0.154439	-5.33156
337.393	SALL4	-0.868999	57167	9.63611e-08	7.72197e-06	0.162933	-5.33346
509.295	TRIM71	-0.703296	131405	1.06717e-07	8.35288e-06	0.132325	-5.3149
733.337	EP300	-0.742437	2033	1.08145e-07	8.41604e-06	0.139753	-5.31248
279.99	FASTKD5	-0.7421	60493	1.14007e-07	8.63321e-06	0.139944	-5.30285
424.37	MRPL44	-0.651285	65080	1.20239e-07	8.99531e-06	0.123043	-5.29313
218.43	SMCR8	-0.860579	140775	1.25202e-07	9.29084e-06	0.162812	-5.28573
517.316	ZNF24	-0.865409	7572	1.27675e-07	9.39591e-06	0.163836	-5.28215
1267.81	CCNA2	-0.512216	890	1.41537e-07	1.03597e-05	0.0973196	-5.26324
252.702	RIPK4	-0.872711	54101	1.44074e-07	1.04326e-05	0.165915	-5.25998
736.692	WAC	-0.710217	51322	1.48815e-07	1.07186e-05	0.135176	-5.25402
1008.47	CLPX	-0.548762	10845	1.54056e-07	1.09793e-05	0.104573	-5.24765
539.781	FBXO28	-0.659484	23219	1.72776e-07	1.20596e-05	0.126182	-5.22647
273.208	ADNP2	-0.820757	22850	1.84686e-07	1.28248e-05	0.15741	-5.21413
802.303	EXT1	-0.644653	2131	1.93874e-07	1.33942e-05	0.12385	-5.20512
132.982	ASH1L	-1.00208	55870	2.04754e-07	1.4074e-05	0.192894	-5.19497
84.2067	KLF5	-1.12081	688	2.11996e-07	1.44982e-05	0.216019	-5.1885
790.385	CHD2	-0.815458	1106	2.18519e-07	1.48692e-05	0.157338	-5.18285
784.196	WNT9A	-0.721661	7483	2.23341e-07	1.51213e-05	0.13935	-5.17878
484.371	RCOR1	-0.867642	23186	2.53882e-07	1.68309e-05	0.168317	-5.15481
487.348	TNKS2	-0.660738	80351	2.63363e-07	1.73116e-05	0.12835	-5.14794
88.8376	RLF	-1.05973	6018	2.7496e-07	1.79867e-05	0.206178	-5.13985
920.586	WDR26	-0.743334	80232	3.0033e-07	1.95518e-05	0.145091	-5.12324
306.16	TFB2M	-0.766762	64216	3.03967e-07	1.96939e-05	0.14973	-5.12097
148.09	SPRY4	-1.08045	81848	3.30595e-07	2.10169e-05	0.21164	-5.10511
232.773	NR3C1	-0.833627	2908	3.43476e-07	2.16326e-05	0.163524	-5.09788
1248.92	PTP4A1	-0.526884	7803	3.62853e-07	2.27472e-05	0.103565	-5.08748
40.8555	FEM1C	-1.16898	56929	3.85746e-07	2.40709e-05	0.230302	-5.07586
116.04	MYCN	-0.982878	4613	4.20504e-07	2.57649e-05	0.194266	-5.05943
651.031	NCOA3	-0.560017	8202	4.46615e-07	2.72415e-05	0.11094	-5.04793
232.108	SH3RF1	-0.856522	57630	4.9357e-07	2.94424e-05	0.170324	-5.0288
316.243	ZZZ3	-0.788224	26009	5.0239e-07	2.98371e-05	0.156848	-5.0254
119.796	ZBTB21	-1.02106	49854	5.34196e-07	3.11791e-05	0.203657	-5.0136
986.58	ZMIZ1	-0.530955	57178	5.5054e-07	3.18584e-05	0.106025	-5.00781
162.832	FRS2	-0.965936	10818	5.8071e-07	3.33195e-05	0.193283	-4.99752
923.956	GOLPH3	-0.554361	64083	6.46896e-07	3.69604e-05	0.111392	-4.97666
430.3	LARP4B	-0.668345	23185	6.71947e-07	3.79412e-05	0.134495	-4.9693
203.337	HTR7	-0.763729	3363	6.72469e-07	3.79412e-05	0.153694	-4.96915
315.977	KLF7	-0.88645	8609	6.6894e-07	3.79412e-05	0.178354	-4.97017
614.513	CAMSAP2	-0.618882	23271	6.85448e-07	3.85131e-05	0.124638	-4.96544
1105.9	CHD7	-0.652085	55636	7.34305e-07	4.10877e-05	0.131679	-4.95206
199.95	CDKN2AIP	-0.889985	55602	7.42045e-07	4.13499e-05	0.179794	-4.95002
180.496	CCNT2	-0.796413	905	7.4625e-07	4.14138e-05	0.160927	-4.94892
2724.8	NORAD	-0.530203	647979	7.52258e-07	4.15768e-05	0.107169	-4.94736
198.964	UVRAG	-0.812163	7405	7.57925e-07	4.17198e-05	0.164209	-4.9459
159.404	GTF3C4	-0.898546	9329	8.05082e-07	4.41361e-05	0.182108	-4.93413
48.7061	NRIP1	-1.16095	8204	8.46199e-07	4.58335e-05	0.235755	-4.9244
740.143	NFE2L2	-0.654068	4780	8.53484e-07	4.60439e-05	0.132867	-4.92272
1558.66	MDM2	-0.657233	4193	8.64047e-07	4.64288e-05	0.133575	-4.92032
82.0182	TOB1	-1.00265	10140	8.80194e-07	4.69111e-05	0.203929	-4.91669
815.598	ICK	-0.607966	22858	8.79675e-07	4.69111e-05	0.12365	-4.91681
179.379	CNOT4	-1.00934	4850	8.83415e-07	4.69111e-05	0.205317	-4.91598
78.0194	ZBTB34	-1.07138	403341	9.13535e-07	4.8133e-05	0.21823	-4.9094
366.015	NKRF	-0.712079	55922	9.78874e-07	5.13757e-05	0.145446	-4.89584
209.314	RIC1	-0.749784	57589	9.84361e-07	5.14642e-05	0.153182	-4.89474
149.705	TMCC3	-0.926182	57458	1.01943e-06	5.24871e-05	0.189487	-4.88785
522.591	TET3	-0.671381	200424	1.02381e-06	5.25127e-05	0.137381	-4.88701
325.01	SIRT1	-0.864682	23411	1.03371e-06	5.28209e-05	0.177004	-4.88511
251.18	HIPK3	-0.754973	10114	1.05873e-06	5.38958e-05	0.154695	-4.8804
114.459	MAP3K1	-1.07499	4214	1.06798e-06	5.39608e-05	0.220344	-4.87868
332.214	KAT6A	-0.855822	7994	1.0918e-06	5.49594e-05	0.175577	-4.87433
1150.15	FAM83D	-0.640294	81610	1.09976e-06	5.50173e-05	0.131399	-4.87289
140.484	ZBED4	-0.905226	9889	1.1431e-06	5.6134e-05	0.186059	-4.86525
738.626	YTHDF3	-0.679628	253943	1.13834e-06	5.6134e-05	0.139667	-4.86608
1227.71	KIF5B	-0.568565	3799	1.26753e-06	6.15183e-05	0.117356	-4.84478
328.205	CNOT2	-0.663658	4848	1.33445e-06	6.38509e-05	0.137274	-4.83455
195.185	SOCS4	-0.750478	122809	1.3437e-06	6.40673e-05	0.155276	-4.83318
300.783	BAG5	-0.772703	9529	1.36048e-06	6.46395e-05	0.159956	-4.83071
378.113	NAA15	-0.611413	80155	1.41175e-06	6.66083e-05	0.126761	-4.82334
625.155	OTUD6B	-0.589444	51633	1.42197e-06	6.68573e-05	0.122243	-4.8219
158.347	ARID4B	-0.950479	51742	1.44815e-06	6.76187e-05	0.197266	-4.81826
464.679	SMAD4	-0.67394	4089	1.46195e-06	6.80283e-05	0.139927	-4.81637
220.253	HIST1H2AC	-0.757982	8334	1.46888e-06	6.81154e-05	0.157407	-4.81542
268.409	AKIRIN2	-0.817586	55122	1.47388e-06	6.81154e-05	0.169809	-4.81474
342.533	HCAR1	-0.675773	27198	1.54294e-06	7.08236e-05	0.140622	-4.80559
144.552	ZNF607	-0.843039	84775	1.81628e-06	8.22551e-05	0.176632	-4.77286
2899.49	AMOTL2	-0.585451	51421	1.86066e-06	8.31525e-05	0.122788	-4.768
256.529	FBXO45	-0.665176	200933	1.87518e-06	8.35258e-05	0.139554	-4.76643
489.09	BAMBI	-1.10788	25805	1.90766e-06	8.46938e-05	0.232603	-4.76297
107.503	TNFAIP8	-0.904935	25816	1.95023e-06	8.63006e-05	0.190172	-4.75851
100.141	EXOC8	-1.03787	149371	1.96393e-06	8.6624e-05	0.218172	-4.7571
310.588	REST	-0.800625	5978	2.06105e-06	8.91653e-05	0.168647	-4.74734
870.509	CDCA8	-0.541969	55143	2.15511e-06	9.20984e-05	0.11438	-4.73831
76.9401	ZNF148	-0.979773	7707	2.1888e-06	9.32029e-05	0.206914	-4.73516
1045.66	RSRC2	-0.594192	65117	2.37515e-06	9.92649e-05	0.125927	-4.71856
235.31	KLF11	-0.796981	8462	2.4372e-06	0.000101545	0.169091	-4.71331
583.608	SCAF4	-0.72793	57466	2.46553e-06	0.00010241	0.154519	-4.71096
488.447	ARF6	-0.777434	382	2.50294e-06	0.000103646	0.165134	-4.70789
261.347	ANKRD1	-0.820451	27063	2.60148e-06	0.000106892	0.174564	-4.70001
322.063	SCAF8	-0.715434	22828	2.62167e-06	0.000106928	0.152271	-4.69843
1306.74	FUBP1	-0.52497	8880	2.73134e-06	0.000110734	0.111933	-4.69005
190.28	YAF2	-0.72684	10138	2.74135e-06	0.000110808	0.154999	-4.6893
228.067	ZNF131	-0.701838	7690	2.84139e-06	0.00011417	0.149902	-4.68196
161.375		-0.749625	105377021	2.8636e-06	0.000114507	0.160164	-4.68037
141	ASB7	-0.930987	140460	2.9008e-06	0.00011519	0.199026	-4.67772
278.63	CNOT6	-0.722993	57472	2.89657e-06	0.00011519	0.154551	-4.67802
248.734	PIKFYVE	-0.735297	200576	2.92351e-06	0.000115477	0.157245	-4.67612
1264.82	NCOA6	-0.586715	23054	2.92508e-06	0.000115477	0.125473	-4.67601
69.948	ZBED5	-1.03468	58486	3.01302e-06	0.000118259	0.221563	-4.66993
781.589	PPP4R3B	-0.533914	57223	3.23597e-06	0.000125526	0.114691	-4.65524
1176.01	RHOU	-0.715975	58480	3.30076e-06	0.000126976	0.153935	-4.65116
696.493	IVNS1ABP	-0.627766	10625	3.36176e-06	0.000128956	0.13508	-4.64738
122.721	FOXJ3	-0.947586	22887	3.42253e-06	0.000130548	0.204059	-4.64368
124.744	TOB2	-0.852161	10766	3.48944e-06	0.000132354	0.183668	-4.63968
660.698	USP10	-0.52077	9100	3.51331e-06	0.000132888	0.112277	-4.63827
328.697	TNFAIP8L1	-0.660601	126282	3.5986e-06	0.000135734	0.142576	-4.63331
63.4551	FASTKD3	-0.960015	79072	3.61667e-06	0.000136037	0.207245	-4.63228
106.944	HIVEP1	-0.904736	3096	3.74404e-06	0.000139664	0.195614	-4.62511
113.52	CLK1	-0.889766	1195	3.84126e-06	0.000141344	0.192599	-4.61979
79.3534	ZUFSP	-0.953122	221302	3.89058e-06	0.000142771	0.206431	-4.61714
416.948	RREB1	-0.619444	6239	3.90125e-06	0.000142775	0.134178	-4.61658
177.721	THAP1	-0.762692	55145	4.01956e-06	0.000146314	0.16543	-4.61037
664.502	GSK3B	-0.514917	2932	4.11333e-06	0.000148927	0.111803	-4.60557
296.607	QSER1	-0.732127	79832	4.15615e-06	0.000150076	0.15904	-4.60342
891.976	SETD2	-0.557194	29072	4.22443e-06	0.000152136	0.121129	-4.60002
632.675	CREBBP	-0.565519	1387	4.36263e-06	0.000155869	0.123118	-4.59331
646.786	FAM208B	-0.533583	54906	4.8491e-06	0.000171889	0.116727	-4.57121
94.8787	MAD2L1BP	-0.926348	9587	4.89606e-06	0.00017265	0.202738	-4.56919
607.61	PPP1R12A	-0.589114	4659	5.04897e-06	0.000176924	0.129114	-4.56274
23.713	ZNF14	-1.09923	7561	5.05646e-06	0.000176924	0.240931	-4.56243
760.063	ARHGAP35	-0.566546	2909	5.04183e-06	0.000176924	0.12416	-4.56304
213.025	ATAD2B	-0.776272	54454	5.08942e-06	0.000177162	0.170195	-4.56107
419.742	CACUL1	-0.647753	143384	5.32356e-06	0.000183894	0.142313	-4.55162
284.802	ARHGAP29	-0.668686	9411	5.47435e-06	0.000188621	0.147102	-4.54574
65.0189	FBXO34	-0.945746	55030	5.54071e-06	0.000190423	0.208167	-4.5432
83.8098	ZFP30	-1.01699	22835	5.75388e-06	0.000196255	0.224241	-4.53524
156.141	KDM6A	-0.837329	7403	5.77118e-06	0.00019635	0.184653	-4.5346
123.187	WHAMM	-0.911214	123720	5.7908e-06	0.000196434	0.200978	-4.53389
213.783	BACH1	-0.860735	571	6.04315e-06	0.00020205	0.190223	-4.52487
212.122	CSNK1G1	-0.78203	53944	6.06799e-06	0.000202381	0.172862	-4.52401
450.456	ASXL2	-0.737419	55252	6.17729e-06	0.000205016	0.163137	-4.52023
526.59	PRPF38B	-0.598911	55119	6.22824e-06	0.000205033	0.132547	-4.51849
95.5619	ZNF211	-0.849937	10520	6.2535e-06	0.000205033	0.188138	-4.51763
212.773	PPP1R15B	-0.831947	84919	6.27995e-06	0.000205403	0.184192	-4.51674
75.3819	PLCL2	-0.936009	23228	6.32123e-06	0.000206255	0.207295	-4.51535
161.82	ZBTB33	-0.8137	10009	6.45947e-06	0.000210259	0.180391	-4.51076
402.481	UBE3A	-0.63997	7337	6.91096e-06	0.000223879	0.142329	-4.49641
778.256	SETD7	-0.545275	80854	7.28992e-06	0.000235031	0.121576	-4.48504
290.772	CNST	-0.639432	163882	7.37218e-06	0.000237118	0.142646	-4.48265
727.151	SQLE	-0.519771	6713	8.08354e-06	0.00025515	0.116463	-4.46296
649.001	ZMYND8	-0.62457	23613	8.12421e-06	0.000255837	0.139979	-4.46188
513.532	ID4	-0.586144	3400	8.19866e-06	0.000256986	0.131424	-4.45993
318.519	ZNF281	-1.06197	23528	8.52946e-06	0.000264902	0.238568	-4.45144
184.939	PDE12	-0.801452	201626	8.81147e-06	0.000270558	0.180326	-4.44446
127.199	AFTPH	-0.803914	54812	8.8522e-06	0.000271194	0.180921	-4.44346
385.41	ATF7IP	-0.769083	55729	9.30019e-06	0.000283635	0.173497	-4.43284
635.529	WDR43	-0.620461	23160	9.38142e-06	0.000285469	0.140028	-4.43096
38.7912	LCMT2	-1.01845	9836	9.43434e-06	0.000285953	0.229912	-4.42975
78.0738	ZNF124	-0.896085	7678	9.50859e-06	0.000287401	0.202365	-4.42806
193.878	FBXO38	-0.772581	81545	9.53507e-06	0.00028756	0.174498	-4.42746
69.4919	HES1	-0.994705	3280	9.64689e-06	0.000289387	0.224795	-4.42494
92.4355	LYSMD3	-0.857789	116068	9.65978e-06	0.000289387	0.193866	-4.42465
286.928	RPRD2	-0.772241	23248	9.69537e-06	0.000289812	0.174563	-4.42386
259.359	IRF2BPL	-0.760765	64207	9.97529e-06	0.000296218	0.172208	-4.41771
137.012	ZBTB1	-0.762082	22890	1.01172e-05	0.000298468	0.172626	-4.41465
108.158	PLEKHF2	-0.981166	79666	1.01018e-05	0.000298468	0.222236	-4.41498
552.719	NFX1	-0.610992	4799	1.02652e-05	0.000301135	0.1385	-4.41151
392.448	SERTAD4	-0.783654	56256	1.04619e-05	0.000304967	0.177804	-4.4074
48.2256	ZNF551	-1.03146	90233	1.04532e-05	0.000304967	0.234021	-4.40758
63.5256	VCPIP1	-0.970234	80124	1.04984e-05	0.000305062	0.220175	-4.40664
627.902	CTCF	-0.679115	10664	1.05439e-05	0.000305193	0.154144	-4.40571
121.414	SIX4	-0.836863	51804	1.07892e-05	0.000310845	0.190165	-4.40072
183.264	MTF2	-0.744012	22823	1.09181e-05	0.000313888	0.169165	-4.39814
223.371	TERF2	-0.667109	7014	1.13267e-05	0.000322344	0.151956	-4.39016
289.343	PIK3CB	-0.699015	5291	1.13629e-05	0.000322344	0.159248	-4.38947
675.45	ATAD2	-0.590238	29028	1.14026e-05	0.000322344	0.13449	-4.38871
543.299	KIF11	-0.534939	3832	1.14928e-05	0.000324217	0.121937	-4.38699
62.1682	MAFB	-0.93771	9935	1.17725e-05	0.000330729	0.214003	-4.38176
408.684	FAM102B	-0.692473	284611	1.19891e-05	0.000334731	0.158179	-4.37779
328.576	MAT2B	-0.608633	27430	1.21271e-05	0.000337886	0.139107	-4.37529
354.323	SP3	-0.678798	6670	1.24134e-05	0.000345154	0.155324	-4.3702
311.983	ZRANB1	-0.599021	54764	1.28077e-05	0.000355388	0.137284	-4.36336
978.09	HIPK1	-0.506544	204851	1.29418e-05	0.000357418	0.116151	-4.36109
122.062	TET2	-0.901814	54790	1.33932e-05	0.00036712	0.207143	-4.35358
1011.57	ADAMTS9	-0.519476	56999	1.3528e-05	0.000370067	0.119382	-4.35139
465.625	IREB2	-0.567369	3658	1.37016e-05	0.000372557	0.130472	-4.34859
545.744	AVL9	-0.624055	23080	1.38328e-05	0.000374619	0.143576	-4.3465
680.848	PPM1B	-0.532863	5495	1.41571e-05	0.000381115	0.12274	-4.34141
60.6613	NEIL3	-0.926708	55247	1.41528e-05	0.000381115	0.213455	-4.34148
357.976	PHF23	-0.677858	79142	1.42748e-05	0.000383521	0.156203	-4.33959
381.394	MAP3K7	-0.541699	6885	1.43903e-05	0.000385097	0.124878	-4.33782
249.45	DMRTA1	-0.69626	63951	1.45137e-05	0.000387632	0.160579	-4.33594
96.6959	FOXN2	-0.939367	3344	1.48647e-05	0.000394268	0.21691	-4.33068
407.9	ARID1B	-0.566252	57492	1.49151e-05	0.000394463	0.130776	-4.32994
513.609	PURB	-0.504089	5814	1.51501e-05	0.000399899	0.116512	-4.32649
894.199	TP53BP2	-0.507839	7159	1.56511e-05	0.000409134	0.117574	-4.31932
78.4306	ZBTB11	-0.923585	27107	1.63426e-05	0.000423937	0.2143	-4.30977
421.414	RNF4	-0.628121	6047	1.65548e-05	0.000427802	0.14584	-4.30691
285.694	RNF111	-0.819241	54778	1.68266e-05	0.000433998	0.190375	-4.30331
269.862	C11orf95	-0.755292	65998	1.71295e-05	0.000437642	0.175676	-4.29936
39.0365	KIAA2026	-0.993922	158358	1.71063e-05	0.000437642	0.231163	-4.29966
222.443	BTAF1	-0.692184	9044	1.72442e-05	0.000439743	0.161052	-4.29788
244.582	PELI1	-0.680761	57162	1.74143e-05	0.000442416	0.158475	-4.2957
528.356	PHAX	-0.618551	51808	1.7866e-05	0.00045135	0.144184	-4.29002
341.335	PLPP3	-0.561922	8613	1.84914e-05	0.000464549	0.131218	-4.28237
601.976	RNF19B	-0.589016	127544	1.94668e-05	0.000488147	0.137913	-4.27092
255.677	SLC30A1	-0.608095	7779	2.00595e-05	0.000500214	0.142604	-4.26423
517.627	RRS1	-0.542232	23212	2.03058e-05	0.00050359	0.12724	-4.2615
138.36	NRBF2	-0.792775	29982	2.06573e-05	0.000510438	0.186199	-4.25767
1193.93	CEBPZ	-0.508289	10153	2.06375e-05	0.000510438	0.119376	-4.25788
805.026	FAM53C	-0.67437	51307	2.07506e-05	0.000511759	0.158427	-4.25666
59.0488	ZNF614	-0.945093	80110	2.12528e-05	0.000521347	0.222306	-4.25131
154.134	UBXN7	-0.772268	26043	2.15136e-05	0.000526792	0.181771	-4.24857
227.413	PHF3	-0.702162	23469	2.19167e-05	0.000534727	0.165432	-4.24441
128.1	NHSL1	-0.760664	57224	2.20479e-05	0.000535351	0.179272	-4.24307
823.936	RB1CC1	-0.505589	9821	2.20608e-05	0.000535351	0.11916	-4.24294
125.986	EFNB2	-0.762477	1948	2.26859e-05	0.000545631	0.179971	-4.23667
91.4867	SOCS6	-0.859031	9306	2.29523e-05	0.00054911	0.202886	-4.23405
65.2299	ZBTB43	-0.909843	23099	2.31622e-05	0.000553155	0.214991	-4.232
152.036	KAT6B	-0.777661	23522	2.34756e-05	0.000559653	0.183889	-4.22898
629.815	ZNF609	-0.537243	23060	2.38846e-05	0.000567406	0.127155	-4.22509
748.339	VIRMA	-0.507561	25962	2.42685e-05	0.000572566	0.120232	-4.2215
360.063	MGAT2	-0.563068	4247	2.65084e-05	0.00061995	0.134014	-4.20156
829.136	IL6ST	-0.550646	3572	2.78636e-05	0.000647172	0.131411	-4.19026
95.7486	ZFP36L2	-0.842373	678	2.8502e-05	0.000658609	0.201278	-4.18512
359.651	SIN3A	-0.582142	25942	2.86709e-05	0.000661385	0.139143	-4.18377
131.421	E2F3	-0.785828	1871	2.93929e-05	0.000673452	0.188082	-4.17812
849.191	KLF10	-1.00309	7071	2.95856e-05	0.00067558	0.240167	-4.17663
157.967	CTTNBP2NL	-0.787032	55917	3.02356e-05	0.000685796	0.188661	-4.17168
178.698	TRMT10C	-0.74125	54931	3.01973e-05	0.000685796	0.177674	-4.17197
72.8405	ZFP82	-0.898206	284406	3.03379e-05	0.000685819	0.21535	-4.17091
382.822	ZBTB38	-0.564702	253461	3.02908e-05	0.000685819	0.135379	-4.17127
311.437	GADD45B	-0.651367	4616	3.08414e-05	0.000691154	0.156309	-4.16716
44.9001	ING1	-0.936936	3621	3.15193e-05	0.000701979	0.225106	-4.1622
291.381	CDK13	-0.57715	8621	3.16025e-05	0.000702675	0.138685	-4.1616
667.979	ACBD3	-0.559031	64746	3.1669e-05	0.000703	0.134346	-4.16112
147.958	FEM1B	-0.857798	10116	3.22133e-05	0.000708118	0.206339	-4.15723
256.727	SNX18	-0.741193	112574	3.2169e-05	0.000708118	0.178277	-4.15754
352.696	PRPF4B	-0.622837	8899	3.23688e-05	0.000710381	0.14986	-4.15613
335.154	BRIX1	-0.546755	55299	3.25571e-05	0.000711057	0.131596	-4.1548
187.058	CCSER2	-0.674206	54462	3.35727e-05	0.000728539	0.162547	-4.14777
223.206	BAHD1	-0.76319	22893	3.43737e-05	0.000744728	0.18424	-4.14237
392.073	STK17A	-0.616859	9263	3.47873e-05	0.000751283	0.149013	-4.13963
88.628	CENPL	-0.871091	91687	3.50486e-05	0.000751746	0.210515	-4.13791
33.1159	SP4	-0.968675	6671	3.49399e-05	0.000751746	0.234058	-4.13862
407.998	ZHX1	-0.553305	11244	3.50863e-05	0.000751746	0.133724	-4.13766
151.035	CCDC71L	-0.736312	168455	3.67174e-05	0.000781746	0.178404	-4.12722
400.377	SMG8	-0.540361	55181	3.79818e-05	0.000803603	0.131174	-4.11943
331.441	GPBP1	-0.548118	65056	3.80407e-05	0.000803603	0.133068	-4.11907
365.427	FBXW11	-0.563533	23291	3.81581e-05	0.000804827	0.136834	-4.11836
164.184	TEF	-0.658501	7008	3.83959e-05	0.000808584	0.15995	-4.11693
188.804	ZNF331	-0.733661	55422	3.90611e-05	0.000818772	0.178378	-4.11296
1051.99	GADD45A	-0.549055	1647	3.93144e-05	0.000821647	0.133542	-4.11147
62.9539	TOPORS	-0.893472	10210	3.95934e-05	0.000826092	0.217398	-4.10984
202.263	AHCTF1	-0.693536	25909	4.02191e-05	0.000836569	0.168899	-4.10622
375.777	SPEN	-0.583858	23013	4.04235e-05	0.00083859	0.142229	-4.10505
129.876	ZSWIM6	-0.767717	57688	4.21275e-05	0.000865628	0.187454	-4.09549
406.799	GATA4	-0.554071	2626	4.21039e-05	0.000865628	0.135284	-4.09562
49.0379	DLX1	-0.967378	1745	4.30792e-05	0.000878517	0.236505	-4.09031
660.102	HELZ	-0.522257	9931	4.32859e-05	0.000881406	0.127716	-4.0892
283.322	RAB22A	-0.567241	57403	4.37082e-05	0.000887335	0.138793	-4.08695
172.366	SOS1	-0.719274	6654	4.46049e-05	0.000902832	0.176196	-4.08223
466.485	ACVR1	-0.504153	90	4.53129e-05	0.00091443	0.12361	-4.07857
167.842	MED17	-0.688823	9440	4.57489e-05	0.000916548	0.168981	-4.07635
22.3	ZNF597	-0.984016	146434	4.5824e-05	0.000916548	0.241419	-4.07596
345.977	RNF2	-0.521034	6045	4.60151e-05	0.000919013	0.127861	-4.075
1552.91	SIPA1L2	-0.503655	57568	4.68384e-05	0.000929969	0.123722	-4.07087
164.079	CTDSPL2	-0.666778	51496	4.9047e-05	0.000963927	0.164226	-4.06012
183.503	GATA3	-0.799168	2625	5.0698e-05	0.000992054	0.197209	-4.05239
538.225	SEC24A	-0.503585	10802	5.0886e-05	0.000994295	0.124295	-4.05152
93.3781	ZNF329	-0.851986	79673	5.25412e-05	0.00102221	0.210678	-4.04403
186.797	KDM7A	-0.682925	80853	5.49666e-05	0.00106052	0.169316	-4.03344
121.065	TRMT12	-0.766829	55039	5.50583e-05	0.00106052	0.190136	-4.03305
134.928	ZSCAN25	-0.759866	221785	5.59301e-05	0.00107273	0.188582	-4.02935
125.15	AFF1	-0.767252	4299	5.94741e-05	0.00112635	0.191102	-4.01489
149.699	CLP1	-0.707502	10978	6.08434e-05	0.00114557	0.176456	-4.00952
205.54	G2E3	-0.666904	55632	6.19589e-05	0.00116203	0.166509	-4.00522
756.648	CEBPG	-0.503829	1054	6.52397e-05	0.0012085	0.126178	-3.99301
136.814	DENND4C	-0.769897	55667	6.78654e-05	0.0012469	0.193264	-3.98365
89.2066	HSPBAP1	-0.760672	79663	6.81265e-05	0.00125	0.190992	-3.98274
186.355	WDR20	-0.707035	91833	6.82739e-05	0.00125101	0.177548	-3.98222
106.662	REV1	-0.815155	51455	6.90835e-05	0.00126414	0.204843	-3.97942
318.793	DDX59	-0.555806	83479	6.98996e-05	0.00126978	0.139768	-3.97663
395.447	MLLT10	-0.505907	8028	7.06195e-05	0.00127671	0.127298	-3.97419
250.784	INO80	-0.681364	54617	7.06126e-05	0.00127671	0.171446	-3.97421
74.836	FBXO30	-0.892183	84085	7.18712e-05	0.00129416	0.224731	-3.97
196.385	SLC38A2	-0.632131	54407	7.24653e-05	0.0013014	0.159305	-3.96804
345.645	MGA	-0.612283	23269	7.34346e-05	0.00131358	0.154427	-3.96487
942.285	ANKRD17	-0.503535	26057	7.43683e-05	0.00132852	0.127096	-3.96186
159.83	ERBIN	-0.794239	55914	7.50978e-05	0.00133627	0.200589	-3.95953
83.4718	USP38	-0.796446	84640	7.60387e-05	0.00134167	0.201298	-3.95655
53.8228	NFIL3	-0.878038	4783	7.62932e-05	0.00134167	0.221965	-3.95576
53.9097	CMTR2	-0.865086	55783	7.72918e-05	0.00135571	0.218863	-3.95265
251.416	WEE1	-0.591851	7465	7.78631e-05	0.00136396	0.149802	-3.95088
68.4566	RBM12B	-0.892514	389677	7.84921e-05	0.00137321	0.226012	-3.94896
206.041	ZCCHC2	-0.679193	54877	7.8679e-05	0.00137421	0.172018	-3.94839
170.637	KLHL9	-0.655527	55958	7.89653e-05	0.00137421	0.16606	-3.94752
305.885	SAMD8	-0.672998	142891	8.44711e-05	0.00144422	0.171188	-3.93135
91.2823	FAM160B1	-0.764805	57700	8.44215e-05	0.00144422	0.194533	-3.93149
72.2312	HMGXB4	-0.83456	10042	8.77103e-05	0.00147906	0.212774	-3.92229
210.167	PLAGL2	-0.676398	5326	8.86638e-05	0.00148161	0.172564	-3.91969
242.901	CCSAP	-0.752118	126731	8.94476e-05	0.00149023	0.191986	-3.91757
86.2228	FAM214A	-0.777825	56204	9.03763e-05	0.00150158	0.198674	-3.91507
248.607	ZC3H13	-0.570529	23091	9.11135e-05	0.00151012	0.145799	-3.91311
106.6	ABRAXAS2	-0.717	23172	9.25732e-05	0.00153057	0.18341	-3.90928
134.089	MTMR4	-0.73798	9110	9.66702e-05	0.00159215	0.189284	-3.8988
268.689	ANKRD13C	-0.54007	81573	9.79366e-05	0.00160552	0.138634	-3.89565
105.633	SOX4	-0.776401	6659	9.9462e-05	0.00162267	0.199491	-3.8919
234.835	JUN	-0.618318	3725	0.00010005	0.00162834	0.158932	-3.89047
353.22	C18orf25	-0.572825	147339	0.00010084	0.00163726	0.14731	-3.88856
264.611	ZNF451	-0.753211	26036	0.000108361	0.00174058	0.194575	-3.87107
94.4217	ZNF558	-0.735191	148156	0.000113457	0.00181599	0.190471	-3.85985
552.903	RNF6	-0.527696	6049	0.000114916	0.00183499	0.136825	-3.85673
229.524	TNRC6C	-0.583435	57690	0.000115906	0.00184863	0.15136	-3.85463
267.881	PHLPP1	-0.542016	23239	0.000116175	0.00185074	0.140635	-3.85406
298.799	TMEM184C	-0.522005	55751	0.000118647	0.00188126	0.135624	-3.84891
31.9275	ZNF570	-0.904982	148268	0.000120593	0.00189928	0.235371	-3.84492
152.898	GRAMD2B	-0.689295	65983	0.00012099	0.00190282	0.179312	-3.84411
220.131	MAP3K9	-0.707791	4293	0.000121705	0.00190934	0.184193	-3.84267
87.0172	RAPGEF6	-0.775433	51735	0.000121828	0.00190934	0.201809	-3.84242
87.0023	SPSB1	-0.732482	80176	0.000122732	0.00192128	0.190721	-3.8406
460.766	OSBPL11	-0.514047	114885	0.000123399	0.00192505	0.133892	-3.83927
56.6517	CHD9	-0.858005	80205	0.000126759	0.00197066	0.223866	-3.83267
148.584	C2orf49	-0.704383	79074	0.000129379	0.00199536	0.184026	-3.82764
393.483	MKRN2	-0.525016	23609	0.000130692	0.00201331	0.137254	-3.82515
379.826	ZNF507	-0.577178	22847	0.000132972	0.00203916	0.151059	-3.82089
384.663	ANK2	-0.500635	287	0.000137393	0.00209744	0.131303	-3.81282
459.33	CDYL	-0.542013	9425	0.000140611	0.00213695	0.142369	-3.80709
160.534	LEMD3	-0.677551	23592	0.000141577	0.00214921	0.17805	-3.8054
386.658	PANK3	-0.503365	79646	0.000142067	0.00215423	0.132306	-3.80454
87.7077	GRIP1	-0.73788	23426	0.000142286	0.00215514	0.193967	-3.80416
321.249	PDZD8	-0.527626	118987	0.00014247	0.00215552	0.138709	-3.80384
41.4004	MBNL1	-0.878637	4154	0.000145492	0.00218935	0.231303	-3.79864
139.248	KIF18A	-0.759079	81930	0.000146714	0.00220006	0.199938	-3.79657
253.219	DYRK1A	-0.68597	1859	0.000146888	0.00220023	0.180696	-3.79627
86.48	E2F7	-0.778793	144455	0.000147848	0.00221216	0.205234	-3.79466
37.8853	CCDC116	-0.889174	164592	0.000148404	0.0022144	0.23438	-3.79373
285.156	CXorf38	-0.528486	159013	0.000148488	0.0022144	0.13931	-3.79358
108.443	RBAK	-0.778823	57786	0.000148657	0.00221449	0.205315	-3.7933
866.519	CBFA2T2	-0.567658	9139	0.000149429	0.00222109	0.149698	-3.79202
160.249	ZFC3H1	-0.664742	196441	0.000150341	0.00222732	0.17537	-3.79051
289.229	ERI1	-0.527176	90459	0.000150015	0.00222732	0.139058	-3.79105
101.88	DLX3	-0.746871	1747	0.000150747	0.00222845	0.197072	-3.78984
334.451	GRHL2	-0.630821	79977	0.00015234	0.00224955	0.166565	-3.78722
182.668	TRIM24	-0.763014	8805	0.000154046	0.00226978	0.201618	-3.78446
193.347	TRUB1	-0.609099	142940	0.000155885	0.00228941	0.161073	-3.7815
30.2647	ZNF615	-0.89213	284370	0.000157341	0.0023058	0.236064	-3.77919
167.943	C21orf91	-0.65869	54149	0.000159854	0.00233253	0.174476	-3.77524
266.683	ALKBH1	-0.571189	8846	0.00016077	0.00234084	0.151356	-3.77382
2344.36	HIC2	-0.54193	23119	0.000162345	0.00235618	0.143695	-3.77138
242.672	MRPS30	-0.577844	10884	0.000163162	0.00236297	0.153269	-3.77013
66.6461	CFL2	-0.804434	1073	0.00016654	0.00240417	0.21366	-3.76501
79.2577	FBXW7	-0.741449	55294	0.000167435	0.00241452	0.197001	-3.76367
108.848		-0.819639	100287846	0.000170099	0.00243995	0.218005	-3.75973
424.195	EDN1	-0.564233	1906	0.000176145	0.00251335	0.150423	-3.75098
85.3955	SPOPL	-0.757548	339745	0.000181427	0.00256977	0.20236	-3.74357
83.8064	NCK1	-0.756254	4690	0.000182669	0.00257927	0.202107	-3.74185
93.5648	N4BP1	-0.766895	9683	0.000190024	0.00265818	0.205496	-3.73192
113.51	KRCC1	-0.688036	51315	0.000189854	0.00265818	0.184354	-3.73215
49.6365	EPC2	-0.846811	26122	0.00019562	0.00271681	0.227356	-3.72461
379.042	NIPBL	-0.551999	25836	0.000197858	0.00273946	0.148318	-3.72174
224.615	AMD1	-0.547804	262	0.000198568	0.00274368	0.147226	-3.72083
306.74	ESF1	-0.519039	51575	0.000200349	0.00276548	0.13958	-3.71858
127.106	CCNT1	-0.759907	904	0.000200868	0.00276981	0.20439	-3.71792
26.9584	ZNF112	-0.890463	7771	0.000201506	0.00277297	0.239557	-3.71712
214.034	GCC1	-0.660711	79571	0.000203633	0.00278705	0.177875	-3.71447
125.082	TRIM23	-0.666917	373	0.000204682	0.00279677	0.179609	-3.71317
165.841	AEBP2	-0.653146	121536	0.000205806	0.0028093	0.175966	-3.71178
443.472	ASAP1	-0.565796	50807	0.000206909	0.00282151	0.152488	-3.71043
33.4055	SOX9	-0.872146	6662	0.000208176	0.00283024	0.235151	-3.70888
200.266	SIK2	-0.604345	23235	0.000213225	0.00289307	0.163212	-3.70281
61.0289	YOD1	-0.831516	55432	0.000214277	0.00290443	0.224639	-3.70156
441.17	FAM46B	-0.642266	115572	0.000215587	0.00291122	0.173585	-3.70001
800.881	2007-03-01	-0.538115	64844	0.000215853	0.00291122	0.145448	-3.6997
312.022	EBF2	-0.626063	64641	0.000219266	0.00294844	0.169402	-3.69572
149.293	NAA30	-0.751936	122830	0.000220151	0.00295606	0.203518	-3.69469
130.747	SOCS5	-0.657248	9655	0.000220676	0.00295606	0.177919	-3.69409
140.451	SYNJ1	-0.773685	8867	0.000221104	0.00295606	0.209466	-3.6936
34.2323	C11orf96	-0.864803	387763	0.000222021	0.00296131	0.234202	-3.69255
202.508	TMF1	-0.63118	7110	0.000225381	0.00298911	0.171111	-3.68872
169.848	SLC35D1	-0.610148	23169	0.000225726	0.00299076	0.165426	-3.68834
132.047	TNRC6A	-0.726107	27327	0.000235687	0.00309247	0.197455	-3.67733
60.6225	GATA6	-0.842589	2627	0.00024261	0.00316187	0.229592	-3.66994
203.518	ATE1	-0.554821	11101	0.000245576	0.00318675	0.151308	-3.66683
138.403	ZNF200	-0.637587	7752	0.000245406	0.00318675	0.173871	-3.66701
120.863	2005-03-01	-0.687741	54708	0.000248101	0.00321486	0.187691	-3.66421
131.019	ASF1A	-0.667547	25842	0.000249448	0.00322035	0.182249	-3.66283
170.738	ZNF317	-0.715657	57693	0.000251944	0.00323311	0.19552	-3.66028
191.194	TSC22D2	-0.712093	9819	0.000254881	0.00325598	0.194704	-3.65731
290.01	CBLL1	-0.553585	79872	0.00025545	0.00326018	0.151388	-3.65673
77.9044		-0.740212	26148	0.000263562	0.0033323	0.20287	-3.64871
148.175	NDUFAF5	-0.627904	79133	0.000265049	0.00334485	0.172157	-3.64726
536.06	JMJD6	-0.516444	23210	0.000267167	0.00336531	0.141677	-3.64522
147.875	GPR37	-0.619621	2861	0.000268057	0.00337339	0.170022	-3.64436
139.807	ATXN7	-0.782729	6314	0.000268833	0.0033771	0.214822	-3.64362
170.157	MFSD4B	-0.62918	91749	0.000268851	0.0033771	0.172681	-3.6436
260.825	PSMD5	-0.555151	5711	0.000271058	0.00339537	0.152451	-3.6415
144.188	SCYL3	-0.647905	57147	0.000275146	0.00342755	0.178111	-3.63764
44.8101	TOGARAM1	-0.848865	23116	0.00027671	0.00343745	0.23345	-3.63618
132.396	RAD18	-0.649876	56852	0.000276657	0.00343745	0.178722	-3.63623
64.109	PLPP6	-0.796142	403313	0.000277915	0.00344304	0.219018	-3.63506
222.883	DUSP11	-0.531062	8446	0.00027998	0.00346229	0.146171	-3.63315
109.323	ZNF468	-0.725455	90333	0.000282008	0.00347934	0.199779	-3.63129
39.1854	CCDC121	-0.834234	79635	0.000285133	0.00350362	0.229915	-3.62845
347.589	MPHOSPH10	-0.541423	10199	0.000288578	0.00353313	0.149344	-3.62534
58.8843	NUDT4	-0.774336	11163	0.000289554	0.00354186	0.213641	-3.62447
286.775	MFAP3L	-0.531056	9848	0.000291554	0.0035599	0.146592	-3.62269
241.673	GAS2L3	-0.632287	283431	0.000300433	0.00364531	0.17491	-3.61493
86.8467	ZFP28	-0.718033	140612	0.000303791	0.00367946	0.198789	-3.61205
239.499	LRRC8D	-0.605516	55144	0.000304996	0.00368949	0.167685	-3.61102
399.152	RAPH1	-0.54986	65059	0.000307344	0.00370262	0.152357	-3.60903
70.7202	FAM122A	-0.747478	116224	0.000313955	0.00375706	0.207431	-3.60351
107.888	UTP15	-0.667683	84135	0.000319435	0.00380763	0.185519	-3.59901
103.679	ZNF227	-0.669892	7770	0.000323914	0.00385085	0.18632	-3.59538
155.871	ZNF26	-0.587779	7574	0.000326731	0.00387753	0.163584	-3.59313
106.276	MAP3K2	-0.703263	10746	0.000326451	0.00387753	0.195712	-3.59335
278.023	FOXI3	-0.617698	344167	0.000331494	0.003928	0.172092	-3.58936
236.6	GSTCD	-0.5328	79807	0.0003322	0.0039321	0.148462	-3.5888
152.286	PWWP2A	-0.623068	114825	0.000336785	0.00397248	0.173788	-3.58523
805.546	KANSL2	-0.542178	54934	0.000345291	0.00404678	0.151501	-3.57871
88.1433	LNX2	-0.733649	222484	0.000345075	0.00404678	0.204994	-3.57888
433.774	LUZP1	-0.551975	7798	0.0003492	0.0040763	0.154365	-3.57577
281.615	BAZ1A	-0.560591	11177	0.000349065	0.0040763	0.15677	-3.57587
223.844	PIK3R3	-0.579566	8503	0.000354758	0.00413407	0.162269	-3.57164
208.324	PAPD5	-0.54954	64282	0.000357714	0.00415421	0.153956	-3.56946
403.779	PIM3	-0.569818	415116	0.000367378	0.00424822	0.15995	-3.56247
234.603	FAM169A	-0.675516	26049	0.00036938	0.00426409	0.189696	-3.56105
340.515	TGS1	-0.514989	96764	0.000373806	0.00428595	0.144745	-3.55792
235.764	CDK17	-0.554949	5128	0.000375109	0.00429362	0.156016	-3.557
100.23	LATS2	-0.735836	26524	0.000376823	0.00430595	0.206939	-3.55581
157.642	CSPP1	-0.578109	79848	0.000381091	0.00434008	0.162717	-3.55284
227.359	CPEB4	-0.625663	80315	0.000382561	0.00434585	0.176152	-3.55183
189.55	DDHD1	-0.579522	80821	0.00038599	0.0043665	0.16327	-3.54948
114.952	DDX20	-0.694817	11218	0.000390189	0.00440296	0.195909	-3.54663
26.3814	LCA5	-0.849237	167691	0.000394437	0.00444719	0.239642	-3.54378
334.603	GADD45G	-0.635276	10912	0.000396759	0.00446593	0.179343	-3.54223
93.2604	TP53INP1	-0.787342	94241	0.000406528	0.00454191	0.222677	-3.53581
159.595	SECISBP2L	-0.709336	9728	0.000412167	0.00458223	0.200822	-3.53217
237.428	ZDBF2	-0.580683	57683	0.000417451	0.00462733	0.164555	-3.5288
331.7	ZNF217	-0.835412	7764	0.000418037	0.00462733	0.236766	-3.52843
27.5303	ZNF367	-0.846442	195828	0.000420847	0.00465199	0.240013	-3.52665
110.566	PLD6	-0.692201	201164	0.000422313	0.00466059	0.196328	-3.52573
83.7121	PRR14L	-0.715484	253143	0.000425041	0.00467545	0.20303	-3.52403
113.231	NFYA	-0.638242	4800	0.000432928	0.00475448	0.181362	-3.51915
50.5269	SLC22A15	-0.793176	55356	0.000434545	0.00476838	0.225452	-3.51816
62.6252	NFIB	-0.773401	4781	0.000435155	0.00477121	0.219854	-3.51779
399.083	BRAP	-0.578783	8315	0.00044007	0.00480176	0.16467	-3.51481
27.5183	ZFY	-0.846981	7544	0.000443199	0.00482555	0.241104	-3.51293
433.585	BMPR2	-0.50897	659	0.00045081	0.00487963	0.145072	-3.5084
330.181	SOCS3	-0.833159	9021	0.000452244	0.00489036	0.237533	-3.50756
75.6331	S1PR3	-0.781205	1903	0.000452524	0.00489036	0.222731	-3.50739
403.975	DACT1	-0.508845	51339	0.000457553	0.00493683	0.1452	-3.50445
226.243	ISPD	-0.520465	729920	0.00046956	0.00503625	0.148809	-3.49755
199.803	SRGAP1	-0.578964	57522	0.000474656	0.00507286	0.165671	-3.49467
146.343	USP42	-0.599997	84132	0.000476689	0.00508656	0.171746	-3.49352
623.682	ITPKB	-0.503906	3707	0.00048513	0.00515631	0.144434	-3.48884
63.761	KLF15	-0.760375	28999	0.00048703	0.0051684	0.218011	-3.48779
237.946	ARHGAP31	-0.599445	57514	0.000493459	0.00522026	0.172043	-3.48428
173.43	UHRF2	-0.58314	115426	0.00049892	0.00526569	0.167505	-3.48134
332.333	RUNX1	-0.604118	861	0.000505933	0.00531073	0.173717	-3.4776
203.575	ZBTB18	-0.608886	10472	0.000507745	0.00532562	0.175136	-3.47664
237.589	SNX30	-0.569275	401548	0.000511398	0.00535978	0.163834	-3.47471
192.057	FCHO2	-0.543209	115548	0.000517369	0.00541817	0.156472	-3.4716
127.236	KLHL15	-0.725827	80311	0.000517962	0.00542019	0.209094	-3.47129
368.996	MPP5	-0.505339	64398	0.000520005	0.00543737	0.145621	-3.47023
56.3881	ZNF275	-0.742769	10838	0.000528025	0.00549576	0.214294	-3.46612
519.27	ZCCHC3	-0.564744	85364	0.000536505	0.00555414	0.163134	-3.46184
213.372	RSF1	-0.587684	51773	0.000537345	0.00555435	0.169781	-3.46141
101.473	HELQ	-0.651751	113510	0.000537055	0.00555435	0.188283	-3.46156
41.6865	C2orf69	-0.798464	205327	0.000540144	0.00557052	0.230769	-3.46002
325.938	PRICKLE1	-0.554671	144165	0.000550182	0.0056611	0.160539	-3.45505
41.2951	ZNF699	-0.809252	374879	0.000553094	0.00566953	0.234319	-3.45363
167.453		-0.624483	101927746	0.000586187	0.00592355	0.181645	-3.43793
32.931	BCL11B	-0.823655	64919	0.000593228	0.00597242	0.239805	-3.43469
540.659	ZNF318	-0.50325	24149	0.000593117	0.00597242	0.146518	-3.43474
1232.57	CYP1B1	-0.524102	1545	0.000596276	0.00599419	0.152652	-3.4333
20.4069	NOG	-0.82834	9241	0.000600065	0.0060278	0.241387	-3.43159
82.6711	CEP85L	-0.720114	387119	0.000611356	0.00612306	0.210159	-3.42653
154.759	NGDN	-0.60188	25983	0.000625845	0.00623611	0.17598	-3.42016
81.9124	VRTN	-0.666855	55237	0.000625266	0.00623611	0.194963	-3.42041
193.779	PRKAA1	-0.569523	5562	0.000640694	0.00632759	0.166831	-3.41378
71.0158	GTPBP10	-0.722791	85865	0.000650696	0.00641739	0.21199	-3.40955
56.9832	ELF1	-0.752348	1997	0.000653919	0.00644448	0.220746	-3.4082
391.208	ANKRD33B	-0.552514	651746	0.000656906	0.00645981	0.162172	-3.40696
243.549	SPRTN	-0.53335	83932	0.000667855	0.00653899	0.156755	-3.40245
95.8135	ZIK1	-0.690122	284307	0.000674165	0.00657225	0.202985	-3.39988
251.271	ZNF7	-0.516153	7553	0.000685937	0.00664873	0.152027	-3.39514
89.3611	FOXJ1	-0.747882	2302	0.000692165	0.00668994	0.220441	-3.39266
290.976	ZNF410	-0.516753	57862	0.000709846	0.00681704	0.152626	-3.38575
50.9292	ZNF566	-0.768376	84924	0.000710468	0.00681817	0.22696	-3.38551
87.9747	IPMK	-0.722373	253430	0.000713589	0.00682521	0.213448	-3.3843
112.809	DDX28	-0.648765	55794	0.000715874	0.00683614	0.191748	-3.38343
85.7589	RAB23	-0.690998	51715	0.000718532	0.00684737	0.204292	-3.38241
182.032	FOXN3	-0.527911	1112	0.000721383	0.00686664	0.156126	-3.38132
190.172	GCNT1	-0.537917	2650	0.000723406	0.00687414	0.159121	-3.38055
251.874	MTMR9	-0.50949	66036	0.000733209	0.00695265	0.150877	-3.37685
108.382	GAN	-0.631584	8139	0.000742738	0.00702034	0.18723	-3.3733
127.939	TTC33	-0.601602	23548	0.000748061	0.00704416	0.178447	-3.37133
224.171	SLC25A36	-0.557236	55186	0.000757198	0.00710057	0.165451	-3.36798
170.784	ZNF45	-0.600282	7596	0.000783645	0.00729803	0.178735	-3.35851
125.351	SHOC2	-0.647617	8036	0.000790319	0.00732089	0.192964	-3.35616
231.391	RBM33	-0.549977	155435	0.000790425	0.00732089	0.163872	-3.35613
78.4401	NANOG	-0.707819	79923	0.000796262	0.00736992	0.211031	-3.35409
115.248	ZNF561	-0.657962	93134	0.000806034	0.00744457	0.196365	-3.35071
111.243	TSC22D1	-0.697308	8848	0.000852083	0.00776859	0.209069	-3.3353
186.643	POLQ	-0.523922	10721	0.000849219	0.00776859	0.15704	-3.33623
257.257	IFFO2	-0.52601	126917	0.000856271	0.00779219	0.157774	-3.33393
229.471	TWISTNB	-0.536431	221830	0.000857416	0.00779736	0.160918	-3.33356
54.701	HYLS1	-0.741433	219844	0.000859278	0.00779959	0.222455	-3.33296
19.3517	IRF2	-0.802826	3660	0.000873314	0.00787973	0.241201	-3.32845
206.089	KIF16B	-0.505631	55614	0.000878033	0.00791048	0.151981	-3.32695
123.017	NRF1	-0.648317	4899	0.000879455	0.00791801	0.194895	-3.3265
265.644	RAI1	-0.539694	10743	0.000886656	0.00796168	0.162352	-3.32422
94.6904	PPP1R3B	-0.746301	79660	0.000907473	0.00810561	0.224942	-3.31774
103.077	ELMSAN1	-0.71543	91748	0.000925263	0.00822112	0.215991	-3.31232
212.643	NPAS2	-0.518129	4862	0.000932638	0.00826495	0.15653	-3.3101
140.57	TNRC6B	-0.579482	23112	0.000935548	0.0082691	0.175111	-3.30922
165.627	ABCA1	-0.616985	19	0.000934559	0.0082691	0.186427	-3.30952
170.782	PRR15	-0.535118	222171	0.000939787	0.00829574	0.161767	-3.30796
149.636	PRDM2	-0.648312	7799	0.000948091	0.0083527	0.196132	-3.30549
189.438	ANGPT1	-0.539308	284	0.00094755	0.0083527	0.163147	-3.30565
149.298	NAIF1	-0.568501	203245	0.000949319	0.00835808	0.172005	-3.30513
237.58	COIL	-0.510539	8161	0.000951431	0.00836703	0.154498	-3.30451
73.3157	SFR1	-0.669222	119392	0.00095552	0.00838191	0.202592	-3.30331
110.124	WDCP	-0.636563	80304	0.000956988	0.008382	0.19273	-3.30288
351.474	OTUD7B	-0.608681	56957	0.00095821	0.00838728	0.184308	-3.30252
41.0543	INTS6	-0.758593	26512	0.000968765	0.00845235	0.229916	-3.29944
85.7576	ZNF569	-0.664562	148266	0.00097242	0.00847877	0.201481	-3.29839
179.24	NR2F2	-0.568384	7026	0.000990323	0.00859213	0.17259	-3.29326
32.7939	FOXC1	-0.787259	2296	0.00099646	0.00861862	0.239178	-3.29152
118.805	BTBD9	-0.597882	114781	0.000996939	0.00861862	0.18165	-3.29139
211.581	CDKN1B	-0.790428	1027	0.0010088	0.00868413	0.240393	-3.28806
190.736	CDCA7	-0.576755	83879	0.00101501	0.00872096	0.175501	-3.28633
178.484	ERCC6L	-0.549316	54821	0.0010197	0.00875568	0.167218	-3.28504
59.9298	ABHD17B	-0.719938	51104	0.00106128	0.00905529	0.219912	-3.27376
160.128	RPP14	-0.545426	11102	0.00106201	0.00905585	0.166615	-3.27356
94.8976	ZMYM5	-0.629153	9205	0.00107157	0.0091223	0.192341	-3.27103
59.4064	CRK	-0.686644	1398	0.00108373	0.00917173	0.210122	-3.26784
214.78	BRD1	-0.597334	23774	0.00108442	0.00917186	0.182802	-3.26766
282.345	FOXJ2	-0.559	55810	0.00109088	0.00920289	0.171159	-3.26597
229.726	NKTR	-0.526466	4820	0.00110177	0.00927229	0.161336	-3.26316
609.156	KLF6	-0.787322	1316	0.00110859	0.00930649	0.241405	-3.26141
26.9785	SIAH1	-0.781327	6477	0.00111017	0.00931403	0.239597	-3.26101
106.876	RPS6KA5	-0.656698	9252	0.00111516	0.00932699	0.201457	-3.25974
82.4103	FBXO42	-0.719913	54455	0.00114058	0.00948103	0.221284	-3.25334
32.5794	NANP	-0.784151	140838	0.00114708	0.0095152	0.24115	-3.25172
214.559	USP47	-0.535369	55031	0.00114954	0.00952042	0.164672	-3.25111
196.358	TADA2B	-0.53553	93624	0.00118497	0.00973055	0.165161	-3.24247
87.8407	OTX2	-0.700328	5015	0.001186	0.0097307	0.216002	-3.24223
90.9886	TBL1XR1	-0.643772	79718	0.00119011	0.00974913	0.198619	-3.24124
106.588	JCAD	-0.660348	57608	0.00119986	0.00981116	0.20388	-3.23891
188.236	GSPT2	-0.510887	23708	0.00120156	0.00981915	0.157754	-3.23851
244.654	NHLRC2	-0.505102	374354	0.00121211	0.00987733	0.156088	-3.23601
72.1177	MKL2	-0.729387	57496	0.00121222	0.00987733	0.225398	-3.23599
156.142	SGO1	-0.555524	151648	0.00122104	0.00990064	0.17178	-3.23392
93.5171	B3GNT5	-0.636125	84002	0.00123102	0.00996368	0.196846	-3.23159

## Sheet: NANOS1 Upregulated
baseMean	HGNC	log2FoldChange	Gene ID	P.value	padj	StdErr	Wald.Stats
541.883	HSPA6	2.93466	3310	8.18151e-88	5.53929e-84	0.147731	19.865
125.097	ALOXE3	2.21623	59344	1.16698e-32	5.26738e-29	0.186219	11.9012
550.878	ISG15	1.37456	9636	8.95483e-21	2.42515e-17	0.147048	9.34773
4600.15	HSPB1	1.18416	3315	8.43014e-19	1.63075e-15	0.13374	8.85418
166.366	DISP2	1.49399	85455	4.35438e-18	7.37033e-15	0.172334	8.66913
1833.38	NOP53	0.798824	29997	1.79946e-15	1.74046e-12	0.100425	7.95444
2707.44	FDXR	0.719754	2232	2.57726e-14	2.18117e-11	0.0944812	7.61796
3046.53		0.783863	440311	2.77301e-14	2.20879e-11	0.103025	7.6085
1636.62	PBXIP1	0.772765	57326	4.1166e-14	3.09683e-11	0.102255	7.55726
71.6558	CHAC1	1.53714	79094	1.39417e-13	8.5503e-11	0.207809	7.39688
1386.83	RTN4R	0.822271	65078	1.54883e-13	8.73864e-11	0.111375	7.3829
2934.27	SH3BP5L	0.659723	80851	3.48165e-13	1.81327e-10	0.0906921	7.27432
1170.86	MCOLN1	0.810233	57192	4.28995e-13	2.15149e-10	0.111817	7.24608
1046.75	DPM3	0.775943	54344	1.036e-11	4.12601e-09	0.114086	6.80141
2820.8	P4HA2	0.805025	8974	2.40974e-11	8.81901e-09	0.120535	6.67876
2469.09	EIF4EBP1	0.700265	1978	2.78252e-11	9.91529e-09	0.105182	6.65764
1673.77	DNASE2	0.692483	1777	5.26783e-11	1.69837e-08	0.105511	6.56316
79.6984	PRAMEF12	1.34871	390999	8.08892e-11	2.38113e-08	0.207528	6.49894
3538.51	DDRGK1	0.643078	65992	1.34562e-10	3.71859e-08	0.100138	6.42192
928.889	REEP2	0.779483	51308	1.70411e-10	4.35383e-08	0.122064	6.38588
225.49	HYAL3	0.960089	8372	2.5736e-10	6.11389e-08	0.151853	6.3225
542.68	MYH14	0.738465	79784	2.79775e-10	6.53177e-08	0.117038	6.30959
704.411	CLSTN3	0.76349	9746	3.89645e-10	8.4656e-08	0.122	6.25812
490.217	IFITM1	0.792621	8519	1.30941e-09	2.56966e-07	0.130661	6.06624
2170.23	LAMTOR4	0.607345	389541	3.27965e-09	5.76749e-07	0.102645	5.91695
109.561	KHDC1L	1.07388	100129128	3.37531e-09	5.85962e-07	0.181637	5.91222
1011.54	SNHG19	0.734277	100507303	3.69812e-09	6.03329e-07	0.124514	5.89716
1080.99	C17orf62	0.690966	79415	3.64999e-09	6.03329e-07	0.117126	5.89932
3462.58	SCARA3	0.602292	51435	3.65602e-09	6.03329e-07	0.1021	5.89905
2241.39	GDF15	1.35222	9518	4.34201e-09	6.99943e-07	0.230337	5.87061
3431.89	PODXL2	0.586074	50512	4.57641e-09	7.29049e-07	0.0999805	5.86189
1473.34	FAM3A	0.585856	60343	5.48898e-09	8.44617e-07	0.100462	5.83163
642.536	QTRT1	0.682233	81890	5.77414e-09	8.59899e-07	0.117158	5.82317
2480.21	JUND	0.583528	3727	5.7788e-09	8.59899e-07	0.10021	5.82304
1483.16	ORMDL2	0.574744	29095	6.17597e-09	8.83467e-07	0.0988906	5.81192
15114	ID1	0.611595	3397	8.05098e-09	1.11243e-06	0.106044	5.76739
1643.6	AIP	0.61989	9049	9.01428e-09	1.22062e-06	0.107839	5.7483
385.759	MAP1LC3A	0.843773	84557	9.50398e-09	1.2617e-06	0.147015	5.73935
492.619	P3H3	0.683738	10536	9.74308e-09	1.28088e-06	0.119219	5.73514
1765.75	PIDD1	0.599677	55367	1.02484e-08	1.30919e-06	0.104719	5.72657
1637.46	C19orf70	0.61086	125988	1.4416e-08	1.71235e-06	0.107766	5.66837
1284.72	AGTRAP	0.71425	57085	1.46179e-08	1.72123e-06	0.126059	5.66599
349.611	DEDD2	0.779852	162989	1.50398e-08	1.75563e-06	0.137756	5.66111
519.602	SFN	0.951897	2810	1.7195e-08	1.95662e-06	0.168833	5.63809
613.652	DGAT1	0.674861	8694	1.88592e-08	2.11051e-06	0.120036	5.62215
6245.45	CCDC124	0.53712	115098	1.9846e-08	2.20274e-06	0.0956863	5.61334
1505.11	ARL2	0.655291	402	2.20398e-08	2.38072e-06	0.117117	5.59518
566.226	SERINC2	0.698218	347735	2.46122e-08	2.6037e-06	0.125219	5.57599
644.595	TAF6L	0.694538	10629	2.5396e-08	2.66579e-06	0.124681	5.57053
1762.74	SMPD1	0.621739	6609	2.56091e-08	2.66748e-06	0.111641	5.56908
659.079	NAT14	0.628646	57106	2.60569e-08	2.69341e-06	0.112943	5.56606
1099.57	SLC48A1	0.563135	55652	3.33011e-08	3.34022e-06	0.101959	5.52313
237.339	MAP4K1	0.818252	11184	3.74304e-08	3.6996e-06	0.148704	5.50257
653.567	CCDC94	0.6761	55702	4.19172e-08	3.96924e-06	0.123318	5.48258
276.759	PAQR4	0.767942	124222	4.43795e-08	4.15813e-06	0.140328	5.47247
895.024	SPR	0.596292	6697	4.45261e-08	4.15813e-06	0.108974	5.47189
656.278	ZDHHC8	0.626937	29801	5.1062e-08	4.67183e-06	0.115086	5.44757
10421.2	CLU	0.603052	1191	5.08871e-08	4.67183e-06	0.110689	5.44818
208.273	IFI35	0.886068	3430	5.39502e-08	4.89417e-06	0.162947	5.43777
2227.64	TMEM205	0.604102	374882	5.57995e-08	5.00384e-06	0.111216	5.43176
263.795	GPRIN1	0.793093	114787	6.24951e-08	5.47541e-06	0.146557	5.41151
2247.07	SLC27A4	0.554087	10999	6.26755e-08	5.47541e-06	0.1024	5.411
2751.8	XAB2	0.530765	56949	6.42009e-08	5.53723e-06	0.0981683	5.40669
387.204	CYP27A1	0.743292	1593	7.4981e-08	6.42606e-06	0.138189	5.37881
101.973	SLC34A2	1.00904	10568	7.73934e-08	6.59109e-06	0.187795	5.3731
1202.75	SIL1	0.572531	64374	8.0764e-08	6.7927e-06	0.106708	5.36541
595.636	PCED1A	0.640858	64773	8.86244e-08	7.36235e-06	0.119817	5.34863
1273.94	THEM6	0.579286	51337	8.85076e-08	7.36235e-06	0.108301	5.34886
2663.82	HGS	0.545002	9146	9.28717e-08	7.54537e-06	0.102057	5.34015
736.518	VPS18	0.618717	57617	9.71616e-08	7.72197e-06	0.11604	5.33195
645.457	CNPPD1	0.598195	27013	9.75155e-08	7.72197e-06	0.112204	5.33129
824.378	KCNG1	0.628983	3755	1.03068e-07	8.11421e-06	0.118203	5.32123
555.189	WDR54	0.61961	84058	1.0892e-07	8.42792e-06	0.116661	5.31118
822.235	HDDC3	0.566606	374659	1.12295e-07	8.5947e-06	0.106794	5.30561
1732.06	CDIPT	0.564147	10423	1.12345e-07	8.5947e-06	0.106332	5.30553
5798.19	CHPF	0.55328	79586	1.14123e-07	8.63321e-06	0.10434	5.30267
399.335	SGSM3	0.667389	27352	1.16853e-07	8.79059e-06	0.125962	5.29835
242.56	IRF9	1.03835	10379	1.25561e-07	9.29084e-06	0.196463	5.28521
7004.4	SLC38A10	0.522797	124565	1.4401e-07	1.04326e-05	0.09939	5.26006
983.605	MAP1S	0.548087	55201	1.52563e-07	1.09305e-05	0.104409	5.24944
2301.04	EPHX1	0.600304	2052	1.61524e-07	1.14513e-05	0.114586	5.23891
1982.81	WDR34	0.56509	89891	1.64269e-07	1.15853e-05	0.107928	5.2358
12986.1	SLC3A2	0.551529	6520	1.67763e-07	1.17704e-05	0.105416	5.23191
2597.02	ECI1	0.576366	1632	2.29242e-07	1.54436e-05	0.111399	5.17391
3283.76	UCA1	0.544078	652995	2.44276e-07	1.6375e-05	0.1054	5.16204
5926.44	EIF3G	0.56363	8666	2.54807e-07	1.68309e-05	0.109355	5.15413
1496.44	DNPH1	0.513768	10591	2.53914e-07	1.68309e-05	0.099668	5.15479
381.205	COL17A1	0.637185	1308	3.26848e-07	2.10169e-05	0.12476	5.10727
59.165	OAS1	1.17317	4938	3.3023e-07	2.10169e-05	0.229794	5.10532
3455.57	DGCR6L	0.535425	85359	3.30264e-07	2.10169e-05	0.104876	5.1053
649.174	MAP3K10	0.584237	4294	3.4092e-07	2.15719e-05	0.114572	5.0993
555.423	GHDC	0.725762	84514	4.05432e-07	2.51833e-05	0.14325	5.06639
1219.17	CYB5R1	0.526287	51706	4.19551e-07	2.57649e-05	0.104012	5.05987
1625.38	SPNS1	0.558336	83985	4.54021e-07	2.75543e-05	0.110676	5.04479
163.126	PRRG2	0.851127	5639	4.55813e-07	2.75543e-05	0.168739	5.04404
2661.23	AP5Z1	0.516656	9907	4.82141e-07	2.90163e-05	0.102648	5.03329
802.791	MAP3K11	0.569247	4296	4.88054e-07	2.92422e-05	0.113149	5.03095
813.259	SIRT2	0.56291	22933	5.07605e-07	2.99351e-05	0.112057	5.02342
2153.67	C19orf48	0.541924	84798	5.08461e-07	2.99351e-05	0.107887	5.02309
91.1088	IFI6	1.12829	2537	5.26075e-07	3.0838e-05	0.224913	5.01655
2135.61	SLC39A3	0.52008	29985	5.46215e-07	3.17438e-05	0.103822	5.00932
288.735	SERPINB3	0.832845	6317	5.69793e-07	3.28322e-05	0.166529	5.00118
810.416	FKBP2	0.580985	2286	8.23949e-07	4.49883e-05	0.117856	4.92961
791.409	TRMT2A	0.563522	27037	8.31796e-07	4.52343e-05	0.114357	4.92776
817.29	CLCN7	0.615186	1186	9.04035e-07	4.78185e-05	0.125255	4.91145
1455.58	ZDHHC12	0.544335	84885	1.01785e-06	5.24871e-05	0.111358	4.88816
651.703	PPP1R16A	0.529953	84988	1.06478e-06	5.39608e-05	0.108613	4.87927
2663.37	MCM5	0.565251	4174	1.10703e-06	5.51116e-05	0.11603	4.87159
255.03	LOXL1	0.700036	4016	1.13743e-06	5.6134e-05	0.143856	4.86624
1852.64	YIF1B	0.558894	90522	1.14415e-06	5.6134e-05	0.114879	4.86507
858.937	P2RX4	0.5102	5025	1.15494e-06	5.63225e-05	0.10491	4.86322
1380.67	ZNF316	0.508271	100131017	1.29143e-06	6.24545e-05	0.104991	4.84107
511.728	CHCHD6	0.572766	84303	1.30234e-06	6.27581e-05	0.118355	4.8394
498.113	ACADS	0.592877	35	1.307e-06	6.27591e-05	0.122529	4.83869
1139.32	GPR137	0.516662	56834	1.39583e-06	6.60873e-05	0.107067	4.8256
834.975	RENBP	0.659986	5973	1.44268e-06	6.75963e-05	0.136955	4.81902
1305.4	RABAC1	0.561009	10567	1.51023e-06	6.9558e-05	0.116637	4.80988
6666.68	TMEM132A	0.510185	54972	1.56303e-06	7.15035e-05	0.106222	4.803
478.551	PPP2R5B	0.5768	5526	1.57996e-06	7.20346e-05	0.120145	4.80085
375.964	HDAC11	0.631476	79885	1.83441e-06	8.25239e-05	0.132361	4.77086
1118.05	TP53I13	0.57809	90313	1.85615e-06	8.31525e-05	0.121231	4.76849
134.025	CLGN	0.875047	1047	1.98217e-06	8.71338e-05	0.184018	4.75523
144.965	INAFM1	0.82682	255783	1.99651e-06	8.72089e-05	0.173929	4.75378
647.4	MIB2	0.59043	142678	2.02585e-06	8.79231e-05	0.124279	4.75083
1175.62	TBL3	0.597889	10607	2.11476e-06	9.09079e-05	0.12608	4.74214
125.207	HAS1	0.868316	3036	2.15606e-06	9.20984e-05	0.183258	4.73822
681.796	SLC1A4	0.705111	6509	2.20936e-06	9.3487e-05	0.148969	4.73327
334.621	SERPINB4	0.73157	6318	2.35e-06	9.8518e-05	0.15497	4.72073
918.844	BAD	0.523558	572	2.60521e-06	0.000106892	0.111402	4.69972
1453.84	TEX264	0.532596	51368	2.61289e-06	0.000106892	0.11334	4.69912
519.825	TEDC2	0.596364	80178	2.79858e-06	0.000112784	0.12729	4.68507
1771.72	SF3A2	0.510978	8175	2.8667e-06	0.000114507	0.10918	4.68015
999.589	SLC38A7	0.525484	55238	2.96826e-06	0.000116841	0.112451	4.673
885.893	LRRC45	0.528052	201255	3.06589e-06	0.000119986	0.113162	4.66636
846.293	ASPSCR1	0.524297	79058	3.1809e-06	0.000123772	0.11254	4.65878
953.082	B3GAT3	0.538463	26229	3.24451e-06	0.000125526	0.115682	4.6547
273.017	KIF17	0.714605	57576	3.38467e-06	0.000129468	0.153812	4.64598
206.018	SPATA2L	0.77159	124044	3.45342e-06	0.000131356	0.166225	4.64183
398.815	TMEM216	0.575089	51259	3.71279e-06	0.000138881	0.124294	4.62684
260.28	LRFN3	0.72174	79414	3.7839e-06	0.000139734	0.156122	4.62291
444.623	DLL3	0.605978	10683	3.7585e-06	0.000139734	0.131042	4.62431
793.251	LY6K	0.615956	54742	3.78486e-06	0.000139734	0.133241	4.62286
758.813	DHRS7B	0.507092	25979	3.93037e-06	0.000143453	0.109878	4.61503
511.849	KLC3	0.684107	147700	4.04789e-06	0.00014695	0.148431	4.60891
2240.4	MRPL28	0.54628	10573	4.26562e-06	0.000153212	0.118808	4.598
413.599	TECPR1	0.623067	25851	4.30421e-06	0.000154189	0.135564	4.59612
2151.63	CACFD1	0.529312	11094	4.47281e-06	0.000159385	0.115366	4.58811
723.904	DNAL4	0.510208	10126	5.0854e-06	0.000177162	0.111858	4.56123
198.428	LGALS14	0.86314	56891	5.21548e-06	0.000180621	0.189454	4.55593
507.05	JPH3	0.547275	57338	5.56652e-06	0.000190619	0.120486	4.54222
484.002	PRRT3	0.62739	285368	5.57457e-06	0.000190619	0.138133	4.54191
143.633		0.776549	1	5.89716e-06	0.000198147	0.171422	4.53004
77.1028	SLC16A13	0.928491	201232	6.0301e-06	0.00020205	0.205176	4.52533
404.279	PML	0.566197	5371	6.15955e-06	0.00020493	0.125242	4.52084
183.423	FAM229B	0.702348	619208	6.22957e-06	0.000205033	0.15544	4.51844
100.942	RFPL4B	0.871701	442247	6.2346e-06	0.000205033	0.192928	4.51827
335.006	PARD6A	0.64268	50855	6.71501e-06	0.000218053	0.142738	4.50253
762.344	ADAP1	0.512879	11033	7.15972e-06	0.000231384	0.114255	4.48888
195.24	MFSD5	0.697558	84975	7.52895e-06	0.000241015	0.155769	4.47816
982.922	NOSIP	0.547842	51070	7.68236e-06	0.000244769	0.122454	4.47385
504.627	ENDOV	0.52271	284131	7.7878e-06	0.000247546	0.116913	4.47094
166.564	EXD3	0.731393	54932	8.04349e-06	0.000255075	0.163842	4.46402
3870.69	MOGS	0.597105	7841	8.07163e-06	0.00025515	0.133782	4.46328
215.952	FBF1	0.741935	85302	8.15703e-06	0.000256275	0.166315	4.46102
6401.27	GLMP	0.516411	112770	8.51723e-06	0.000264902	0.116002	4.45175
312.676	FAM71E1	0.618978	112703	8.49824e-06	0.000264902	0.139027	4.45223
855.462	PIGQ	0.503515	9091	8.60198e-06	0.000266543	0.113159	4.44963
125.938	CCDC88B	0.812358	283234	8.6947e-06	0.000268801	0.182662	4.44732
27.4473	BST2	1.06168	684	9.00504e-06	0.000275253	0.239129	4.43978
248.142	FUZ	0.630247	80199	9.43956e-06	0.000285953	0.14228	4.42963
209.651	NUPR1	0.801732	26471	9.59473e-06	0.000288716	0.181137	4.42611
716.774	GSTK1	0.518962	373156	9.84255e-06	0.000292919	0.117396	4.4206
597.068	GLI4	0.503702	2738	1.04726e-05	0.000304967	0.114291	4.40718
287.948	PGF	0.667448	5228	1.0548e-05	0.000305193	0.151499	4.40562
581.269	NUDT2	0.523208	318	1.13868e-05	0.000322344	0.119209	4.38901
486.53	DTX3	0.565829	196403	1.18218e-05	0.000331426	0.12916	4.38085
502.87	IBA57	0.512148	200205	1.18629e-05	0.000331891	0.116926	4.38009
522.838	C11orf68	0.528984	83638	1.29865e-05	0.000357418	0.121317	4.36033
855.762	POLRMT	0.542764	5442	1.29395e-05	0.000357418	0.124455	4.36113
1016.68	LMF2	0.515513	91289	1.32195e-05	0.000363094	0.118334	4.35644
4209.73	TRAPPC5	0.524487	126003	1.36482e-05	0.000372432	0.120587	4.34945
244.204		0.653079	101926892	1.37664e-05	0.000373568	0.150217	4.34755
494.426	EVI5L	0.504998	115704	1.43089e-05	0.000383678	0.116384	4.33907
653.767	HELZ2	0.531263	85441	1.45573e-05	0.000388033	0.122544	4.33528
706.639	MFSD10	0.518878	10227	1.48786e-05	0.000394268	0.11982	4.33048
906.22	GAMT	0.574626	2593	1.62133e-05	0.000422199	0.133277	4.31152
462.348	RHOD	0.585399	29984	1.64044e-05	0.000424726	0.135857	4.30893
4188.09	SCAND1	0.533718	51282	1.69196e-05	0.00043474	0.12406	4.30209
753.675	PPCDC	0.503475	60490	1.7066e-05	0.000437642	0.117082	4.30018
668.486	BLVRB	0.543365	645	1.833e-05	0.000461351	0.126826	4.28432
430.142	ATP5G1	0.53435	516	1.95798e-05	0.000490075	0.125151	4.26963
435.533	CLDN3	0.549116	1365	1.98154e-05	0.000495055	0.12869	4.26696
367.797	MIR4458HG	0.548911	100505738	2.09682e-05	0.000515301	0.129024	4.25432
377.332	CDK10	0.5546	8558	2.25152e-05	0.00054431	0.130852	4.23837
221.373	RRAS	0.705945	6237	2.28871e-05	0.00054852	0.166705	4.23469
964.324	TMEM161A	0.511856	54929	2.36154e-05	0.000561997	0.121074	4.22764
186.152	FAM171A2	0.696246	284069	2.40182e-05	0.00056958	0.164838	4.22383
15.3443	IFNL1	1.00507	282618	2.64984e-05	0.00061995	0.239209	4.20164
617.463	RABGGTA	0.50538	5875	2.83476e-05	0.000656162	0.120721	4.18635
634.893	FAAP20	0.539887	199990	2.91995e-05	0.000671292	0.129171	4.17962
304.8	KIFC2	0.594	90990	2.95391e-05	0.00067558	0.142208	4.17699
5319.92	VWA5B2	0.505118	90113	3.02293e-05	0.000685796	0.121081	4.17173
82.8656	C19orf57	0.831836	79173	3.05578e-05	0.000688491	0.199516	4.16927
726.105	ALG12	0.521283	79087	3.08802e-05	0.000691154	0.125102	4.16688
369.589	SLC7A3	0.622757	84889	3.11137e-05	0.000695232	0.149516	4.16516
183.962	HDHD3	0.651156	81932	3.28266e-05	0.000715788	0.156795	4.15292
2131.81	GALK1	0.50481	2584	3.29699e-05	0.000717759	0.121585	4.15192
389.995	NTHL1	0.572264	4913	4.09562e-05	0.000846699	0.139508	4.10202
393.937	SMIM29	0.555375	221491	4.148e-05	0.00085622	0.135488	4.09908
537.973	CYB561D2	0.531227	11068	4.28023e-05	0.000874186	0.129827	4.09181
276.142	GSTM4	0.605304	2948	4.54009e-05	0.000914841	0.148427	4.07812
476.405	CCDC106	0.522623	29903	4.57403e-05	0.000916548	0.128207	4.07639
197.519	TMEM175	0.639	84286	4.74201e-05	0.000940141	0.15708	4.06799
555.205	MVB12A	0.528245	93343	4.83233e-05	0.000953856	0.129995	4.06359
258.841	ARSA	0.624775	410	5.18821e-05	0.00101084	0.15438	4.04698
206.77	SUOX	0.643033	6821	5.55908e-05	0.00106774	0.15953	4.03079
646.7	IGSF9	0.504545	57549	5.69135e-05	0.00108851	0.125345	4.02526
107.149	PALM	0.738014	5064	5.85756e-05	0.0011146	0.183655	4.01848
265.614	DNAJC4	0.56144	3338	5.93881e-05	0.00112629	0.139828	4.01523
188.924	NANOS3	0.708272	342977	5.98207e-05	0.00112975	0.176472	4.01352
309.282	LGALS3BP	0.573046	3959	6.24328e-05	0.00116502	0.143139	4.00342
362.54	PICK1	0.510367	9463	6.25485e-05	0.00116502	0.127497	4.00298
436.458	ATP5J2	0.525349	9551	6.38628e-05	0.00118461	0.131401	3.99806
605.131	PAFAH1B3	0.530139	5050	6.94457e-05	0.00126734	0.133262	3.97818
1261.18	MAPK8IP2	0.51206	23542	7.14341e-05	0.001288	0.128935	3.97146
126.716	EMP2	0.685364	2013	7.31656e-05	0.00131223	0.172821	3.96575
339.541	PTRH1	0.531739	138428	7.58178e-05	0.00134167	0.134371	3.95725
103.133	RPL18A	0.735192	6142	7.64753e-05	0.00134313	0.18588	3.95519
201.374	SLC27A5	0.631263	10998	7.91866e-05	0.00137421	0.159941	3.94685
112.725	KHK	0.733542	3795	8.13132e-05	0.00140442	0.186155	3.9405
118.855	CCDC107	0.716055	203260	8.12097e-05	0.00140442	0.181703	3.9408
416.285	TRIM3	0.522588	10612	8.283e-05	0.00142335	0.132769	3.93606
90.9315	ZNF784	0.752171	147808	8.44464e-05	0.00144422	0.191323	3.93142
303.346	TRPM4	0.545273	54795	8.65691e-05	0.00146712	0.138907	3.92545
210.013	LINC01023	0.681602	100652853	8.82974e-05	0.00148113	0.173848	3.92069
1297.33	CLDN4	0.508714	1364	9.00079e-05	0.00149729	0.129904	3.91606
6366.93	GH1	0.835493	2688	9.09197e-05	0.00150875	0.213483	3.91363
119.929	C1QL4	0.718116	338761	0.00010031	0.00163061	0.184613	3.88984
487.397	TRIM52-AS1	0.530346	100507602	0.000106084	0.0017101	0.13682	3.87624
302.367	WDR24	0.534028	84219	0.000107083	0.0017221	0.137851	3.87396
449.459	STOML1	0.519098	9399	0.000114628	0.00183256	0.134574	3.85734
94.5834	TRIM49B	0.799855	283116	0.000119426	0.00188703	0.2079	3.8473
25.7589	NRG2	0.921118	9542	0.000119429	0.00188703	0.23942	3.8473
275.913	SPTBN2	0.570863	6712	0.000120543	0.00189928	0.148468	3.84502
449.849	CYB561A3	0.505537	220002	0.000129139	0.00199392	0.13206	3.8281
44.9178	OLR1	0.872376	4973	0.000129015	0.00199392	0.227874	3.82833
429.129	C4orf48	0.538895	401115	0.000134103	0.00205417	0.141116	3.8188
175.441	THBS4	0.59991	7060	0.0001404	0.00213613	0.157562	3.80746
172.151	NMB	0.591427	4828	0.000148163	0.0022144	0.15588	3.79413
288.393	HES4	0.646674	57801	0.000155761	0.00228941	0.171001	3.7817
73.6138	GALR2	0.76945	8811	0.000155575	0.00228941	0.203451	3.782
452.694	PDK2	0.518575	5164	0.000158459	0.00231966	0.137283	3.77742
92.254	ESPNL	0.725944	339768	0.000164679	0.00237985	0.192669	3.76782
317.686	TMEM198	0.57451	130612	0.00017058	0.00244426	0.152835	3.75902
32.8624		0.886003	105375039	0.000177194	0.00252448	0.236299	3.74949
454.739	HCFC1R1	0.526672	54985	0.000178832	0.00254099	0.140551	3.74718
230.366	CLC	0.659514	1178	0.000179361	0.00254584	0.176038	3.74644
248.534	KIF1A	0.541565	547	0.000180164	0.00255456	0.144598	3.74532
385.802	FZR1	0.528105	51343	0.000189178	0.00265457	0.141468	3.73305
132.347	IGFLR1	0.637997	79713	0.000192588	0.00268295	0.171112	3.72855
217.316	C5orf38	0.569644	153571	0.000196133	0.00272115	0.152968	3.72395
273.799	TM7SF2	0.528518	7108	0.000202356	0.00278105	0.142225	3.71606
64.8236	CCDC71	0.771179	64925	0.000215792	0.00291122	0.20844	3.69977
238.573	ESS2	0.538191	8220	0.000221143	0.00295606	0.145711	3.69355
167.013	AK5	0.6012	26289	0.000223692	0.00297254	0.162899	3.69064
304.217	RNF215	0.559014	200312	0.00022368	0.00297254	0.151468	3.69065
250.043	EFNB3	0.533684	1949	0.000241204	0.0031496	0.145362	3.67142
281.633		0.538194	101927021	0.000249476	0.00322035	0.146935	3.6628
193.476	C1orf159	0.558073	54991	0.000249957	0.0032235	0.152383	3.6623
100.688	FMOD	0.68564	2331	0.000251399	0.00322978	0.187291	3.66083
282.173	TMEM8B	0.504881	51754	0.000252136	0.00323311	0.137943	3.66008
87.3697	CSPG5	0.707531	10675	0.000258356	0.00329008	0.193641	3.65383
440.999	PMM1	0.514689	5372	0.000258952	0.00329245	0.140886	3.65324
485.791	PCDHB2	0.515631	56133	0.000263265	0.00333166	0.141308	3.649
219.63	ENKD1	0.544625	84080	0.000284918	0.00350362	0.150091	3.62864
417.804	P3H4	0.548451	10609	0.000305795	0.00369382	0.151911	3.61034
264.028	TBC1D17	0.531827	79735	0.000308723	0.00371593	0.147408	3.60787
33.9347	LEUTX	0.865048	342900	0.000311418	0.00373178	0.239917	3.60561
75.4154	IL11RA	0.756881	3590	0.000331564	0.003928	0.210871	3.5893
43.291	CSTA	0.804293	1475	0.000336207	0.00397049	0.224307	3.58568
78.2896	IFIH1	0.725885	64135	0.000370124	0.00426904	0.203871	3.56052
1118.5	MX1	0.844421	4599	0.000371419	0.00427668	0.237223	3.5596
30.6084	DGAT2	0.841142	84649	0.000377327	0.00430808	0.236578	3.55545
430.224	RECQL5	0.511171	9400	0.00038172	0.00434359	0.143894	3.55241
105.923		0.68638	102724164	0.000382381	0.00434585	0.19324	3.55195
35.2861	ANKRD13B	0.839418	124930	0.000385036	0.00436	0.236447	3.55013
208.493	PDGFRL	0.538901	5157	0.000436357	0.00478051	0.153225	3.51706
38.3651	GAL3ST1	0.824668	9514	0.000443319	0.00482555	0.234757	3.51286
83.4057	IER5	0.73876	51278	0.000490089	0.0051901	0.211915	3.48612
212.502	EVPL	0.524999	2125	0.000503478	0.00529316	0.15091	3.4789
121.514	CES3	0.625668	23491	0.000527848	0.00549576	0.180505	3.46621
45.1375	ROM1	0.779468	6094	0.000534537	0.005538	0.225096	3.46282
181.076	TMEM74B	0.54894	55321	0.000557084	0.00569319	0.159035	3.45169
16.3154	PNMA3	0.824204	29944	0.000567858	0.00579454	0.239141	3.44652
112.577	PLEKHA4	0.626221	57664	0.000579617	0.00588659	0.181989	3.44098
175.89	HSD17B14	0.55023	51171	0.000582108	0.00589553	0.159959	3.43982
313.184	ING4	0.516805	51147	0.000585165	0.00591764	0.150304	3.4384
40.1727	FBXL22	0.777436	283807	0.000607459	0.00608853	0.226773	3.42826
173.246	TMEM201	0.535542	199953	0.000612118	0.00612616	0.156309	3.42619
365.664	TPGS1	0.503002	91978	0.000635351	0.00628848	0.147246	3.41606
129.534	ARMC5	0.636357	79798	0.00069311	0.00669429	0.187589	3.39229
204.725	PEX6	0.548783	5190	0.000708686	0.00681073	0.162065	3.3862
195.532	ATP2A3	0.545712	489	0.000736519	0.00697427	0.161663	3.37561
120.78	MAGIX	0.60252	79917	0.000743927	0.00702034	0.178638	3.37286
243.011	CSRP2	0.534435	1466	0.000753285	0.00707858	0.158614	3.36941
47.6459	TSKS	0.744962	60385	0.000807686	0.00744511	0.222367	3.35015
134.716	LAMP3	0.582345	27074	0.000809114	0.00745321	0.173852	3.34966
73.9622	CES4A	0.723931	283848	0.000851001	0.00776859	0.217028	3.33565
257.579	VAMP2	0.530807	6844	0.000852531	0.00776859	0.159155	3.33515
176.848	UNC13D	0.571757	201294	0.0008652	0.00783006	0.171645	3.33105
186.767	COL9A2	0.506654	1298	0.000882068	0.00793627	0.152346	3.32567
161.39	KCTD17	0.527854	79734	0.000896489	0.00803399	0.158937	3.32115
72.5549	CNFN	0.667126	84518	0.000997369	0.00861862	0.202696	3.29127
15.7174	TMIGD2	0.785082	126259	0.00106747	0.00909665	0.239931	3.27211
95.0319	GFPT2	0.608138	9945	0.00107182	0.0091223	0.18592	3.27096
32.1356	SLC16A8	0.772334	23539	0.00110005	0.00926352	0.236651	3.2636
52.5227	SLPI	0.748871	6590	0.0011053	0.00928945	0.229556	3.26225
48.0244	SNCB	0.717124	6620	0.00115394	0.00954517	0.220652	3.25003
52.2627	TMEM121	0.715622	80757	0.00118098	0.00972122	0.220637	3.24343
67.4659	PNMA6A	0.655145	84968	0.00120687	0.00985659	0.202377	3.23725
88.3073	SGF29	0.633317	112869	0.00121403	0.00987733	0.195736	3.23556

## Sheet: NANOS3 downregulated
Gene ID	BaseMean	HGNC	log2FC	P-adj	P-value	StdErr	Wald-Stats
1404	807.793	HAPLN1	-2.50478	6.68798e-41	3.34545e-44	0.179611	-13.9456
4488	1523.72	MSX2	-2.26803	2.85756e-27	3.57351e-30	0.198712	-11.4137
6790	1096.65	AURKA	-1.96634	1.10423e-26	1.44993e-29	0.174147	-11.2912
64321	1128.17	SOX17	-2.32421	5.37445e-26	7.3931e-29	0.208503	-11.1472
9547	1729.05	CXCL14	-2.03195	6.88729e-26	9.90482e-29	0.182711	-11.1211
6791	464.809		-1.89196	1.43592e-24	2.33439e-27	0.174606	-10.8356
9242	438.304	MSC	-1.99246	3.15438e-24	5.32535e-27	0.185176	-10.7599
3398	474.717	ID2	-2.06383	1.97307e-23	4.1946e-26	0.195291	-10.568
23462	178.155	HEY1	-2.30886	3.12889e-22	8.02129e-25	0.224433	-10.2875
148398	269.283	SAMD11	-2.37833	6.88227e-22	2.02255e-24	0.233214	-10.1981
27338	2374.65	UBE2S	-1.35387	7.37147e-22	2.21241e-24	0.132871	-10.1893
25805	444.288	BAMBI	-2.26373	9.74622e-22	2.98609e-24	0.222805	-10.1602
51655	547.978	RASD1	-2.07408	3.03061e-21	9.47479e-24	0.206439	-10.047
23528	304.56	ZNF281	-2.01416	5.09409e-20	1.81556e-22	0.206547	-9.75162
347252	2101.24	IGFBPL1	-1.6953	9.45653e-20	3.42949e-22	0.175011	-9.68685
10112	5160.45	KIF20A	-1.42187	5.58105e-19	2.2334e-21	0.149773	-9.49353
3399	897.242	ID3	-1.56256	2.32378e-18	9.58979e-21	0.167289	-9.34048
760	4559.01	CA2	-1.11721	7.13804e-18	3.07963e-20	0.121223	-9.21615
1080	68.675	CFTR	-2.59093	1.35617e-17	6.19022e-20	0.283442	-9.14096
6387	227.027	CXCL12	-1.86101	1.86086e-17	8.72659e-20	0.204422	-9.10375
144165	242.462	PRICKLE1	-1.96496	4.64886e-17	2.26731e-19	0.218341	-8.99951
1746	160.384	DLX2	-2.35518	5.83687e-17	2.91971e-19	0.262512	-8.9717
9891	1250.27	NUAK1	-1.80264	2.9998e-16	1.65061e-18	0.205337	-8.77891
65985	2744.71	AACS	-1.04068	4.18829e-16	2.35694e-18	0.119088	-8.73875
10912	268.231	GADD45G	-1.72302	5.69791e-16	3.27773e-18	0.198016	-8.70141
3417	2367.28	IDH1	-1.14366	8.16494e-16	4.95216e-18	0.132147	-8.65447
55355	418.181	HJURP	-1.71404	1.13545e-15	7.17064e-18	0.199026	-8.61214
57561	112.952	ARRDC3	-2.38993	2.75294e-15	1.79019e-17	0.280948	-8.50666
6446	715.284	SGK1	-1.61776	2.79288e-15	1.85109e-17	0.190263	-8.50278
6721	2527.99	SREBF2	-1.02634	2.8146e-15	1.88309e-17	0.120734	-8.50079
85417	376.717	CCNB3	-1.5381	5.70051e-15	3.90104e-17	0.182762	-8.41584
8493	338.175	PPM1D	-1.64015	5.77026e-15	4.00487e-17	0.194959	-8.41276
8313	322.112	AXIN2	-1.8404	6.5843e-15	4.6522e-17	0.219221	-8.39517
8334	179.162	HIST1H2AC	-1.78043	7.45286e-15	5.35909e-17	0.212499	-8.37853
100874366	225.911	HOXC13-AS	-1.78577	8.01672e-15	5.81467e-17	0.213381	-8.36892
117156	1081	SCGB3A2	-1.27929	1.39668e-14	1.0567e-16	0.154164	-8.29823
899	499.755	CCNF	-1.25953	2.57163e-14	1.99388e-16	0.153182	-8.22245
344167	206.931	FOXI3	-2.06905	4.98451e-14	4.02052e-16	0.254247	-8.13794
8277	136.257	TKTL1	-2.19594	7.24933e-14	6.07397e-16	0.271512	-8.08782
9021	310.443	SOCS3	-1.63846	9.14035e-14	7.77269e-16	0.20334	-8.05773
134429	303.144	STARD4	-1.41009	1.5381e-13	1.34642e-15	0.176476	-7.99027
7472	535.118	WNT2	-1.52337	1.5381e-13	1.34374e-15	0.190647	-7.99052
2261	1881.04	FGFR3	-1.25909	5.63967e-13	5.18371e-15	0.160961	-7.82237
84889	187.14	SLC7A3	-1.49927	5.68183e-13	5.258e-15	0.191709	-7.82058
120071	3745.92	LARGE2	-1.11318	7.09441e-13	6.69828e-15	0.142898	-7.79005
50515	1664.71	CHST11	-1.45582	7.61432e-13	7.34729e-15	0.187163	-7.77836
63978	286.477	PRDM14	-1.47812	7.61432e-13	7.3796e-15	0.190044	-7.7778
3693	21475.4	ITGB5	-0.938485	9.66224e-13	9.42481e-15	0.121145	-7.74679
7764	302.534	ZNF217	-1.76774	1.22438e-12	1.2096e-14	0.229129	-7.71502
5764	492.158	PTN	-1.54894	1.79153e-12	1.80352e-14	0.202109	-7.66391
84952	516.077	CGNL1	-1.28258	1.84109e-12	1.86492e-14	0.167447	-7.65961
1027	202.905	CDKN1B	-1.56458	1.89625e-12	1.93265e-14	0.204386	-7.65503
5577	2864.15	PRKAR2B	-1.00767	2.55381e-12	2.6188e-14	0.132312	-7.61589
2249	35.3323	FGF4	-2.6425	3.48216e-12	3.65214e-14	0.348945	-7.57282
3400	420.864	ID4	-1.42272	4.08439e-12	4.3671e-14	0.188451	-7.54957
9415	2090.39	FADS2	-1.02725	4.13354e-12	4.47134e-14	0.136122	-7.54649
219970	72.0166	GLYATL2	-2.09845	4.95609e-12	5.39211e-14	0.278972	-7.52206
3195	54.1188	TLX1	-2.36079	7.81223e-12	8.69491e-14	0.316487	-7.45935
10278	547.771	EFS	-1.17622	8.58071e-12	9.60387e-14	0.157962	-7.44624
7852	194.486	CXCR4	-1.6148	9.33822e-12	1.05101e-13	0.217209	-7.43433
3479	2147.43	IGF1	-1.16194	1.00353e-11	1.14202e-13	0.156525	-7.42334
117247	975.394	SLC16A10	-1.26626	1.00353e-11	1.14105e-13	0.170576	-7.42345
25928	991.707	SOSTDC1	-1.52741	1.08045e-11	1.24306e-13	0.20607	-7.41211
284233	110.803	CYP4F35P	-1.93932	1.14994e-11	1.33739e-13	0.261986	-7.40241
6617	474.523	SNAPC1	-1.34318	1.19341e-11	1.39541e-13	0.18159	-7.39677
3248	468.105	HPGD	-1.20762	1.26847e-11	1.49903e-13	0.163474	-7.38724
57018	523.748	CCNL1	-1.39169	1.55986e-11	1.89216e-13	0.189186	-7.3562
4345	432.28	CD200	-1.29753	1.81665e-11	2.23773e-13	0.176925	-7.33377
114789	220.83	SLC25A25	-1.66192	1.88279e-11	2.33098e-13	0.226781	-7.3283
890	1131.67	CCNA2	-0.94008	1.99401e-11	2.48113e-13	0.128428	-7.31992
767	655.464	CA8	-1.12809	2.12602e-11	2.67348e-13	0.154323	-7.3099
57616	136.126	TSHZ3	-1.61642	2.9535e-11	3.87817e-13	0.222655	-7.25975
10468	231.899	FST	-1.40222	3.13101e-11	4.13083e-13	0.193377	-7.2512
63951	214.88	DMRTA1	-1.38046	4.18834e-11	5.60435e-13	0.191471	-7.20978
11040	2494.48	PIM2	-1.19249	5.43584e-11	7.34159e-13	0.166249	-7.17292
84708	345.093	LNX1	-1.62141	6.22164e-11	8.44179e-13	0.226651	-7.15378
2697	465.734	GJA1	-1.33154	6.32841e-11	8.62623e-13	0.186207	-7.15082
415116	347.579	PIM3	-1.21819	6.80343e-11	9.35881e-13	0.170624	-7.13962
54790	102.285	TET2	-1.95352	7.13275e-11	9.94562e-13	0.273938	-7.13126
5292	1117.91	PIM1	-1.35216	7.13275e-11	9.92098e-13	0.189601	-7.1316
1496	92.816	CTNNA2	-1.8295	9.84413e-11	1.44033e-12	0.258399	-7.08012
283431	196.517	GAS2L3	-1.58309	9.89643e-11	1.45625e-12	0.223644	-7.07859
1004	135.049	CDH6	-1.61636	9.89643e-11	1.46036e-12	0.228357	-7.0782
3976	117.73	LIF	-1.81092	1.01991e-10	1.51141e-12	0.256016	-7.07344
51421	2483.93	AMOTL2	-1.21206	1.03193e-10	1.53566e-12	0.171407	-7.07123
157313	406.585	CDCA2	-1.37225	1.09126e-10	1.63761e-12	0.194307	-7.06231
2263	700.238	FGFR2	-1.44144	1.09938e-10	1.66354e-12	0.204166	-7.06012
22858	697.724	ICK	-1.24499	1.10039e-10	1.67194e-12	0.176359	-7.05942
9139	726.904	CBFA2T2	-1.30696	1.7276e-10	2.65734e-12	0.186848	-6.99475
57167	303.866	SALL4	-1.39426	1.73205e-10	2.67503e-12	0.199356	-6.99382
730101	661.98		-1.25288	2.19001e-10	3.43708e-12	0.180049	-6.95858
8349	97.4141	HIST2H2BE	-1.65212	3.48982e-10	5.6298e-12	0.23983	-6.88872
57101	599.182	ANO2	-1.23004	6.37314e-10	1.06e-11	0.180938	-6.79811
26256	334.68	CABYR	-1.24627	9.65762e-10	1.68478e-11	0.185153	-6.73102
2117	475.422	ETV3	-1.50169	1.0408e-09	1.8222e-11	0.223479	-6.7196
3486	508.015	IGFBP3	-1.22364	1.11696e-09	1.96634e-11	0.182402	-6.7085
64641	253.6	EBF2	-1.54872	1.25325e-09	2.22549e-11	0.231483	-6.69041
3434	92.1632	IFIT1	-1.80189	1.35133e-09	2.41656e-11	0.26981	-6.67834
3910	1885.13	LAMA4	-1.07436	1.78729e-09	3.2297e-11	0.161906	-6.6357
9787	632.281	DLGAP5	-0.933553	1.83679e-09	3.33065e-11	0.140783	-6.63116
115572	389.816	FAM46B	-1.21387	1.88922e-09	3.46115e-11	0.183212	-6.62548
2650	149.613	GCNT1	-1.55187	2.86226e-09	5.3154e-11	0.2365	-6.56182
9314	229.805	KLF4	-1.58045	2.88008e-09	5.36649e-11	0.240908	-6.5604
150468	389.837	CKAP2L	-1.1306	3.10198e-09	5.83816e-11	0.172668	-6.54782
9394	615.327	HS6ST1	-1.13421	3.10338e-09	5.86019e-11	0.173234	-6.54726
55471	699.515	NDUFAF7	-1.01635	3.22676e-09	6.13352e-11	0.155395	-6.54045
26049	195.087	FAM169A	-1.55736	3.51711e-09	6.70743e-11	0.2386	-6.52706
3161	409.454	HMMR	-1.17473	3.57572e-09	6.85609e-11	0.180069	-6.52377
126731	213.018	CCSAP	-1.43101	3.83658e-09	7.41263e-11	0.219748	-6.51206
11095	200.126	ADAMTS8	-1.23995	4.15115e-09	8.09829e-11	0.190797	-6.49876
57633	4348.16	LRRN1	-1.14807	4.60129e-09	9.03398e-11	0.177108	-6.48229
126282	278.486	TNFAIP8L1	-1.35702	5.32268e-09	1.05835e-10	0.210118	-6.45837
3397	8672.82	ID1	-1.03268	5.80853e-09	1.1604e-10	0.160245	-6.44442
79624	5267.97	ARMT1	-0.853136	5.80853e-09	1.16221e-10	0.132388	-6.44419
64838	3215.35	FNDC4	-0.865886	5.85137e-09	1.17445e-10	0.1344	-6.4426
57050	358.715	UTP3	-1.01774	6.52246e-09	1.3173e-10	0.158398	-6.42516
26267	592.324	FBXO10	-1.05223	6.79589e-09	1.38102e-10	0.163951	-6.41797
283298	244.747	OLFML1	-1.28499	8.23268e-09	1.68844e-10	0.201179	-6.3873
4091	65.6435	SMAD6	-1.76742	8.58972e-09	1.7724e-10	0.277031	-6.37987
58526	520.995	MID1IP1	-0.913526	8.70688e-09	1.80202e-10	0.143246	-6.37733
1268	473.235	CNR1	-1.36871	1.00779e-08	2.12988e-10	0.215488	-6.35167
6383	8384.32	SDC2	-0.75559	1.07547e-08	2.3001e-10	0.119181	-6.33984
10417	276.755	SPON2	-1.19392	1.18763e-08	2.57679e-10	0.188842	-6.32231
84858	35.2227	ZNF503	-2.10755	1.19642e-08	2.60335e-10	0.333435	-6.32073
80119	89.0071	PIF1	-1.49462	1.23661e-08	2.69853e-10	0.236672	-6.31518
6926	1333.43	TBX3	-1.25483	1.27489e-08	2.79802e-10	0.198877	-6.30958
403341	71.2326	ZBTB34	-1.77207	1.28565e-08	2.82968e-10	0.280931	-6.30783
54478	581.575	PIMREG	-0.886779	1.29825e-08	2.86552e-10	0.140627	-6.30588
51585	317.293	PCF11	-1.19373	1.32787e-08	2.93919e-10	0.189422	-6.30195
10461	1499.39	MERTK	-1.13655	1.3435e-08	2.98219e-10	0.180413	-6.2997
143662	39.5818	MUC15	-2.16946	1.37132e-08	3.05253e-10	0.344572	-6.29609
3437	26.8612	IFIT3	-2.28822	1.41752e-08	3.16424e-10	0.363757	-6.29051
7022	1623.33	TFAP2C	-1.29997	1.42265e-08	3.18458e-10	0.206689	-6.28952
891	1831.36	CCNB1	-0.843055	1.44804e-08	3.25046e-10	0.134109	-6.28634
171019	556.745	ADAMTS19	-1.07305	1.45399e-08	3.28201e-10	0.170736	-6.28484
55237	65.4156	VRTN	-1.72932	1.4679e-08	3.32257e-10	0.275242	-6.28293
2348	1941.23	FOLR1	-0.893555	1.48913e-08	3.37993e-10	0.14228	-6.28027
4613	101.608	MYCN	-1.71264	1.55037e-08	3.53834e-10	0.273011	-6.27314
81930	120.248	KIF18A	-1.52629	1.86841e-08	4.34595e-10	0.244556	-6.24107
33	207.589	ACADL	-1.2073	1.88564e-08	4.39783e-10	0.193502	-6.23921
133	1157.52	ADM	-1.26213	1.9647e-08	4.59449e-10	0.202513	-6.23236
84775	133.805	ZNF607	-1.26244	1.97754e-08	4.63688e-10	0.202608	-6.23093
10090	255.345	UST	-1.13092	2.10331e-08	4.94495e-10	0.181796	-6.22084
11061	150.795	CNMD	-1.19834	2.22695e-08	5.24955e-10	0.192924	-6.21146
25976	95.0773	TIPARP	-1.70698	2.3668e-08	5.65321e-10	0.275327	-6.19981
7483	706.705	WNT9A	-1.16452	2.42345e-08	5.83398e-10	0.187982	-6.19485
128434	521.643	VSTM2L	-1.14954	2.48588e-08	5.99981e-10	0.185696	-6.19044
29946	122.647	SERTAD3	-1.51837	2.52964e-08	6.12125e-10	0.245402	-6.18728
100287846	95.0243		-1.64445	2.57918e-08	6.25724e-10	0.265928	-6.18381
9232	329.808	PTTG1	-1.00926	2.66913e-08	6.49217e-10	0.163364	-6.17799
283987	940.263	HID1	-1.00554	2.86238e-08	6.998e-10	0.163074	-6.16613
27134	1662.29	TJP3	-0.899182	3.35582e-08	8.22536e-10	0.146434	-6.14052
9133	1426.48	CCNB2	-0.753348	3.48559e-08	8.57784e-10	0.122818	-6.13385
4850	166.576	CNOT4	-1.53251	3.50303e-08	8.65188e-10	0.2499	-6.13248
56660	391.275	KCNK12	-1.17802	3.52358e-08	8.72467e-10	0.192138	-6.13115
58495	273.531	OVOL2	-1.06137	3.57819e-08	8.88228e-10	0.173192	-6.1283
90417	426.825	KNSTRN	-1.00101	4.11463e-08	1.02654e-09	0.163959	-6.10523
2027	98.5851	ENO3	-1.51976	4.32132e-08	1.0808e-09	0.249263	-6.097
54880	332.227	BCOR	-1.35761	4.40859e-08	1.10539e-09	0.222801	-6.0934
79679	50.8005	VTCN1	-1.87374	4.44329e-08	1.11687e-09	0.307586	-6.09174
7572	491.818	ZNF24	-1.14459	4.52326e-08	1.1398e-09	0.187992	-6.08849
22882	311.706	ZHX2	-1.16225	4.53752e-08	1.14623e-09	0.190921	-6.08759
57532	356.969	NUFIP2	-1.37791	4.75797e-08	1.20786e-09	0.22666	-6.0792
64409	347.533	GALNT17	-1.11862	5.01443e-08	1.28237e-09	0.1843	-6.06959
2651	171.994	GCNT2	-1.41623	5.42563e-08	1.39432e-09	0.233851	-6.05613
79818	161.128	ZNF552	-1.40202	5.64333e-08	1.45955e-09	0.231786	-6.04877
64782	3966.5	AEN	-1.0999	5.72405e-08	1.48533e-09	0.181924	-6.04595
163732	163.593	CITED4	-1.3202	5.9196e-08	1.53977e-09	0.218571	-6.04014
22974	6111.34	TPX2	-0.82544	5.95007e-08	1.55141e-09	0.136687	-6.03893
2939	160.97	GSTA2	-1.30609	6.78826e-08	1.77845e-09	0.217072	-6.01685
85450	100.143	ITPRIP	-1.45098	6.79824e-08	1.78532e-09	0.241179	-6.01622
4311	351.384	MME	-1.20522	7.16683e-08	1.89108e-09	0.200639	-6.0069
89884	34.3341	LHX4	-2.04278	7.18738e-08	1.90099e-09	0.340121	-6.00605
9055	1907.27	PRC1	-0.851121	7.25733e-08	1.92403e-09	0.141757	-6.00409
54682	876.601	MANSC1	-0.85238	7.35264e-08	1.9539e-09	0.142026	-6.00159
1789	1438.69	DNMT3B	-0.822909	7.57415e-08	2.0175e-09	0.137234	-5.99639
54020	961.815	SLC37A1	-0.981675	8.1016e-08	2.16813e-09	0.164031	-5.98468
23338	1670.26	JADE2	-0.887606	8.45089e-08	2.26689e-09	0.148493	-5.97743
81559	743.971	TRIM11	-1.1199	9.52023e-08	2.57159e-09	0.188003	-5.95684
9618	3738.47	TRAF4	-0.78885	9.90677e-08	2.69458e-09	0.132598	-5.9492
3157	711.026	HMGCS1	-0.920237	9.93091e-08	2.70736e-09	0.154703	-5.94842
1846	476.529	DUSP4	-1.31087	1.03766e-07	2.85482e-09	0.220695	-5.93974
5015	71.6266	OTX2	-1.74621	1.2423e-07	3.45665e-09	0.295553	-5.9083
50804	720.44	MYEF2	-0.881262	1.3066e-07	3.65192e-09	0.149386	-5.89923
7450	139.347	VWF	-1.26277	1.38286e-07	3.8737e-09	0.214411	-5.8895
84722	586.39	PSRC1	-1.07692	1.3966e-07	3.92092e-09	0.182916	-5.8875
10137	1534.69	RBM12	-0.803674	1.45168e-07	4.10279e-09	0.136679	-5.87999
23119	1973.38	HIC2	-1.22646	1.45168e-07	4.10163e-09	0.20858	-5.88004
2564	197.245	GABRE	-1.5085	1.51195e-07	4.31094e-09	0.256905	-5.8718
4534	315.571	MTM1	-0.96633	1.59256e-07	4.56069e-09	0.164834	-5.86246
51196	81.2235	PLCE1	-1.45626	1.69603e-07	4.86761e-09	0.248864	-5.85164
10615	2118.65	SPAG5	-0.793645	1.8323e-07	5.28162e-09	0.135944	-5.83805
150696	438.379	PROM2	-0.87684	1.87436e-07	5.41458e-09	0.150301	-5.8339
200879	244.152	LIPH	-1.29007	1.88034e-07	5.45539e-09	0.22118	-5.83265
3363	185.018	HTR7	-1.17989	1.89579e-07	5.51932e-09	0.202358	-5.83071
201501	27.9048	ZBTB7C	-2.13965	1.9227e-07	5.61433e-09	0.367143	-5.82786
64919	27.1047	BCL11B	-2.13328	2.11668e-07	6.22047e-09	0.367128	-5.81072
84870	19.7369	RSPO3	-2.17869	2.21341e-07	6.53241e-09	0.375473	-5.80252
27063	239.501	ANKRD1	-1.25766	2.23231e-07	6.60217e-09	0.21681	-5.80074
54956	498.842	PARP16	-1.05497	2.26454e-07	6.71165e-09	0.181954	-5.79798
168544	651.414	ZNF467	-0.903452	2.30189e-07	6.85113e-09	0.155915	-5.79453
4092	147.794	SMAD7	-1.48425	2.31477e-07	6.90393e-09	0.256203	-5.79324
347689	461.909	SOX2-OT	-1.18431	2.33322e-07	6.97354e-09	0.20449	-5.79156
54510	51.8127	PCDH18	-1.70615	2.34569e-07	7.02548e-09	0.294656	-5.79031
5347	2626.58	PLK1	-1.02957	2.39108e-07	7.17637e-09	0.177918	-5.78674
56891	81.9899	LGALS14	-1.57313	2.41294e-07	7.25706e-09	0.271939	-5.78486
7862	352.669	BRPF1	-1.16096	2.42383e-07	7.30498e-09	0.200728	-5.78376
55092	333.855	TMEM51	-1.28409	2.44503e-07	7.39944e-09	0.2221	-5.7816
81610	1051.77	FAM83D	-0.999546	2.46723e-07	7.49748e-09	0.17295	-5.77938
9589	481.604	WTAP	-0.957894	2.46723e-07	7.495e-09	0.165742	-5.77944
138151	290.868	NACC2	-0.961138	2.61098e-07	8.01596e-09	0.166629	-5.76812
288	613.378	ANK3	-1.02791	2.69843e-07	8.30131e-09	0.178387	-5.76222
78987	560.967	CRELD1	-0.870304	2.90058e-07	8.94132e-09	0.151366	-5.74968
138639	115.958	PTPDC1	-1.25019	2.94938e-07	9.11021e-09	0.217556	-5.74651
5017	202.003	OVOL1	-1.13841	3.252e-07	1.01263e-08	0.198724	-5.7286
627	20.0332	BDNF	-2.16806	3.38028e-07	1.05891e-08	0.378965	-5.72101
2752	1416.47	GLUL	-0.788456	3.51214e-07	1.1112e-08	0.138015	-5.71282
10395	561.195	DLC1	-1.07974	3.64302e-07	1.16172e-08	0.189254	-5.70525
4036	65.2457	LRP2	-1.50453	3.70039e-07	1.18233e-08	0.263848	-5.70225
152573	1268.78	SHISA3	-0.951338	3.81253e-07	1.22054e-08	0.166994	-5.69683
6004	171.076	RGS16	-1.4924	3.98698e-07	1.27889e-08	0.262337	-5.68886
115548	167.802	FCHO2	-1.09062	4.14207e-07	1.3364e-08	0.191965	-5.68134
79190	204.495	IRX6	-1.44333	4.19224e-07	1.35783e-08	0.254169	-5.67862
100132215	105.399		-1.2635	4.24373e-07	1.37716e-08	0.222597	-5.6762
5864	36.906	RAB3A	-1.81441	4.27155e-07	1.38901e-08	0.319735	-5.67474
79960	447.633	JADE1	-1.03847	4.66413e-07	1.52234e-08	0.183506	-5.65903
57194	673.676	ATP10A	-0.905564	4.67133e-07	1.52761e-08	0.160038	-5.65843
219699	2106.92	UNC5B	-1.07029	4.79835e-07	1.57515e-08	0.189326	-5.65317
9509	1013.92	ADAMTS2	-1.12501	5.11613e-07	1.69226e-08	0.19944	-5.64084
10557	142.326	RPP38	-1.25245	5.12427e-07	1.69816e-08	0.222056	-5.64024
65998	251.186	C11orf95	-1.1218	5.14173e-07	1.71033e-08	0.198936	-5.63901
7475	143.516	WNT6	-1.46044	5.14173e-07	1.71037e-08	0.258989	-5.639
729096	31.2579		-1.8669	5.27561e-07	1.7648e-08	0.331387	-5.63361
8850	109.461	KAT2B	-1.24044	5.27561e-07	1.76233e-08	0.220177	-5.63385
23613	583.849	ZMYND8	-1.04984	5.66207e-07	1.90117e-08	0.186778	-5.62076
1178	113.197	CLC	-1.37969	5.77251e-07	1.94907e-08	0.245651	-5.61646
57162	215.894	PELI1	-1.20857	5.97045e-07	2.02711e-08	0.215443	-5.60967
10335	584.971	MRVI1	-1.16512	6.29055e-07	2.13972e-08	0.208046	-5.60031
217	2668.69	ALDH2	-0.770822	6.4092e-07	2.18549e-08	0.137729	-5.59664
790952	776.974	ESRG	-1.14035	6.91009e-07	2.37206e-08	0.204275	-5.58241
1032	613.296	CDKN2D	-0.921963	7.01004e-07	2.41076e-08	0.165238	-5.5796
3433	22.0443	IFIT2	-2.04584	7.16354e-07	2.46802e-08	0.366934	-5.57551
23012	926.281	STK38L	-0.763307	7.54137e-07	2.60763e-08	0.137139	-5.56593
54101	231.626	RIPK4	-1.28354	8.15328e-07	2.8396e-08	0.231225	-5.55105
677	358.949	ZFP36L1	-1.10715	8.36931e-07	2.92814e-08	0.199642	-5.54568
23394	458.504	ADNP	-1.09418	9.02498e-07	3.17141e-08	0.197802	-5.5317
51512	845.908	GTSE1	-0.828934	9.13294e-07	3.22077e-08	0.149925	-5.52899
3930	2552.1	LBR	-0.676234	9.21376e-07	3.26079e-08	0.122355	-5.52682
79990	208.083	PLEKHH3	-1.11925	9.46411e-07	3.35531e-08	0.202696	-5.52181
26524	90.326	LATS2	-1.31427	1.00883e-06	3.60814e-08	0.238567	-5.50903
309	4002.63	ANXA6	-0.725207	1.06199e-06	3.8182e-08	0.131878	-5.49906
4751	530.856	NEK2	-0.903093	1.13627e-06	4.09947e-08	0.164602	-5.48651
6304	149.159	SATB1	-1.12575	1.16463e-06	4.21634e-08	0.205371	-5.48154
57466	543.086	SCAF4	-1.05049	1.24554e-06	4.51705e-08	0.192069	-5.46934
55290	239.912	BRF2	-1.06224	1.30067e-06	4.7414e-08	0.194523	-5.46075
140893	72.8775	RBBP8NL	-1.51252	1.30529e-06	4.77213e-08	0.277039	-5.4596
159091	782.029	FAM122C	-0.856366	1.30908e-06	4.80174e-08	0.156887	-5.4585
1376	309.196	CPT2	-0.936412	1.3466e-06	4.95933e-08	0.171732	-5.45276
6319	15813.8	SCD	-0.763834	1.47564e-06	5.45302e-08	0.140517	-5.43587
9493	1385.48	KIF23	-0.767819	1.52891e-06	5.68813e-08	0.141447	-5.42834
1515	7098.06	CTSV	-0.744756	1.53938e-06	5.74562e-08	0.137243	-5.42654
3931	159.198	LCAT	-1.09178	1.55393e-06	5.82006e-08	0.201278	-5.42424
23475	1724.86	QPRT	-0.779956	1.5563e-06	5.83869e-08	0.143806	-5.42367
2914	814.165	GRM4	-1.08584	1.61895e-06	6.1142e-08	0.200509	-5.41543
8013	92.7476	NR4A3	-1.50813	1.61895e-06	6.11063e-08	0.278482	-5.41553
2643	3662.16	GCH1	-0.862864	1.6552e-06	6.29249e-08	0.159486	-5.41028
54931	167.265	TRMT10C	-1.08989	1.77505e-06	6.80363e-08	0.201971	-5.39628
9764	463.015	KIAA0513	-0.885447	1.91274e-06	7.36728e-08	0.164521	-5.38198
6903	194.177	TBCC	-1.09149	2.01143e-06	7.75998e-08	0.203159	-5.37262
101929194	43.0335		-1.59993	2.03284e-06	7.85528e-08	0.297915	-5.37042
65117	992.733	RSRC2	-0.801269	2.18577e-06	8.48724e-08	0.14959	-5.35645
387893	647.344	KMT5A	-0.768811	2.23916e-06	8.72254e-08	0.143663	-5.35151
26999	8391.35	CYFIP2	-0.78486	2.28551e-06	8.93166e-08	0.146779	-5.34722
149371	97.1002	EXOC8	-1.41297	2.32945e-06	9.13254e-08	0.264443	-5.34319
64151	321.115	NCAPG	-0.889397	2.36235e-06	9.27627e-08	0.166543	-5.34036
284406	67.3229	ZFP82	-1.4418	2.40204e-06	9.44716e-08	0.270149	-5.33705
51742	156.137	ARID4B	-1.15993	2.42225e-06	9.55694e-08	0.217421	-5.33495
54596	5078.07	L1TD1	-0.732503	2.42371e-06	9.60038e-08	0.137324	-5.33413
53944	196.926	CSNK1G1	-1.14555	2.42371e-06	9.60815e-08	0.214765	-5.33398
117245	348.67	HRASLS5	-1.09926	2.43111e-06	9.66788e-08	0.20613	-5.33286
645682	1062.63	POU5F1P4	-0.732577	2.55551e-06	1.01945e-07	0.137619	-5.32322
89766	107.798	UMODL1	-1.43851	2.61047e-06	1.04464e-07	0.270458	-5.31878
27113	346.7	BBC3	-0.890926	2.86517e-06	1.15732e-07	0.168096	-5.30011
84631	249.156	SLITRK2	-1.22809	2.88792e-06	1.16831e-07	0.231785	-5.29839
55105	195.912	GPATCH2	-1.02147	2.90312e-06	1.17809e-07	0.192844	-5.29686
7050	610.139	TGIF1	-0.824186	2.97209e-06	1.21166e-07	0.15575	-5.29173
259266	274.062	ASPM	-1.05965	2.98825e-06	1.22011e-07	0.200294	-5.29046
8908	803.484	GYG2	-0.795215	2.98985e-06	1.22264e-07	0.150322	-5.29008
10362	4287.65	HMG20B	-0.685845	3.00445e-06	1.23049e-07	0.129676	-5.28891
105372818	14553.7		-0.769115	3.01212e-06	1.23551e-07	0.145441	-5.28816
57646	2453.51	USP28	-0.722531	3.03013e-06	1.24479e-07	0.136667	-5.28679
168002	29.3749	DACT2	-1.80708	3.16401e-06	1.30375e-07	0.34236	-5.27832
163859	387.136	SDE2	-1.13043	3.17008e-06	1.30823e-07	0.214191	-5.27769
23057	941.616	NMNAT2	-0.888151	3.21624e-06	1.32929e-07	0.168377	-5.27476
128239	947.118	IQGAP3	-0.75386	3.29262e-06	1.36292e-07	0.143043	-5.27018
25948	411.147	KBTBD2	-0.898503	3.35833e-06	1.39357e-07	0.17062	-5.26609
140460	136.063	ASB7	-1.2229	3.47949e-06	1.45115e-07	0.23255	-5.25865
26051	1305.17	PPP1R16B	-0.739573	3.54017e-06	1.47867e-07	0.140732	-5.2552
6480	2932.08	ST6GAL1	-0.819582	3.56693e-06	1.49207e-07	0.156006	-5.25353
57458	141.589	TMCC3	-1.26098	3.96449e-06	1.67573e-07	0.241008	-5.23212
100506700	91.5654	LINC02308	-1.33364	4.00455e-06	1.69517e-07	0.254998	-5.22999
64412	248.257	GZF1	-1.02182	4.11793e-06	1.74574e-07	0.195581	-5.22456
4802	762.343	NFYC	-0.696788	4.15553e-06	1.76427e-07	0.133418	-5.2226
51523	106.251	CXXC5	-1.27557	4.18024e-06	1.77738e-07	0.244305	-5.22123
65080	414.79	MRPL44	-0.752686	4.39189e-06	1.87286e-07	0.144427	-5.21153
55214	1120.49	P3H2	-0.771443	4.43142e-06	1.89803e-07	0.148097	-5.20906
8805	167.613	TRIM24	-1.23919	4.47442e-06	1.91925e-07	0.237987	-5.20699
5333	355.153	PLCD1	-0.864097	4.49893e-06	1.93257e-07	0.16599	-5.20571
55122	266.756	AKIRIN2	-0.920576	4.57863e-06	1.96967e-07	0.17696	-5.20218
90139	2204.38	TSPAN18	-0.894578	4.73325e-06	2.03915e-07	0.172176	-5.19573
9441	57.9846	MED26	-1.39517	4.83551e-06	2.08846e-07	0.268752	-5.19129
57604	109.222	KIAA1456	-1.37245	4.86751e-06	2.10612e-07	0.264456	-5.18972
8635	453.597	RNASET2	-0.819801	4.87836e-06	2.11387e-07	0.157987	-5.18904
54757	2247.51	FAM20A	-0.850077	4.94689e-06	2.14665e-07	0.163912	-5.18617
55729	358.545	ATF7IP	-1.11991	5.16605e-06	2.25791e-07	0.216335	-5.17674
145407	264.139	C14orf37	-0.95125	5.40605e-06	2.36618e-07	0.184066	-5.168
130733	184.37	TMEM178A	-1.14884	5.66521e-06	2.48315e-07	0.222687	-5.15897
54908	1057.81	SPDL1	-0.811133	5.67455e-06	2.4908e-07	0.157245	-5.15839
8495	332.355	PPFIBP2	-0.824196	5.89693e-06	2.5921e-07	0.160009	-5.15092
3799	1134.63	KIF5B	-0.861004	6.02396e-06	2.65924e-07	0.167311	-5.14612
10516	1102.2	FBLN5	-0.834568	6.08202e-06	2.68867e-07	0.162239	-5.14406
55922	346.045	NKRF	-0.954138	6.3394e-06	2.82227e-07	0.185813	-5.13494
6297	239.003	SALL2	-1.09391	6.52705e-06	2.90989e-07	0.213271	-5.12919
2940	88.2192	GSTA3	-1.19611	6.71397e-06	2.99742e-07	0.233452	-5.12361
3832	505.237	KIF11	-0.805715	6.73685e-06	3.01606e-07	0.157291	-5.12244
23266	619.164	ADGRL2	-0.852154	6.83746e-06	3.06965e-07	0.166465	-5.11912
284611	361.517	FAM102B	-1.19636	7.01025e-06	3.15599e-07	0.233943	-5.11389
343263	81.4497	MYBPHL	-1.29217	7.01025e-06	3.15455e-07	0.252674	-5.11397
6041	100.732	RNASEL	-1.34742	7.22837e-06	3.26323e-07	0.263808	-5.10757
1950	96.4344	EGF	-1.13595	7.38872e-06	3.34948e-07	0.222621	-5.10264
55635	111.268	DEPDC1	-1.19525	7.5348e-06	3.42041e-07	0.234423	-5.09867
83857	7401.1	TMTC1	-0.801795	7.84772e-06	3.57228e-07	0.15751	-5.09044
55065	86.936	SLC52A1	-1.30068	8.0754e-06	3.68602e-07	0.255813	-5.0845
2621	1046	GAS6	-0.621144	8.24324e-06	3.77293e-07	0.122271	-5.08007
55196	536.303	KIAA1551	-1.07963	8.36147e-06	3.83227e-07	0.212647	-5.07711
153478	411.185	PLEKHG4B	-0.933696	8.5324e-06	3.91595e-07	0.184052	-5.073
222	122.103	ALDH3B2	-1.169	8.61524e-06	3.97552e-07	0.230567	-5.07013
91694	394.865	LONRF1	-0.813031	8.89365e-06	4.10955e-07	0.160557	-5.06381
6595	266.811	SMARCA2	-0.929298	9.06853e-06	4.2017e-07	0.183671	-5.05958
793	101.119	CALB1	-1.22771	9.21386e-06	4.28632e-07	0.242832	-5.05578
54621	1868.82	VSIG10	-0.740421	9.28078e-06	4.33486e-07	0.146513	-5.05363
57147	129.035	SCYL3	-1.13424	9.39869e-06	4.39581e-07	0.224558	-5.05097
3636	4219.72	INPPL1	-0.885495	9.43141e-06	4.41701e-07	0.175344	-5.05005
374879	36.1719	ZNF699	-1.66384	9.45817e-06	4.43546e-07	0.329523	-5.04925
3725	218.124	JUN	-0.935775	9.4756e-06	4.44956e-07	0.185352	-5.04864
80303	959.651	EFHD1	-1.02698	1.00459e-05	4.74135e-07	0.203908	-5.03649
6879	1068.02	TAF7	-0.70015	1.00459e-05	4.74249e-07	0.139017	-5.03645
3149	4752.61	HMGB3	-0.654031	1.00509e-05	4.75114e-07	0.129869	-5.0361
93010	10916.4	B3GNT7	-0.759749	1.01279e-05	4.79385e-07	0.150912	-5.03439
54972	4400.52	TMEM132A	-0.665703	1.05912e-05	5.01979e-07	0.132464	-5.02556
51747	1304.16	LUC7L3	-0.634915	1.06306e-05	5.05177e-07	0.126368	-5.02434
2037	2756.87	EPB41L2	-0.651607	1.06682e-05	5.0963e-07	0.129734	-5.02265
64207	244.615	IRF2BPL	-1.05065	1.12768e-05	5.41523e-07	0.209669	-5.01098
51606	1266.29	ATP6V1H	-0.624171	1.133e-05	5.44786e-07	0.124589	-5.00983
23321	1545.44	TRIM2	-0.858916	1.18792e-05	5.72682e-07	0.171776	-5.00021
1045	86.8072	CDX2	-1.55025	1.1949e-05	5.77539e-07	0.310137	-4.99858
26586	262.862	CKAP2	-1.00492	1.26255e-05	6.11024e-07	0.201479	-4.9877
29881	16.3244	NPC1L1	-1.98582	1.26668e-05	6.13818e-07	0.398214	-4.98682
3422	217.668	IDI1	-0.858505	1.33209e-05	6.46347e-07	0.172501	-4.97683
23424	465.576	TDRD7	-0.707929	1.40402e-05	6.84757e-07	0.142565	-4.96564
55632	189.844	G2E3	-1.01819	1.40526e-05	6.86243e-07	0.205064	-4.96522
221302	77.0699	ZUFSP	-1.24632	1.44111e-05	7.05553e-07	0.251284	-4.95983
9925	66.5434	ZBTB5	-1.30254	1.53696e-05	7.54403e-07	0.263309	-4.94681
3621	40.8497	ING1	-1.55529	1.55321e-05	7.6432e-07	0.314564	-4.94426
9263	369.103	STK17A	-0.872286	1.59164e-05	7.85219e-07	0.176612	-4.93901
1747	87.5869	DLX3	-1.42586	1.61241e-05	7.96475e-07	0.288857	-4.93623
9928	370.595	KIF14	-0.960498	1.63888e-05	8.116e-07	0.194726	-4.93256
100289137	24.6415	FAM95C	-1.78683	1.78734e-05	8.9518e-07	0.363665	-4.91338
256536	1006.16	TCERG1L	-0.734057	1.82201e-05	9.17099e-07	0.149544	-4.90864
57507	114.659	ZNF608	-1.32991	1.83877e-05	9.27834e-07	0.271058	-4.90636
2627	54.2556	GATA6	-1.54691	1.85639e-05	9.37887e-07	0.315424	-4.90424
8639	68.5948	AOC3	-1.229	1.92267e-05	9.77387e-07	0.251014	-4.89614
9592	581.11	IER2	-0.764663	1.99532e-05	1.01681e-06	0.156425	-4.88836
7543	124.683	ZFX	-1.30628	2.07039e-05	1.05895e-06	0.26766	-4.88036
79365	38.9275	BHLHE41	-1.67156	2.13647e-05	1.09579e-06	0.342982	-4.87361
286827	88.5658	TRIM59	-1.32524	2.13647e-05	1.09675e-06	0.271932	-4.87343
9924	499.626	PAN2	-0.732652	2.17989e-05	1.12177e-06	0.150473	-4.86898
84669	870.955	USP32	-0.631353	2.1833e-05	1.12489e-06	0.129683	-4.86843
1628	133.438	DBP	-1.09164	2.25568e-05	1.165e-06	0.224548	-4.8615
6309	1078.45	SC5D	-0.794001	2.26732e-05	1.17385e-06	0.163375	-4.86
81545	189.599	FBXO38	-0.936829	2.27123e-05	1.17872e-06	0.192796	-4.85918
54845	3087.37	ESRP1	-0.643869	2.27476e-05	1.18197e-06	0.132521	-4.85864
4916	155.131	NTRK3	-1.09772	2.44654e-05	1.27735e-06	0.22665	-4.84325
22850	267.862	ADNP2	-0.941134	2.55082e-05	1.33817e-06	0.194691	-4.834
54206	916.27	ERRFI1	-0.70129	2.58124e-05	1.35574e-06	0.145153	-4.8314
3280	69.9181	HES1	-1.25263	2.64534e-05	1.39106e-06	0.259544	-4.82628
7026	154.201	NR2F2	-1.16997	2.65274e-05	1.39662e-06	0.242457	-4.82549
205860	419.453	TRIML2	-0.701237	2.78234e-05	1.47354e-06	0.145642	-4.81479
1062	245.259	CENPE	-0.907074	2.8212e-05	1.49765e-06	0.18852	-4.81155
81566	848.012	CSRNP2	-0.920246	2.84911e-05	1.51425e-06	0.191345	-4.80935
10978	141.547	CLP1	-0.989753	2.90638e-05	1.54832e-06	0.205988	-4.8049
7633	190.661	ZNF79	-0.989515	2.92667e-05	1.56279e-06	0.206019	-4.80303
5817	2414.71	PVR	-0.698653	2.93764e-05	1.57142e-06	0.145494	-4.80193
4008	752.032	LMO7	-0.797328	2.97083e-05	1.59566e-06	0.166149	-4.79887
25777	1061.57	SUN2	-0.749516	3.12719e-05	1.68356e-06	0.156537	-4.78811
10818	161.875	FRS2	-1.10976	3.15002e-05	1.69781e-06	0.231856	-4.78642
5926	58.2225	ARID4A	-1.39726	3.3179e-05	1.79868e-06	0.292631	-4.77482
5858	21.3736	PZP	-1.78621	3.64063e-05	1.98729e-06	0.375671	-4.75471
29841	460.015	GRHL1	-0.872088	3.72948e-05	2.04045e-06	0.183622	-4.74938
1281	42.9046	COL3A1	-1.48863	3.73681e-05	2.0468e-06	0.313478	-4.74875
1612	805.158	DAPK1	-0.9491	3.7892e-05	2.07786e-06	0.199992	-4.7457
4005	84.5986	LMO2	-1.21869	3.79798e-05	2.08506e-06	0.256837	-4.745
60493	271.903	FASTKD5	-0.870296	3.81288e-05	2.09562e-06	0.183453	-4.74398
3658	435.973	IREB2	-0.816847	3.81926e-05	2.1039e-06	0.172215	-4.74318
10024	2133.45	TROAP	-0.703832	3.82441e-05	2.1122e-06	0.148413	-4.74238
1428	262.398	CRYM	-0.778016	3.84975e-05	2.13273e-06	0.164124	-4.74042
55794	102.343	DDX28	-1.10365	3.93137e-05	2.18778e-06	0.23307	-4.73526
79805	95.5093	VASH2	-1.15098	3.94797e-05	2.20195e-06	0.243133	-4.73395
84467	193.366	FBN3	-1.022	3.94925e-05	2.20514e-06	0.215902	-4.73365
29127	1296.21	RACGAP1	-0.706128	3.98868e-05	2.22965e-06	0.149243	-4.73141
101928674	174.329		-0.919752	3.99709e-05	2.23685e-06	0.19442	-4.73076
57037	438.619	ANKMY2	-0.698296	4.03036e-05	2.25799e-06	0.147667	-4.72885
51315	104.83	KRCC1	-1.06699	4.03568e-05	2.27106e-06	0.225689	-4.72767
57673	416.302	BEND3	-0.849898	4.03568e-05	2.26927e-06	0.179765	-4.72783
152992	103.642	TRMT44	-1.12951	4.11749e-05	2.32483e-06	0.239156	-4.72292
3949	2951.88	LDLR	-0.677492	4.12904e-05	2.33651e-06	0.143479	-4.7219
219844	48.8803	HYLS1	-1.37852	4.16789e-05	2.3611e-06	0.292073	-4.71977
57556	4860.69	SEMA6A	-0.726894	4.21159e-05	2.39112e-06	0.154094	-4.7172
100506013	930.907	APELA	-1.63757	4.24687e-05	2.41381e-06	0.34729	-4.71528
5618	1092.76	PRLR	-0.972419	4.32417e-05	2.46315e-06	0.206408	-4.71116
6091	559.608	ROBO1	-0.791733	4.33347e-05	2.47116e-06	0.168079	-4.71049
22835	84.4677	ZFP30	-1.25062	4.34939e-05	2.48829e-06	0.265577	-4.70909
57589	206.529	RIC1	-0.841923	4.36674e-05	2.50105e-06	0.178827	-4.70804
55920	2825.85	RCC2	-0.675267	4.45488e-05	2.55432e-06	0.143559	-4.70375
22856	608.43	CHSY1	-0.809257	4.48798e-05	2.57891e-06	0.172117	-4.70179
27107	73.2373	ZBTB11	-1.36357	4.51946e-05	2.60548e-06	0.290139	-4.6997
5583	774.255	PRKCH	-0.778138	4.63326e-05	2.67688e-06	0.165767	-4.69417
65983	144.888	GRAMD2B	-0.969087	4.74322e-05	2.74337e-06	0.206666	-4.68915
341640	148.488	FREM2	-1.04349	4.77105e-05	2.76515e-06	0.22261	-4.68754
79666	109.93	PLEKHF2	-1.17314	4.77105e-05	2.76544e-06	0.25027	-4.68751
79977	302.642	GRHL2	-1.042	4.90149e-05	2.85024e-06	0.222586	-4.68133
80124	61.7456	VCPIP1	-1.30334	5.18089e-05	3.02209e-06	0.279129	-4.66931
55958	160.535	KLHL9	-0.930568	5.18089e-05	3.02243e-06	0.199295	-4.66929
1272	162.223	CNTN1	-0.888975	5.22666e-05	3.05349e-06	0.190473	-4.66719
65986	143.855	ZBTB10	-1.16748	5.22666e-05	3.05566e-06	0.250154	-4.66704
636	1396.96	BICD1	-0.81829	5.3229e-05	3.12421e-06	0.175505	-4.66248
1195	111.786	CLK1	-1.06143	5.3229e-05	3.12525e-06	0.227658	-4.66241
84333	1296.69	PCGF5	-0.650754	5.36174e-05	3.1514e-06	0.139626	-4.6607
26098	271.883	EDRF1	-0.881059	5.55096e-05	3.26609e-06	0.189339	-4.65334
7090	749.143	TLE3	-0.862138	5.55171e-05	3.27e-06	0.185283	-4.65309
2077	1997.05	ERF	-0.652053	5.71588e-05	3.38724e-06	0.140352	-4.64582
8848	102.983	TSC22D1	-1.13469	5.73135e-05	3.40448e-06	0.244293	-4.64477
57396	65.579	CLK4	-1.23933	5.73135e-05	3.40152e-06	0.266813	-4.64495
5502	612.142	PPP1R1A	-0.665899	5.83606e-05	3.47033e-06	0.143487	-4.64082
90113	3342.13	VWA5B2	-0.82689	5.92697e-05	3.52809e-06	0.178309	-4.63741
5978	303.192	REST	-0.951403	6.00321e-05	3.57723e-06	0.205285	-4.63455
54778	272.65	RNF111	-1.0985	6.04595e-05	3.60648e-06	0.237109	-4.63286
3104	123.864	ZBTB48	-1.08762	6.06513e-05	3.62171e-06	0.234805	-4.63199
5099	147.593	PCDH7	-1.2294	6.09931e-05	3.64974e-06	0.265506	-4.63039
905	177.523	CCNT2	-0.906834	6.10872e-05	3.6592e-06	0.195867	-4.62986
128344	238.305	PIFO	-0.767259	6.18491e-05	3.71644e-06	0.165835	-4.62664
6542	648.809	SLC7A2	-0.785115	6.34443e-05	3.82419e-06	0.169912	-4.62072
23774	191.598	BRD1	-1.0801	6.4629e-05	3.89965e-06	0.233957	-4.61666
10460	1815.79	TACC3	-0.602295	6.49506e-05	3.92311e-06	0.130496	-4.61541
401097	120.874	C3orf80	-1.0111	6.53964e-05	3.95412e-06	0.219148	-4.61378
22890	131.522	ZBTB1	-0.9785	6.55372e-05	3.96674e-06	0.212112	-4.61312
122809	189.158	SOCS4	-0.903562	6.59817e-05	4.00259e-06	0.195947	-4.61125
55796	163.767	MBNL3	-1.04508	6.72047e-05	4.08867e-06	0.226854	-4.60682
80326	48.0209	WNT10A	-1.3347	7.0254e-05	4.28298e-06	0.290332	-4.59716
10844	8262.26	TUBGCP2	-0.632963	7.05536e-05	4.31007e-06	0.137725	-4.59584
2960	191.748	GTF2E1	-0.838447	7.05854e-05	4.31642e-06	0.182448	-4.59553
55082	428.39	ARGLU1	-0.731557	7.12846e-05	4.36809e-06	0.159275	-4.59305
5868	395.76	RAB5A	-0.730511	7.28152e-05	4.46644e-06	0.159208	-4.58841
53947	285.942	A4GALT	-0.837562	7.3103e-05	4.48923e-06	0.182581	-4.58734
136227	3378.85	COL26A1	-0.750167	7.3252e-05	4.50697e-06	0.163559	-4.58652
9315	548.391	NREP	-0.752873	7.48707e-05	4.62061e-06	0.164336	-4.58132
85415	1033.6	RHPN2	-0.791605	7.75402e-05	4.80475e-06	0.173099	-4.57314
5154	587.49	PDGFA	-0.672094	7.77139e-05	4.82037e-06	0.146987	-4.57246
7678	76.0154	ZNF124	-1.14187	7.83723e-05	4.86611e-06	0.249836	-4.57048
10742	434.294	RAI2	-0.691048	7.83803e-05	4.87151e-06	0.151206	-4.57025
525	129.808	ATP6V1B1	-1.7688	7.86231e-05	4.90135e-06	0.387134	-4.56897
8976	1949.64	WASL	-0.692726	7.88105e-05	4.91796e-06	0.151639	-4.56826
83932	223.555	SPRTN	-0.872349	7.99599e-05	4.99968e-06	0.191104	-4.5648
1843	155.76	DUSP1	-0.945465	8.0734e-05	5.06828e-06	0.207251	-4.56194
1033	419.158	CDKN3	-0.719987	8.23463e-05	5.18494e-06	0.15799	-4.55716
79774	135.002	GRTP1	-0.944835	8.35873e-05	5.28399e-06	0.207511	-4.55318
56944	4028.72	OLFML3	-0.606712	8.38325e-05	5.30997e-06	0.13328	-4.55215
9853	146.2	RUSC2	-1.07845	8.38325e-05	5.30611e-06	0.236901	-4.55231
1946	306.987	EFNA5	-0.743517	8.54722e-05	5.42452e-06	0.163494	-4.54766
4675	92.0678	NAP1L3	-1.0277	8.64276e-05	5.49055e-06	0.226111	-4.54511
2537	25.8554	IFI6	-1.68068	8.67687e-05	5.51765e-06	0.369862	-4.54408
2731	1480.53	GLDC	-0.627333	8.7538e-05	5.57409e-06	0.13812	-4.54193
23371	161.82	TNS2	-0.994017	8.81737e-05	5.62353e-06	0.218943	-4.54007
51441	350.283	YTHDF2	-0.814169	8.90128e-05	5.68818e-06	0.179425	-4.53766
3059	21.6393	HCLS1	-1.65596	8.97313e-05	5.7397e-06	0.365089	-4.53576
80014	2142.25	WWC2	-0.611736	8.98676e-05	5.75404e-06	0.134885	-4.53523
8702	1796.23	B4GALT4	-0.525452	9.03255e-05	5.78901e-06	0.115893	-4.53395
701	1130.55	BUB1B	-0.752543	9.24822e-05	5.94458e-06	0.166185	-4.52835
29947	214.378	DNMT3L	-1.70617	9.42064e-05	6.07897e-06	0.37717	-4.52362
56922	455.409	MCCC1	-0.712341	9.42375e-05	6.08687e-06	0.157481	-4.52335
83956	733.745		-0.686818	9.68522e-05	6.27998e-06	0.152061	-4.51674
445	117.685	ASS1	-0.948907	9.77637e-05	6.34898e-06	0.210195	-4.51442
79142	354.898	PHF23	-0.755505	9.83966e-05	6.40473e-06	0.167422	-4.51257
734	303.315	OSGIN2	-0.848253	9.85237e-05	6.41917e-06	0.187996	-4.51209
146760	365.176	RTN4RL1	-0.831729	9.96699e-05	6.50631e-06	0.18445	-4.50923
151648	144.734	SGO1	-0.885004	0.000101755	6.65595e-06	0.196475	-4.5044
146691	215.625	TOM1L2	-0.849966	0.000101982	6.68273e-06	0.188732	-4.50355
60436	485.542	TGIF2	-0.87983	0.00010618	6.99268e-06	0.195783	-4.49391
646576	61.6978	HHIP-AS1	-1.24408	0.00010618	6.99767e-06	0.276845	-4.49376
55783	48.9351	CMTR2	-1.40059	0.000107702	7.11145e-06	0.311912	-4.49033
57154	508.092	SMURF1	-0.684329	0.000108119	7.15253e-06	0.152442	-4.4891
22847	351.16	ZNF507	-0.885996	0.000111523	7.39164e-06	0.197675	-4.48209
2045	291.736	EPHA7	-0.942913	0.000112875	7.50242e-06	0.210523	-4.47891
203522	69.6124	INTS6L	-1.14128	0.000113262	7.5352e-06	0.254864	-4.47798
90381	118.655	TICRR	-1.06957	0.000113319	7.54613e-06	0.238867	-4.47767
79935	176.27	CNTD2	-0.885647	0.000115709	7.71973e-06	0.198007	-4.47281
23220	1499.43	DTX4	-0.706846	0.000119441	7.98363e-06	0.158286	-4.46562
25897	182.226	RNF19A	-1.06809	0.000120624	8.09286e-06	0.239336	-4.46271
55028	406.665	C17orf80	-0.749389	0.00012148	8.16484e-06	0.167994	-4.46082
55165	601.297	CEP55	-0.70921	0.000122001	8.20881e-06	0.159028	-4.45966
128414	408.852	NKAIN4	-0.774826	0.000122839	8.29215e-06	0.173825	-4.4575
80824	924.041	DUSP16	-0.878983	0.000123596	8.36954e-06	0.19728	-4.45551
94241	85.3876	TP53INP1	-1.31621	0.000123596	8.35519e-06	0.295388	-4.45587
100192386	157.677		-1.01815	0.000123628	8.37947e-06	0.228528	-4.45525
2861	137.259	GPR37	-0.938059	0.000124301	8.45615e-06	0.210644	-4.4533
7464	374.308	CORO2A	-0.692927	0.000126062	8.59171e-06	0.155718	-4.44988
254263	270.592	CNIH2	-0.775794	0.000127293	8.68356e-06	0.17443	-4.4476
94240	67.8645	EPSTI1	-1.28019	0.000127961	8.7656e-06	0.28797	-4.44558
10346	135.755	TRIM22	-1.00167	0.000128077	8.78513e-06	0.225344	-4.4451
201626	182.116	PDE12	-0.938038	0.000128111	8.79546e-06	0.211039	-4.44485
144108	370.201	SPTY2D1	-0.806596	0.000128853	8.85444e-06	0.181526	-4.44341
80232	934.276	WDR26	-0.725146	0.000130014	8.9505e-06	0.163281	-4.44109
5608	148.366	MAP2K6	-1.01545	0.000130184	8.97033e-06	0.228673	-4.44061
57501	48.7767	KIAA1257	-1.31437	0.000133333	9.21235e-06	0.296372	-4.43488
642559	2238.13	POU5F1P3	-0.597727	0.000133542	9.23512e-06	0.134795	-4.43435
7693	128.887	ZNF134	-1.06588	0.000134537	9.32076e-06	0.240476	-4.43236
22876	1448.13	INPP5F	-0.620749	0.000135118	9.36944e-06	0.140085	-4.43124
100820829	100.365	MYZAP	-0.979843	0.000135798	9.42509e-06	0.221186	-4.42996
5462	3133.43	POU5F1B	-0.618353	0.000142134	9.89154e-06	0.139914	-4.41953
116931	86.2095	MED12L	-1.15117	0.000142684	9.94257e-06	0.260538	-4.41842
7092	57.4527	TLL1	-1.18505	0.000143706	1.00279e-05	0.268319	-4.41657
117583	161.698	PARD3B	-0.945631	0.000147287	1.02962e-05	0.214387	-4.41086
7695	30.8118	ZNF136	-1.49205	0.000150081	1.05196e-05	0.338625	-4.40621
196513	289.433	DCP1B	-0.785413	0.000150622	1.05764e-05	0.178299	-4.40504
4303	728.429	FOXO4	-0.820986	0.000150622	1.05686e-05	0.186367	-4.4052
11320	287.941	MGAT4A	-0.764396	0.000152401	1.07204e-05	0.173643	-4.40211
2242	410.851	FES	-0.667089	0.00015251	1.07567e-05	0.151564	-4.40138
51244	162.513	CCDC174	-0.918859	0.00015251	1.07562e-05	0.208766	-4.40138
6950	1679.06	TCP1	-0.595842	0.000153436	1.08315e-05	0.135423	-4.39987
51447	708.7	IP6K2	-0.61169	0.000154241	1.09173e-05	0.139079	-4.39816
1112	168.95	FOXN3	-0.822073	0.000156586	1.11029e-05	0.187069	-4.3945
389677	66.9559	RBM12B	-1.22654	0.000157498	1.11774e-05	0.279201	-4.39304
80304	99.5471	WDCP	-1.08491	0.000165843	1.18318e-05	0.247658	-4.38066
84159	100.791	ARID5B	-0.960827	0.00016824	1.20239e-05	0.21951	-4.37715
26160	519.08	IFT172	-0.809611	0.000168682	1.20871e-05	0.185011	-4.37601
9935	61.7074	MAFB	-1.15208	0.00016897	1.21184e-05	0.263305	-4.37545
1052	435.711	CEBPD	-0.713865	0.000169224	1.21472e-05	0.163172	-4.37493
257160	320.936	RNF214	-0.884308	0.000170356	1.22603e-05	0.202224	-4.37291
55561	1314.56	CDC42BPG	-0.580246	0.000173828	1.2532e-05	0.132837	-4.36812
9440	160.603	MED17	-0.900772	0.000174377	1.25849e-05	0.206258	-4.3672
81618	61215.1	ITM2C	-0.617496	0.000174377	1.25933e-05	0.141399	-4.36705
167227	556.552	DCP2	-0.803155	0.000175119	1.26579e-05	0.183959	-4.36594
25939	1260.9	SAMHD1	-0.590514	0.000177511	1.28419e-05	0.135353	-4.36278
54386	291.139	TERF2IP	-0.876452	0.000177967	1.2886e-05	0.200928	-4.36203
353189	172.112	SLCO4C1	-0.903629	0.000178325	1.29231e-05	0.207188	-4.3614
3219	211.328	HOXB9	-0.783551	0.00018309	1.32913e-05	0.179909	-4.35525
23348	384.121	DOCK9	-0.679511	0.000185859	1.35155e-05	0.156152	-4.35159
9636	216.024	ISG15	-0.859208	0.000186863	1.36002e-05	0.197509	-4.35022
649179	248.799	PRAMENP	-0.803241	0.000187223	1.36616e-05	0.184686	-4.34923
5529	377.112	PPP2R5E	-0.686085	0.000189671	1.38639e-05	0.157866	-4.34601
118813	672.551	ZFYVE27	-0.648911	0.000191117	1.3993e-05	0.149382	-4.34397
26018	1953.25	LRIG1	-0.655062	0.000191117	1.40055e-05	0.150805	-4.34378
23411	325.365	SIRT1	-0.933023	0.000191148	1.40197e-05	0.214806	-4.34355
3229	355.587	HOXC13	-0.914085	0.000191732	1.40864e-05	0.210497	-4.34251
11328	5190.6	FKBP9	-0.558114	0.000191931	1.41131e-05	0.128536	-4.34209
6996	156.428	TDG	-0.819385	0.000195274	1.43834e-05	0.188889	-4.33793
55181	384.744	SMG8	-0.694535	0.000198969	1.47118e-05	0.160291	-4.33296
55667	129.677	DENND4C	-1.06244	0.000206746	1.53705e-05	0.245746	-4.32331
440498	519.303	HSBP1L1	-0.600957	0.000212619	1.58603e-05	0.139227	-4.31639
127544	557.713	RNF19B	-0.872589	0.000216052	1.61513e-05	0.202346	-4.31237
28999	56.6143	KLF15	-1.34424	0.000216155	1.61782e-05	0.311743	-4.312
339896	9.36171	GADL1	-1.74968	0.000216225	1.6197e-05	0.405794	-4.31175
79674	129.505	VEPH1	-0.996123	0.000216523	1.62734e-05	0.231081	-4.31071
55294	75.8197	FBXW7	-1.02313	0.000220229	1.65657e-05	0.237564	-4.30677
54797	45.3444	MED18	-1.29708	0.000222326	1.67416e-05	0.301337	-4.30443
9149	214.206	DYRK1B	-0.764581	0.000222945	1.68118e-05	0.177665	-4.3035
8365	37.247	HIST1H4H	-1.33439	0.000223675	1.68809e-05	0.310136	-4.3026
81606	7333.97	LBH	-0.818159	0.000232779	1.76552e-05	0.190595	-4.29265
6654	168.443	SOS1	-0.871855	0.000232965	1.76964e-05	0.203128	-4.29213
64116	1974.04	SLC39A8	-0.648067	0.000232965	1.76985e-05	0.15099	-4.29211
80301	166.718	PLEKHO2	-0.916283	0.000235762	1.79257e-05	0.213622	-4.28927
7832	478.927	BTG2	-1.5669	0.000236903	1.80273e-05	0.365412	-4.28802
55422	185.168	ZNF331	-0.881722	0.000237948	1.81336e-05	0.205687	-4.28671
5980	119.159	REV3L	-1.04656	0.000237948	1.81366e-05	0.244142	-4.28668
92815	357.164	HIST3H2A	-0.733722	0.000241314	1.84082e-05	0.171295	-4.28337
10625	685.052	IVNS1ABP	-0.706951	0.000242221	1.85077e-05	0.165092	-4.28217
56704	235.846	JPH1	-0.850556	0.000244027	1.86609e-05	0.198712	-4.28034
130814	566.218	PQLC3	-0.7004	0.000248846	1.90451e-05	0.163806	-4.2758
90204	88.6517	ZSWIM1	-1.04212	0.000249391	1.91024e-05	0.243762	-4.27513
100130417	29.4865		-1.4409	0.000249683	1.91403e-05	0.337076	-4.27469
54454	202.403	ATAD2B	-1.00997	0.000249692	1.91567e-05	0.236277	-4.2745
100130449	28.6879		-1.44072	0.000250155	1.92078e-05	0.337096	-4.27391
66004	389.379	LYNX1	-0.781557	0.000252227	1.943e-05	0.182977	-4.27134
144100	410.31	PLEKHA7	-0.912235	0.000253441	1.95394e-05	0.213634	-4.27009
56257	385.103	MEPCE	-0.77605	0.000253934	1.95932e-05	0.181767	-4.26948
7798	410.82	LUZP1	-0.7774	0.000255385	1.97371e-05	0.182153	-4.26784
64225	400.669	ATL2	-0.735297	0.000256876	1.99066e-05	0.172365	-4.26594
2941	439.39	GSTA4	-0.6516	0.000259405	2.01451e-05	0.15284	-4.26328
57594	77.6919	HOMEZ	-1.05536	0.000268783	2.0907e-05	0.248031	-4.25498
140711	733.29	TLDC2	-0.622854	0.000274128	2.1357e-05	0.146547	-4.25021
55030	63.5994	FBXO34	-1.16576	0.000287815	2.25494e-05	0.275072	-4.23803
10758	287.144	TRAF3IP2	-0.803159	0.000303154	2.3808e-05	0.19006	-4.22581
196528	224.908	ARID2	-0.852085	0.000303444	2.38687e-05	0.201666	-4.22524
6904	1490.65	TBCD	-0.567852	0.000303645	2.39302e-05	0.134414	-4.22466
1036	418.328	CDO1	-0.656261	0.000303894	2.39992e-05	0.155364	-4.22401
140690	30.8934	CTCFL	-1.41595	0.00030935	2.44687e-05	0.335562	-4.21965
83543	1995.18	AIF1L	-0.588771	0.000314925	2.49293e-05	0.13967	-4.21544
991	1707.64	CDC20	-0.682494	0.000317247	2.5133e-05	0.161974	-4.2136
3038	36.8156	HAS3	-1.35379	0.000317317	2.51584e-05	0.321308	-4.21337
1690	581.885	COCH	-0.697324	0.000317945	2.5228e-05	0.165527	-4.21275
8507	808.555	ENC1	-0.729218	0.000318751	2.5366e-05	0.173148	-4.21152
158160	21.9779	HSD17B7P2	-1.56919	0.000319572	2.5497e-05	0.372698	-4.21035
23515	105.828	MORC3	-0.948066	0.000319572	2.54835e-05	0.225169	-4.21047
84759	109.432	PCGF1	-0.92218	0.00032744	2.62476e-05	0.219368	-4.2038
57224	122.985	NHSL1	-0.971082	0.000341613	2.74644e-05	0.231567	-4.19353
81788	652.753	NUAK2	-0.905415	0.000342766	2.76476e-05	0.215985	-4.19202
84132	138.163	USP42	-0.858128	0.000342766	2.7643e-05	0.204703	-4.19206
9529	310.459	BAG5	-0.7118	0.000345443	2.78851e-05	0.169877	-4.19008
8837	1017.34	CFLAR	-0.567979	0.000347924	2.81724e-05	0.135628	-4.18776
9880	178.603	ZBTB39	-1.03594	0.000349861	2.83511e-05	0.247457	-4.18632
84144	51.1144	SYDE2	-1.18167	0.000351193	2.84848e-05	0.282341	-4.18525
10672	581.743	GNA13	-0.732812	0.000351193	2.8503e-05	0.1751	-4.18511
9543	1423.38	IGDCC3	-0.617238	0.000355572	2.89028e-05	0.147596	-4.18194
7803	1242.17	PTP4A1	-0.549519	0.000361927	2.94647e-05	0.131541	-4.17756
1622	1913.37	DBI	-0.545072	0.000363306	2.96224e-05	0.130514	-4.17635
55249	2437.43	YY1AP1	-0.598801	0.000366742	2.99255e-05	0.143459	-4.17403
51322	724.87	WAC	-0.782536	0.000382672	3.12984e-05	0.187938	-4.16381
389332	20.3184	SMIM32	-1.53033	0.000385528	3.16512e-05	0.367757	-4.16125
7447	119.977	VSNL1	-0.849808	0.000389178	3.19753e-05	0.204334	-4.15892
1794	34.1482	DOCK2	-1.30883	0.000391228	3.21681e-05	0.314808	-4.15755
23080	531.198	AVL9	-0.743714	0.000393878	3.24106e-05	0.178957	-4.15583
639	91.4176	PRDM1	-0.99201	0.000401068	3.30524e-05	0.238961	-4.15135
10157	209.369	AASS	-0.874414	0.000403656	3.32909e-05	0.210717	-4.1497
843	150.445	CASP10	-0.934539	0.000404914	3.342e-05	0.225254	-4.14882
64399	79.2544	HHIP	-1.32171	0.000410031	3.39377e-05	0.318845	-4.14529
1773	192.36	DNASE1	-0.754049	0.000412592	3.42085e-05	0.181985	-4.14347
4193	1509.13	MDM2	-0.784785	0.000413867	3.43401e-05	0.189443	-4.14259
7405	201.62	UVRAG	-0.812219	0.000417279	3.46493e-05	0.196163	-4.14054
9252	95.7155	RPS6KA5	-1.1416	0.0004186	3.48156e-05	0.275787	-4.13944
23210	522.218	JMJD6	-0.633164	0.0004186	3.48241e-05	0.152961	-4.13938
27165	339.024	GLS2	-0.702663	0.000418883	3.48873e-05	0.169768	-4.13897
9914	552.406	ATP2C2	-0.630225	0.000420257	3.50543e-05	0.152307	-4.13787
5998	188.459	RGS3	-0.832539	0.000428575	3.58017e-05	0.201436	-4.13303
54894	176.991	RNF43	-0.95374	0.000433601	3.62757e-05	0.23093	-4.13
10678	369.727	B3GNT2	-1.61153	0.000435376	3.64515e-05	0.390305	-4.12889
64147	440.385	KIF9	-0.588182	0.000438341	3.67926e-05	0.142529	-4.12675
5189	296.085	PEX1	-0.747478	0.000438341	3.68094e-05	0.181135	-4.12665
100996301	33.9567	FOXD3-AS1	-1.38271	0.000445819	3.75209e-05	0.335426	-4.12224
729920	209.242	ISPD	-0.812011	0.000449576	3.78934e-05	0.197092	-4.11996
56475	284.301	RPRM	-0.867272	0.000450805	3.80252e-05	0.210546	-4.11916
22926	132.912	ATF6	-0.922925	0.000455456	3.85054e-05	0.224214	-4.11627
160760	709.129	PPTC7	-0.735451	0.000455456	3.85314e-05	0.178676	-4.11611
9836	38.8334	LCMT2	-1.27222	0.000455456	3.85082e-05	0.309072	-4.11625
221662	976.03	RBM24	-0.733054	0.000467692	3.98106e-05	0.17842	-4.10858
7442	40.7568	TRPV1	-1.25619	0.000472997	4.03407e-05	0.305977	-4.10552
7547	28.0273	ZIC3	-1.4315	0.000478953	4.09085e-05	0.348951	-4.10229
4170	1208.58	MCL1	-0.720515	0.000479381	4.09751e-05	0.175653	-4.10191
3096	106.78	HIVEP1	-1.01215	0.000480531	4.11034e-05	0.246795	-4.10119
23303	303.914	KIF13B	-0.768832	0.000481195	4.11903e-05	0.187488	-4.1007
53918	174.112	PELO	-0.831511	0.000484326	4.14885e-05	0.202856	-4.09903
57509	128.328	MTUS1	-1.03723	0.000485546	4.16235e-05	0.25309	-4.09828
10316	156.85	NMUR1	-0.858352	0.000493131	4.23353e-05	0.209643	-4.09435
9668	27.0782	ZNF432	-1.41424	0.000494511	4.24847e-05	0.345482	-4.09353
55917	155.236	CTTNBP2NL	-0.936153	0.000500047	4.30541e-05	0.228863	-4.09045
93145	411.889	OLFM2	-0.709598	0.000501159	4.31812e-05	0.173506	-4.08976
8971	11946.5	H1FX	-0.56621	0.000503113	4.3381e-05	0.138482	-4.08869
205327	39.0966	C2orf69	-1.2686	0.00050773	4.38744e-05	0.31047	-4.08607
178	192.598	AGL	-0.775453	0.000510338	4.42052e-05	0.189861	-4.08432
92312	492.242	MEX3A	-0.805482	0.000510338	4.42593e-05	0.197227	-4.08404
9429	791.229	ABCG2	-0.619582	0.000510338	4.42087e-05	0.151698	-4.08431
10664	629.727	CTCF	-0.709081	0.000522194	4.53528e-05	0.173864	-4.07837
7051	42.3834	TGM1	-1.27926	0.000524335	4.55715e-05	0.313756	-4.07725
359948	390.544	IRF2BP2	-0.765882	0.000528131	4.59344e-05	0.187928	-4.0754
948	6.79168	CD36	-1.64537	0.000531895	4.62951e-05	0.403913	-4.07358
146909	314.789	KIF18B	-0.900629	0.000534281	4.65696e-05	0.221165	-4.07221
80315	211.516	CPEB4	-0.933876	0.000536067	4.67923e-05	0.229392	-4.0711
1119	950.955	CHKA	-0.52748	0.000536823	4.69254e-05	0.129588	-4.07044
51203	1354.03	NUSAP1	-0.602515	0.000539354	4.71804e-05	0.148068	-4.06917
221037	144.315	JMJD1C	-0.958417	0.000539602	4.72695e-05	0.235557	-4.06873
146433	60.198	IL34	-1.08336	0.000549333	4.81907e-05	0.26656	-4.06423
9306	92.9659	SOCS6	-0.93558	0.000551791	4.84409e-05	0.230267	-4.06302
4288	3627.39	MKI67	-0.698713	0.000553512	4.87304e-05	0.172027	-4.06163
5652	2470.36	PRSS8	-0.531155	0.000555941	4.8979e-05	0.130812	-4.06045
140685	132.315	ZBTB46	-0.869059	0.000564856	4.98703e-05	0.214253	-4.05623
90499	49.6407		-1.16966	0.000577045	5.10547e-05	0.288752	-4.05075
100288748	50.7556		-1.12049	0.000593683	5.27124e-05	0.277125	-4.04326
91687	91.411	CENPL	-0.930286	0.000599658	5.32804e-05	0.230226	-4.04075
58486	70.3516	ZBED5	-1.2006	0.000601618	5.34922e-05	0.297191	-4.03982
90441	474.937	ZNF622	-0.677377	0.000604772	5.38483e-05	0.16774	-4.03826
114825	143.936	PWWP2A	-0.872945	0.000610381	5.43858e-05	0.216293	-4.03593
51104	57.1117	ABHD17B	-1.07937	0.000613447	5.46974e-05	0.267528	-4.03459
9969	265.363	MED13	-0.959721	0.000617469	5.50946e-05	0.237973	-4.03289
4001	2408.06	LMNB1	-0.5231	0.000619203	5.52881e-05	0.129735	-4.03207
91056	271.804	AP5B1	-0.844048	0.000621738	5.55532e-05	0.209392	-4.03094
55779	22.5268	CFAP44	-1.44298	0.000626094	5.60208e-05	0.35815	-4.02897
6484	432.416	ST3GAL4	-0.613633	0.000628759	5.62985e-05	0.152349	-4.02781
4598	381.054	MVK	-0.620345	0.000633944	5.69437e-05	0.154118	-4.02513
605	332.31	BCL7A	-0.719517	0.000633944	5.69247e-05	0.178753	-4.02521
4739	236.787	NEDD9	-0.786173	0.00063997	5.75425e-05	0.195436	-4.02267
387119	79.3448	CEP85L	-1.01528	0.000651232	5.87994e-05	0.25271	-4.01758
7737	318.658	RNF113A	-0.774128	0.000651232	5.87686e-05	0.192679	-4.0177
147040	234.672	KCTD11	-0.74707	0.000652958	5.90369e-05	0.185994	-4.01663
151246	213.394	SGO2	-0.702322	0.000655544	5.93117e-05	0.174901	-4.01553
1106	807.234	CHD2	-0.778824	0.000672592	6.10224e-05	0.194278	-4.00882
3815	158.214	KIT	-1.51165	0.000672894	6.10918e-05	0.377105	-4.00855
7403	152.949	KDM6A	-0.979521	0.00067451	6.13229e-05	0.244412	-4.00766
54558	81.8417	SPATA6	-0.987914	0.000677641	6.16499e-05	0.246584	-4.0064
155061	138.587	ZNF746	-0.873046	0.000687213	6.26067e-05	0.218111	-4.00276
22954	76.6782	TRIM32	-0.970241	0.000689796	6.28851e-05	0.242456	-4.00171
205564	168.632	SENP5	-0.789592	0.000701206	6.40569e-05	0.197529	-3.99734
26503	963.675	SLC17A5	-0.587357	0.000706206	6.46461e-05	0.147016	-3.99518
55247	61.3136	NEIL3	-1.06696	0.000714791	6.55214e-05	0.267275	-3.99199
140612	83.6533	ZFP28	-0.969444	0.000742572	6.8393e-05	0.243468	-3.98181
201164	105.733	PLD6	-0.947343	0.000744577	6.86242e-05	0.237966	-3.98101
91661	37.6775	ZNF765	-1.25751	0.000753129	6.95066e-05	0.316119	-3.97797
9587	98.6679	MAD2L1BP	-0.91967	0.000758199	7.01615e-05	0.23132	-3.97574
83733	217.875	SLC25A18	-0.817856	0.000761575	7.05717e-05	0.205784	-3.97435
5460	1152.41	POU5F1	-0.567446	0.000763539	7.08015e-05	0.142805	-3.97358
112574	254.729	SNX18	-0.836774	0.000766696	7.11515e-05	0.210647	-3.9724
10499	1101.32	NCOA2	-0.760762	0.000766718	7.12401e-05	0.191526	-3.97211
8645	106.445	KCNK5	-0.873606	0.000783675	7.29137e-05	0.220242	-3.96657
2735	76.7882	GLI1	-1.03548	0.000792645	7.37978e-05	0.261242	-3.9637
154313	11.2829	CFAP206	-1.59108	0.000800623	7.46908e-05	0.401704	-3.96083
1031	65.7644	CDKN2C	-1.00884	0.000806504	7.53907e-05	0.254847	-3.9586
9823	348.334	ARMCX2	-0.646411	0.000812447	7.61494e-05	0.163392	-3.95621
139886	88.4755	SPIN4	-1.0822	0.00083151	7.83521e-05	0.274017	-3.94939
8816	1808.32	DCAF5	-0.507796	0.000833563	7.85977e-05	0.1286	-3.94864
149013	60.5893	NBPF12	-1.13909	0.000843622	7.96517e-05	0.288711	-3.94545
4780	724.283	NFE2L2	-0.740715	0.000848505	8.02719e-05	0.187828	-3.94359
65124	153.527	SOWAHC	-0.778462	0.000856738	8.12114e-05	0.197539	-3.9408
401720	123.225	FIGNL2	-0.884217	0.000860985	8.18646e-05	0.224485	-3.93887
9865	953.102	TRIL	-0.680491	0.000860985	8.17805e-05	0.172752	-3.93912
7586	53.082	ZKSCAN1	-1.14465	0.000860985	8.18832e-05	0.290608	-3.93882
23013	362.11	SPEN	-0.730713	0.00086735	8.26512e-05	0.185621	-3.93658
54055	10.6198	CYP4F29P	-1.57783	0.000868275	8.27937e-05	0.400854	-3.93617
135932	214.783	TMEM139	-0.722689	0.000872937	8.32928e-05	0.18367	-3.93472
963	63.3419	CD53	-1.0386	0.000875759	8.36168e-05	0.264021	-3.93379
729082	690.827		-0.522197	0.000877389	8.38274e-05	0.132767	-3.93319
80311	120.963	KLHL15	-1.03405	0.000886976	8.49096e-05	0.263111	-3.9301
333	562.895	APLP1	-0.742168	0.000888895	8.52045e-05	0.188882	-3.92927
284076	9.31575	TTLL6	-1.59301	0.000899514	8.63911e-05	0.405765	-3.92594
1948	122.973	EFNB2	-0.908673	0.000909535	8.75245e-05	0.231639	-3.9228
66008	1108.87	TRAK2	-0.510536	0.000910386	8.77199e-05	0.130164	-3.92227
79192	73.8866	IRX1	-1.0203	0.000913227	8.80508e-05	0.26019	-3.92136
1998	68.8404	ELF2	-1.02592	0.000916507	8.84816e-05	0.261701	-3.92018
54149	158.976	C21orf91	-0.900021	0.000930694	8.99802e-05	0.229824	-3.91613
63908	289.932	NAPB	-0.782535	0.000934382	9.04412e-05	0.199886	-3.9149
9541	142.587	CIR1	-0.772867	0.000936005	9.07152e-05	0.197454	-3.91417
79673	94.797	ZNF329	-0.957308	0.000937717	9.09398e-05	0.244612	-3.91357
80821	183.364	DDHD1	-0.737001	0.000939666	9.12463e-05	0.188358	-3.91276
5837	20.4327	PYGM	-1.44165	0.000950797	9.25649e-05	0.368774	-3.9093
338692	464.363	ANKRD13D	-0.582654	0.0009606	9.36394e-05	0.14915	-3.90651
90	453.336	ACVR1	-0.61029	0.000964583	9.4269e-05	0.156289	-3.90489
23268	605.447	DNMBP	-0.784187	0.000966531	9.4549e-05	0.200859	-3.90417
85414	733.24	SLC45A3	-0.582534	0.000966792	9.47871e-05	0.149231	-3.90356
55279	56.4445	ZNF654	-1.1724	0.000968374	9.50027e-05	0.300384	-3.90301
139716	15.2703	GAB3	-1.54435	0.00100258	9.86097e-05	0.396598	-3.89399
23090	131.214	ZNF423	-0.852005	0.00101993	0.000100507	0.21906	-3.88937
79047	2092.43	KCTD15	-0.511055	0.00102454	0.000101025	0.13144	-3.88812
84924	48.4872	ZNF566	-1.15783	0.00103292	0.000102045	0.297975	-3.88568
3619	549.589	INCENP	-0.653555	0.00103422	0.000102238	0.168216	-3.88522
27152	42.5641	INTU	-1.20957	0.00103722	0.0001026	0.311395	-3.88436
1263	115.369	PLK3	-0.842343	0.00104156	0.000103095	0.21692	-3.88319
51307	811.576	FAM53C	-0.689266	0.00106238	0.000105221	0.177727	-3.87823
79695	114.733	GALNT12	-0.851125	0.00107406	0.000106446	0.219622	-3.87541
8501	299.239	SLC43A1	-0.754216	0.00107866	0.000106969	0.194676	-3.87422
10210	62.3333	TOPORS	-1.09549	0.00107988	0.000107157	0.282796	-3.87379
65249	198.796	ZSWIM4	-0.820251	0.00108199	0.000107434	0.211778	-3.87316
9738	150.532	CCP110	-0.822283	0.00108411	0.000107781	0.212346	-3.87237
2040	7895.32	STOM	-0.540287	0.0010938	0.000108949	0.139618	-3.86975
5212	17.219	VIT	-1.49514	0.00109845	0.000109481	0.386486	-3.86856
101927181	236.472		-0.662557	0.00110291	0.000110063	0.171324	-3.86726
403313	62.0693	PLPP6	-1.08077	0.00110834	0.000110675	0.279565	-3.86591
124739	133.91	USP43	-0.992181	0.00111964	0.000111943	0.256833	-3.86313
102723996	44.5009		-1.19161	0.00112404	0.000112454	0.308547	-3.86202
9819	181.837	TSC22D2	-0.974851	0.00112735	0.000112855	0.252477	-3.86115
114885	443.03	OSBPL11	-0.661824	0.00113734	0.000113997	0.171515	-3.85869
121256	318.395	TMEM132D	-0.726385	0.00116072	0.000116558	0.188512	-3.85325
9658	126.004	ZNF516	-0.8115	0.00117584	0.000118224	0.210791	-3.84978
55754	1288.54	TMEM30A	-0.535396	0.00120288	0.000121092	0.139285	-3.8439
79152	543.405	FA2H	-0.779851	0.00120855	0.000121815	0.202957	-3.84244
83988	138.466	NCALD	-0.879069	0.00121872	0.000122915	0.22891	-3.84024
1385	121.747	CREB1	-0.887847	0.00123192	0.000124324	0.231365	-3.83744
1745	50.3347	DLX1	-1.1943	0.00123633	0.000124924	0.311319	-3.83626
1741	1233.67	DLG3	-0.500473	0.00124856	0.00012655	0.130567	-3.83308
84340	524.727	GFM2	-0.539355	0.00125813	0.000127677	0.140791	-3.8309
23328	90.27	SASH1	-0.988546	0.00126135	0.000128083	0.258098	-3.83012
5820	349.71		-0.693545	0.00126693	0.000128729	0.181135	-3.82888
993	478.007	CDC25A	-0.569957	0.00126837	0.000128955	0.148874	-3.82845
254187	56.2321	TSGA10IP	-1.23921	0.00126933	0.000129279	0.323738	-3.82783
85403	886.591	EAF1	-0.654145	0.00126933	0.000129291	0.170893	-3.82781
10743	249.976	RAI1	-0.782877	0.00129927	0.000132746	0.204872	-3.82131
6491	303.949	STIL	-0.656292	0.00132974	0.000136358	0.172044	-3.81468
219287	6.9275	AMER2	-1.54328	0.0013415	0.000137731	0.404825	-3.81221
10838	51.9728	ZNF275	-1.14929	0.001378	0.000142169	0.302096	-3.80436
83937	216.323	RASSF4	-0.715449	0.00139101	0.000143662	0.188188	-3.80178
389023	106.842	DPP10-AS1	-0.927753	0.0013961	0.000144388	0.244112	-3.80053
151887	678.731	CCDC80	-0.660747	0.001399	0.00014486	0.173894	-3.79972
56256	390.285	SERTAD4	-0.863194	0.00141585	0.000146693	0.227359	-3.7966
783	31.4239	CACNB2	-1.31168	0.0014185	0.000147145	0.345556	-3.79584
9381	99.9821	OTOF	-0.998407	0.00143745	0.00014938	0.263286	-3.7921
6565	40.2711	SLC15A2	-1.16704	0.00144438	0.000150372	0.307889	-3.79045
9867	714.321	PJA2	-0.592747	0.00144962	0.000151008	0.156422	-3.78941
84181	577.981	CHD6	-0.652677	0.00146102	0.000152287	0.172333	-3.78731
1894	995.037	ECT2	-0.541397	0.00148279	0.000154763	0.143102	-3.7833
27012	68.3767	KCNV1	-1.04046	0.00148279	0.000154834	0.275023	-3.78319
9854	106.389	C2CD2L	-1.03883	0.00150295	0.000157041	0.274848	-3.77966
51646	1543.81	YPEL5	-0.504099	0.00150455	0.000157388	0.133391	-3.77911
389634	176.623	LINC00937	-0.759819	0.00150913	0.000157961	0.201106	-3.77821
8532	21.6199	CPZ	-1.40324	0.00151436	0.000158604	0.371504	-3.7772
8675	1426.46	STX16	-0.506965	0.00151984	0.000159368	0.13426	-3.776
58476	598.977	TP53INP2	-0.661083	0.00152581	0.000160089	0.175127	-3.77487
6307	462.112	MSMO1	-0.529327	0.00155787	0.000164005	0.140448	-3.76884
90390	547.527	MED30	-0.553048	0.00155787	0.000164038	0.146744	-3.76879
6314	136.071	ATXN7	-1.02697	0.00155898	0.000164349	0.272526	-3.76832
10076	5085.78	PTPRU	-0.625401	0.00156441	0.000165019	0.166007	-3.76731
284370	29.8478	ZNF615	-1.2299	0.00156487	0.000165167	0.326485	-3.76708
4097	787.279	MAFG	-0.646567	0.00157955	0.000166913	0.171756	-3.76445
100131213	68.0805	ZNF503-AS2	-0.942931	0.00159089	0.000168509	0.250641	-3.76208
79364	290.663	ZXDC	-0.668567	0.0016095	0.000170581	0.177857	-3.75902
2556	1587.88	GABRA3	-0.634819	0.0016226	0.000172071	0.168977	-3.75684
11083	1101.63	DIDO1	-0.642909	0.0016247	0.000172533	0.171161	-3.75617
54084	40.1007	TSPEAR	-1.15638	0.0016247	0.000172586	0.307869	-3.75609
84872	39.3011	ZC3H10	-1.14268	0.00162527	0.000172761	0.30424	-3.75584
4854	7102.96	NOTCH3	-0.654869	0.00163472	0.000174072	0.174448	-3.75395
7021	7.49977	TFAP2B	-1.52293	0.0016433	0.000175294	0.405878	-3.75219
55629	83.6895	PNRC2	-0.878802	0.00166025	0.00017757	0.234412	-3.74896
55602	208.114	CDKN2AIP	-0.812119	0.00166025	0.000177535	0.216622	-3.74901
4301	780.554	AFDN	-0.56285	0.00169182	0.000181422	0.150351	-3.74357
80336	130.393	PABPC1L	-0.806286	0.00171149	0.000184081	0.215589	-3.73992
6498	324.092	SKIL	-0.741096	0.00171149	0.00018408	0.198158	-3.73992
7404	85.3866	UTY	-0.908579	0.00171149	0.000183746	0.242911	-3.74037
5924	72.0218	RASGRF2	-0.99047	0.00172559	0.000185906	0.265013	-3.73744
164592	37.9728	CCDC116	-1.1607	0.00174554	0.000188274	0.310826	-3.73425
8867	139.764	SYNJ1	-0.930838	0.00175094	0.000188966	0.249332	-3.73333
8456	6.21102	FOXN1	-1.49503	0.00175599	0.00018962	0.400548	-3.73246
1316	748.911	KLF6	-0.604548	0.0017698	0.000191443	0.162075	-3.73005
54627	35.5542	MAP10	-1.17666	0.00177016	0.000191593	0.31547	-3.72985
1543	923.409	CYP1A1	-1.34712	0.0017706	0.000191751	0.361193	-3.72964
55799	320.417	CACNA2D3	-0.579959	0.00177791	0.000192987	0.155567	-3.72802
51305	54.0286	KCNK9	-1.12039	0.00177791	0.000192887	0.300522	-3.72815
11044	328.008	PAPD7	-0.62058	0.00178547	0.000194143	0.166531	-3.72652
100131897	64.6291	FAM196B	-1.10109	0.00178547	0.000194107	0.29547	-3.72656
657	171.03	BMPR1A	-0.723139	0.00181632	0.000197612	0.194285	-3.72205
100506473	37.8265		-1.12359	0.00184341	0.000200789	0.302201	-3.71802
23035	106.121	PHLPP2	-0.871338	0.00187865	0.000205069	0.234692	-3.71269
90233	50.9451	ZNF551	-1.12778	0.00189014	0.00020647	0.303905	-3.71097
56776	177.779	FMN2	-0.6746	0.00189279	0.000206878	0.18181	-3.71047
389792	239.001	IER5L	-0.623029	0.00189633	0.000207384	0.167939	-3.70985
55636	1085.87	CHD7	-0.722292	0.00197334	0.000217039	0.195303	-3.69831
904	126.144	CCNT1	-0.905708	0.00198784	0.000218964	0.245046	-3.69607
203328	136.238	SUSD3	-0.735452	0.00200466	0.000221351	0.199131	-3.69331
142891	304.711	SAMD8	-0.739226	0.00205513	0.000227833	0.200551	-3.68597
5443	238.041	POMC	-0.816706	0.00206502	0.000229188	0.221662	-3.68446
9266	948.895	CYTH2	-0.553503	0.00206685	0.00022952	0.150241	-3.68409
5125	1016.24	PCSK5	-0.525079	0.00207214	0.000230238	0.142557	-3.6833
197407	86.4426	ZNF48	-0.896207	0.00208004	0.000231245	0.24339	-3.68218
4781	61.2576	NFIB	-1.02383	0.00208265	0.000231667	0.278085	-3.68172
55856	740.511	ACOT13	-0.511074	0.00212065	0.000236688	0.139021	-3.67625
3006	1309.69	HIST1H1C	-0.659153	0.00214505	0.000240082	0.179478	-3.67261
4602	15.8332	MYB	-1.38797	0.00214742	0.000240482	0.377967	-3.67219
80351	501.871	TNKS2	-0.572631	0.00217475	0.000244087	0.156099	-3.66839
25943	561.176	C20orf194	-0.531922	0.00218594	0.000245615	0.145065	-3.66679
11218	115.815	DDX20	-0.777958	0.00224225	0.00025227	0.21256	-3.65994
23138	514.464	N4BP3	-0.733604	0.00224225	0.000252644	0.200462	-3.65957
6018	93.7772	RLF	-0.974757	0.00225691	0.000254578	0.266501	-3.65761
58480	1012.61	RHOU	-1.18994	0.00225914	0.00025497	0.325367	-3.65722
1717	1979.54	DHCR7	-0.516326	0.00227696	0.000257409	0.141274	-3.65477
84622	25.3823	ZNF594	-1.2561	0.00227877	0.000257756	0.34372	-3.65443
79923	72.7976	NANOG	-1.07014	0.00231272	0.00026232	0.293195	-3.64992
390010	57.2238	NKX1-2	-1.00382	0.00231974	0.000263261	0.275095	-3.649
72	131.87	ACTG2	-0.917054	0.00232209	0.000263672	0.251344	-3.6486
10520	99.5443	ZNF211	-0.792657	0.0023572	0.000268102	0.217505	-3.64432
151050	18.6486	KANSL1L	-1.39943	0.00236201	0.000268797	0.384074	-3.64365
5930	215.651	RBBP6	-0.695539	0.00236433	0.000269223	0.190912	-3.64324
90333	108.825	ZNF468	-0.850546	0.00236456	0.00026953	0.233477	-3.64295
79668	87.8578	PARP8	-0.93039	0.00237041	0.000270345	0.255449	-3.64217
23580	373.101	CDC42EP4	-0.560599	0.00239727	0.000273859	0.154059	-3.63885
5013	39.5801	OTX1	-1.09542	0.0024055	0.000274949	0.301119	-3.63783
1859	248.508	DYRK1A	-0.813329	0.00247878	0.00028379	0.224078	-3.62966
114801	73.9872	TMEM200A	-1.02982	0.00248128	0.000284231	0.283754	-3.62926
8553	310.256	BHLHE40	-0.769828	0.00248239	0.000284514	0.212132	-3.62901
50484	738.709	RRM2B	-0.530846	0.00249563	0.000286186	0.14634	-3.62749
9717	20.7598	SEC14L5	-1.29943	0.00249653	0.000286446	0.35824	-3.62726
84919	220.549	PPP1R15B	-0.779604	0.00259175	0.000298182	0.215546	-3.61687
868	118.891	CBLB	-0.799237	0.00259508	0.000298727	0.221003	-3.6164
412	344.615	STS	-0.610749	0.00260389	0.000300067	0.168937	-3.61524
64122	481.082	FN3K	-0.730382	0.00260809	0.000300714	0.20206	-3.61468
2335	2342.76	FN1	-0.724564	0.00261154	0.000301275	0.200477	-3.6142
440482	50.5458		-1.02841	0.00261919	0.000302321	0.284618	-3.6133
5495	680.231	PPM1B	-0.545239	0.00266501	0.000308444	0.151115	-3.6081
2837	56.2551	UTS2R	-1.04793	0.00266702	0.000309043	0.290479	-3.6076
56981	77.6443	PRDM11	-0.871863	0.00267129	0.000309838	0.241719	-3.60693
157695	691.655	TDRP	-0.536922	0.00270351	0.000314251	0.14901	-3.60326
101	1627.49	ADAM8	-0.638874	0.00270891	0.000315049	0.177337	-3.6026
10172	70.0264	ZNF256	-0.96812	0.00276693	0.000322488	0.269182	-3.59653
54877	205.764	ZCCHC2	-0.734473	0.00279369	0.000325783	0.204367	-3.59389
10042	73.4657	HMGXB4	-0.925559	0.00279592	0.000326391	0.257572	-3.5934
400960	26.0206	PCBP1-AS1	-1.21595	0.00284919	0.000332967	0.338875	-3.5882
85364	527.096	ZCCHC3	-0.562222	0.00286147	0.000334939	0.156753	-3.58666
645426	174.451	TMEM191C	-0.702613	0.00287459	0.000337014	0.195984	-3.58505
8491	361.712	MAP4K3	-0.627452	0.00288314	0.000338196	0.175064	-3.58414
2571	48.6783	GAD1	-1.15704	0.00290211	0.000340603	0.322989	-3.58228
55023	216.206	PHIP	-0.721112	0.00292215	0.000343478	0.201423	-3.58009
114991	407.354	ZNF618	-0.64375	0.00293001	0.000344977	0.179871	-3.57895
23118	1123.69	TAB2	-0.581138	0.00299605	0.000354064	0.162686	-3.57215
55665	317.63	URGCP	-0.620215	0.00300308	0.000355082	0.173662	-3.5714
5150	208.527	PDE7A	-0.687009	0.00305819	0.000362554	0.192658	-3.56594
30012	139.749	TLX3	-0.719268	0.00310897	0.000369741	0.201997	-3.56079
92597	242.507	MOB1B	-0.723824	0.00312995	0.000372823	0.203401	-3.55861
54464	200.051	XRN1	-0.710867	0.00313531	0.000373853	0.199801	-3.55789
54629	712.166	MINDY2	-0.555225	0.00314297	0.00037516	0.156095	-3.55697
27019	14.8729	DNAI1	-1.38984	0.0031504	0.000376243	0.390821	-3.55621
139065	64.855	SLITRK4	-0.97292	0.00317623	0.000379924	0.273781	-3.55365
1154	20.5358	CISH	-1.28157	0.00320177	0.00038378	0.360905	-3.55099
11309	15.1544	SLCO2B1	-1.37365	0.00321756	0.000386075	0.387008	-3.54942
4597	1007.65	MVD	-0.523772	0.00321756	0.00038595	0.147562	-3.54951
57690	225.061	TNRC6C	-0.674801	0.00322689	0.000387397	0.190164	-3.54852
2626	409.303	GATA4	-0.552544	0.00323409	0.000388665	0.155749	-3.54766
8433	417.438	UTF1	-0.737245	0.00323998	0.000389575	0.207848	-3.54705
56034	250.905	PDGFC	-0.695646	0.00324023	0.000389881	0.196131	-3.54684
10207	654.663	PATJ	-0.550911	0.00324437	0.000390915	0.155355	-3.54614
92369	266.618	SPSB4	-0.566801	0.00327814	0.000395599	0.159978	-3.543
9580	649.603	SOX13	-0.780413	0.0032832	0.00039662	0.220311	-3.54232
59338	451.087	PLEKHA1	-0.569505	0.0032832	0.000396609	0.160771	-3.54233
10780	36.5554	ZNF234	-1.11284	0.00330806	0.000400037	0.314357	-3.54006
57134	881.838	MAN1C1	-0.544621	0.00334052	0.000404589	0.153975	-3.53707
84962	841.817	AJUBA	-0.715927	0.00335461	0.000406519	0.202479	-3.53582
134728	289.023	IRAK1BP1	-0.556658	0.0033554	0.00040709	0.157451	-3.53544
5429	178.017	POLH	-0.665762	0.00336685	0.00040932	0.188388	-3.534
222484	85.8808	LNX2	-0.924112	0.00338921	0.000412393	0.261638	-3.53202
3569	43.7728	IL6	-1.08134	0.00343205	0.000418893	0.306511	-3.52789
23431	200.289	AP4E1	-0.693641	0.00345574	0.000422001	0.196726	-3.52593
64844	787.204	MARCH7	-0.619173	0.00345992	0.000422727	0.175628	-3.52547
55876	25.1627	GSDMB	-1.20631	0.0034619	0.000423213	0.342198	-3.52517
57007	239.599	ACKR3	-0.625222	0.0034619	0.000423402	0.177365	-3.52505
79866	46.9272	BORA	-1.03017	0.00347687	0.000425451	0.29235	-3.52377
81669	143.055	CCNL2	-0.713442	0.00351412	0.000430668	0.202651	-3.52054
7799	144.175	PRDM2	-0.861305	0.00355662	0.000437433	0.244939	-3.51641
26039	167.038	SS18L1	-0.6834	0.00357321	0.000440591	0.194452	-3.5145
153241	289.215	CEP120	-0.592822	0.00358275	0.000442439	0.168733	-3.51338
113691	34.8442	TUBA3FP	-1.15679	0.00360291	0.000445154	0.329405	-3.51176
23099	65.3681	ZBTB43	-1.02958	0.00361206	0.000446511	0.29325	-3.51095
221692	49.027	PHACTR1	-1.02651	0.00362212	0.000447981	0.292448	-3.51007
255738	17.6771	PCSK9	-1.32925	0.00362334	0.000449038	0.378762	-3.50945
8204	55.1195	NRIP1	-1.02794	0.00362334	0.000448549	0.292882	-3.50974
51105	616.127	PHF20L1	-0.500845	0.00363301	0.000450463	0.142748	-3.50861
64131	333.03	XYLT1	-0.577783	0.00364	0.000451703	0.16471	-3.50787
10761	43.9299	PLAC1	-1.03565	0.00365538	0.000454152	0.295358	-3.50644
4659	597.912	PPP1R12A	-0.649053	0.00374701	0.000466941	0.185495	-3.49904
23369	703.553	PUM2	-0.651446	0.00378749	0.000472223	0.186339	-3.49604
195828	27.8763	ZNF367	-1.16823	0.00378929	0.000473043	0.334203	-3.49557
8555	653.749	CDC14B	-0.588205	0.00378929	0.000473157	0.168274	-3.49551
7673	6.43558	ZNF222	-1.40486	0.00380254	0.000475287	0.402042	-3.49431
23671	6.14972	TMEFF2	-1.40699	0.0038228	0.000478059	0.40283	-3.49276
51513	22.0905	ETV7	-1.25895	0.00383486	0.000479807	0.360546	-3.49178
8897	147.013	MTMR3	-0.861086	0.0038431	0.00048123	0.246659	-3.49099
8603	184.315	FAM193A	-0.744686	0.0038431	0.000481319	0.213319	-3.49094
100505783	215.897	OSER1-AS1	-0.621765	0.00385749	0.000483845	0.17818	-3.48954
83540	303.343	NUF2	-0.57561	0.00386767	0.000485605	0.164999	-3.48857
55870	136.224	ASH1L	-0.968791	0.00387077	0.000486236	0.277732	-3.48823
80298	112.349	MTERF2	-0.742563	0.00391797	0.000493145	0.213107	-3.48445
10513	83.6201	APPBP2	-0.882834	0.0039446	0.000497237	0.253525	-3.48224
64410	97.2622	KLHL25	-0.86955	0.00395072	0.000498256	0.249749	-3.48169
1477	219.481	CSTF1	-0.668722	0.00396094	0.000499792	0.192113	-3.48087
80022	65.7842		-0.910843	0.00397806	0.000502201	0.261768	-3.47958
55088	65.7435	CCDC186	-0.904827	0.00400229	0.000505511	0.260171	-3.47782
23063	386.27	WAPL	-0.70071	0.00400363	0.000505929	0.201493	-3.4776
151473	38.1003	SLC16A14	-1.05466	0.0040493	0.00051246	0.303574	-3.47416
55778	274.911	ZNF839	-0.592671	0.00405442	0.000514832	0.170655	-3.47292
9683	94.4566	N4BP1	-0.852706	0.00405442	0.000515137	0.245541	-3.47276
1058	653.12	CENPA	-0.572082	0.00405442	0.000514236	0.164712	-3.47323
64388	45.3411	GREM2	-1.12445	0.00406154	0.00051655	0.323859	-3.47202
11066	140.877	SNRNP35	-0.691919	0.00406875	0.000517721	0.199319	-3.47142
25802	31.4055	LMOD1	-1.21157	0.00407149	0.000518324	0.349043	-3.4711
57688	130.189	ZSWIM6	-0.826813	0.00408466	0.000520511	0.238276	-3.46997
952	115.516	CD38	-0.739548	0.0041247	0.000526387	0.213313	-3.46696
22893	228.557	BAHD1	-0.75195	0.00417189	0.000533974	0.217132	-3.46311
254552	270.399	NUDT8	-0.642634	0.00417425	0.000534594	0.185582	-3.4628
92595	46.3897	ZNF764	-1.09543	0.00418368	0.000536791	0.316442	-3.46169
7775	218.749	ZNF232	-0.649209	0.00420373	0.000540153	0.187632	-3.46001
10140	87.415	TOB1	-0.881472	0.0042097	0.000541446	0.254807	-3.45937
7043	124.149	TGFB3	-0.82021	0.00424807	0.000546912	0.237284	-3.45666
221749	291.993	PXDC1	-0.630152	0.00424873	0.000547264	0.18231	-3.45649
64762	38.85	GAREM1	-1.09558	0.00427179	0.000551035	0.317133	-3.45464
4248	553.856	MGAT3	-0.660361	0.0042722	0.000551623	0.191168	-3.45435
643253	39.9216		-1.10402	0.0042722	0.000551526	0.319598	-3.4544
11096	66.6639	ADAMTS5	-0.867212	0.00427905	0.00055331	0.251109	-3.45353
9378	126.743	NRXN1	-1.38815	0.00428333	0.00055413	0.401997	-3.45313
8846	267.048	ALKBH1	-0.596991	0.00431556	0.00055911	0.173005	-3.45071
3306	1384.38	HSPA2	-0.620199	0.00431647	0.000559768	0.179747	-3.45039
28512	75.7792	NKIRAS1	-0.861066	0.00434181	0.000563596	0.249689	-3.44855
27145	482.622	FILIP1	-0.659837	0.00440887	0.00057368	0.191603	-3.44376
80853	179.871	KDM7A	-0.841372	0.00441148	0.00057457	0.244347	-3.44334
874	119.773	CBR3	-0.73929	0.0044387	0.000578672	0.214821	-3.44142
100527964	36.2825	ACBD6	-1.17379	0.00444081	0.000579743	0.341126	-3.44092
2128	77.8429	EVX1	-0.916711	0.00444081	0.000579779	0.266416	-3.4409
23604	58.6811	DAPK2	-0.9724	0.00447482	0.000585606	0.282823	-3.43819
66036	244.927	MTMR9	-0.62731	0.00450645	0.000591168	0.182589	-3.43563
8638	8.15437	OASL	-1.39495	0.00451787	0.00059323	0.406136	-3.43469
101927797	86.9412		-0.826883	0.0045457	0.000597168	0.24087	-3.4329
57460	726.865	PPM1H	-0.551844	0.00457067	0.000600734	0.160827	-3.43128
8653	345.348	DDX3Y	-0.552901	0.00459854	0.000605261	0.161231	-3.42925
55677	774.716	IWS1	-0.506575	0.00460498	0.000606684	0.147749	-3.42861
79635	39.4884	CCDC121	-1.02998	0.00462295	0.00060963	0.300523	-3.42729
25842	129.513	ASF1A	-0.766899	0.00464157	0.000613245	0.223867	-3.42569
1287	375.283	COL4A5	-0.546846	0.00465619	0.000615469	0.159677	-3.4247
8854	307.776	ALDH1A2	-0.638192	0.00468571	0.000619956	0.186457	-3.42273
6507	195.783	SLC1A3	-0.669944	0.00468571	0.000619681	0.195727	-3.42285
10427	133.226	SEC24B	-0.795484	0.00469029	0.000621148	0.232448	-3.42221
65981	161.313	CAPRIN2	-0.681985	0.00476188	0.000631523	0.199545	-3.4177
151963	65.5176	MB21D2	-0.907534	0.00480285	0.000637582	0.265741	-3.4151
29966	160.59	STRN3	-0.663724	0.00485807	0.000646407	0.194563	-3.41136
54915	3818.48	YTHDF1	-0.524571	0.00487041	0.000648353	0.153809	-3.41054
9988	243.315	DMTF1	-0.675278	0.00490041	0.000653265	0.198117	-3.40848
79862	65.5406	ZNF669	-0.878536	0.00493609	0.000659059	0.257933	-3.40607
57691	55.0905	KIAA1586	-0.931471	0.00496309	0.000664725	0.273662	-3.40373
27304	45.1205	MOCS3	-1.05649	0.00501649	0.000673445	0.310717	-3.40017
64746	671.278	ACBD3	-0.557595	0.00504541	0.000678273	0.164085	-3.39821
146050	258.16	ZSCAN29	-0.586176	0.005103	0.000687292	0.172679	-3.3946
83667	76.0628	SESN2	-0.862303	0.00510486	0.000688382	0.254055	-3.39417
8503	221.972	PIK3R3	-0.645313	0.00510486	0.000688501	0.190127	-3.39412
5087	957.1	PBX1	-1.0637	0.00515951	0.000697161	0.313711	-3.39069
79744	76.9039	ZNF419	-0.868767	0.00516068	0.000697642	0.256235	-3.3905
23185	444.975	LARP4B	-0.567003	0.00519976	0.000703575	0.167347	-3.38818
8737	282.871	RIPK1	-0.57041	0.00523283	0.000708704	0.168452	-3.38619
2624	678.269	GATA2	-0.742556	0.00529292	0.000717525	0.21951	-3.38279
1633	235.389	DCK	-0.59425	0.00529302	0.0007185	0.175688	-3.38242
10370	207.571	CITED2	-1.22928	0.00531681	0.000722405	0.363592	-3.38093
4674	103.468	NAP1L2	-0.951335	0.00532279	0.00072355	0.281419	-3.3805
1470	16.0615	CST2	-1.28013	0.00538202	0.000731938	0.379037	-3.37733
1740	25.4971	DLG2	-1.16175	0.00545368	0.000742707	0.344394	-3.37331
55773	340.705	TBC1D23	-0.571125	0.00548558	0.000747394	0.169394	-3.37158
27328	9.31855	PCDH11X	-1.36556	0.00550892	0.000750918	0.405176	-3.37028
55771	1840.14	PRR11	-0.521949	0.0055332	0.000754575	0.15493	-3.36894
283726	25.6042	SAXO2	-1.14721	0.00556105	0.000760111	0.340729	-3.36693
286319	246.095	TUSC1	-0.607904	0.00556105	0.000759949	0.180548	-3.36698
339745	87.0875	SPOPL	-0.799454	0.0055644	0.000761557	0.23748	-3.3664
79648	128.073	MCPH1	-0.726028	0.00559512	0.000766867	0.215792	-3.36448
26036	274.498	ZNF451	-0.724232	0.00560282	0.000768272	0.21529	-3.36398
10765	659.652	KDM5B	-0.606498	0.00560578	0.000769029	0.180306	-3.36371
9846	285.68	GAB2	-0.754922	0.00562953	0.000772639	0.224518	-3.36241
55048	491.553	VPS37C	-0.506311	0.00591971	0.000816537	0.151267	-3.34713
135112	123.425	NCOA7	-0.757513	0.0060209	0.000831625	0.226661	-3.34205
22853	496.018	LMTK2	-0.62905	0.00605213	0.000836316	0.188311	-3.34049
473	439.04	RERE	-0.70577	0.00608234	0.000841252	0.211381	-3.33885
57585	130.717	CRAMP1	-0.790538	0.00612652	0.000848894	0.236948	-3.33634
4093	34.5837	SMAD9	-1.08384	0.00613828	0.000851291	0.324935	-3.33556
374354	240.81	NHLRC2	-0.586618	0.00625768	0.000871372	0.176211	-3.32907
219899	105.562	TBCEL	-0.716452	0.00627828	0.000875025	0.215286	-3.3279
57630	246.77	SH3RF1	-0.686762	0.00631908	0.000881503	0.206492	-3.32585
134266	83.1666	GRPEL2	-0.856067	0.00634377	0.000885343	0.257492	-3.32464
5526	314.84	PPP2R5B	-0.548427	0.00643436	0.000899998	0.165186	-3.32005
440515	27.4969	ZNF506	-1.11949	0.00645933	0.000903895	0.337312	-3.31885
100996712	13.3844		-1.29115	0.00650092	0.000910933	0.389291	-3.31668
54799	258.524	MBTD1	-0.646283	0.00650302	0.000912854	0.194893	-3.31609
3017	200.725	HIST1H2BD	-0.715156	0.00650302	0.000912111	0.215647	-3.31632
8548	215.285	BLZF1	-0.656998	0.00654247	0.000918801	0.198233	-3.31428
387254	25.8687		-1.11288	0.00656747	0.000923133	0.335917	-3.31296
23248	298.568	RPRD2	-0.687967	0.00668532	0.000941371	0.208003	-3.30749
9573	31.6666		-1.14108	0.00669151	0.00094266	0.345038	-3.3071
81847	156.313	RNF146	-0.681229	0.00670469	0.000946613	0.206063	-3.30593
79838	35.2302	TMC5	-1.09821	0.00672559	0.000949985	0.332294	-3.30493
57546	54.0079	PDP2	-0.96554	0.0067318	0.000951704	0.292196	-3.30443
8609	341.739	KLF7	-0.674133	0.00678133	0.000959554	0.204151	-3.30212
2074	115.143	ERCC6	-0.720558	0.00684148	0.00097106	0.218432	-3.29878
100124700	18.6292	HOTAIR	-1.23982	0.00685541	0.000973894	0.375936	-3.29796
643180	12.7056	CCT6P3	-1.32907	0.00688446	0.000978452	0.403156	-3.29665
200424	523.696	TET3	-0.668494	0.00689522	0.000981274	0.20283	-3.29584
389336	220.988	C5orf46	-1.18689	0.00691382	0.000984354	0.360212	-3.29496
90799	498.047	CEP95	-0.521218	0.00692258	0.000986467	0.158215	-3.29436
29068	252.916	ZBTB44	-0.556777	0.00694893	0.000991091	0.169077	-3.29304
81576	345.279	CCDC130	-0.564878	0.00699067	0.000997918	0.171637	-3.29111
51478	37.839	HSD17B7	-1.05762	0.00704454	0.00100693	0.321604	-3.28858
29103	258.254	DNAJC15	-0.540965	0.00708377	0.00101342	0.164589	-3.28677
8651	62.4079	SOCS1	-0.862783	0.00717048	0.00102852	0.262835	-3.28261
6659	101.978	SOX4	-0.956711	0.00720225	0.00103352	0.29157	-3.28124
79898	19.4296	ZNF613	-1.24629	0.00720904	0.00103585	0.379897	-3.2806
27319	6.11573	BHLHE22	-1.3095	0.00722534	0.00103865	0.399256	-3.27984
338645	59.9663	LUZP2	-0.975269	0.00729047	0.00105029	0.297638	-3.2767
55728	173.474	N4BP2	-0.663252	0.00729047	0.00105025	0.202414	-3.27671
85459	92.2862	CEP295	-0.951614	0.00730296	0.00105275	0.290477	-3.27604
157638	694.03	FAM84B	-0.636246	0.0073055	0.00105382	0.194229	-3.27575
148479	55.1149	PHF13	-0.928664	0.00731116	0.0010551	0.283526	-3.27541
54934	811.299	KANSL2	-0.547867	0.00731738	0.00105726	0.167296	-3.27483
6239	422.867	RREB1	-0.581862	0.00731738	0.00105759	0.177682	-3.27474
90485	18.94	ZNF835	-1.22754	0.00732013	0.00105868	0.374886	-3.27445
57693	178.671	ZNF317	-0.662652	0.00733485	0.00106173	0.202421	-3.27364
7430	10173.2	EZR	-0.502673	0.00742581	0.00107628	0.153733	-3.26979
9843	93.3961	HEPH	-0.725057	0.00746907	0.0010839	0.22188	-3.26779
144455	88.8482	E2F7	-0.801841	0.00747646	0.00108557	0.24541	-3.26736
26011	253.885	TENM4	-0.622526	0.00747872	0.00108676	0.190547	-3.26705
79797	228.947	ZNF408	-0.615166	0.00749784	0.00109054	0.188351	-3.26606
203228	160.405	C9orf72	-0.637357	0.00761127	0.00110935	0.195435	-3.26122
90321	47.3937	ZNF766	-0.945871	0.00764482	0.00111615	0.290191	-3.25948
84294	167.582	UTP23	-0.63033	0.00764482	0.00111571	0.193377	-3.2596
23075	742.198	SWAP70	-0.513464	0.00766325	0.00111985	0.157575	-3.25855
79632	146.018	FAM184A	-0.698948	0.00775435	0.00113651	0.214773	-3.25435
54665	33.148	RSBN1	-1.07247	0.00778322	0.00114317	0.329716	-3.25269
4599	486.893	MX1	-0.65476	0.00779607	0.00114701	0.201357	-3.25174
55015	165.455	PRPF39	-0.656666	0.00781586	0.0011509	0.202003	-3.25078
79982	114.212	DNAJB14	-0.688553	0.00784661	0.00115636	0.211899	-3.24943
84002	90.9748	B3GNT5	-0.803736	0.00786356	0.00116038	0.247422	-3.24844
79101	510.024	TAF1D	-0.574903	0.00792334	0.00117069	0.177115	-3.24593
23362	1429.28	PSD3	-0.65814	0.00798586	0.00118093	0.202914	-3.24345
22828	328.426	SCAF8	-0.667312	0.00813302	0.00120421	0.206095	-3.23788
3344	106.298	FOXN2	-0.77989	0.0082206	0.00121924	0.241128	-3.23434
51545	133.278	ZNF581	-0.704655	0.00823599	0.00122204	0.217911	-3.23369
79832	299.816	QSER1	-0.715635	0.00824883	0.00122462	0.221347	-3.23308
57719	553.158	ANO8	-0.557925	0.00824883	0.00122513	0.172574	-3.23296
100130967	17.1871		-1.23097	0.00826157	0.0012279	0.380832	-3.23232
2122	30.6372	MECOM	-1.09243	0.00826329	0.00122867	0.33799	-3.23214
126070	32.7858	ZNF440	-1.11327	0.00827634	0.00123216	0.344523	-3.23133
51804	124.669	SIX4	-0.808985	0.00828014	0.00123373	0.250385	-3.23096
140775	231.821	SMCR8	-0.679589	0.00828014	0.00123376	0.210337	-3.23096
4938	16.4352	OAS1	-1.2407	0.00828931	0.00123617	0.384069	-3.2304
10116	154.792	FEM1B	-0.815355	0.00832518	0.00124308	0.252525	-3.22881
10874	103.521	NMU	-0.696556	0.00834199	0.00124767	0.215802	-3.22775
54793	114.208	KCTD9	-0.688329	0.008395	0.00125816	0.213412	-3.22536
26145	96.3395	IRF2BP1	-0.77435	0.00849483	0.00127425	0.240353	-3.22172
695	4.82612	BTK	-1.2675	0.0085857	0.00129003	0.393856	-3.21819
5168	200.202	ENPP2	-0.597839	0.00862721	0.00129734	0.185862	-3.21657
84570	90.2724	COL25A1	-0.777075	0.00863507	0.00130014	0.241632	-3.21595
64218	104.828	SEMA4A	-0.719684	0.00864831	0.00130319	0.223833	-3.21528
604	34.2014	BCL6	-0.997491	0.00864831	0.00130322	0.310236	-3.21527
130888	78.6146	FBXO36	-0.758702	0.0086522	0.00130435	0.235987	-3.21502
8842	5171.05	PROM1	-0.528565	0.00869652	0.00131266	0.164498	-3.2132
9111	185.892	NMI	-0.59471	0.00869814	0.00131399	0.1851	-3.21291
56649	23.6868	TMPRSS4	-1.11986	0.00872028	0.00131897	0.348669	-3.21182
9223	509.582	MAGI1	-0.562809	0.00875715	0.00132815	0.17534	-3.20983
3351	38.0858	HTR1B	-1.01175	0.00878172	0.00133376	0.315322	-3.20862
9411	291.379	ARHGAP29	-0.608128	0.00880101	0.00133834	0.189588	-3.20763
284391	22.4351	ZNF844	-1.1445	0.00885226	0.00134835	0.357044	-3.20549
55802	195.027	DCP1A	-0.630405	0.00885226	0.0013483	0.196664	-3.2055
84904	192.102	ARHGEF39	-0.577703	0.00887057	0.00135224	0.18027	-3.20466
151987	129.11	PPP4R2	-0.673629	0.00900771	0.00137428	0.210509	-3.2
80205	58.7991	CHD9	-0.910873	0.00907533	0.00138573	0.284861	-3.19761
653121	59.3488	ZBTB8A	-0.868877	0.00915514	0.00140078	0.271992	-3.19449
1545	1046.01	CYP1B1	-1.02268	0.00919718	0.00140836	0.320296	-3.19293
10612	282.984	TRIM3	-0.510684	0.0093202	0.00142953	0.160158	-3.18862
51473	169.096	DCDC2	-0.598145	0.00935952	0.00143966	0.187708	-3.18658
5387	74.8681	PMS2P3	-0.802488	0.00937755	0.00144302	0.251887	-3.18591
55626	427.908	AMBRA1	-0.534896	0.00940718	0.00144816	0.167949	-3.18488
57471	17.1598	ERMN	-1.2091	0.00941247	0.00144957	0.379671	-3.1846
152641	18.2138	WWC2-AS2	-1.18306	0.00943954	0.00145441	0.371608	-3.18363
140901	708.434	STK35	-0.542558	0.00946798	0.00146167	0.170498	-3.18219
57610	535.114	RANBP10	-0.504417	0.00947338	0.00146337	0.158529	-3.18185
171024	34.465	SYNPO2	-1.05884	0.00947338	0.00146478	0.332806	-3.18157
254048	57.5684	UBN2	-0.932623	0.00947338	0.00146487	0.293134	-3.18155
2296	31.9238	FOXC1	-1.1248	0.00948208	0.00146681	0.353579	-3.18117
5158	37.9487	PDE6B	-0.948009	0.00955336	0.00148381	0.298319	-3.17783
8398	36.6163	PLA2G6	-0.967671	0.00956656	0.00148646	0.304556	-3.17731
23401	441.966	FRAT2	-0.511069	0.00961072	0.00149452	0.160929	-3.17575
3516	228.422	RBPJ	-0.616168	0.00964377	0.00150026	0.194091	-3.17463
268	98.4654	AMH	-0.714717	0.00964604	0.00150221	0.22516	-3.17426
4059	4326.98	BCAM	-0.519515	0.00971692	0.00151711	0.163813	-3.17139
79442	14.8877	LRRC2	-1.2091	0.00976555	0.00152621	0.381462	-3.16965
90271	65.5779		-0.803689	0.00980775	0.00153443	0.253682	-3.16809
1942	731.369	EFNA1	-0.683691	0.00994373	0.00156123	0.216149	-3.16306
4899	124.826	NRF1	-0.685068	0.00996956	0.00156715	0.21666	-3.16195
26009	343.22	ZZZ3	-0.543836	0.0100384	0.00158049	0.172128	-3.15948
6720	2235.16	SREBF1	-0.525667	0.0100384	0.00157999	0.166373	-3.15958
79953	21.76	SYNDIG1	-1.12954	0.0100384	0.00157964	0.35749	-3.15964
80110	64.7473	ZNF614	-0.820793	0.0100784	0.00158867	0.259911	-3.15798
1198	247.434	CLK3	-0.548064	0.0100964	0.00159277	0.17359	-3.15723
9844	397.502	ELMO1	-0.51213	0.0101026	0.00159439	0.162224	-3.15693
401494	118.681	HACD4	-0.697422	0.010235	0.00161912	0.221232	-3.15244
8315	412.73	BRAP	-0.513475	0.0102702	0.00162532	0.162939	-3.15132
51527	144.475	GSKIP	-0.713539	0.0103161	0.00163517	0.226552	-3.14956
56905	310.267	C15orf39	-0.658125	0.0103167	0.0016372	0.208982	-3.1492
5916	401.308	RARG	-0.532767	0.0103426	0.00164268	0.169228	-3.14822
121536	170.01	AEBP2	-0.623907	0.0103649	0.00164809	0.198238	-3.14726
9910	224.774	RABGAP1L	-0.684764	0.0104201	0.0016608	0.21773	-3.14501
92283	48.5123	ZNF461	-0.900372	0.0104201	0.00166021	0.286276	-3.14512
64130	41.738	LIN7B	-0.94201	0.0104201	0.00165925	0.299499	-3.14528
253430	90.774	IPMK	-0.763289	0.0104977	0.00167814	0.242933	-3.14197
22889	347.624	KHDC4	-0.508934	0.0105353	0.00168771	0.162065	-3.14031
56957	348.415	OTUD7B	-0.698173	0.0105442	0.00169111	0.222368	-3.13972
140688	89.9786	NOL4L	-0.712994	0.0105442	0.00169108	0.227088	-3.13972
7465	259.587	WEE1	-0.514962	0.0107855	0.00173655	0.164423	-3.13194
54556	57.447	ING3	-0.866735	0.0108018	0.00173985	0.27679	-3.13138
57143	280.163	ADCK1	-0.518842	0.010826	0.00174442	0.165732	-3.13061
23135	352.675	KDM6B	-0.605013	0.0108449	0.00174815	0.193296	-3.12999
51496	167.02	CTDSPL2	-0.638007	0.0108615	0.0017515	0.203874	-3.12942
7771	28.3712	ZNF112	-1.03663	0.0108854	0.00175718	0.331354	-3.12847
79970	40.7673	ZNF767P	-0.935179	0.0108854	0.0017574	0.298929	-3.12844
22998	540.48	LIMCH1	-0.539556	0.0109103	0.00176279	0.172518	-3.12754
55879	4820.79	GABRQ	-0.992539	0.0109103	0.00176276	0.317355	-3.12754
4800	113.137	NFYA	-0.694169	0.0109765	0.00177691	0.222121	-3.12519
148268	34.0349	ZNF570	-0.963172	0.0110273	0.00178651	0.308353	-3.1236
7559	120.098	ZNF12	-0.657223	0.0110289	0.00178747	0.210416	-3.12345
339942	71.0269		-0.756869	0.0110931	0.00179995	0.242478	-3.1214
148523	47.9665	CIART	-0.979755	0.0111309	0.00180747	0.314007	-3.12017
90580	282.474		-0.518178	0.0112201	0.00182336	0.166211	-3.11759
54617	262.952	INO80	-0.574459	0.0113188	0.00184153	0.184437	-3.11467
3642	16.6736	INSM1	-1.1637	0.0114057	0.0018591	0.373955	-3.11186
9108	158.41	MTMR7	-0.630575	0.0114398	0.00186622	0.202709	-3.11073
688	94.5898	KLF5	-0.842477	0.0114586	0.00187097	0.270894	-3.10998
2649	370.801	NR6A1	-0.518383	0.0115211	0.0018838	0.166792	-3.10797
81691	98.4074	REXO5	-0.717755	0.0117587	0.00193001	0.231474	-3.1008
101929549	205.204		-0.617803	0.0117893	0.0019365	0.199304	-3.0998
10744	20.2697	PTTG2	-1.12344	0.0117893	0.00193595	0.362412	-3.09989
2998	47.8	GYS2	-0.887183	0.0117949	0.0019389	0.28624	-3.09944
4205	330.051	MEF2A	-0.572675	0.0118129	0.00194407	0.184815	-3.09865
55509	192.714	BATF3	-0.584733	0.0118759	0.00195592	0.188816	-3.09684
23228	83.2564	PLCL2	-0.727378	0.0118867	0.00195845	0.234906	-3.09646
24149	519.554	ZNF318	-0.64562	0.0119204	0.00196474	0.208567	-3.09551
53349	244.796	ZFYVE1	-0.566931	0.0119295	0.00196699	0.183166	-3.09517
55301	13.3538	OLAH	-1.20805	0.011977	0.00197558	0.390463	-3.09388
3635	173.216	INPP5D	-0.596055	0.0119865	0.00197788	0.192678	-3.09353
138255	106.277	C9orf135	-0.77074	0.0121068	0.00200152	0.24943	-3.09001
342357	45.8046	ZKSCAN2	-0.982949	0.0121686	0.00201402	0.318296	-3.08816
5176	392.972	SERPINF1	-0.521804	0.0123311	0.00204708	0.169235	-3.08332
114826	169.559	SMYD4	-0.621714	0.0123311	0.00204655	0.201633	-3.08339
220965	10.1906	FAM13C	-1.24012	0.0123609	0.00205397	0.402334	-3.08232
130557	209.207	ZNF513	-0.569926	0.0123609	0.00205435	0.184905	-3.08226
9972	364.463	NUP153	-0.554513	0.0123612	0.00205672	0.179925	-3.08192
79728	66.0683	PALB2	-0.818986	0.0123663	0.00205913	0.265769	-3.08157
79730	83.8143	NSUN7	-0.751178	0.0123838	0.00206281	0.243807	-3.08104
91875	152.692	TTC5	-0.609753	0.0125261	0.00209199	0.198174	-3.07685
57325	2034.72	KAT14	-0.513453	0.012599	0.00210732	0.166994	-3.07468
84640	87.712	USP38	-0.727911	0.0126087	0.00210972	0.23677	-3.07434
56204	88.9712	FAM214A	-0.757126	0.0126104	0.00211079	0.246285	-3.07418
57182	94.3604	ANKRD50	-0.720013	0.0126551	0.00211908	0.234302	-3.07302
2523	23.7509	FUT1	-1.06081	0.0126607	0.0021208	0.345229	-3.07277
89777	6.29928	SERPINB12	-1.23151	0.0126678	0.00212357	0.400832	-3.07238
7773	12.7193	ZNF230	-1.21182	0.0126784	0.00212693	0.394485	-3.07191
55432	63.0201	YOD1	-0.894792	0.0126966	0.00213078	0.291333	-3.07137
146434	24.9833	ZNF597	-1.04405	0.0129352	0.00217891	0.340671	-3.0647
166968	50.7213	MIER3	-0.924692	0.0129689	0.0021854	0.301811	-3.06381
57522	201.257	SRGAP1	-0.593085	0.0129997	0.00219141	0.19363	-3.06298
55356	51.3629	SLC22A15	-0.907767	0.0130142	0.00219467	0.29641	-3.06254
80017	162.951	DGLUCY	-0.59673	0.0130248	0.00219793	0.194876	-3.0621
3298	105.867	HSF2	-0.681973	0.0130248	0.00219808	0.222716	-3.06208
255812	22.2181	SDHAP1	-1.06966	0.0130627	0.00220774	0.349475	-3.06076
81931	65.7455	ZNF93	-0.800245	0.0131268	0.00222021	0.261597	-3.05908
11255	27.1843	HRH3	-1.07967	0.0132081	0.00223646	0.353193	-3.05689
10769	232.192	PLK2	-0.599733	0.0132186	0.00223988	0.19622	-3.05643
57786	108.668	RBAK	-0.856154	0.0133077	0.00226413	0.280412	-3.0532
5893	113.179	RAD52	-0.661513	0.0134041	0.00228305	0.21684	-3.0507
57343	116.002	ZNF304	-0.668112	0.0134077	0.00228451	0.219016	-3.05051
283970	26.4646		-1.13411	0.0134471	0.00229205	0.371898	-3.04952
83452	64.6392	RAB33B	-0.84159	0.0134695	0.00229709	0.276034	-3.04886
283953	5.16582	TMEM114	-1.21418	0.0136386	0.00233236	0.398838	-3.04428
5920	19.2518	RARRES3	-1.18194	0.013727	0.00235006	0.388539	-3.04201
80176	90.6921	SPSB1	-0.676256	0.0137978	0.00236736	0.222467	-3.0398
4660	133.004	PPP1R12B	-0.679522	0.0138145	0.00237195	0.223585	-3.03922
54554	24.1981	WDR5B	-1.06917	0.0138628	0.00238285	0.351952	-3.03783
4088	272.513	SMAD3	-0.72043	0.0139503	0.00239964	0.237318	-3.03572
85444	217.643	LRRCC1	-0.541087	0.0140688	0.00242353	0.178416	-3.03273
4883	7.45507	NPR3	-1.22859	0.0140713	0.00242484	0.405131	-3.03257
7561	26.0942	ZNF14	-1.08693	0.014083	0.00242774	0.358462	-3.03221
90693	75.8526	CCDC126	-0.808436	0.014116	0.00243784	0.266727	-3.03095
55714	869.616	TENM3	-0.506558	0.0142187	0.00245736	0.167261	-3.02854
10766	130.489	TOB2	-0.742618	0.0143581	0.00248504	0.245481	-3.02516
54455	85.4988	FBXO42	-0.768283	0.0144295	0.00250192	0.254137	-3.02311
65251	74.7679	ZNF649	-0.787317	0.0144489	0.00250798	0.260496	-3.02238
6477	27.3153	SIAH1	-1.02523	0.0144714	0.00251369	0.339291	-3.02169
170691	170.003	ADAMTS17	-0.557322	0.0144734	0.00251495	0.18445	-3.02154
63923	16.622	TNN	-1.12123	0.0144977	0.00252099	0.371169	-3.02081
91574	180.091	C12orf65	-0.535835	0.0145145	0.00252481	0.177408	-3.02035
5923	83.8114	RASGRF1	-0.729635	0.0146802	0.00255639	0.241874	-3.01659
8471	37.143	IRS4	-0.978695	0.0147245	0.00256595	0.32456	-3.01545
126823	169.223	KLHDC9	-0.608976	0.0147373	0.0025691	0.201977	-3.01508
8504	229.138	PEX3	-0.52107	0.0147777	0.00257961	0.172892	-3.01384
64168	134.669	NECAB1	-0.744466	0.0147777	0.00257897	0.247009	-3.01392
2625	190.217	GATA3	-0.755658	0.0148084	0.00258698	0.250801	-3.01298
10379	105.726	IRF9	-0.812922	0.0148084	0.00258798	0.269817	-3.01286
9585	230.869	KIF20B	-0.578827	0.0148117	0.00258947	0.19213	-3.01269
84984	48.3003	CEP19	-0.826641	0.0149244	0.00261199	0.274626	-3.01006
105374860	30.0675		-1.02798	0.0150179	0.00263264	0.341787	-3.00766
158880	23.9634	USP51	-1.05823	0.0150373	0.00263832	0.35192	-3.00701
116285	4.53375	ACSM1	-1.16832	0.0150381	0.00263941	0.388549	-3.00688
79571	218.867	GCC1	-0.638207	0.0151249	0.00265653	0.212387	-3.00492
55781	194.349	RIOK2	-0.536609	0.0151992	0.00267337	0.178691	-3.00299
8823	4.3196	FGF16	-1.17069	0.0151992	0.00267299	0.389835	-3.00304
5366	921.056	PMAIP1	-0.505568	0.0155636	0.00274818	0.168827	-2.99459
7707	85.1864	ZNF148	-0.740053	0.015655	0.00276628	0.247296	-2.99258
80144	1078.28	FRAS1	-0.547435	0.0156646	0.00277048	0.182959	-2.99212
55601	66.6925	DDX60	-0.840798	0.0156646	0.00277091	0.281009	-2.99207
7746	40.4966	ZSCAN9	-0.911224	0.0157016	0.00278039	0.304652	-2.99103
5455	6.68572	POU3F3	-1.21108	0.0157272	0.00278591	0.404985	-2.99042
440590	37.357	ZYG11A	-0.981754	0.0157594	0.0027936	0.328392	-2.98958
57568	1517.35	SIPA1L2	-0.578747	0.0158127	0.00280601	0.193676	-2.98823
131408	227.619	FAM131A	-0.507956	0.0158127	0.00280468	0.169977	-2.98837
22808	294.393	MRAS	-0.507058	0.0158521	0.00281497	0.169741	-2.98725
9881	26.6558	TRANK1	-1.00255	0.0158924	0.00282504	0.335732	-2.98616
7544	29.2695	ZFY	-0.999299	0.0159461	0.00283665	0.334784	-2.98491
55007	268.465	FAM118A	-0.521174	0.0160173	0.00285233	0.174702	-2.98322
79957	58.7637	PAQR6	-0.789649	0.0162359	0.00289837	0.265133	-2.97832
26059	25.4868	ERC2	-1.05989	0.0162375	0.00289967	0.355886	-2.97818
10602	344.332	CDC42EP3	-0.563904	0.0163788	0.00293308	0.189569	-2.97467
51562	149.189	MBIP	-0.587621	0.0164079	0.00294035	0.197592	-2.97391
10403	85.0029	NDC80	-0.766142	0.0167735	0.00301425	0.258284	-2.96628
80185	202.046	TTI2	-0.55622	0.0168137	0.00302359	0.187574	-2.96533
57463	225.932	AMIGO1	-0.546767	0.0168718	0.00303825	0.184479	-2.96384
79959	127.255	CEP76	-0.652142	0.0170728	0.00307873	0.220336	-2.95977
8462	253.916	KLF11	-0.579898	0.0171306	0.00309128	0.19601	-2.95851
11163	60.4314	NUDT4	-0.806106	0.0171354	0.00309322	0.272488	-2.95832
1999	164.905	ELF3	-0.730619	0.0171756	0.00310369	0.247058	-2.95728
79646	386.492	PANK3	-0.513618	0.0173837	0.00314783	0.173936	-2.95292
11147	105.592	HHLA3	-0.63588	0.0174739	0.00316634	0.215471	-2.95111
285172	169.44	FAM126B	-0.647629	0.017476	0.00316782	0.219463	-2.95097
8351	10.7489	HIST1H3D	-1.18571	0.0174893	0.00317351	0.401881	-2.95041
10408	7.62595	MYCNOS	-1.19566	0.0178242	0.00323762	0.406102	-2.94423
285971	19.9363	ZNF775	-1.05176	0.018044	0.00328319	0.357752	-2.9399
56977	97.7206	STOX2	-0.762809	0.0180836	0.00329152	0.259537	-2.93911
376940	20.8192	ZC3H6	-1.10166	0.0181279	0.00330525	0.374992	-2.93782
23116	46.4767	TOGARAM1	-0.942251	0.0181794	0.00331582	0.320839	-2.93683
80031	14.3588	SEMA6D	-1.14643	0.0181794	0.00331692	0.390375	-2.93673
25840	71.4304	METTL7A	-0.911056	0.0182885	0.00334254	0.31048	-2.93434
285605	186.852	DTWD2	-0.535079	0.0183433	0.00335371	0.182415	-2.93331
7545	53.1054	ZIC1	-0.86522	0.0183787	0.00336247	0.295045	-2.9325
23508	260.54	TTC9	-0.501305	0.0184782	0.00338877	0.171089	-2.93008
9728	160.114	SECISBP2L	-0.775297	0.0185239	0.00340204	0.264709	-2.92886
8339	53.4408	HIST1H2BG	-0.860468	0.0185239	0.00340293	0.293797	-2.92878
80139	46.218	ZNF703	-0.859824	0.018559	0.0034117	0.293657	-2.92798
4909	50.5966	NTF4	-0.805472	0.0186351	0.00342803	0.275234	-2.9265
3227	18.8081	HOXC11	-1.09678	0.0186934	0.00344693	0.374995	-2.92479
5494	842.497	PPM1A	-0.500113	0.018696	0.00344859	0.171	-2.92464
105371730	10.7759		-1.16088	0.018774	0.00346885	0.397179	-2.92281
100506834	4.21346	GAS1RR	-1.13291	0.0188038	0.00347553	0.387689	-2.92221
203245	148.029	NAIF1	-0.630737	0.0188333	0.00348215	0.215886	-2.92162
10396	59.5572	ATP8A1	-0.830429	0.0190171	0.0035197	0.284561	-2.91828
121506	98.0516	ERP27	-0.725738	0.0190849	0.00353344	0.248791	-2.91706
166379	18.9309	BBS12	-1.06711	0.0191803	0.00355578	0.366062	-2.9151
8899	363.928	PRPF4B	-0.541309	0.0191803	0.0035559	0.185692	-2.91509
101928377	16.7728		-1.09164	0.019186	0.00355915	0.374517	-2.9148
7711	22.984	ZNF155	-1.01695	0.0194293	0.00361301	0.349455	-2.91011
6102	223.837	RP2	-0.546233	0.0196117	0.00365377	0.187928	-2.9066
1039	96.8449	CDR2	-0.711731	0.0197178	0.00368355	0.245081	-2.90406
55721	113.039	IQCC	-0.610644	0.0198571	0.00371118	0.210442	-2.90172
8864	57.3945	PER2	-0.838879	0.0199218	0.00372577	0.289219	-2.90049
101752399	40.2944	STAG3L5P-PVRIG2P-PILRB	-0.887998	0.019968	0.0037369	0.306253	-2.89956
7402	1784.86	UTRN	-0.573334	0.0199805	0.00374048	0.197752	-2.89926
285237	108.808	C3orf38	-0.666145	0.0199925	0.00374523	0.229796	-2.89886
101928153	97.8011	ITGA9-AS1	-0.674785	0.0201583	0.00378259	0.233026	-2.89575
22888	79.0415	UBOX5	-0.764581	0.0201655	0.0037852	0.264056	-2.89553
154197	24.2401	PNLDC1	-1.00013	0.0202909	0.00381636	0.345713	-2.89296
147694	54.3837	ZNF548	-0.81709	0.0203073	0.00382071	0.282476	-2.8926
25909	210.844	AHCTF1	-0.591558	0.0203652	0.00383542	0.204593	-2.89139
7110	207.738	TMF1	-0.588447	0.0205687	0.0038879	0.203818	-2.88712
7553	252.688	ZNF7	-0.52049	0.0205687	0.00388785	0.18028	-2.88712
55835	83.8734	CENPJ	-0.725174	0.0205726	0.00388993	0.25119	-2.88695
196441	164.704	ZFC3H1	-0.618026	0.0205946	0.00389665	0.214116	-2.88641
378938	325.372	MALAT1	-0.686501	0.0207446	0.00392764	0.238045	-2.88392
56906	22.7046	THAP10	-1.02865	0.0207546	0.00393083	0.356719	-2.88366
7571	161.651	ZNF23	-0.554589	0.0207911	0.00394034	0.192372	-2.8829
79660	99.9902	PPP1R3B	-0.746491	0.0208677	0.00395826	0.259066	-2.88147
8975	124.815	USP13	-0.673582	0.0210112	0.0039965	0.234009	-2.87844
23473	259.055	CAPN7	-0.511991	0.0211108	0.00402073	0.177989	-2.87653
11080	229.117	DNAJB4	-0.508026	0.0211678	0.0040382	0.176695	-2.87516
7569	16.3093	ZNF182	-1.07964	0.0211715	0.00404023	0.375525	-2.875
7140	13.5263	TNNT3	-1.14796	0.0212114	0.00404989	0.399395	-2.87425
8019	474.086	BRD3	-0.511433	0.0213892	0.00408845	0.178122	-2.87126
23586	59.126	DDX58	-0.750629	0.0214393	0.00410475	0.261543	-2.87
3981	64.0325	LIG4	-0.749222	0.0214514	0.00410841	0.261079	-2.86972
79018	179.644	GID4	-0.553422	0.021507	0.0041204	0.192911	-2.86879
89932	52.5785	PAPLN	-0.791586	0.0215111	0.00412387	0.275956	-2.86853
91748	101.922	ELMSAN1	-0.85386	0.0218842	0.0041995	0.298263	-2.86277
57544	162.485	TXNDC16	-0.542947	0.0219679	0.00421694	0.189745	-2.86146
200030	49.1371	NBPF11	-0.84365	0.0219694	0.00422261	0.294876	-2.86103
7855	170.263	FZD5	-0.645562	0.0219694	0.00422268	0.22564	-2.86103
152485	42.3958	ZNF827	-0.906384	0.0219694	0.00422335	0.316809	-2.86098
90826	48.9346	PRMT9	-0.801982	0.0219752	0.0042307	0.280371	-2.86043
283219	97.7119	KCTD21	-0.640907	0.0220183	0.00424663	0.224153	-2.85924
2072	40.0635	ERCC4	-0.867311	0.0222497	0.00430025	0.30376	-2.85525
8545	520.208	CGGBP1	-0.503746	0.022277	0.00430691	0.176458	-2.85476
201283	154.716	AMZ2P1	-0.570699	0.0223023	0.00431459	0.199951	-2.8542
1871	141.194	E2F3	-0.61341	0.0223709	0.00433066	0.215004	-2.85301
286336	9.29248	FAM78A	-1.14597	0.0225283	0.00436818	0.402056	-2.85027
80345	29.2703	ZSCAN16	-0.920577	0.02261	0.00438968	0.323156	-2.84871
390916	205.322	NUDT19	-0.558936	0.022806	0.00443059	0.19641	-2.84576
200576	264.378	PIKFYVE	-0.55456	0.0228345	0.0044404	0.194921	-2.84505
25924	44.9764	MYRIP	-0.906686	0.0228432	0.00444444	0.318721	-2.84476
22887	134.377	FOXJ3	-0.727637	0.0228951	0.00446221	0.255896	-2.84349
27289	71.3494	RND1	-0.782211	0.0228951	0.00446168	0.275085	-2.84353
256236	6.13639	NAPSB	-1.14644	0.0229046	0.00446692	0.403227	-2.84316
8193	46.8835	DPF1	-0.812514	0.0229048	0.00446839	0.285789	-2.84305
55295	48.0279	KLHL26	-0.846684	0.0229184	0.00447248	0.297839	-2.84276
1993	25.3141	ELAVL2	-0.979576	0.0229656	0.00448456	0.344691	-2.8419
9765	187.09	ZFYVE16	-0.541901	0.0230303	0.00450063	0.190759	-2.84076
57332	72.3294	CBX8	-0.727468	0.023034	0.00450512	0.256111	-2.84044
375748	89.8183	ERCC6L2	-0.677169	0.0230348	0.00450815	0.238421	-2.84023
22849	19.1229	CPEB3	-1.06102	0.0230928	0.00452096	0.373688	-2.83932
7738	18.3601	ZNF184	-1.06525	0.0231009	0.00452398	0.375205	-2.83911
4500	98.1431	MT1L	-0.637736	0.023219	0.00455436	0.224795	-2.83697
202333	47.2788	CMYA5	-0.851247	0.0232345	0.00456031	0.300099	-2.83656
9205	97.1963	ZMYM5	-0.628383	0.0233871	0.0045932	0.22171	-2.83426
55603	32.9732	FAM46A	-0.900467	0.0235219	0.00462407	0.317948	-2.83212
27252	186.529	KLHL20	-0.605312	0.0237763	0.00467855	0.214014	-2.82837
57570	110.616	TRMT5	-0.596878	0.0238005	0.0046848	0.211064	-2.82794
140838	35.3516	NANP	-0.890433	0.0238011	0.0046864	0.314882	-2.82783
79670	92.7669	ZCCHC6	-0.722332	0.0240603	0.00475117	0.255834	-2.82344
105375816	19.1843		-1.03915	0.02407	0.00475892	0.368114	-2.82292
284390	36.236	ZNF763	-0.871941	0.0241196	0.00477173	0.308974	-2.82205
58	20.9582	ACTA1	-1.00886	0.0241414	0.00477756	0.357543	-2.82166
170960	54.3306	ZNF721	-0.794427	0.0241755	0.00478581	0.281601	-2.82111
221785	144.228	ZSCAN25	-0.610601	0.0242001	0.00479449	0.216485	-2.82053
151871	180.231	DPPA2	-0.53714	0.0242789	0.00481389	0.190527	-2.81923
8445	65.2914	DYRK2	-0.779992	0.024554	0.00487744	0.277082	-2.81502
79072	70.6772	FASTKD3	-0.701475	0.024554	0.00487906	0.2492	-2.81491
144132	71.4098	DNHD1	-0.700087	0.024612	0.00489224	0.248783	-2.81405
7225	214.477	TRPC6	-0.561825	0.0247121	0.00491523	0.199757	-2.81254
26512	41.8467	INTS6	-0.865903	0.0248793	0.00495782	0.308177	-2.80976
6405	76.9709	SEMA3F	-0.74375	0.0249041	0.00496432	0.264742	-2.80934
375444	42.3486	C5orf34	-0.867955	0.02515	0.00502749	0.309402	-2.80527
2494	26.1045	NR5A2	-0.9602	0.0251651	0.00503364	0.342333	-2.80487
2081	103.582	ERN1	-0.640284	0.025173	0.00503681	0.228292	-2.80467
65997	16.5187	RASL11B	-1.05804	0.0252892	0.0050648	0.377482	-2.80288
7770	107.813	ZNF227	-0.607992	0.0253935	0.00508727	0.217027	-2.80146
641977	65.2218		-0.726574	0.0254418	0.00510093	0.259436	-2.80059
54813	27.369	KLHL28	-0.960871	0.0255525	0.00512628	0.343292	-2.79899
7008	170.349	TEF	-0.560438	0.0255525	0.00512712	0.200232	-2.79894
283463	38.9329		-0.964282	0.0256845	0.00516646	0.344821	-2.79647
57628	79.3296	DPP10	-0.654553	0.0257342	0.00517807	0.234125	-2.79574
49854	134.656	ZBTB21	-0.706659	0.0257433	0.00518632	0.252809	-2.79523
9856	228.363	KIAA0319	-0.522262	0.0257433	0.00518506	0.186836	-2.79531
100129917	15.835		-1.09699	0.0258968	0.00522697	0.392805	-2.7927
57683	242.889	ZDBF2	-0.539115	0.0259092	0.00523109	0.193062	-2.79245
10253	22.9583	SPRY2	-0.999936	0.0261164	0.00528272	0.358494	-2.78927
196385	29.9048	DNAH10	-0.919582	0.0261356	0.00528824	0.329726	-2.78893
222389	191.734	BEND7	-0.617711	0.0261795	0.00530326	0.22156	-2.78801
23553	18.7203	HYAL4	-1.05824	0.0262799	0.00533058	0.379793	-2.78635
9425	462.464	CDYL	-0.530375	0.0264018	0.0053619	0.190478	-2.78445
29899	89.0244	GPSM2	-0.664643	0.0264259	0.0053701	0.238741	-2.78395
11244	412.16	ZHX1	-0.523794	0.0264259	0.00536999	0.188147	-2.78396
55186	225.122	SLC25A36	-0.573631	0.0264618	0.00537906	0.206089	-2.78341
51455	115.431	REV1	-0.661307	0.0265603	0.00540407	0.237717	-2.78191
8851	20.5882	CDK5R1	-0.996746	0.0266238	0.00542031	0.358422	-2.78093
29895	24.485	MYLPF	-0.944555	0.0266518	0.00543268	0.339745	-2.78019
441307	35.564		-0.853249	0.0267875	0.0054637	0.307107	-2.77834
3841	39.7575	KPNA5	-0.82655	0.0267999	0.00547126	0.297546	-2.77789
388272	65.998	C16orf87	-0.68622	0.0268868	0.00549739	0.247167	-2.77634
2736	225.063	GLI2	-0.547619	0.027111	0.00555147	0.197471	-2.77316
8535	85.6796	CBX4	-0.75051	0.0271274	0.00556015	0.270683	-2.77265
51091	58.1609	SEPSECS	-0.742033	0.0271274	0.00555864	0.267617	-2.77274
140578	195.648	CHODL	-0.557254	0.0271327	0.00556322	0.200995	-2.77247
7286	419.591	TUFT1	-0.521269	0.027148	0.00556948	0.188041	-2.77211
196743	221.609	PAOX	-0.564476	0.0272332	0.00558866	0.203709	-2.77099
23598	288.965	PATZ1	-0.560523	0.0273503	0.00561611	0.202399	-2.76939
1513	33.7687	CTSK	-0.88307	0.0274613	0.00564232	0.319043	-2.76787
8395	28.7593	PIP5K1B	-0.931958	0.0275748	0.00567772	0.336954	-2.76584
163702	29.2175	IFNLR1	-0.942069	0.0276221	0.00568998	0.340696	-2.76513
5587	38.7864	PRKD1	-0.845611	0.0277503	0.00572601	0.30604	-2.76307
1026	67.0649	CDKN1A	-0.721062	0.0278057	0.00574266	0.261053	-2.76212
91316	30.311	GUSBP11	-0.95253	0.0278747	0.00576486	0.345012	-2.76086
140628	15.7223	GATA5	-1.06034	0.0279008	0.00577451	0.384137	-2.76032
326343	5.71222		-1.09207	0.0279079	0.00577772	0.395656	-2.76014
100130557	6.97906		-1.11991	0.0279898	0.00580342	0.405959	-2.75869
57703	149.123	CWC22	-0.593178	0.0279898	0.00580172	0.215015	-2.75878
7494	313.245	XBP1	-0.522337	0.0279898	0.00580196	0.189337	-2.75877
27201	8.88334	GPR78	-1.11799	0.0280955	0.00583238	0.4055	-2.75706
54891	46.5795	INO80D	-0.829254	0.0281309	0.00584323	0.300841	-2.75645
64881	24.7362	PCDH20	-0.987795	0.0282445	0.00587743	0.358606	-2.75454
2895	54.9059	GRID2	-0.748277	0.0282738	0.0058906	0.271724	-2.75381
55628	80.6455	ZNF407	-0.698162	0.0283232	0.00590619	0.253605	-2.75294
148266	88.3967	ZNF569	-0.651797	0.0283691	0.00591754	0.236818	-2.75232
131096	6.03026	KCNH8	-1.10614	0.0284569	0.00593763	0.402058	-2.75121
246269	140.731	AFG1L	-0.535888	0.0284599	0.00594004	0.194792	-2.75107
7270	199.589	TTF1	-0.583201	0.028502	0.00595418	0.21205	-2.75029
6909	19.3511	TBX2	-1.02803	0.0285666	0.00597482	0.373944	-2.74916
5586	121.33	PKN2	-0.639135	0.0285709	0.00597929	0.232504	-2.74891
158747	195.277	MOSPD2	-0.511957	0.0285882	0.00598471	0.18626	-2.74862
79003	195.006	MIS12	-0.55753	0.028603	0.0059896	0.20286	-2.74835
114659	98.9872	LRRC37B	-0.712056	0.0286082	0.00599247	0.2591	-2.74819
29116	154.572	MYLIP	-0.68152	0.0286447	0.00600549	0.248053	-2.74748
9110	142.234	MTMR4	-0.609137	0.028781	0.00604212	0.221868	-2.74549
130872	98.8322	AHSA2	-0.645672	0.0290077	0.00610879	0.235485	-2.74188
3959	200.971	LGALS3BP	-0.549804	0.0292063	0.00615609	0.200706	-2.73935
81848	177.201	SPRY4	-0.604299	0.0292252	0.00616191	0.220624	-2.73904
54816	71.2156	ZNF280D	-0.679391	0.029427	0.00621366	0.248289	-2.73629
170082	13.6083	TCEANC	-1.07441	0.0294863	0.00622802	0.39276	-2.73553
408186	8.27292		-1.11014	0.029634	0.00626765	0.406131	-2.73344
79891	56.4031	ZNF671	-0.82263	0.0296501	0.00627931	0.301018	-2.73283
25888	209.79	ZNF473	-0.50636	0.0297421	0.00630065	0.185364	-2.73171
63934	47.7829	ZNF667	-0.781166	0.0298392	0.00632681	0.286105	-2.73034
80006	152.227	TRAPPC13	-0.528222	0.0298851	0.00634029	0.193513	-2.72964
51276	16.2709	ZNF571	-1.0553	0.0299212	0.00634982	0.386677	-2.72915
6671	37.3244	SP4	-0.818284	0.0299384	0.0063572	0.299873	-2.72877
80007	92.8294	C10orf88	-0.633772	0.0301712	0.00642173	0.23254	-2.72543
84146	56.3176	ZNF644	-0.765318	0.030337	0.00646082	0.281013	-2.72343
143282	186.588	FGFBP3	-0.500884	0.0303623	0.00646872	0.183944	-2.72302
344405	18.6844	PRORSD1P	-1.00038	0.0303623	0.00646999	0.367388	-2.72296
9655	135.637	SOCS5	-0.583679	0.0304972	0.00650638	0.214501	-2.72111
220594	7.68618		-1.10489	0.0305033	0.00650958	0.40607	-2.72094
3207	33.5612	HOXA11	-0.884697	0.0305111	0.00651316	0.325165	-2.72076
23150	45.641	FRMD4B	-0.900821	0.0306185	0.00654415	0.331282	-2.71919
26255	78.3484		-0.687742	0.0307738	0.00658846	0.253129	-2.71696
23037	166.04	PDZD2	-0.58252	0.0308856	0.00662401	0.214542	-2.71518
201229	71.4464	LYRM9	-0.648777	0.0310509	0.00667126	0.239152	-2.71282
10252	27.1249	SPRY1	-0.916327	0.0310509	0.00667303	0.337787	-2.71274
100132891	74.7142	MSC-AS1	-0.689383	0.0311353	0.00669701	0.25424	-2.71155
170850	19.3595	KCNG3	-0.970058	0.0312497	0.00673014	0.357967	-2.70991
22953	12.4427	P2RX2	-1.0584	0.0315268	0.00680292	0.391082	-2.70634
730091	8.87329	LINC00886	-1.09518	0.0315424	0.00680825	0.40471	-2.70608
4293	228.452	MAP3K9	-0.634939	0.0315453	0.00681085	0.234645	-2.70595
314	71.5674	AOC2	-0.700124	0.0316212	0.00682921	0.25882	-2.70506
5915	16.646	RARB	-1.00155	0.0318196	0.00687803	0.370575	-2.70269
487	15.3492	ATP2A1	-1.01991	0.0319825	0.00691724	0.377632	-2.7008
4690	89.7082	NCK1	-0.632766	0.0320717	0.00694254	0.234394	-2.69959
27287	43.1211	VENTX	-0.817193	0.0325762	0.00706805	0.303381	-2.69362
7564	184.892	ZNF16	-0.501487	0.0329503	0.00716365	0.186486	-2.68914
9975	233.087	NR1D2	-0.554291	0.0331344	0.0072161	0.206309	-2.6867
9495	27.4917	AKAP5	-0.927811	0.0332136	0.00723915	0.345472	-2.68564
200765	40.8205		-0.864548	0.0332136	0.00723959	0.321918	-2.68562
57178	979.59	ZMIZ1	-0.537538	0.0333132	0.00726754	0.20025	-2.68433
10580	123.426	SORBS1	-0.587613	0.033362	0.00728332	0.218964	-2.6836
92291	98.0911	CAPN13	-0.605165	0.033362	0.00728652	0.225517	-2.68346
149428	4.39294	BNIPL	-1.04817	0.0334144	0.00730007	0.390694	-2.68284
92346	11.9448	C1orf105	-1.06697	0.0334362	0.00730692	0.39775	-2.68252
3007	6.98932	HIST1H1D	-1.08898	0.0334457	0.00731527	0.406012	-2.68214
54462	198.208	CCSER2	-0.514592	0.0334847	0.00733001	0.191907	-2.68147
100129098	73.1268		-0.674752	0.0334847	0.00733007	0.251636	-2.68146
64400	147.937	AKTIP	-0.51897	0.033794	0.00741046	0.193804	-2.67781
23417	163.38	MLYCD	-0.516588	0.0338931	0.00743643	0.192998	-2.67664
340277	106.851	FAM221A	-0.679589	0.0340241	0.0074737	0.254055	-2.67497
9994	36.1734	CASP8AP2	-0.816422	0.0340896	0.00749022	0.305293	-2.67423
253143	86.163	PRR14L	-0.696855	0.0341104	0.0074969	0.260611	-2.67393
84530	6.54288	SRRM4	-1.07759	0.0344422	0.00759353	0.403648	-2.66963
89874	74.8717	SLC25A21	-0.639418	0.0345322	0.00761767	0.239612	-2.66856
6334	318.7	SCN8A	-0.528758	0.0346159	0.0076448	0.198232	-2.66737
2824	214.94	GPM6B	-0.502703	0.0349478	0.0077312	0.188732	-2.66359
57480	135.404	PLEKHG1	-0.695596	0.0350192	0.00774921	0.261227	-2.66281
81849	24.4839	ST6GALNAC5	-0.935391	0.0350447	0.00775703	0.351325	-2.66247
283489	103.473	CHAMP1	-0.674608	0.0351225	0.0077774	0.253461	-2.66158
644945	7.36714	KRT16P3	-1.0809	0.0351225	0.00777866	0.406118	-2.66153
88	46.0128	ACTN2	-0.809466	0.0351627	0.00779042	0.304194	-2.66102
6532	7.8568	SLC6A4	-1.0796	0.0352725	0.00782068	0.405909	-2.65971
27156	5.60224	RSPH14	-1.05863	0.035341	0.00784472	0.398179	-2.65868
1298	125.194	COL9A2	-0.54312	0.0353476	0.00785216	0.204306	-2.65836
143098	113.982	MPP7	-0.569828	0.0353476	0.00784952	0.214344	-2.65847
55167	39.0576	MSL2	-0.885146	0.0353814	0.00786254	0.333023	-2.65792
84250	77.3363	SLF1	-0.63573	0.0357381	0.0079485	0.239514	-2.65425
113510	103.667	HELQ	-0.632482	0.0357674	0.00795949	0.238332	-2.65378
129138	121.82	ANKRD54	-0.61983	0.0358491	0.00798104	0.233645	-2.65287
8036	130.82	SHOC2	-0.580985	0.0359808	0.00802215	0.219146	-2.65114
91833	200.611	WDR20	-0.51876	0.0360264	0.00803691	0.19572	-2.65052
117608	24.8495	ZNF354B	-0.922124	0.0362169	0.00809576	0.348227	-2.64805
84074	106.684	QRICH2	-0.582169	0.0364445	0.00815346	0.220048	-2.64565
84749	95.4136	USP30	-0.676285	0.0364447	0.00815806	0.25564	-2.64546
3226	206.598	HOXC10	-0.524086	0.0366593	0.00822902	0.198328	-2.64253
659	433.982	BMPR2	-0.516651	0.0368239	0.00827288	0.195647	-2.64073
9310	28.2313	ZNF235	-0.929474	0.0369087	0.00829885	0.352118	-2.63966
57700	99.4398	FAM160B1	-0.571908	0.0371838	0.00836769	0.21689	-2.63686
137902	6.56579	PXDNL	-1.07036	0.0371838	0.00836636	0.405915	-2.63692
431707	5.49485	LHX8	-1.05645	0.037515	0.00845395	0.401177	-2.63338
4792	50.4467	NFKBIA	-0.782917	0.0375374	0.00846134	0.297338	-2.63308
64763	110.814	ZNF574	-0.584505	0.0379924	0.00858247	0.222393	-2.62825
154796	1082.96	AMOT	-0.956697	0.0380461	0.0085998	0.3641	-2.62757
100129196	17.4204	MATN1-AS1	-0.972919	0.0382806	0.00867248	0.370678	-2.6247
9852	15.5583	EPM2AIP1	-1.02679	0.0382806	0.00866947	0.391185	-2.62482
83903	42.1461	HASPIN	-0.768279	0.0383065	0.00868501	0.292766	-2.62421
5016	31.8511	OVGP1	-0.850631	0.0384808	0.00873896	0.324408	-2.6221
1571	22.2708	CYP2E1	-0.935095	0.0385832	0.00876704	0.356769	-2.62101
149420	7.5565	PDIK1L	-1.06019	0.0386688	0.00879132	0.404644	-2.62006
367	31.7479	AR	-0.871386	0.0387176	0.00880728	0.332661	-2.61945
23349	136.056	PHF24	-0.513675	0.0391006	0.00892372	0.196437	-2.61496
55565	64.4052	ZNF821	-0.700961	0.0392505	0.00896286	0.268211	-2.61347
8690	23.7521	JRKL	-0.9452	0.0392666	0.00896898	0.361697	-2.61323
79697	63.0092	RIOX1	-0.719633	0.0393991	0.00901896	0.27558	-2.61133
85481	10.54	PSKH2	-1.05126	0.0393991	0.00901251	0.402539	-2.61158
338758	33.2841		-0.824486	0.0394207	0.0090275	0.315773	-2.61101
115426	180.079	UHRF2	-0.501273	0.039615	0.00908572	0.192146	-2.60881
105371697	7.06223		-1.0542	0.039617	0.00908866	0.40411	-2.6087
29035	176.424	C16orf72	-0.520964	0.0396172	0.00909118	0.19971	-2.60861
51735	90.9997	RAPGEF6	-0.69714	0.0397044	0.00912111	0.267361	-2.60748
22987	165.01	SV2C	-0.56369	0.0397307	0.00912963	0.216208	-2.60716
324	57.3358	APC	-0.728	0.0399594	0.00919217	0.279482	-2.60482
9792	158.142	SERTAD2	-0.998927	0.0404167	0.00932266	0.384204	-2.59999
728927	36.6735	ZNF736	-0.82334	0.040558	0.00936285	0.31685	-2.59851
1441	163.756	CSF3R	-0.662619	0.0407715	0.00942745	0.255231	-2.59615
122616	135.465	CLBA1	-0.553946	0.0410023	0.00949619	0.213578	-2.59365
23112	145.064	TNRC6B	-0.521878	0.0411859	0.00956188	0.201398	-2.59128
340385	124.147	ZNF517	-0.534678	0.0413462	0.00961461	0.206488	-2.58939
100506606	7.87384		-1.05118	0.0414106	0.00963478	0.406068	-2.58867
3638	70.1129	INSIG1	-0.631553	0.0415198	0.00967316	0.244098	-2.5873
6452	78.2129	SH3BP2	-0.610119	0.0415783	0.00969469	0.235883	-2.58653
285116	414.649		-0.516033	0.0416553	0.00972035	0.199578	-2.58562
55810	280.909	FOXJ2	-0.60108	0.0416757	0.00972772	0.232494	-2.58536
2822	52.4548	GPLD1	-0.693624	0.0420365	0.00982872	0.268659	-2.5818
339327	6.21033	ZNF546	-1.04268	0.0422393	0.00988831	0.404187	-2.57971
199223	43.8359	TTC21A	-0.764913	0.0426158	0.00999512	0.296939	-2.576
85439	209.95	STON2	-0.546837	0.0427278	0.0100321	0.212387	-2.57472
6339	5.39114	SCNN1D	-1.03065	0.0427901	0.0100574	0.400432	-2.57385
9572	153.557	NR1D1	-1.02741	0.0429045	0.0100923	0.399359	-2.57265
83591	15.669	THAP2	-0.968225	0.0434855	0.0102426	0.377104	-2.56753
92806	83.0286	CENPBD1	-0.599131	0.0437276	0.0103106	0.233558	-2.56524
2900	23.1049	GRIK4	-0.905511	0.043749	0.0103238	0.353054	-2.56479
3667	94.4601	IRS1	-0.679513	0.0437741	0.0103325	0.264969	-2.5645
55592	21.21	GOLGA2P5	-0.942821	0.0439231	0.010376	0.367852	-2.56304
203523	48.7461	ZNF449	-0.779974	0.0440362	0.0104191	0.304487	-2.5616
100507006	10.5153		-1.02475	0.044306	0.0105023	0.400477	-2.55884
339318	44.8376	ZNF181	-0.742061	0.0443348	0.0105215	0.290071	-2.5582
57084	4.85375	SLC17A6	-1.01777	0.0445452	0.0105813	0.398154	-2.55623
23269	357.278	MGA	-0.520337	0.0447553	0.0106396	0.203709	-2.55432
283383	40.7715	ADGRD1	-0.80604	0.0449428	0.0106962	0.315788	-2.55247
348793	144.061	WDR53	-0.515831	0.0449428	0.0106983	0.202096	-2.5524
163255	7.19446	ZNF540	-1.03082	0.0450084	0.0107167	0.403958	-2.5518
285386	11.5723	TPRG1	-1.0028	0.0450156	0.0107212	0.392998	-2.55166
399708	12.9228		-1.00842	0.0450331	0.010731	0.395251	-2.55134
57721	132.011	METTL14	-0.500631	0.045039	0.0107352	0.196234	-2.5512
26152	81.8914	ZNF337	-0.668187	0.0450909	0.0107561	0.26198	-2.55053
84060	40.0888	RBM48	-0.782216	0.0453575	0.0108282	0.306969	-2.5482
7745	69.2376	ZKSCAN8	-0.728284	0.0455157	0.0108774	0.285981	-2.54661
9404	49.9072	LPXN	-0.690807	0.0456531	0.0109216	0.271416	-2.5452
440279	5.49383	UNC13C	-1.01831	0.0457912	0.0109661	0.400312	-2.54378
347454	12.7755	SOWAHD	-1.00258	0.0457953	0.0109699	0.394151	-2.54366
26511	77.3561	CHIC2	-0.617569	0.0458655	0.0110021	0.242886	-2.54263
342527	55.9213	SMTNL2	-0.713276	0.0460032	0.0110485	0.280689	-2.54116
147920	26.3131	IGFL2	-0.851846	0.0463436	0.0111447	0.33562	-2.53813
441027	65.8098	TMEM150C	-0.627359	0.0463533	0.0111499	0.24719	-2.53796
645121	34.3248	CCNI2	-0.791603	0.0465689	0.0112193	0.312172	-2.53579
55180	46.1824	LINS1	-0.740104	0.0465811	0.0112251	0.291884	-2.53561
101060684	18.2908	NBPF26	-0.933459	0.0466362	0.0112472	0.368239	-2.53492
653583	158.034	PHLDB3	-0.536168	0.0467117	0.0112741	0.211582	-2.53409
10129	57.1619	FRY	-0.691628	0.0467208	0.0112793	0.272947	-2.53393
378884	18.1557	NHLRC1	-0.950144	0.0467704	0.0112941	0.375037	-2.53346
23253	69.221	ANKRD12	-0.722902	0.0469099	0.0113308	0.285469	-2.53233
57091	4.08725	CASS4	-0.980091	0.0469941	0.011354	0.387141	-2.53161
84911	22.253	ZNF382	-0.908558	0.0471229	0.011402	0.359095	-2.53013
6525	86.4799	SMTN	-0.613236	0.0471229	0.0113998	0.242367	-2.5302
143686	116.17	SESN3	-0.630404	0.0473176	0.0114615	0.249339	-2.52831
7786	150.299	MAP3K12	-0.557159	0.0473176	0.0114707	0.220393	-2.52802
91461	155.102	PKDCC	-0.50583	0.0473176	0.0114624	0.200069	-2.52828
1769	27.7727	DNAH8	-0.83193	0.0477636	0.0115997	0.329596	-2.52409
23060	630.25	ZNF609	-0.527813	0.0478765	0.0116361	0.209201	-2.52299
8863	59.1577	PER3	-0.762409	0.047928	0.0116562	0.302257	-2.52239
132884	121.114	EVC2	-0.554586	0.0479633	0.0116692	0.2199	-2.52199
91355	15.7031	LRP5L	-0.967457	0.0480501	0.0116993	0.383746	-2.52109
155435	235.913	RBM33	-0.513323	0.0480558	0.0117067	0.20363	-2.52086
29915	52.4103	HCFC2	-0.727696	0.0480664	0.0117123	0.288688	-2.5207
399512	114.733	SLC25A35	-0.560083	0.0481088	0.0117286	0.222237	-2.52021
169270	19.6996	ZNF596	-0.903642	0.0482154	0.0117697	0.358734	-2.51897
23024	29.4889	PDZRN3	-0.819162	0.0483337	0.0118016	0.32532	-2.51802
387804	5.74668	VSTM5	-1.00474	0.0485189	0.0118607	0.399298	-2.51626
221079	125.721	ARL5B	-0.586824	0.0490054	0.0120146	0.233635	-2.51171
6263	102.474	RYR3	-0.622379	0.0490292	0.0120276	0.247828	-2.51133
58491	108.227	ZNF71	-0.574435	0.0491001	0.0120532	0.228805	-2.51058
57697	31.6777	FANCM	-0.789077	0.0492626	0.0121024	0.31448	-2.50915
64864	58.6518	RFX7	-0.725661	0.0494977	0.0121939	0.289514	-2.50648
284071	158.414	MEIOC	-0.54824	0.0494977	0.0121967	0.218736	-2.5064
9595	5.74068	CYTIP	-1.00987	0.0497165	0.0122698	0.403255	-2.50429
100505920	35.9611	LINC02036	-0.764014	0.0497222	0.0122754	0.305102	-2.50413
83874	83.3924	TBC1D10A	-0.619527	0.0497811	0.0123013	0.247476	-2.50338
93166	18.5352	PRDM6	-0.93617	0.0502574	0.012441	0.374561	-2.49938
92344	90.7855	GORAB	-0.625297	0.0502672	0.012456	0.250223	-2.49896
373863	101.836	DND1	-0.549579	0.0504334	0.0125054	0.220047	-2.49755
9825	161.803	SPATA2	-0.524737	0.0507909	0.0126369	0.210413	-2.49384
10512	57.3514	SEMA3C	-0.695107	0.0507909	0.0126398	0.278739	-2.49376
9227	13.8123	LRAT	-0.97593	0.0509207	0.0126784	0.391519	-2.49268
6817	50.5431	SULT1A1	-0.688091	0.0509292	0.0126869	0.276072	-2.49244
3242	35.8413	HPD	-0.765745	0.0510494	0.0127294	0.307374	-2.49125
5193	34.473	PEX12	-0.789355	0.0511178	0.0127499	0.316923	-2.49068
6934	76.2991	TCF7L2	-0.614729	0.0514603	0.0128546	0.2471	-2.48777
152877	44.3667	FAM53A	-0.729339	0.0515747	0.0128864	0.293273	-2.48689
286046	107.185	XKR6	-0.531175	0.0516211	0.0129013	0.213625	-2.48648
80817	76.1428	CEP44	-0.618052	0.0516695	0.012923	0.248625	-2.48588
7626	118.415	ZNF75D	-0.515859	0.0516695	0.0129225	0.207514	-2.4859
4299	133.097	AFF1	-0.616152	0.0517746	0.0129526	0.247941	-2.48507
8483	13.0413	CILP	-0.985314	0.0520974	0.0130503	0.396921	-2.48239
92342	51.9887	METTL18	-0.712081	0.0524258	0.0131603	0.287199	-2.4794
93429	13.3372		-0.965897	0.0524258	0.0131592	0.389564	-2.47943
7125	34.3287	TNNC2	-0.761483	0.0525076	0.0131885	0.307218	-2.47864
54830	48.9188	NUP62CL	-0.683158	0.0527617	0.0132754	0.275879	-2.4763
23232	65.3139	TBC1D12	-0.637975	0.0528359	0.0133172	0.25775	-2.47517
160622	63.1109	GRASP	-0.652303	0.0528359	0.0133145	0.263531	-2.47524
84078	5.68887	KBTBD7	-0.998825	0.0528817	0.0133371	0.403625	-2.47464
5139	15.4397	PDE3A	-0.96001	0.0528922	0.0133512	0.387999	-2.47426
92	11.5427	ACVR2A	-0.97113	0.0530046	0.0133895	0.392655	-2.47324
196446	11.863	MYRFL	-0.973287	0.0530495	0.0134042	0.39359	-2.47285
24138	25.4305	IFIT5	-0.870032	0.0533397	0.0134923	0.352168	-2.4705
25973	30.236	PARS2	-0.823848	0.0534777	0.0135324	0.333617	-2.46944
85443	14.423	DCLK3	-0.945442	0.0535364	0.0135506	0.382931	-2.46896
6495	36.5591	SIX1	-0.760341	0.0535808	0.0135734	0.308035	-2.46836
342892	22.7592	ZNF850	-0.88213	0.0535808	0.0135658	0.357346	-2.46856
100128893	7.38308	GATA6-AS1	-1.00192	0.0536695	0.0136145	0.406084	-2.46728
388559	8.31597	ZNF888	-1.00155	0.0537318	0.0136438	0.406059	-2.46651
79800	23.6048	CARF	-0.861746	0.0540207	0.013734	0.349714	-2.46415
644861	15.7304		-0.953336	0.0543278	0.0138495	0.387355	-2.46114
54979	11.1983	HRASLS2	-0.984259	0.054552	0.0139281	0.40025	-2.45911
23186	473.19	RCOR1	-0.844792	0.054552	0.0139305	0.343544	-2.45905
84307	27.3646	ZNF397	-0.830283	0.0553325	0.014178	0.338515	-2.45272
84612	39.8433	PARD6B	-0.77507	0.0553325	0.0141782	0.316005	-2.45272
158431	38.344	ZNF782	-0.766953	0.0554305	0.0142138	0.31281	-2.45182
84913	18.487	ATOH8	-0.887441	0.0557145	0.0143214	0.362354	-2.4491
101929709	55.0965		-0.702675	0.0559294	0.0143976	0.287136	-2.44719
101927624	14.7364		-0.962494	0.0561747	0.0144713	0.393602	-2.44535
54704	156.159	PDP1	-0.583793	0.0562896	0.0145185	0.238851	-2.44417
375567	4.6468	VWC2	-0.956541	0.0565238	0.014586	0.391624	-2.4425
64078	51.4374	SLC28A3	-0.731499	0.0566415	0.0146199	0.299591	-2.44166
85865	75.4498	GTPBP10	-0.634634	0.0569097	0.0147139	0.260166	-2.43935
26249	57.0207	KLHL3	-0.639827	0.0570663	0.0147795	0.262468	-2.43774
85460	93.5136	ZNF518B	-0.602661	0.0570664	0.0147864	0.247238	-2.43757
64895	71.1896	PAPOLG	-0.641477	0.0571541	0.0148237	0.263261	-2.43666
58508	174.023	KMT2C	-0.510255	0.0572354	0.0148519	0.209467	-2.43597
6857	121.451	SYT1	-0.549633	0.0573073	0.0148789	0.225693	-2.43531
441666	44.5871		-0.705869	0.0575028	0.0149571	0.290073	-2.43342
57644	50.8229	MYH7B	-0.750824	0.0577353	0.0150322	0.308777	-2.4316
8347	51.4418	HIST1H2BC	-0.68776	0.0581899	0.0151724	0.283234	-2.42824
84930	215.858	MASTL	-0.510086	0.0583417	0.0152229	0.210169	-2.42703
162514	29.6511	TRPV3	-0.831044	0.0583949	0.0152404	0.34247	-2.42661
343702	8.08771	XKR7	-0.985307	0.0584414	0.0152562	0.406105	-2.42624
84811	118.84	BUD13	-0.561967	0.0585303	0.0152867	0.23169	-2.42551
9113	145.981	LATS1	-0.595044	0.0590946	0.0154711	0.245768	-2.42116
112885	43.0625	PHF21B	-0.707938	0.0591275	0.0154834	0.292431	-2.42087
133522	43.1102	PPARGC1B	-0.740699	0.0593917	0.0155784	0.306245	-2.41865
154790	31.4982	CLEC2L	-0.797553	0.0600386	0.0157896	0.330422	-2.41374
118924	39.5188	FRA10AC1	-0.71746	0.0601383	0.0158225	0.297333	-2.41298
3899	68.3394	AFF3	-0.725812	0.0601383	0.0158233	0.300797	-2.41297
94039	61.6555	ZNF101	-0.693023	0.0603705	0.0159033	0.287427	-2.41113
57828	69.0553	CATSPERG	-0.614152	0.0604576	0.0159338	0.25479	-2.41043
389058	15.8847	SP5	-0.897939	0.060592	0.0159806	0.372688	-2.40936
23224	954.763	SYNE2	-0.511512	0.0609353	0.0160787	0.212499	-2.40712
201627	46.517	DENND6A	-0.734981	0.0610412	0.0161143	0.305438	-2.40632
64094	50.6684	SMOC2	-0.74344	0.0612059	0.0161761	0.309133	-2.40492
10009	179.822	ZBTB33	-0.512027	0.0619318	0.0164152	0.213385	-2.39955
25937	99.1532	WWTR1	-0.52102	0.0619432	0.0164221	0.217146	-2.3994
22869	78.9003	ZNF510	-0.608643	0.0621833	0.0165105	0.253873	-2.39743
127707	7.95106	KLHDC7A	-0.973519	0.0621856	0.0165175	0.406094	-2.39728
84085	84.9768	FBXO30	-0.645634	0.0624583	0.0166134	0.269558	-2.39515
4776	73.9942	NFATC4	-0.57702	0.0631096	0.0168283	0.241387	-2.39044
56963	141.366	RGMA	-0.549847	0.0631096	0.01683	0.230023	-2.3904
7579	37.6313	ZSCAN20	-0.739945	0.0633358	0.0169171	0.309794	-2.3885
151636	100.848	DTX3L	-0.660915	0.0636238	0.0170308	0.276992	-2.38604
79230	23.6151	ZNF557	-0.824619	0.0636726	0.0170558	0.34568	-2.3855
51268	17.4743	PIPOX	-0.905355	0.0637839	0.0170936	0.379653	-2.38469
7562	22.4498	ZNF708	-0.827512	0.0640617	0.0172041	0.347356	-2.38232
728780	18.7041	ANKDD1B	-0.880075	0.0641729	0.0172415	0.369544	-2.38152
132430	12.3858	PABPC4L	-0.943988	0.0643726	0.0173077	0.396616	-2.3801
153572	154.578	IRX2	-0.602516	0.0645472	0.0173789	0.253308	-2.37859
143684	92.623	FAM76B	-0.603747	0.0645766	0.0173908	0.253852	-2.37834
862	8.41371	RUNX1T1	-0.961962	0.0649697	0.0175096	0.404895	-2.37583
80818	30.056	ZNF436	-0.75688	0.0649897	0.0175224	0.318611	-2.37556
440461	10.549		-0.942567	0.0656956	0.0177448	0.397556	-2.3709
83987	118.952	CCDC8	-0.568692	0.0656956	0.0177456	0.239865	-2.37088
1016	4.96765	CDH18	-0.945684	0.0658337	0.0177911	0.399033	-2.36994
10085	9.92762	EDIL3	-0.94778	0.0660769	0.0178816	0.400235	-2.36806
51339	400.42	DACT1	-0.536152	0.0661549	0.0179069	0.22646	-2.36754
140831	49.3165	ZSWIM3	-0.717386	0.0668372	0.0181584	0.303672	-2.36237
4838	25.395	NODAL	-0.797675	0.0669855	0.0182117	0.337814	-2.36128
3713	10.7689	IVL	-0.941932	0.0670468	0.0182438	0.399017	-2.36063
26974	26.632	ZNF285	-0.804763	0.0670468	0.0182447	0.340912	-2.36061
56242	14.4957	ZNF253	-0.910048	0.0671149	0.0182758	0.385617	-2.35998
220992	16.7319	ZNF485	-0.87448	0.0675142	0.0184099	0.370971	-2.35727
148156	102.66	ZNF558	-0.531479	0.0675627	0.0184274	0.225497	-2.35692
326624	28.0782	RAB37	-0.800787	0.0676735	0.0184684	0.33988	-2.35609
83935	24.7605		-0.80818	0.067898	0.0185443	0.343239	-2.35457
80264	28.848	ZNF430	-0.819689	0.0679035	0.01855	0.348144	-2.35445
57209	34.0033	ZNF248	-0.755824	0.0679298	0.0185615	0.32105	-2.35422
84914	57.7224	ZNF587	-0.672222	0.0691071	0.0189652	0.286513	-2.34621
123720	139.43	WHAMM	-0.577654	0.0695267	0.0191239	0.246533	-2.34311
285704	46.3193	RGMB	-0.701959	0.0698397	0.0192362	0.299864	-2.34092
23592	168.294	LEMD3	-0.554958	0.0701761	0.0193508	0.237293	-2.3387
284309	89.1336	ZNF776	-0.582555	0.0702799	0.0193926	0.249179	-2.3379
100049716	97.9633		-0.581327	0.0707757	0.0195577	0.248991	-2.33473
105377866	4.18822		-0.916874	0.0707757	0.0195554	0.392704	-2.33477
167691	31.1622	LCA5	-0.805163	0.0707843	0.0195671	0.344891	-2.33455
147949	18.5868	ZNF583	-0.874478	0.0708065	0.0195777	0.374614	-2.33434
91614	57.2599	DEPDC7	-0.628942	0.0717333	0.0198878	0.270111	-2.32846
8317	129.191	CDC7	-0.501237	0.0720285	0.0199786	0.215424	-2.32675
339451	84.1275	KLHL17	-0.555522	0.0720493	0.0199889	0.238775	-2.32656
55188	68.5088	RIC8B	-0.621957	0.0727388	0.0202712	0.267936	-2.32129
221060	6.95225		-0.936883	0.0729836	0.0203485	0.403853	-2.31986
149076	73.1478	ZNF362	-0.594388	0.0730277	0.0203654	0.256252	-2.31955
57161	91.0992	PELI2	-0.580723	0.0736846	0.02059	0.250807	-2.31542
1241	27.8514	LTB4R	-0.777534	0.0738122	0.0206395	0.335938	-2.31451
57567	45.0101	ZNF319	-0.678908	0.0738908	0.0206661	0.293388	-2.31403
137209	22.6805	ZNF572	-0.834645	0.0742327	0.0207943	0.361053	-2.3117
127795	6.74937	C1orf87	-0.937116	0.0744879	0.020903	0.405725	-2.30973
1749	12.3439	DLX5	-0.906299	0.0753232	0.0211845	0.393243	-2.30468
8997	113.541	KALRN	-0.561642	0.0756215	0.0212731	0.243863	-2.3031
3600	46.4227	IL15	-0.692373	0.0760813	0.0214167	0.300959	-2.30056
462	3.80036	SERPINC1	-0.87306	0.0763912	0.0215388	0.379855	-2.2984
100505854	83.1482	APTR	-0.559884	0.0764095	0.0215525	0.243622	-2.29816
104326193	6.35369	DLX2-AS1	-0.930583	0.0766543	0.0216643	0.405271	-2.2962
2006	28.9102	ELN	-0.769511	0.0768225	0.0217263	0.335281	-2.29512
65988	60.2159	ZNF747	-0.598013	0.0768958	0.0217566	0.260619	-2.29459
440348	15.7218	NPIPB15	-0.872427	0.0769182	0.0217784	0.380274	-2.29421
146057	134	TTBK2	-0.556386	0.0771138	0.0218617	0.242671	-2.29276
3199	20.3918	HOXA2	-0.829829	0.0776818	0.0220616	0.36248	-2.28931
162963	20.4596	ZNF610	-0.836073	0.078249	0.022252	0.36573	-2.28604
55599	19.107	RNPC3	-0.843485	0.078343	0.0222934	0.369087	-2.28533
4084	51.515	MXD1	-0.688408	0.0788404	0.0224744	0.301635	-2.28225
23252	59.6718	OTUD3	-0.624274	0.0789747	0.0225226	0.273632	-2.28144
100289019	14.1533		-0.879027	0.0791817	0.0225965	0.385506	-2.28019
492311	5.17355	IGIP	-0.904296	0.0794167	0.0227032	0.396901	-2.27839
7071	1012.25	KLF10	-0.738961	0.0794167	0.0227022	0.324332	-2.27841
63920	7.48101	ZBED8	-0.92376	0.079701	0.0228094	0.405761	-2.27661
57713	160.586	SFMBT2	-0.56977	0.0798182	0.0228542	0.250354	-2.27586
339324	57.3419	ZNF260	-0.688344	0.0802053	0.0229889	0.302753	-2.27362
80852	98.8975	GRIP2	-0.532335	0.080762	0.0231888	0.234477	-2.27031
10178	36.6205	TENM1	-0.716872	0.0809584	0.0232525	0.315906	-2.26926
54848	5.11846	ARHGEF38	-0.903064	0.0810189	0.0232829	0.398043	-2.26876
1672	91.6988	DEFB1	-0.582461	0.0811161	0.0233159	0.256792	-2.26822
168451	34.9042	THAP5	-0.701718	0.081154	0.0233365	0.309416	-2.26788
100505621	5.18131	C11orf72	-0.909795	0.0811672	0.0233509	0.401207	-2.26764
55094	172.109	GPATCH1	-0.525492	0.0811672	0.0233472	0.231728	-2.2677
84809	42.3961	CROCCP2	-0.773323	0.0813989	0.0234277	0.341214	-2.26639
134359	162.295	POC5	-0.502676	0.0814583	0.0234568	0.221843	-2.26591
1105	122.165	CHD1	-0.556365	0.0814583	0.0234601	0.245543	-2.26586
84541	28.5256	KBTBD8	-0.789169	0.0815041	0.0234805	0.348338	-2.26553
9841	67.7838	ZBTB24	-0.624833	0.0815041	0.0234835	0.275806	-2.26548
255631	4.08026	COL24A1	-0.883281	0.0818289	0.023611	0.390245	-2.2634
343450	9.69956	KCNT2	-0.908107	0.081881	0.023633	0.401277	-2.26304
345079	17.0044	SOWAHB	-0.861986	0.0821281	0.0237197	0.381133	-2.26164
6564	72.8296	SLC15A1	-0.584152	0.0821945	0.023744	0.258332	-2.26125
2309	53.4204	FOXO3	-0.650912	0.0823335	0.0237945	0.287959	-2.26043
9127	21.5818	P2RX6	-0.814838	0.0826274	0.0239104	0.360777	-2.25857
23522	165.066	KAT6B	-0.546275	0.0828033	0.0239976	0.242018	-2.25717
7565	11.4269	ZNF17	-0.899851	0.0830039	0.0240609	0.398843	-2.25616
286006	13.1495	LSMEM1	-0.883823	0.0830937	0.0241055	0.391862	-2.25544
388566	38.076	ZNF470	-0.687083	0.0836317	0.0243109	0.305074	-2.25218
1006	31.7877	CDH8	-0.73192	0.0837232	0.0243479	0.325067	-2.25159
50943	10.5033	FOXP3	-0.905737	0.083761	0.0243642	0.402311	-2.25134
4295	8.30342	MLN	-0.908397	0.0838323	0.0244006	0.403595	-2.25076
78998	15.7933	RHPN1-AS1	-0.88199	0.0838323	0.0243963	0.391851	-2.25083
400242	31.4881	DICER1-AS1	-0.710477	0.0839173	0.0244411	0.31575	-2.25012
400720	37.2389	ZNF772	-0.744904	0.0839696	0.0244616	0.331098	-2.2498
646851	8.7753	FAM227A	-0.911033	0.084294	0.0246246	0.405401	-2.24724
200728	30.4634	TMEM17	-0.746996	0.0843503	0.0246463	0.332456	-2.2469
100129924	4.89592	TMEM269	-0.884466	0.0844028	0.0246722	0.393709	-2.2465
8403	4.47491	SOX14	-0.877394	0.0844028	0.0246696	0.390554	-2.24654
389114	50.5874	ZNF662	-0.618403	0.084548	0.0247253	0.275376	-2.24567
57560	98.1196	IFT80	-0.51009	0.0847266	0.0248082	0.227275	-2.24438
100506714	25.8144		-0.744849	0.0851434	0.0249739	0.332254	-2.24181
54453	101.886	RIN2	-0.523742	0.0852617	0.0250139	0.233689	-2.24119
51058	54.7839	ZNF691	-0.655374	0.0855411	0.025112	0.29262	-2.23968
373	132.775	TRIM23	-0.511586	0.0856556	0.0251563	0.228489	-2.23899
3694	13.8282	ITGB6	-0.874943	0.0857696	0.0252327	0.39098	-2.23782
23316	30.2153	CUX2	-0.742653	0.0859347	0.0253135	0.332048	-2.23658
26122	56.0959	EPC2	-0.62622	0.0862171	0.02542	0.280193	-2.23496
55199	87.2282	FAM86C1	-0.514906	0.0862354	0.0254344	0.23041	-2.23474
80312	447.19	TET1	-0.745441	0.086896	0.0256759	0.334117	-2.23108
81621	93.7235	KAZALD1	-0.51576	0.086896	0.0256782	0.231174	-2.23104
92691	14.4257	TMEM169	-0.854427	0.0868993	0.0256846	0.382988	-2.23095
25832	22.0918	NBPF14	-0.78463	0.0875375	0.0259498	0.352332	-2.22696
4214	140.196	MAP3K1	-0.548101	0.0875835	0.0259689	0.246152	-2.22668
595101	10.4443	SMG1P5	-0.889221	0.0876423	0.0260028	0.39944	-2.22617
53822	3.93641	FXYD7	-0.868557	0.0877766	0.0260701	0.390333	-2.22517
147495	84.5061	APCDD1	-0.513129	0.0878612	0.0261062	0.230658	-2.22463
728233	27.774	PI4KAP1	-0.755325	0.0882469	0.0262539	0.339864	-2.22244
114788	31.343	CSMD3	-0.709608	0.0882721	0.0262724	0.319333	-2.22216
4010	110.39	LMX1B	-0.523254	0.0888206	0.0264746	0.235787	-2.21918
101752400	29.7142		-0.730252	0.0888423	0.0264898	0.329097	-2.21896
29998	102.736	BICRA	-0.529963	0.0895904	0.0267657	0.23927	-2.21492
729732	48.5418		-0.629584	0.0896804	0.0268077	0.284326	-2.21431
105374278	3.42358		-0.847389	0.0897215	0.0268441	0.38278	-2.21378
151477	7.68326	LINC00471	-0.898726	0.0898429	0.0268973	0.406111	-2.21301
6792	47.416	CDKL5	-0.647948	0.0905184	0.0271281	0.293233	-2.20967
5324	28.7133	PLAG1	-0.774986	0.0905655	0.0271532	0.350782	-2.20931
284454	7.63754		-0.894189	0.0910978	0.027347	0.405247	-2.20653
112479	51.6806	ERI2	-0.605911	0.0911123	0.027357	0.274617	-2.20639
55220	54.9019	KLHDC8A	-0.629922	0.0915082	0.0275045	0.285772	-2.20428
144193	3.96654	AMDHD1	-0.863515	0.0915597	0.0275257	0.391798	-2.20398
10826	28.0492	FAXDC2	-0.735731	0.0917519	0.0276065	0.333993	-2.20283
58155	46.1297	PTBP2	-0.680983	0.0917873	0.0276526	0.309231	-2.20218
100302185	17.0642	MIR1204	-0.810109	0.0918343	0.0276772	0.367925	-2.20183
54961	52.3076	SSH3	-0.616597	0.0918778	0.0277058	0.280089	-2.20143
116115	54.7964	ZNF526	-0.631426	0.0919107	0.0277237	0.286859	-2.20117
646719	15.5776		-0.832982	0.0919107	0.027729	0.378439	-2.2011
10194	28.7233	TSHZ1	-0.755896	0.0922152	0.0278324	0.343645	-2.19964
147923	35.726	ZNF420	-0.665072	0.0923626	0.0279034	0.302492	-2.19864
57496	78.4071	MKL2	-0.614506	0.0931088	0.028171	0.27997	-2.1949
165918	102.277	RNF168	-0.539296	0.0932695	0.0282322	0.2458	-2.19404
4060	10.131	LUM	-0.888873	0.0933308	0.0282566	0.405193	-2.19371
253650	12.226	ANKRD18A	-0.858212	0.0934905	0.0283322	0.391403	-2.19266
387763	39.3138	C11orf96	-0.654169	0.0936928	0.0284072	0.298487	-2.19162
7869	24.6041	SEMA3B	-0.810374	0.0937634	0.0284403	0.369838	-2.19116
7554	33.2336	ZNF8	-0.681189	0.0937973	0.0284623	0.310924	-2.19085
1472	5.87468	CST4	-0.877673	0.0943101	0.0286356	0.401045	-2.18847
23426	96.0689	GRIP1	-0.507253	0.0944185	0.0286886	0.231862	-2.18774
8345	49.6239	HIST1H2BH	-0.656861	0.0946352	0.0287857	0.300429	-2.18641
387032	41.3335	ZKSCAN4	-0.699914	0.0946353	0.0287936	0.320136	-2.1863
10568	48.542	SLC34A2	-0.615821	0.0950882	0.028973	0.281988	-2.18385
8123	24.1862	PWAR5	-0.802436	0.0953294	0.0290763	0.367676	-2.18245
10811	24.1726	NOXA1	-0.7833	0.0957317	0.0292169	0.359222	-2.18055
163087	43.2099	ZNF383	-0.621186	0.0965104	0.0295089	0.28539	-2.17662
151174	22.8909		-0.774371	0.0965951	0.029559	0.355877	-2.17595
2674	98.0839	GFRA1	-0.583725	0.0972063	0.0297946	0.26865	-2.17281
100507351	44.314		-0.61524	0.0974089	0.0298628	0.283272	-2.17191
2170	47.3803	FABP3	-0.607592	0.0974727	0.0298946	0.279805	-2.17148
10382	759.408	TUBB4A	-0.873349	0.0975541	0.029963	0.402358	-2.17058
389072	123.795	PLEKHM3	-0.546934	0.0975541	0.0299532	0.251961	-2.17071
1238	6.69381	ACKR2	-0.878931	0.0979472	0.0301075	0.405285	-2.16867
103689846	21.2325	ADAMTS19-AS1	-0.759345	0.099024	0.0305189	0.351014	-2.16329
388780	39.5999		-0.668746	0.0990601	0.0305411	0.309175	-2.163
54796	67.9156	BNC2	-0.564944	0.0991608	0.0306045	0.261285	-2.16218
103752584	21.1188	CCND2-AS1	-0.779475	0.0992032	0.03063	0.36056	-2.16185
845	52.9594	CASQ2	-0.61225	0.0993386	0.0306966	0.28332	-2.16098
147929	32.4974	ZNF565	-0.668978	0.0996015	0.030809	0.30978	-2.15953
9649	100.188	RALGPS1	-0.502345	0.0996607	0.0308522	0.232678	-2.15897
9443	54.5059	MED7	-0.588988	0.0999444	0.0309651	0.272993	-2.15752

## Sheet: NANOS3 upregulated
Gene ID	BaseMean	HGNC	log2FC	P-adj	P-value	StdErr	Wald-Stats
342977	147518	NANOS3	10.6002	0	0	0.165182	64.1729
947	2128.21	CD34	3.48223	1.40904e-79	1.76207e-83	0.17989	19.3575
57574	243.108	MARCH4	4.56981	3.71169e-65	6.96246e-69	0.260521	17.5411
494197	221.857	SPANXN5	4.12854	1.7849e-55	4.46419e-59	0.25473	16.2075
3778	905.064	KCNMA1	3.21453	1.14489e-49	3.57935e-53	0.209425	15.3493
5744	492.624	PTHLH	2.99685	3.05055e-46	1.14446e-49	0.202263	14.8166
9536	523.833	PTGES	2.13684	6.68798e-41	3.13839e-44	0.153177	13.9502
5329	985.123	PLAUR	2.77483	2.14844e-37	1.20903e-40	0.207876	13.3485
2014	452.298	EMP3	2.58296	9.86465e-34	6.1681e-37	0.203436	12.6967
654	180.268	BMP6	2.79949	1.82391e-32	1.25449e-35	0.224702	12.4587
5355	422.202	PLP2	2.28236	2.1926e-32	1.64517e-35	0.183514	12.437
84969	131.678	TOX2	3.12776	1.38203e-31	1.12339e-34	0.25465	12.2826
124976	1773.91	SPNS2	1.453	6.53555e-29	5.72111e-32	0.123473	11.7678
2034	690.446	EPAS1	2.02729	1.06816e-28	1.00184e-31	0.172971	11.7204
359845	623.036	RFLNB	1.67162	1.39236e-28	1.39297e-31	0.142965	11.6925
9180	779.146	OSMR	1.63694	2.55328e-28	2.71405e-31	0.140683	11.6357
7045	2817.37	TGFBI	1.56965	4.15901e-28	4.68094e-31	0.135442	11.5891
140576	2149.19	S100A16	1.96284	4.67151e-28	5.54985e-31	0.169584	11.5745
7075	74.574	TIE1	3.86271	4.37237e-25	6.56143e-28	0.352722	10.9511
2004	1082.24	ELK3	1.6708	6.46435e-25	1.0105e-27	0.153117	10.912
84803	323.357	GPAT3	2.41015	3.18528e-24	5.57667e-27	0.224083	10.7556
134	485.827	ADORA1	2.00476	3.76295e-24	6.82334e-27	0.186715	10.737
80228	675.516	ORAI2	1.58507	4.88473e-24	9.16287e-27	0.148003	10.7097
858	362.514	CAV2	2.04897	1.17833e-23	2.28401e-26	0.192847	10.6248
65266	474.162	WNK4	2.11819	1.47441e-23	2.95011e-26	0.199812	10.6009
7057	631.534	THBS1	1.6139	1.87416e-23	3.86714e-26	0.152606	10.5756
3710	2334	ITPR3	1.68694	2.53725e-23	5.55266e-26	0.160027	10.5416
6696	83543.7	SPP1	2.07684	3.67066e-23	8.2626e-26	0.197716	10.5042
84466	212.181	MEGF10	2.01944	7.01013e-23	1.6218e-25	0.193427	10.4404
3909	176.927	LAMA3	2.50208	1.25458e-22	2.98094e-25	0.240992	10.3824
9388	267.468	LIPG	1.755	1.50108e-22	3.75433e-25	0.169395	10.3604
3624	69.9337	INHBA	3.30968	1.50108e-22	3.73831e-25	0.319443	10.3608
2810	865.732	SFN	1.97055	3.19546e-22	8.39176e-25	0.191629	10.2832
8878	9831.23	SQSTM1	1.3043	3.80829e-22	1.02393e-24	0.127075	10.264
3887	328.057	KRT81	1.82828	6.33207e-22	1.74208e-24	0.179022	10.2126
7052	392.319	TGM2	2.17154	6.41502e-22	1.80501e-24	0.212706	10.2091
652995	5142.74	UCA1	1.48648	6.50025e-22	1.86964e-24	0.145652	10.2057
8061	331.919	FOSL1	2.15573	9.19922e-21	2.93354e-23	0.216985	9.93494
29128	339.912	UHRF1	1.56173	1.37745e-20	4.50075e-23	0.157875	9.89219
54498	1944.07	SMOX	1.71491	1.37745e-20	4.56479e-23	0.173385	9.89078
595	5059.07	CCND1	1.29181	1.71862e-20	5.80287e-23	0.130926	9.86672
114784	99.0726	CSMD2	2.40851	2.96531e-20	1.01977e-22	0.245516	9.80999
54742	1468.84	LY6K	1.82137	4.5891e-20	1.60689e-22	0.186539	9.764
4862	572.566	NPAS2	1.71182	1.76918e-19	6.52669e-22	0.177928	9.62089
51440	48.1688	HPCAL4	3.26588	2.3115e-19	8.67191e-22	0.340494	9.59161
23180	510.453	RFTN1	1.77511	3.43181e-19	1.30895e-21	0.185894	9.54905
79955	194.375	PDZD7	1.8608	4.69495e-19	1.82009e-21	0.195569	9.51483
400745	99.4295	SH2D5	2.87977	4.92029e-19	1.93821e-21	0.30287	9.50829
8710	92.3946	SERPINB7	2.4322	8.65069e-19	3.51588e-21	0.257481	9.44613
57576	374.327	KIF17	1.41861	4.91642e-18	2.09039e-20	0.153237	9.25762
9123	1788.03	SLC16A3	1.50949	4.91642e-18	2.06785e-20	0.163034	9.25878
7378	17650.8	UPP1	1.47605	1.16173e-17	5.08479e-20	0.161102	9.1622
558	391.595	AXL	1.99733	1.2385e-17	5.49824e-20	0.218197	9.15377
8076	1377.66	MFAP5	1.42345	1.24976e-17	5.62638e-20	0.155547	9.15128
3814	88.4098	KISS1	2.61057	1.55302e-17	7.18586e-20	0.286096	9.12482
57402	211.086	S100A14	1.90791	2.13595e-17	1.01502e-19	0.209952	9.08733
59269	242.345	HIVEP3	1.61451	3.19709e-17	1.53927e-19	0.178558	9.04193
55691	670.356	FRMD4A	1.37543	5.33502e-17	2.63532e-19	0.153115	8.98298
5794	289.392	PTPRH	1.57428	1.08679e-16	5.5043e-19	0.176854	8.90161
80712	107.784	ESX1	2.44673	1.28043e-16	6.56507e-19	0.275469	8.88203
27242	3433.86	TNFRSF21	1.21837	1.50057e-16	7.78759e-19	0.137467	8.86302
3918	3884.49	LAMC2	1.3922	1.73648e-16	9.1991e-19	0.157409	8.84444
91768	1195.19	CABLES1	1.15489	1.73648e-16	9.22909e-19	0.130584	8.84407
201161	900.623	CENPV	1.50719	2.10314e-16	1.13093e-18	0.170857	8.82134
55761	2094.68	TTC17	1.0194	2.12757e-16	1.15737e-18	0.115594	8.81876
55890	616.449	GPRC5C	1.34978	4.12359e-16	2.29475e-18	0.154406	8.74178
90102	2705.02	PHLDB2	2.77359	4.38292e-16	2.49388e-18	0.317621	8.73237
401647	173.318	GOLGA7B	1.84157	6.79907e-16	3.95369e-18	0.21216	8.68011
26499	169.581	PLEK2	1.98754	7.56311e-16	4.44527e-18	0.229329	8.66678
1893	1327.05	ECM1	1.41531	7.62875e-16	4.53155e-18	0.163345	8.66459
27286	229.9	SRPX2	2.04548	7.85961e-16	4.71783e-18	0.236199	8.66
65009	377.74	NDRG4	1.38077	8.53006e-16	5.22695e-18	0.159658	8.64831
7431	3557.89	VIM	1.56329	8.75275e-16	5.41813e-18	0.180849	8.6442
4897	604.521	NRCAM	1.30377	1.10774e-15	6.92641e-18	0.151318	8.61612
2512	44739.6	FTL	1.19164	1.64771e-15	1.05087e-17	0.139077	8.56823
651746	902.077	ANKRD33B	1.42084	1.91031e-15	1.2303e-17	0.166179	8.55005
1364	1807.21	CLDN4	1.24458	2.75879e-15	1.81125e-17	0.14633	8.5053
2012	5781.91	EMP1	3.38309	4.21282e-15	2.8449e-17	0.400235	8.45276
968	137.652	CD68	2.25237	5.70051e-15	3.92081e-17	0.267653	8.41524
102724279	251.263		1.44508	5.77888e-15	4.04698e-17	0.171798	8.41153
1969	231.338	EPHA2	1.63875	7.36918e-15	5.25284e-17	0.195534	8.38089
9333	161.573	TGM5	1.63351	8.31446e-15	6.08261e-17	0.195312	8.36361
8751	806.695	ADAM15	1.30472	1.01051e-14	7.45576e-17	0.15645	8.33958
6939	434.292	TCF15	1.58724	1.2191e-14	9.07103e-17	0.190858	8.31635
81855	202.022	SFXN3	2.0461	1.30403e-14	9.78452e-17	0.2463	8.30737
3914	710.731	LAMB3	1.4568	2.06751e-14	1.57717e-16	0.176571	8.25051
5270	4361.22	SERPINE2	1.05833	2.44755e-14	1.88238e-16	0.128605	8.22935
2274	607.589	FHL2	1.5948	2.87158e-14	2.24441e-16	0.194292	8.20825
50863	46.7454	NTM	2.89267	3.33045e-14	2.62387e-16	0.353218	8.18947
10046	51.0128	MAMLD1	2.53976	4.11308e-14	3.26619e-16	0.311128	8.16307
4608	63.0819	MYBPH	2.33173	4.73506e-14	3.78971e-16	0.286275	8.1451
57526	40.8096	PCDH19	2.68806	5.65326e-14	4.59528e-16	0.330971	8.12174
132	552.112	ADK	1.42633	5.78429e-14	4.73796e-16	0.175699	8.11803
27143	197.759	PALD1	1.78733	6.28917e-14	5.19084e-16	0.220469	8.10694
7054	46.729	TH	2.56792	7.12579e-14	5.9259e-16	0.317386	8.09083
9645	1219.23	MICAL2	1.03507	8.36407e-14	7.06027e-16	0.12827	8.06947
6699	20.3503	SPRR1B	3.14622	1.13072e-13	9.686e-16	0.391771	8.03077
4680	264.206	CEACAM6	1.68784	1.36147e-13	1.17478e-15	0.210794	8.00707
8091	1591.2	HMGA2	2.81291	1.81075e-13	1.59642e-15	0.352971	7.96925
7127	213.819	TNFAIP2	1.39235	1.99125e-13	1.76801e-15	0.174993	7.95662
79683	86.7598	ZDHHC14	2.17904	3.31486e-13	2.96396e-15	0.276093	7.89241
207107	50.6628	SFTA1P	2.38	3.40399e-13	3.06493e-15	0.301716	7.88823
2318	34698.5	FLNC	1.38905	4.0384e-13	3.66141e-15	0.176589	7.86601
10276	684.676	NET1	1.26915	5.41449e-13	4.94288e-15	0.162122	7.82836
8877	635.455	SPHK1	1.36501	5.80287e-13	5.40629e-15	0.174619	7.81708
6712	387.247	SPTBN2	1.31316	6.79411e-13	6.37227e-15	0.168433	7.79635
56134	91.9593	PCDHAC2	2.22464	7.26913e-13	6.90869e-15	0.285718	7.78614
960	2952.42	CD44	2.70187	7.57199e-13	7.24389e-15	0.347277	7.78015
79919	67.413	C2orf54	2.40521	1.22438e-12	1.20876e-14	0.311753	7.71511
27076	69.8675	LYPD3	2.4218	1.42629e-12	1.418e-14	0.314736	7.69472
7461	477.657	CLIP2	1.32822	1.69475e-12	1.69549e-14	0.17313	7.67184
9610	467.083	RIN1	1.41646	2.57736e-12	2.67518e-14	0.186055	7.61314
1293	101.454	COL6A3	2.17778	2.57736e-12	2.67433e-14	0.286054	7.61318
389136	97.9996	VGLL3	1.96478	3.48216e-12	3.65786e-14	0.259458	7.57261
105369647	934.154		1.07263	3.95064e-12	4.17469e-14	0.141969	7.55543
223075	35.2043	CCDC129	2.56737	4.08439e-12	4.36246e-14	0.340062	7.5497
6282	14477	S100A11	1.06565	4.13354e-12	4.4587e-14	0.141204	7.54686
8862	353.854	APLN	1.4114	5.17737e-12	5.66522e-14	0.187796	7.5156
10536	606.361	P3H3	1.14443	5.9697e-12	6.56954e-14	0.152668	7.4962
374897	230.401	SBSN	1.83145	6.23769e-12	6.90347e-14	0.244529	7.48969
284348	256.955	LYPD5	1.49085	1.08045e-11	1.23999e-13	0.201128	7.41244
6575	1471.94	SLC20A2	0.976473	1.08748e-11	1.25795e-13	0.131768	7.41053
10544	990.907	PROCR	1.19572	1.26057e-11	1.48182e-13	0.161829	7.38878
64115	155.829	VSIR	1.77748	1.33053e-11	1.5807e-13	0.240846	7.38018
58477	936.382	SRPRB	1.1112	1.46375e-11	1.74811e-13	0.15084	7.36677
54751	679.152	FBLIM1	1.17197	1.49584e-11	1.7958e-13	0.159167	7.36318
1912	796.412	PHC2	1.4221	1.53568e-11	1.85323e-13	0.193246	7.35898
23406	6525.96	COTL1	1.33932	1.60082e-11	1.95185e-13	0.18217	7.35205
3673	2945.25	ITGA2	2.50131	1.71929e-11	2.10705e-13	0.340694	7.34182
5327	988.807	PLAT	1.52692	2.05939e-11	2.57537e-13	0.208741	7.31492
3892	56.7483	KRT86	1.99604	2.12602e-11	2.68527e-13	0.273082	7.30931
221184	855.315	CPNE2	1.10967	2.21754e-11	2.81474e-13	0.151948	7.30297
10381	5681.36	TUBB3	1.04247	2.24035e-11	2.8577e-13	0.142785	7.30094
3423	7302.93	IDS	0.959754	2.44567e-11	3.13488e-13	0.131681	7.28847
3487	3021.85	IGFBP4	2.3405	2.54525e-11	3.27844e-13	0.32139	7.28244
9454	2021.22	HOMER3	1.12433	2.54696e-11	3.31249e-13	0.154419	7.28104
118429	426.023	ANTXR2	1.49812	2.54696e-11	3.31037e-13	0.205754	7.28113
10205	47.2982	MPZL2	2.4995	2.72261e-11	3.55796e-13	0.343744	7.27139
26012	757.501	NSMF	1.32591	3.34197e-11	4.43005e-13	0.183093	7.24173
1852	410.905	DUSP9	1.58923	4.01517e-11	5.34754e-13	0.220233	7.21616
59344	81.7402	ALOXE3	1.78938	4.53187e-11	6.09236e-13	0.24858	7.1984
26579	51.4367	MYEOV	2.21807	6.68039e-11	9.14779e-13	0.310535	7.14276
90952	706.876	ESAM	1.30886	6.95656e-11	9.61295e-13	0.183418	7.13594
90993	377.255	CREB3L1	1.34937	7.22794e-11	1.01236e-12	0.189284	7.12882
23541	37.5832	SEC14L2	2.35953	7.29917e-11	1.02689e-12	0.331076	7.12685
26509	6548.11	MYOF	1.0649	7.68576e-11	1.08609e-12	0.149583	7.11913
857	1076.27	CAV1	2.31461	7.88358e-11	1.11897e-12	0.325314	7.11502
4053	3880.69	LTBP2	1.152	7.96624e-11	1.13569e-12	0.161957	7.11297
54843	167.902	SYTL2	1.52098	8.05318e-11	1.15312e-12	0.213895	7.11087
8482	1698.7	SEMA7A	1.38007	8.33034e-11	1.19801e-12	0.194223	7.1056
5228	464.504	PGF	1.5908	9.42476e-11	1.36129e-12	0.224437	7.08793
550	3227.27	AUP1	0.990168	9.53752e-11	1.38355e-12	0.139742	7.08569
6277	12079.8	S100A6	1.32021	9.71763e-11	1.41575e-12	0.186404	7.0825
83742	1465.41	MARVELD1	0.993158	1.04634e-10	1.56366e-12	0.1405	7.06872
100128881	241.866	VPS9D1-AS1	1.5612	1.09274e-10	1.64666e-12	0.221085	7.06154
5829	5521.01	PXN	0.798636	1.22915e-10	1.87528e-12	0.113387	7.04346
649	783.351	BMP1	1.01909	1.24215e-10	1.90287e-12	0.144728	7.04142
7078	901.049	TIMP3	2.4052	1.86071e-10	2.88537e-12	0.344427	6.9832
30820	42.744	KCNIP1	2.34278	2.03322e-10	3.16956e-12	0.336123	6.96999
301	4266.67	ANXA1	1.223	2.03322e-10	3.17829e-12	0.175476	6.96961
55287	91.1737	TMEM40	1.8921	2.44635e-10	3.85469e-12	0.272542	6.94241
81552	1171.8	VOPP1	1.07437	2.48384e-10	3.9293e-12	0.154815	6.9397
55905	4382.45	RNF114	1.02227	2.49648e-10	3.97824e-12	0.147345	6.93795
4935	60.2756	GPR143	2.02622	2.49648e-10	3.9805e-12	0.292052	6.93787
54626	68.6566	HES2	2.01243	3.21964e-10	5.15367e-12	0.291603	6.90128
1029	1151.81	CDKN2A	1.17519	3.48684e-10	5.60319e-12	0.170579	6.88939
64855	6145.2	FAM129B	0.908444	3.49535e-10	5.66057e-12	0.131889	6.88794
114897	233.901	C1QTNF1	1.15977	3.58452e-10	5.8274e-12	0.168478	6.88381
10391	127.676	CORO2B	1.64623	3.80149e-10	6.20389e-12	0.239455	6.87489
8682	16473	PEA15	0.918669	4.1321e-10	6.76928e-12	0.133869	6.86244
112464	704.497	CAVIN3	1.23234	4.30127e-10	7.0733e-12	0.179742	6.85617
51330	2900.73	TNFRSF12A	1.06975	5.68559e-10	9.38534e-12	0.156956	6.81563
3675	3096.08	ITGA3	1.17386	6.14458e-10	1.01814e-11	0.172528	6.80391
55057	210.594	CRYBG2	1.29129	6.44627e-10	1.07619e-11	0.190009	6.79593
83442	3294.9	SH3BGRL3	1.02856	6.66621e-10	1.12125e-11	0.151482	6.79001
123	1043.75	PLIN2	0.937436	6.66621e-10	1.11898e-11	0.138055	6.7903
22874	925.974	PLEKHA6	1.09044	6.78424e-10	1.14534e-11	0.160667	6.78694
271	229.529	AMPD2	1.2172	6.80232e-10	1.15367e-11	0.179372	6.7859
9886	43.9521	RHOBTB1	2.12113	6.80232e-10	1.1569e-11	0.312597	6.78549
388662	74.2493	SLC6A17	1.71822	8.20604e-10	1.40077e-11	0.254256	6.75783
4015	2751.86	LOX	2.6526	8.37716e-10	1.43522e-11	0.392727	6.7543
4982	19.5949	TNFRSF11B	2.70132	8.77018e-10	1.50803e-11	0.400367	6.74712
3749	240.219	KCNC4	1.22197	9.26653e-10	1.59918e-11	0.181339	6.7386
202915	138.249	TMEM184A	1.46033	9.38667e-10	1.62578e-11	0.216789	6.7362
6382	587.972	SDC1	1.32768	9.65302e-10	1.67795e-11	0.197231	6.73161
6397	2819.2	SEC14L1	0.906091	1.11696e-09	1.9695e-11	0.135071	6.70827
727677	31.8779	CASC8	2.23594	1.13793e-09	2.01359e-11	0.333472	6.70503
51474	4232.14	LIMA1	0.797687	1.27182e-09	2.26642e-11	0.119276	6.68774
56938	1103.12	ARNTL2	0.940556	1.538e-09	2.76e-11	0.141249	6.65884
4321	780.3	MMP12	2.3226	1.6675e-09	3.00281e-11	0.34945	6.64643
24147	214.153	FJX1	1.31345	1.88922e-09	3.4433e-11	0.19822	6.62625
23221	1498.4	RHOBTB2	0.805317	1.88922e-09	3.44984e-11	0.12154	6.62597
152816	79.1327	ODAPH	1.81109	2.04295e-09	3.75556e-11	0.273851	6.61341
4318	587.105	MMP9	1.04906	2.30303e-09	4.24807e-11	0.159066	6.59516
112597	882.98	CYTOR	1.22118	2.5247e-09	4.67274e-11	0.185561	6.58101
2495	72513.9	FTH1	0.868357	2.94191e-09	5.50011e-11	0.132438	6.55673
4643	338.988	MYO1E	0.982911	2.95837e-09	5.54937e-11	0.149939	6.5554
5621	5153.62	PRNP	0.982136	3.11692e-09	5.90524e-11	0.150033	6.54612
10675	117.091	CSPG5	1.38635	3.57572e-09	6.86391e-11	0.212514	6.5236
4907	39.1703	NT5E	2.35628	3.58915e-09	6.91214e-11	0.361252	6.52255
11010	88.1175	GLIPR1	1.93145	3.85946e-09	7.48098e-11	0.296658	6.51068
2273	108.145	FHL1	1.51044	4.15115e-09	8.08941e-11	0.232414	6.49893
56033	202.546	BARX1	1.39174	4.17416e-09	8.16928e-11	0.214198	6.49745
64750	710.957	SMURF2	1.07019	4.65072e-09	9.16011e-11	0.165147	6.4802
3939	5913.12	LDHA	0.782476	4.65613e-09	9.19989e-11	0.120761	6.47955
53827	1408.99	FXYD5	0.961772	5.26959e-09	1.04449e-10	0.148873	6.46037
140885	224.248	SIRPA	1.30594	6.29659e-09	1.26774e-10	0.20307	6.43099
7162	379.182	TPBG	0.982092	6.62339e-09	1.34182e-10	0.152918	6.42235
1140	181.813	CHRNB1	1.21359	6.97034e-09	1.42083e-10	0.189221	6.41364
4145	129.42	MATK	1.44513	8.01558e-09	1.6389e-10	0.226089	6.39185
8406	137.557	SRPX	1.4441	8.35807e-09	1.71938e-10	0.226187	6.38452
6464	2031.3	SHC1	0.895739	8.82452e-09	1.83189e-10	0.140512	6.37481
55568	806.124	GALNT10	0.8294	9.00885e-09	1.87579e-10	0.13018	6.37118
220323	284.873	OAF	1.19607	9.88786e-09	2.07118e-10	0.18818	6.35597
10148	118.684	EBI3	1.70661	9.88786e-09	2.06973e-10	0.268501	6.35608
574414	22.0046	PRR9	2.40486	9.92332e-09	2.09101e-10	0.37845	6.3545
958	147.609	CD40	1.50233	9.92332e-09	2.09031e-10	0.236418	6.35455
6494	123.119	SIPA1	1.36902	1.03631e-08	2.19664e-10	0.215698	6.34692
3669	761.005	ISG20	0.99078	1.04288e-08	2.21708e-10	0.156139	6.3455
8128	47.0773	ST8SIA2	1.91578	1.06163e-08	2.26358e-10	0.302063	6.3423
9001	170.812	HAP1	1.18261	1.07547e-08	2.30655e-10	0.18655	6.3394
79890	810.149	RIN3	0.925152	1.14196e-08	2.4563e-10	0.14616	6.32971
121551	112.362	BTBD11	1.91863	1.15865e-08	2.49942e-10	0.303245	6.32702
27132	79.1782	CPNE7	1.69747	1.17799e-08	2.54852e-10	0.268417	6.32402
2015	27.8307	ADGRE1	2.18969	1.24336e-08	2.72104e-10	0.346804	6.31389
81619	3082.94	TSPAN14	0.722008	1.45399e-08	3.27598e-10	0.114876	6.28512
7076	7165.3	TIMP1	0.996421	1.49076e-08	3.39296e-10	0.158674	6.27967
7133	29.8298	TNFRSF1B	2.27324	1.63708e-08	3.74646e-10	0.362891	6.26424
64834	1483.78	ELOVL1	0.891715	1.78133e-08	4.08772e-10	0.14266	6.25064
5054	7505.37	SERPINE1	2.47343	1.80118e-08	4.14452e-10	0.395844	6.24849
2246	29.202	FGF1	2.22679	1.80162e-08	4.1568e-10	0.3564	6.24802
168667	61.3365	BMPER	1.83906	1.82375e-08	4.21928e-10	0.294453	6.24569
284996	742.833	RNF149	0.816853	1.82808e-08	4.24072e-10	0.130803	6.2449
3791	15.2	KDR	2.45038	2.26644e-08	5.3568e-10	0.394695	6.20828
54865	4307.37	GPATCH4	0.869826	2.29272e-08	5.43327e-10	0.140158	6.20605
25758	71.898	KIAA1549L	1.62935	2.30593e-08	5.47899e-10	0.262598	6.20473
1436	422.131	CSF1R	1.08815	2.3096e-08	5.50215e-10	0.175394	6.20407
7480	125.731	WNT10B	1.51127	2.39811e-08	5.74299e-10	0.243858	6.19733
286480	1571.55		0.908528	2.40934e-08	5.78494e-10	0.146627	6.19618
51177	255.701	PLEKHO1	1.37285	2.73853e-08	6.6781e-10	0.222377	6.17353
3958	1642.91	LGALS3	1.13228	3.48559e-08	8.58702e-10	0.184601	6.13368
5328	22186.8	PLAU	2.34029	4.08747e-08	1.0172e-09	0.383234	6.10669
1292	3037.48	COL6A2	0.876537	4.58834e-08	1.16193e-09	0.144039	6.08541
57535	79.3669	KIAA1324	1.49882	4.86715e-08	1.24033e-09	0.246722	6.07494
57586	129.646	SYT13	1.27751	4.86715e-08	1.24167e-09	0.210298	6.07477
1849	351.363	DUSP7	1.18197	5.02889e-08	1.28922e-09	0.194764	6.06873
109	855.809	ADCY3	0.848953	5.55474e-08	1.43097e-09	0.140277	6.05196
10659	1379.46	CELF2	0.724069	5.64333e-08	1.46085e-09	0.119708	6.04863
6300	103.356	MAPK12	1.56391	6.57795e-08	1.71924e-09	0.259685	6.02233
9466	172.65	IL27RA	1.42375	6.91537e-08	1.8204e-09	0.236775	6.01307
5315	53482.3	PKM	0.906454	7.87488e-08	2.10253e-09	0.151336	5.98968
4312	946.517	MMP1	2.42108	8.50171e-08	2.29068e-09	0.405152	5.97573
10609	531.183	P3H4	1.09214	8.50171e-08	2.29115e-09	0.182764	5.97569
51114	3522.92	ZDHHC9	0.726901	9.54588e-08	2.58448e-09	0.122045	5.95602
64757	333.2	MARC1	1.09092	9.87464e-08	2.67967e-09	0.183344	5.95011
2182	305.538	ACSL4	1.12828	9.96843e-08	2.72382e-09	0.189708	5.94743
89795	158.565	NAV3	1.12373	1.01956e-07	2.79226e-09	0.189073	5.94337
9168	20476.6	TMSB10	1.04936	1.02732e-07	2.81995e-09	0.176607	5.94175
60674	491.708	GAS5	0.976073	1.05704e-07	2.91474e-09	0.164424	5.93633
10098	57.9692	TSPAN5	1.68563	1.0732e-07	2.96603e-09	0.284089	5.93347
51083	858.395	GAL	0.989461	1.1041e-07	3.05832e-09	0.166901	5.92844
79567	318.332	RIPOR1	1.00829	1.22831e-07	3.41006e-09	0.170593	5.91053
134265	833.566	AFAP1L1	0.935868	1.30535e-07	3.64025e-09	0.158628	5.89976
5606	791.675	MAP2K3	0.830982	1.41712e-07	3.98739e-09	0.14121	5.88472
9817	860.841	KEAP1	0.829792	1.46704e-07	4.15537e-09	0.141172	5.87789
55240	527.094	STEAP3	0.972575	1.49267e-07	4.2373e-09	0.165554	5.87465
84141	28.4705	EVA1A	2.07197	1.51195e-07	4.3091e-09	0.352863	5.87187
79734	205.979	KCTD17	1.08497	1.53365e-07	4.38241e-09	0.184862	5.86907
51561	157.097	IL23A	1.20712	1.82044e-07	5.23606e-09	0.206716	5.83949
23566	120.414	LPAR3	1.20069	1.87557e-07	5.42981e-09	0.205829	5.83343
54733	516.688	SLC35F2	0.946786	1.89579e-07	5.5239e-09	0.162383	5.83057
60681	2394.71	FKBP10	0.982051	1.97698e-07	5.7852e-09	0.168655	5.82285
4071	11.5358	TM4SF1	2.35318	2.11149e-07	6.19202e-09	0.404918	5.81149
3801	991.84	KIFC3	1.02762	2.17139e-07	6.39482e-09	0.17699	5.80609
6284	15153.1	S100A13	0.946218	2.29042e-07	6.80266e-09	0.163261	5.79573
4478	3498.39	MSN	0.854891	2.43714e-07	7.36034e-09	0.147841	5.78249
6520	13539	SLC3A2	0.670966	2.50833e-07	7.64493e-09	0.116162	5.77611
28232	360.79	SLCO3A1	0.947781	2.50833e-07	7.66943e-09	0.164102	5.77557
976	586.886	ADGRE5	0.933558	2.50833e-07	7.66009e-09	0.161633	5.77577
79850	564.559	FAM57A	0.92753	2.609e-07	7.99355e-09	0.16079	5.76859
316	26.6799	AOX1	2.0136	3.12736e-07	9.6795e-09	0.35103	5.73625
51368	1664.02	TEX264	0.852794	3.20524e-07	9.94059e-09	0.148784	5.73174
1174	3114.02	AP1S1	0.927634	3.24217e-07	1.00754e-08	0.161906	5.72945
51465	808.669	UBE2J1	0.966889	3.2833e-07	1.02443e-08	0.168841	5.72663
8761	2773.14	PABPC4	0.742583	3.37092e-07	1.05387e-08	0.129781	5.72182
775	66.3501	CACNA1C	1.50645	3.46188e-07	1.08664e-08	0.263521	5.71662
79180	1367.2	EFHD2	0.991925	3.49286e-07	1.10073e-08	0.173583	5.71443
9052	2880.37	GPRC5A	0.796948	3.49286e-07	1.09868e-08	0.139455	5.71475
84687	1110.06	PPP1R9B	0.755903	3.5086e-07	1.10789e-08	0.132305	5.71333
634	590.309	CEACAM1	1.06442	3.51451e-07	1.11415e-08	0.186336	5.71237
116535	70.5981	MRGPRF	1.49573	3.52595e-07	1.12036e-08	0.261884	5.71142
1191	11109.5	CLU	0.769196	3.52595e-07	1.12218e-08	0.134683	5.71115
3566	1652.94	IL4R	0.712929	4.00597e-07	1.28748e-08	0.125345	5.68772
5673	73.2529	PSG5	1.70437	4.01084e-07	1.29155e-08	0.299687	5.68718
64283	44.9126	ARHGEF28	1.67268	4.18252e-07	1.35207e-08	0.29452	5.67935
79187	418.36	FSD1	0.930738	4.27155e-07	1.39153e-08	0.164023	5.67443
29940	651.815	DSE	0.834217	4.70911e-07	1.54291e-08	0.147474	5.65672
93164	73.2109	HTR7P1	1.52238	4.99187e-07	1.6418e-08	0.269637	5.64605
64221	113.502	ROBO3	1.25892	4.99332e-07	1.64539e-08	0.222988	5.64567
22885	137.593	ABLIM3	1.25986	5.09803e-07	1.68309e-08	0.223309	5.64177
29109	957.807	FHOD1	0.857255	5.2321e-07	1.74371e-08	0.152112	5.63568
3162	1859.61	HMOX1	2.15016	5.53739e-07	1.85584e-08	0.382256	5.62493
10195	1650.73	ALG3	0.827814	5.69169e-07	1.91467e-08	0.14731	5.61954
1734	53.2709	DIO2	1.86196	5.71535e-07	1.9262e-08	0.331398	5.6185
7169	1385.28	TPM2	1.08736	5.89203e-07	1.99311e-08	0.193736	5.6126
338707	474.338	B4GALNT4	0.91415	5.92031e-07	2.00638e-08	0.162908	5.61145
6809	4029.71	STX3	0.677339	6.4092e-07	2.1881e-08	0.12103	5.59643
23109	68.9709	DDN	1.47276	6.48686e-07	2.21867e-08	0.263275	5.59402
824	17262.4	CAPN2	0.719117	6.73385e-07	2.30735e-08	0.128707	5.58722
4811	2455.47	NID1	1.03908	7.20246e-07	2.48594e-08	0.186407	5.57425
3480	1458.81	IGF1R	0.757545	7.55818e-07	2.61816e-08	0.136121	5.56522
2791	186.97	GNG11	1.30543	7.86697e-07	2.73005e-08	0.234878	5.55792
55075	1079.19	UACA	0.835071	8.12142e-07	2.82343e-08	0.150408	5.55205
6567	434.322	SLC16A2	1.00659	8.24386e-07	2.87631e-08	0.181407	5.5488
6863	19.3756	TAC1	2.10913	8.36931e-07	2.93054e-08	0.38033	5.54554
414236	20.7571	C10orf55	2.09711	8.8945e-07	3.12e-08	0.378911	5.53457
1014	38.927	CDH16	1.69705	9.03598e-07	3.18093e-08	0.306816	5.53118
966	3555.04	CD59	0.843737	9.17647e-07	3.24186e-08	0.152634	5.52785
3664	2119.71	IRF6	0.679291	9.79115e-07	3.4835e-08	0.123167	5.51522
10687	216.155	PNMA2	1.40213	9.79115e-07	3.4825e-08	0.254227	5.51527
29763	994.046	PACSIN3	0.80754	1.00052e-06	3.56593e-08	0.14653	5.5111
2185	256.876	PTK2B	1.12751	1.00701e-06	3.59535e-08	0.204642	5.50966
2150	1782.19	F2RL1	0.847816	1.01538e-06	3.63794e-08	0.153936	5.50758
9811	303.569	CTIF	0.867954	1.06141e-06	3.80946e-08	0.157825	5.49946
23555	2349.38	TSPAN15	0.737347	1.1005e-06	3.96353e-08	0.134247	5.49247
9768	399.194	PCLAF	0.869346	1.14021e-06	4.1208e-08	0.158478	5.4856
342979	594.548	PALM3	0.98463	1.25578e-06	4.56204e-08	0.180085	5.46759
6620	69.2082	SNCB	1.51154	1.2969e-06	4.71954e-08	0.276759	5.46157
123920	2161.83	CMTM3	0.844779	1.30529e-06	4.77457e-08	0.154735	5.45951
9221	8281.4	NOLC1	0.675164	1.30908e-06	4.8048e-08	0.123693	5.45839
7132	776.353	TNFRSF1A	0.807497	1.33078e-06	4.89276e-08	0.148024	5.45516
51200	229.519	CPA4	1.98259	1.37433e-06	5.07006e-08	0.363857	5.44884
100130776	32.5447	AGAP2-AS1	1.9099	1.48949e-06	5.51353e-08	0.351478	5.4339
9452	211.481	ITM2A	1.05435	1.50063e-06	5.56416e-08	0.19409	5.43227
10436	2830.38	EMG1	0.863386	1.50301e-06	5.58236e-08	0.158953	5.43169
10477	612.435	UBE2E3	1.02646	1.53938e-06	5.74633e-08	0.189157	5.42652
8884	6116.35	SLC5A6	0.634749	1.54089e-06	5.76158e-08	0.116982	5.42605
3755	871.146	KCNG1	0.778348	1.60049e-06	6.02447e-08	0.143658	5.41807
202	148.435	CRYBG1	1.16797	1.60049e-06	6.01684e-08	0.21556	5.4183
140809	6327.66	SRXN1	0.750586	1.62168e-06	6.13467e-08	0.138617	5.41483
100862671	214.782	TMEM265	0.966728	1.63897e-06	6.21031e-08	0.178606	5.41264
409	360.558	ARRB2	0.842688	1.63935e-06	6.22202e-08	0.155699	5.4123
10045	575.929	SH2D3A	0.957638	1.68303e-06	6.40885e-08	0.177111	5.407
58528	176.757	RRAGD	0.990864	1.72331e-06	6.573e-08	0.183409	5.40247
729799	206.555		1.02478	1.75088e-06	6.68911e-08	0.189797	5.39933
360	766.52	AQP3	0.846077	1.75155e-06	6.70263e-08	0.156711	5.39897
5271	330.826	SERPINB8	0.9521	1.83099e-06	7.02949e-08	0.176628	5.39042
25849	101.856	PARM1	1.25159	1.87217e-06	7.19929e-08	0.232372	5.38613
1813	31.4031	DRD2	1.87472	2.1162e-06	8.19063e-08	0.349574	5.36288
201294	213.317	UNC13D	1.02736	2.13372e-06	8.27177e-08	0.191633	5.3611
54858	249.19	PGPEP1	1.002	2.21519e-06	8.61533e-08	0.18716	5.35374
116362	239.913	RBP7	1.06939	2.24967e-06	8.77754e-08	0.199872	5.35037
146664	1126.01	MGAT5B	0.744711	2.32365e-06	9.09526e-08	0.139356	5.34393
3053	71.0396	SERPIND1	2.16264	2.41837e-06	9.5265e-08	0.405328	5.33553
26278	320.081	SACS	1.02547	2.4225e-06	9.57307e-08	0.192228	5.33465
55243	5096.48	KIRREL1	0.696986	2.42821e-06	9.64116e-08	0.130684	5.33336
29775	1197.1	CARD10	0.769357	2.55504e-06	1.01767e-07	0.14452	5.32354
9322	1635.02	TRIP10	0.677673	2.60951e-06	1.04263e-07	0.127403	5.31913
8797	124.344	TNFRSF10A	1.14038	2.64623e-06	1.06061e-07	0.214518	5.31602
90196	1094.08	SYS1	0.683706	2.75125e-06	1.10442e-07	0.128791	5.30865
51393	184.938	TRPV2	1.23399	2.75538e-06	1.1078e-07	0.232474	5.30809
79827	31.7051	CLMP	1.78093	2.76183e-06	1.11212e-07	0.335558	5.30738
11135	881.705	CDC42EP1	0.821025	2.77868e-06	1.12065e-07	0.154736	5.30599
23107	816.902	MRPS27	0.705998	2.89394e-06	1.17256e-07	0.133264	5.29772
249	15906.6	ALPL	0.765653	2.92143e-06	1.18735e-07	0.144587	5.29543
10397	806.969	NDRG1	0.704946	2.97209e-06	1.21125e-07	0.133215	5.29179
541471	275.053	MIR4435-2HG	1.09461	3.13345e-06	1.2892e-07	0.207297	5.28038
3490	3117.86	IGFBP7	0.78918	3.35833e-06	1.39432e-07	0.149863	5.266
3866	43.8383	KRT15	1.60094	3.41861e-06	1.42284e-07	0.304229	5.26227
10007	3319.05	GNPDA1	0.720292	3.41861e-06	1.42362e-07	0.136881	5.26217
220963	90.5606	SLC16A9	1.23616	3.58444e-06	1.50164e-07	0.235354	5.25236
54210	29.1493	TREM1	1.78558	3.58952e-06	1.50601e-07	0.339993	5.25182
7389	1534.09	UROD	0.78658	3.65471e-06	1.53565e-07	0.149875	5.24823
100505817	27.5349		1.84159	3.65672e-06	1.53878e-07	0.350923	5.24786
3489	3450.52	IGFBP6	1.82257	3.71602e-06	1.56606e-07	0.347513	5.24462
114787	266.032	GPRIN1	0.867161	3.79663e-06	1.6024e-07	0.165477	5.24039
10715	245.158	CERS1	0.9311	4.26374e-06	1.81555e-07	0.178464	5.2173
4953	6024.51	ODC1	0.81993	4.40489e-06	1.88116e-07	0.157355	5.21071
5293	177.554	PIK3CD	1.00868	4.41845e-06	1.88971e-07	0.19361	5.20987
2906	441.038	GRIN2D	0.781217	4.83551e-06	2.08925e-07	0.150488	5.19122
2000	1496.28	ELF4	0.730324	4.95947e-06	2.15521e-07	0.140842	5.18543
706	134.67	TSPO	1.14146	5.07944e-06	2.21328e-07	0.220339	5.18047
26086	301.344	GPSM1	0.981301	5.07944e-06	2.2137e-07	0.189425	5.18043
6929	2019.67	TCF3	0.774256	5.13852e-06	2.24266e-07	0.149528	5.17801
1003	175.561	CDH5	1.01349	5.9329e-06	2.61162e-07	0.196813	5.14951
8728	679.485	ADAM19	0.713884	5.94359e-06	2.62004e-07	0.138648	5.14891
28231	166.542	SLCO4A1	1.03863	6.1033e-06	2.70189e-07	0.201945	5.14314
440275	1018.37	EIF2AK4	0.71891	6.14831e-06	2.72566e-07	0.139825	5.14149
11098	2308.69	PRSS23	0.627377	6.15313e-06	2.73165e-07	0.122032	5.14108
347735	570.289	SERINC2	0.748433	6.23098e-06	2.7701e-07	0.145653	5.13845
1512	1042.15	CTSH	0.691034	6.73036e-06	3.00895e-07	0.134892	5.12289
6001	582.621	RGS10	1.07768	6.83471e-06	3.06414e-07	0.210506	5.11946
24140	1186.19	FTSJ1	0.645769	7.22609e-06	3.25768e-07	0.126426	5.10789
8788	98.6863	DLK1	1.52841	7.2559e-06	3.28019e-07	0.299302	5.10659
116441	19.6195	TM4SF18	2.0191	7.32464e-06	3.31585e-07	0.39555	5.10455
84798	2367.2	C19orf48	0.769458	7.82791e-06	3.55836e-07	0.151136	5.09118
6402	70.0383	SELL	1.32041	8.0032e-06	3.64806e-07	0.259593	5.08646
147184	322.041	TMEM99	0.906684	8.08349e-06	3.69476e-07	0.178339	5.08405
255928	102.238	SYT14	1.23516	8.56516e-06	3.93634e-07	0.243524	5.07201
92154	1180.15	MTSS1L	0.651455	8.59235e-06	3.95421e-07	0.128463	5.07115
10226	4462.56	PLIN3	0.694358	8.61166e-06	3.96848e-07	0.136942	5.07046
23404	758.397	EXOSC2	0.864289	8.91192e-06	4.12357e-07	0.170701	5.06316
11187	9168.78	PKP3	0.715853	9.15945e-06	4.24956e-07	0.141545	5.05742
200916	213.088	RPL22L1	0.995836	9.21386e-06	4.28516e-07	0.196968	5.05583
64787	1023.04	EPS8L2	0.728199	9.23174e-06	4.30041e-07	0.144051	5.05516
7041	78.7194	TGFB1I1	1.21328	9.25817e-06	4.31851e-07	0.240046	5.05435
135293	292.577	PM20D2	0.830548	9.49079e-06	4.46262e-07	0.164527	5.04808
290	52.5228	ANPEP	1.39245	9.66584e-06	4.55097e-07	0.276043	5.04434
164312	60.7599	LRRN4	1.29369	1.05954e-05	5.02841e-07	0.25744	5.02523
79863	843.086	RBFA	0.780666	1.06355e-05	5.06677e-07	0.155395	5.02377
285855	1054.69	RPL7L1	0.657234	1.06355e-05	5.06739e-07	0.130825	5.02374
85301	244.067	COL27A1	0.855973	1.0636e-05	5.07426e-07	0.170394	5.02348
91283	484.152	MSANTD3	0.760212	1.0753e-05	5.14353e-07	0.15141	5.02088
3614	2085.53	IMPDH1	0.680782	1.07645e-05	5.15577e-07	0.135602	5.02042
11007	1826.82	CCDC85B	0.92967	1.12768e-05	5.41051e-07	0.18552	5.01115
3654	21779.9	IRAK1	0.712297	1.16397e-05	5.60403e-07	0.142335	5.00439
125058	1337.17	TBC1D16	0.64587	1.18976e-05	5.74311e-07	0.129183	4.99966
6855	175.872	SYP	0.978959	1.36436e-05	6.62859e-07	0.196897	4.97194
10611	609.456	PDLIM5	0.803713	1.38246e-05	6.72513e-07	0.161741	4.96914
6949	7773.95	TCOF1	0.646997	1.39616e-05	6.80054e-07	0.13026	4.96697
55621	511.381	TRMT1	0.750476	1.42045e-05	6.94548e-07	0.151218	4.96288
3615	5484.94	IMPDH2	0.672987	1.45659e-05	7.1404e-07	0.135751	4.95751
5789	639.256	PTPRD	0.810739	1.54359e-05	7.58621e-07	0.163927	4.94572
64411	562.727	ARAP3	0.797085	1.55999e-05	7.68631e-07	0.16125	4.94317
6611	1182.78	SMS	0.738629	1.61818e-05	8.00336e-07	0.149663	4.93529
336	12.2596	APOA2	2.00064	1.64943e-05	8.17855e-07	0.405722	4.93106
7296	5466.59	TXNRD1	0.77094	1.657e-05	8.22648e-07	0.15638	4.92992
5708	5887.25	PSMD2	0.733672	1.66354e-05	8.26932e-07	0.148851	4.9289
9568	34.1157	GABBR2	1.6235	1.68185e-05	8.37086e-07	0.329544	4.92652
84069	74.4406	PLEKHN1	1.34782	1.69979e-05	8.4708e-07	0.273714	4.9242
6574	1634.39	SLC20A1	0.641073	1.72157e-05	8.59011e-07	0.130261	4.92146
1949	274.376	EFNB3	0.78231	1.72164e-05	8.6012e-07	0.158967	4.92121
10221	23.9956	TRIB1	1.73321	1.76783e-05	8.84303e-07	0.352582	4.91578
6650	1073.98	CAPN15	0.673869	1.81355e-05	9.09438e-07	0.137236	4.91029
9623	364.909	TCL1B	0.935807	1.82161e-05	9.1462e-07	0.190624	4.90917
3251	473.133	HPRT1	0.879511	1.82201e-05	9.1709e-07	0.179176	4.90864
441951	4063.85	ZFAS1	0.770351	1.83174e-05	9.23141e-07	0.156979	4.90735
51564	3395.63	HDAC7	0.543947	1.88619e-05	9.55303e-07	0.110995	4.90063
286133	30.6458	SCARA5	1.6323	1.88619e-05	9.54611e-07	0.33307	4.90077
1138	124.224	CHRNA5	1.03405	1.89196e-05	9.59408e-07	0.211039	4.89979
65992	3587	DDRGK1	0.688082	1.91445e-05	9.7201e-07	0.140505	4.89722
9260	1559.41	PDLIM7	0.888642	1.94518e-05	9.90045e-07	0.181592	4.89361
5836	1942.52	PYGL	0.645459	2.01203e-05	1.02659e-06	0.132091	4.88647
131583	89.357	FAM43A	1.19511	2.02856e-05	1.03629e-06	0.244668	4.88462
117	22.695	ADCYAP1R1	1.85692	2.08253e-05	1.06646e-06	0.380598	4.87896
87	9590.32	ACTN1	0.769795	2.17874e-05	1.11982e-06	0.158091	4.86932
5912	364.786	RAP2B	0.842423	2.22536e-05	1.14796e-06	0.173181	4.86442
125061	294.03	AFMID	0.875129	2.26732e-05	1.17374e-06	0.180067	4.86002
221981	76.9727	THSD7A	1.40041	2.27035e-05	1.17684e-06	0.28818	4.8595
83445	13.8361	GSG1	1.919	2.3617e-05	1.22862e-06	0.395591	4.85096
6573	849.146	SLC19A1	0.763531	2.43917e-05	1.27045e-06	0.157614	4.84432
1212	6666.53	CLTB	0.689034	2.43942e-05	1.2721e-06	0.142243	4.84406
10528	8697	NOP56	0.598674	2.4553e-05	1.28345e-06	0.123634	4.8423
79077	1060.72	DCTPP1	0.813925	2.49057e-05	1.30345e-06	0.168193	4.83923
26872	47.4539	STEAP1	1.42537	2.51501e-05	1.31781e-06	0.294678	4.83705
149175	851.834	MANEAL	0.645816	2.65876e-05	1.40145e-06	0.133853	4.8248
51097	578.132	SCCPDH	0.810727	2.73995e-05	1.44596e-06	0.168251	4.81856
57099	803.246	AVEN	0.772895	2.76557e-05	1.46121e-06	0.160469	4.81647
54913	679.877	RPP25	0.765191	2.77374e-05	1.46725e-06	0.158897	4.81564
51225	14.9894	ABI3	1.93141	2.79782e-05	1.48349e-06	0.401253	4.81345
92979	470.357	MARCH9	0.753146	2.86901e-05	1.52662e-06	0.156654	4.80772
26037	758.006	SIPA1L1	0.66475	2.92056e-05	1.5577e-06	0.138383	4.80369
94122	95.7801	SYTL5	1.15296	2.93764e-05	1.57232e-06	0.240108	4.80182
9118	4368.81	INA	0.648417	2.95847e-05	1.58636e-06	0.135086	4.80004
23246	6195.1	BOP1	0.747382	2.95847e-05	1.58717e-06	0.155707	4.79993
55964	255.362	SEPT3	0.833917	3.05809e-05	1.64444e-06	0.173993	4.79283
100287482	80.1348	SMKR1	1.43622	3.18062e-05	1.7163e-06	0.300197	4.78425
23654	930.585	PLXNB2	0.602449	3.29513e-05	1.78015e-06	0.126117	4.7769
481	424.361	ATP1B1	0.76248	3.30739e-05	1.78884e-06	0.159651	4.77592
79669	532.699	C3orf52	0.725356	3.3094e-05	1.792e-06	0.151889	4.77557
2317	22374	FLNB	0.803451	3.35142e-05	1.81894e-06	0.168348	4.77257
7476	157.712	WNT7A	1.0532	3.40183e-05	1.84843e-06	0.220827	4.76933
10631	116.159	POSTN	1.11687	3.50839e-05	1.90852e-06	0.234494	4.76288
9904	973.617	RBM19	0.682003	3.54965e-05	1.93319e-06	0.143269	4.76029
1371	514.875	CPOX	0.706559	3.59513e-05	1.9602e-06	0.148515	4.75748
23302	130.083	WSCD1	1.05721	3.69987e-05	2.02194e-06	0.222514	4.75122
55194	536.975	EVA1B	1.00521	3.81926e-05	2.10246e-06	0.211921	4.74332
10430	2214.71	TMEM147	0.729546	3.8215e-05	2.10752e-06	0.153821	4.74283
124930	41.9545	ANKRD13B	1.44807	3.82441e-05	2.11391e-06	0.305356	4.74222
100129128	111.463	KHDC1L	1.18566	3.84636e-05	2.12845e-06	0.250096	4.74083
23597	655.847	ACOT9	0.661706	3.86181e-05	2.14183e-06	0.139613	4.73956
146227	50.5571	BEAN1	1.31493	3.89223e-05	2.16301e-06	0.277554	4.73757
169044	2705.48	COL22A1	1.44479	3.89223e-05	2.16357e-06	0.304968	4.73751
23467	1195.62	NPTXR	0.650902	3.9467e-05	2.19878e-06	0.137488	4.73424
51537	412.163	MTFP1	0.876899	4.03102e-05	2.26088e-06	0.185446	4.72859
3601	23.5755	IL15RA	1.69321	4.03568e-05	2.26665e-06	0.358119	4.72807
165	1256.09	AEBP1	0.647377	4.06052e-05	2.28758e-06	0.136976	4.7262
6422	1889.04	SFRP1	0.819652	4.09769e-05	2.31108e-06	0.173503	4.72412
7040	514.12	TGFB1	0.816905	4.12177e-05	2.32982e-06	0.172982	4.72248
2161	31.7619	F12	1.55978	4.21118e-05	2.38826e-06	0.330641	4.71744
3678	1384.2	ITGA5	0.737665	4.27201e-05	2.43077e-06	0.156489	4.71385
27254	39.915	CSDC2	1.4618	4.34747e-05	2.48186e-06	0.310386	4.70961
1676	1113.15	DFFA	0.697102	4.34939e-05	2.48839e-06	0.148034	4.70908
10266	509.732	RAMP2	0.886394	4.48798e-05	2.57676e-06	0.188516	4.70196
4232	7474.68	MEST	0.661301	4.49399e-05	2.58518e-06	0.140664	4.70129
57820	1476.6	CCNB1IP1	0.705381	4.51877e-05	2.60225e-06	0.150083	4.69995
7425	17954.4	VGF	1.83256	4.59379e-05	2.6512e-06	0.390228	4.69614
338382	36.1116	RAB7B	1.45263	4.7989e-05	2.78458e-06	0.309986	4.6861
23516	3906.39	SLC39A14	0.59352	4.82967e-05	2.80545e-06	0.126697	4.68457
9332	51.581	CD163	1.47393	5.1289e-05	2.98568e-06	0.315495	4.6718
55351	125.519	STK32B	1.00881	5.23058e-05	3.06123e-06	0.216174	4.66667
9526	1121.1	MPDU1	0.651017	5.31347e-05	3.11306e-06	0.139607	4.66322
25996	565.735	REXO2	0.816926	5.55378e-05	3.27469e-06	0.175578	4.65279
55337	37.823	C19orf66	1.41894	5.55719e-05	3.28018e-06	0.304988	4.65245
56997	541.922	COQ8A	0.67395	5.57226e-05	3.29256e-06	0.144883	4.65167
144717	738.309	FAM109A	0.716852	5.70267e-05	3.37318e-06	0.154272	4.64668
9537	121.078	TP53I11	1.06126	5.71588e-05	3.38814e-06	0.228436	4.64577
151534	293.011		0.730289	6.07296e-05	3.63018e-06	0.157679	4.6315
2113	579.742	ETS1	0.761173	6.15313e-05	3.68965e-06	0.164466	4.62814
134145	135.332	FAM173B	0.9413	6.18246e-05	3.7111e-06	0.203439	4.62694
256227	97.5633	STEAP1B	1.0452	6.29625e-05	3.78728e-06	0.226101	4.62273
7850	6.85959	IL1R2	1.86341	6.33787e-05	3.81627e-06	0.403235	4.62115
19	301.109	ABCA1	0.875161	6.58465e-05	3.98957e-06	0.189761	4.61192
375295	88.4429		1.15671	6.59817e-05	4.00602e-06	0.250855	4.61107
149111	191.283	CNIH3	1.04753	6.63216e-05	4.0308e-06	0.227241	4.60979
1244	357.819	ABCC2	0.904321	6.89086e-05	4.19665e-06	0.196532	4.6014
117145	273.304	THEM4	0.848956	7.05155e-05	4.30333e-06	0.18471	4.59617
1736	3763	DKC1	0.613159	7.08764e-05	4.33865e-06	0.133456	4.59446
6723	3574.87	SRM	0.736814	7.3103e-05	4.49323e-06	0.160625	4.58716
10589	2612.79	DRAP1	0.725556	7.3412e-05	4.52585e-06	0.158223	4.58565
10865	108.821	ARID5A	1.03154	7.3412e-05	4.52599e-06	0.224951	4.58564
7374	5004.67	UNG	0.557955	7.57016e-05	4.67662e-06	0.121856	4.57879
374882	2303.8	TMEM205	0.697339	7.68188e-05	4.75044e-06	0.152407	4.57552
29095	1531.64	ORMDL2	0.659327	7.74705e-05	4.79558e-06	0.144161	4.57354
25800	1820.18	SLC39A6	0.54744	7.86231e-05	4.89761e-06	0.119813	4.56913
8904	5814.24	CPNE1	0.638952	7.86231e-05	4.89788e-06	0.139842	4.56912
4638	292.799	MYLK	0.814846	7.91879e-05	4.94646e-06	0.178419	4.56705
7980	2068.36	TFPI2	1.84935	8.03097e-05	5.02975e-06	0.405244	4.56354
7030	4657.55	TFE3	0.525514	8.03097e-05	5.03159e-06	0.115157	4.56347
148252	276.944	DIRAS1	0.743664	8.06788e-05	5.05977e-06	0.163002	4.56229
1947	1050.12	EFNB1	0.634808	8.13955e-05	5.11489e-06	0.139212	4.56002
3853	15.9451	KRT6A	1.82575	8.20011e-05	5.15807e-06	0.400537	4.55825
26064	709.551	RAI14	0.653611	8.2582e-05	5.21011e-06	0.143457	4.55614
6781	62.6049	STC1	1.83425	8.2582e-05	5.20731e-06	0.402577	4.55626
3159	20429.3	HMGA1	0.690404	8.25996e-05	5.21638e-06	0.151541	4.55589
60481	570.707	ELOVL5	0.811781	8.48188e-05	5.37774e-06	0.178434	4.54948
23761	336.718	PISD	0.688581	8.7538e-05	5.57752e-06	0.15161	4.5418
6666	454.601	SOX12	0.786038	8.87734e-05	5.66733e-06	0.173196	4.53843
93099	684.972	DMKN	0.743503	9.06624e-05	5.81627e-06	0.164022	4.53296
197021	45.5674	LCTL	1.33213	9.23923e-05	5.93303e-06	0.294149	4.52876
54741	906.721	LEPROT	0.603691	9.25218e-05	5.95291e-06	0.133322	4.52805
144501	110.426	KRT80	0.991291	9.33583e-05	6.01257e-06	0.219024	4.52595
2774	199.591	GNAL	0.829847	9.35227e-05	6.029e-06	0.183377	4.52537
121601	49.2603	ANO4	1.28918	9.598e-05	6.20542e-06	0.285262	4.51927
55222	51.0009	LRRC20	1.44897	9.66805e-05	6.25676e-06	0.320744	4.51752
10131	2746.23	TRAP1	0.69148	9.68522e-05	6.27657e-06	0.153089	4.51685
51259	443.87	TMEM216	0.822167	9.77637e-05	6.35131e-06	0.182123	4.51434
27112	395.27	FAM155B	0.722553	9.82336e-05	6.38798e-06	0.160101	4.51312
206338	90.2809	LVRN	1.11061	9.94084e-05	6.48302e-06	0.246255	4.50999
85377	957.261	MICALL1	0.686877	9.96755e-05	6.51291e-06	0.152334	4.50902
80781	7415.29	COL18A1	0.561943	0.000101755	6.66148e-06	0.124759	4.50423
84959	156.431	UBASH3B	0.881204	0.000102311	6.71067e-06	0.195707	4.50266
79019	429.628	CENPM	0.745158	0.000103117	6.77001e-06	0.165562	4.50079
8907	1381.27	AP1M1	0.63338	0.000104064	6.83866e-06	0.140793	4.49865
55536	442.433	CDCA7L	0.703711	0.00010479	6.89296e-06	0.156486	4.49697
2535	362.956	FZD2	0.673781	0.000106323	7.01374e-06	0.149953	4.49327
11009	9.67785	IL24	1.82322	0.000108074	7.14279e-06	0.406119	4.48939
5798	314.936	PTPRN	1.55699	0.000108527	7.18625e-06	0.346915	4.4881
113444	695.167	SMIM12	0.66993	0.00011166	7.40772e-06	0.149484	4.48162
221476	9.8042	PI16	1.81479	0.000112307	7.45765e-06	0.405069	4.48019
150223	5753.58	YDJC	0.668556	0.000114563	7.63611e-06	0.149393	4.47514
57648	547.389	KIAA1522	0.723361	0.000117865	7.87092e-06	0.161874	4.46867
5631	1557.87	PRPS1	0.557711	0.000119809	8.01571e-06	0.124914	4.46476
2869	1850.96	GRK5	0.532346	0.000120328	8.06494e-06	0.119268	4.46345
4131	1104.69	MAP1B	0.84612	0.000120328	8.0655e-06	0.189567	4.46344
8601	426.195	RGS20	0.856893	0.00012148	8.16548e-06	0.192094	4.4608
84179	126.674	MFSD7	0.972414	0.000122001	8.21576e-06	0.218055	4.45948
23432	197.278	GPR161	0.787864	0.000122369	8.24823e-06	0.176705	4.45864
6274	29.6991	S100A3	1.48814	0.000122839	8.29524e-06	0.333856	4.45742
23234	919.239	DNAJC9	0.623868	0.000123596	8.36597e-06	0.140019	4.4556
5205	548.136	ATP8B1	0.65067	0.000123723	8.40341e-06	0.146066	4.45464
6697	911.43	SPR	0.654179	0.000123723	8.39464e-06	0.146846	4.45486
30818	204.099	KCNIP3	0.839762	0.000123723	8.40911e-06	0.18852	4.45449
92745	111.345	SLC38A5	1.10702	0.00012556	8.54964e-06	0.248716	4.45094
5830	3253.8	PEX5	0.598797	0.000127961	8.76913e-06	0.134698	4.44549
84934	1148.89	RITA1	0.633562	0.000127961	8.75222e-06	0.142505	4.44591
83716	168.955	CRISPLD2	0.878937	0.000127961	8.75388e-06	0.197698	4.44587
478	76.4999	ATP1A3	1.14082	0.000127961	8.76611e-06	0.25662	4.44557
10783	1575.12	NEK6	0.625971	0.000129237	8.88892e-06	0.140903	4.44257
196051	172.841	PLPP4	0.945181	0.000131136	9.04417e-06	0.212934	4.43885
7421	19.3314	VDR	1.69517	0.000132879	9.17267e-06	0.382156	4.43581
9145	172.846	SYNGR1	0.869317	0.000134103	9.28229e-06	0.19609	4.43325
53373	628.108	TPCN1	0.615323	0.000136161	9.45879e-06	0.138925	4.42919
1059	2617.33	CENPB	0.539624	0.000139004	9.66498e-06	0.121962	4.42454
956	55.8752	ENTPD3	1.3332	0.000142684	9.94764e-06	0.301744	4.41831
56652	624.916	TWNK	0.62742	0.000143862	1.00477e-05	0.142074	4.41614
493	3933.63	ATP2B4	0.656595	0.000147298	1.03062e-05	0.148866	4.41065
79628	81.3788	SH3TC2	1.11061	0.000148947	1.04309e-05	0.25195	4.40804
51422	319.059	PRKAG2	0.834084	0.000151022	1.06139e-05	0.189381	4.40427
54929	1032.86	TMEM161A	0.68808	0.00015251	1.07519e-05	0.15633	4.40147
92737	90.3441	DNER	1.73784	0.00015355	1.08492e-05	0.395007	4.39952
8986	3167.57	RPS6KA4	0.644408	0.000154241	1.09141e-05	0.146516	4.39822
5066	1161.37	PAM	0.619719	0.00015527	1.09999e-05	0.140957	4.39652
11282	5344.39	MGAT4B	0.525413	0.00015824	1.124e-05	0.119634	4.39183
26353	859.542	HSPB8	0.655331	0.000159118	1.13195e-05	0.149268	4.3903
57142	6329.58	RTN4	0.604993	0.000159118	1.13222e-05	0.137804	4.39025
10849	295.502	CD3EAP	0.750381	0.00016164	1.15118e-05	0.171061	4.38663
1462	209.993	VCAN	1.13234	0.000164356	1.17155e-05	0.258358	4.38282
2114	203.1	ETS2	0.828209	0.000168225	1.20123e-05	0.189203	4.37736
26289	182.581	AK5	0.842786	0.000168378	1.20504e-05	0.192563	4.37667
9146	2710.76	HGS	0.600236	0.000168378	1.20548e-05	0.137147	4.37659
79899	27.3917	PRR5L	1.46828	0.000170356	1.22564e-05	0.335762	4.37298
113178	2277.03	SCAMP4	0.529825	0.000170356	1.22523e-05	0.121157	4.37305
10763	23406.8	NES	0.605153	0.000171632	1.23629e-05	0.138444	4.37109
2737	127.68	GLI3	0.953167	0.000182216	1.32165e-05	0.218792	4.35649
7866	2220.89	IFRD2	0.676635	0.000183361	1.33224e-05	0.155379	4.35474
2118	2360.7	ETV4	0.673908	0.000187143	1.3644e-05	0.154939	4.34951
79833	345.635	GEMIN6	0.667616	0.000187143	1.36384e-05	0.153489	4.3496
55450	398.952	CAMK2N1	0.634285	0.000189237	1.38204e-05	0.145923	4.3467
10424	361.981	PGRMC2	0.751649	0.000191117	1.40033e-05	0.173039	4.34381
144195	68.1998	SLC2A14	1.12629	0.000191732	1.40865e-05	0.259364	4.34251
55127	2032.37	HEATR1	0.522021	0.00019346	1.42376e-05	0.120277	4.34016
388015	24.0069	RTL1	1.59028	0.000195472	1.44101e-05	0.366634	4.33752
136	72.6305	ADORA2B	1.04949	0.000196694	1.45125e-05	0.242043	4.33596
9128	549.683	PRPF4	0.593763	0.000198485	1.46571e-05	0.137008	4.33378
26056	274.422	RAB11FIP5	0.750069	0.000198969	1.47177e-05	0.173111	4.33287
170961	88.4418	ANKRD24	1.00998	0.000199307	1.47552e-05	0.233126	4.33231
10099	3888.64	TSPAN3	0.55578	0.000202759	1.50361e-05	0.12841	4.32816
56135	34.4369	PCDHAC1	1.40809	0.000205867	1.52794e-05	0.325598	4.32462
196383	247.099	RILPL2	0.779021	0.000206623	1.53484e-05	0.180178	4.32363
54982	2792.16	CLN6	0.535918	0.000207166	1.54147e-05	0.123978	4.32268
4124	775.108	MAN2A1	0.655103	0.000211433	1.57454e-05	0.151715	4.31799
22821	126.605	RASA3	1.00995	0.000212619	1.58524e-05	0.233973	4.3165
57687	45.0901	VAT1L	1.41668	0.000212675	1.58778e-05	0.328228	4.31614
9732	77.9431	DOCK4	1.209	0.000216052	1.61569e-05	0.280361	4.31229
283234	122.549	CCDC88B	0.869689	0.000216302	1.62433e-05	0.201732	4.31112
8115	892.257	TCL1A	0.708424	0.000216302	1.62315e-05	0.164319	4.31128
8727	800.906	CTNNAL1	0.693244	0.000216302	1.62327e-05	0.160799	4.31126
27090	77.0193	ST6GALNAC4	1.04433	0.000222326	1.67513e-05	0.242625	4.3043
84176	10.5058		1.74146	0.000225732	1.70503e-05	0.404955	4.30038
51734	302.424	MSRB1	0.730223	0.000225876	1.70752e-05	0.169817	4.30006
51116	1208.83	MRPS2	0.691432	0.0002279	1.72425e-05	0.160877	4.2979
284217	345.994	LAMA1	0.792729	0.000230285	1.74373e-05	0.184553	4.29541
1798	427.278	DPAGT1	0.631543	0.000241958	1.84725e-05	0.147467	4.2826
55289	687.426	ACOXL	0.703203	0.000251082	1.92947e-05	0.164573	4.2729
128178	11948.9	EDARADD	0.573163	0.000251255	1.93237e-05	0.13415	4.27257
80774	652.801	LIMD2	0.777721	0.000252227	1.94253e-05	0.182076	4.2714
2531	493.324	KDSR	0.708075	0.000254067	1.96193e-05	0.165857	4.26918
2023	23551.1	ENO1	0.587443	0.000255553	1.97661e-05	0.137654	4.26752
55700	1169.4	MAP7D1	0.60196	0.000255873	1.98068e-05	0.141072	4.26706
51246	4765.69	SHISA5	0.525565	0.000256876	1.99166e-05	0.123204	4.26582
23344	5514.5	ESYT1	0.626237	0.000259158	2.01098e-05	0.146878	4.26367
4885	188.222	NPTX2	1.57118	0.000268364	2.08577e-05	0.369211	4.25551
9401	1887.31	RECQL4	0.598703	0.000272469	2.12108e-05	0.140813	4.25175
84910	1041.12	TMEM87B	0.582619	0.000274776	2.14419e-05	0.137109	4.24932
171568	954.834	POLR3H	0.680868	0.000274776	2.14265e-05	0.160224	4.24948
444	3362.64	ASPH	0.619923	0.000278433	2.17447e-05	0.145995	4.24618
51629	6614.7	SLC25A39	0.607086	0.000282835	2.21061e-05	0.143097	4.24248
56101	191.348	PCDHGB5	0.752893	0.000283639	2.21867e-05	0.177499	4.24167
7068	78.9952	THRB	1.04997	0.000286024	2.23912e-05	0.247657	4.23961
4174	2697.62	MCM5	0.616313	0.000292242	2.29145e-05	0.145549	4.23442
666	547.358	BOK	0.771186	0.000297999	2.33845e-05	0.18232	4.22985
400617	9.27978	KCNJ2-AS1	1.71547	0.000303444	2.38629e-05	0.406	4.22529
2030	5370.35	SLC29A1	0.531782	0.000303483	2.38908e-05	0.125865	4.22503
84975	195.814	MFSD5	0.763298	0.000303645	2.39605e-05	0.180689	4.22437
5452	58.3725	POU2F2	1.15653	0.000303645	2.39536e-05	0.273771	4.22444
55584	6.55891	CHRNA9	1.70403	0.000307469	2.43007e-05	0.403683	4.2212
84632	61.6901	AFAP1L2	1.07942	0.000318211	2.5289e-05	0.256261	4.21221
84705	535.203	GTPBP3	0.644193	0.000318211	2.52717e-05	0.152929	4.21236
147727	406.373	ILF3-AS1	0.693556	0.000318751	2.53772e-05	0.164685	4.21142
822	4663.66	CAPG	0.66596	0.000318751	2.53917e-05	0.158137	4.21129
6195	338.366	RPS6KA1	0.697178	0.000323145	2.58023e-05	0.165692	4.20767
112616	604.577	CMTM7	0.644901	0.000323845	2.58785e-05	0.153292	4.207
9806	227.706	SPOCK2	0.718098	0.000324633	2.59617e-05	0.170721	4.20627
10244	699.265	RABEPK	0.704298	0.000325568	2.60568e-05	0.167473	4.20545
6237	223.369	RRAS	0.793687	0.000327202	2.62081e-05	0.188787	4.20414
57666	814.671	FBRSL1	0.637993	0.000330935	2.65485e-05	0.151859	4.20122
64943	2052.4	NT5DC2	0.621817	0.000335506	2.69361e-05	0.148125	4.19793
90550	983.562	MCU	0.614804	0.000341613	2.74905e-05	0.146615	4.19332
2280	4574.26	FKBP1A	0.511333	0.000341613	2.74815e-05	0.121938	4.19339
1044	888.257	CDX1	0.622423	0.000342489	2.75824e-05	0.148459	4.19256
23474	678.742	ETHE1	0.65645	0.000345467	2.79087e-05	0.156675	4.18989
10519	740.251	CIB1	0.639707	0.000347924	2.81509e-05	0.15275	4.18793
116236	24.412	ABHD15	1.44231	0.000347924	2.81629e-05	0.344406	4.18783
100288181	84.1531		1.13971	0.000353885	2.87437e-05	0.27245	4.1832
211	1424.09	ALAS1	0.553878	0.000359193	2.92196e-05	0.132524	4.17946
56945	854.586	MRPS22	0.623555	0.000362123	2.95033e-05	0.149273	4.17727
85455	113.904	DISP2	0.92163	0.000370284	3.02376e-05	0.220926	4.17167
6493	31.5118	SIM2	1.33655	0.000377686	3.08657e-05	0.320748	4.16698
51450	380.618	PRRX2	0.697047	0.000382672	3.13211e-05	0.167413	4.16364
401022	275.668	HAGLR	0.708106	0.000382814	3.13566e-05	0.170079	4.16338
10644	819.076	IGF2BP2	0.61511	0.000385122	3.15938e-05	0.147804	4.16166
1761	25.9509	DMRT1	1.45016	0.000395512	3.25699e-05	0.349039	4.15471
64284	241.819	RAB17	0.954221	0.0004077	3.36755e-05	0.230095	4.14707
84524	364.104	ZC3H8	0.647794	0.000408575	3.37732e-05	0.15623	4.14641
10154	39.5349	PLXNC1	1.3319	0.000410031	3.39449e-05	0.321307	4.14525
8435	379.682	SOAT2	0.665181	0.000410769	3.40317e-05	0.160491	4.14466
125988	1669.59	C19orf70	0.666679	0.0004186	3.48376e-05	0.161061	4.13929
6318	347.851	SERPINB4	0.855531	0.000419343	3.49518e-05	0.206723	4.13854
8754	1485.13	ADAM9	0.529954	0.00042503	3.54789e-05	0.12816	4.13511
113000	909.74	RPUSD1	0.635604	0.000432243	3.61351e-05	0.153866	4.1309
10555	2530.09	AGPAT2	0.642151	0.000436453	3.65689e-05	0.155554	4.12815
7867	2281.42	MAPKAPK3	0.606174	0.000438036	3.6729e-05	0.146875	4.12715
9749	1233.17	PHACTR2	0.565887	0.000445151	3.74091e-05	0.137254	4.12293
5325	942.494	PLAGL1	0.560424	0.000445778	3.74897e-05	0.135945	4.12243
164284	34.6878	APCDD1L	1.365	0.00044777	3.77131e-05	0.331225	4.12106
4041	2257.94	LRP5	0.540813	0.000454176	3.83379e-05	0.131352	4.11727
2597	104275	GAPDH	0.594178	0.000456118	3.86158e-05	0.144372	4.11561
11103	488.168	KRR1	0.635842	0.000457619	3.87716e-05	0.15453	4.11468
79447	1143.91	PAGR1	0.548798	0.000458317	3.88594e-05	0.133393	4.11416
693199	136.008	MIR614	0.857898	0.000459629	3.89994e-05	0.208565	4.11333
9628	87.9151	RGS6	0.939339	0.000460924	3.9138e-05	0.22841	4.11251
8372	198.275	HYAL3	0.756897	0.000461605	3.92247e-05	0.18407	4.112
2041	1273.6	EPHA1	0.538015	0.000466836	3.96985e-05	0.130929	4.10923
3371	4321.47	TNC	1.37068	0.000467692	3.98297e-05	0.333624	4.10847
30815	809.163	ST6GALNAC6	0.62168	0.000467998	3.9885e-05	0.151329	4.10814
51066	226.17	SSUH2	0.791937	0.000474477	4.04966e-05	0.192937	4.10463
37	1332.47	ACADVL	0.584104	0.000488264	4.1887e-05	0.142575	4.09682
9138	560.891	ARHGEF1	0.650865	0.00049502	4.25594e-05	0.159014	4.09313
80328	24.0454	ULBP2	1.43503	0.000497876	4.28361e-05	0.350724	4.09162
4322	5.58614	MMP13	1.62674	0.00050431	4.35157e-05	0.397933	4.08797
375033	69.0469	PEAR1	1.02217	0.000506709	4.37545e-05	0.250121	4.0867
83641	398.059	FAM107B	0.670779	0.000509257	4.40382e-05	0.164197	4.0852
304	30628.1		0.562813	0.000518001	4.49562e-05	0.13793	4.08041
79754	89.1643	ASB13	0.948958	0.000532349	4.63679e-05	0.232975	4.07322
60386	224.656	SLC25A19	0.75823	0.000534906	4.66576e-05	0.186216	4.07177
55113	144.646	XKR8	0.848493	0.000536496	4.68633e-05	0.208437	4.07074
51706	1198.61	CYB5R1	0.505164	0.000539512	4.7228e-05	0.124151	4.06894
8273	987.083	SLC10A3	0.575896	0.000544111	4.76986e-05	0.141615	4.06663
80709	622.247	AKNA	0.563275	0.00055286	4.85693e-05	0.138656	4.06241
169834	128.012	ZNF883	0.888596	0.000553266	4.86396e-05	0.218754	4.06207
6861	64.8285	SYT5	1.03921	0.000553512	4.87171e-05	0.255856	4.0617
2618	2091.52	GART	0.517421	0.000564546	4.97724e-05	0.127548	4.05669
4837	21.7318	NNMT	1.52973	0.000564856	4.98476e-05	0.37712	4.05634
576	72.7738	ADGRB2	0.988558	0.000576471	5.09318e-05	0.244009	4.05131
1019	11704.1	CDK4	0.568351	0.000577045	5.10193e-05	0.140302	4.05091
6317	273.633	SERPINB3	0.799472	0.000579011	5.12649e-05	0.197411	4.04978
7706	921.728	TRIM25	0.534171	0.000582467	5.16073e-05	0.131952	4.04823
55701	241.09	ARHGEF40	0.666909	0.00058272	5.16662e-05	0.164752	4.04796
79006	1165.23	METRN	0.702204	0.000587167	5.20971e-05	0.173554	4.04601
116988	594.218	AGAP3	0.555454	0.000604328	5.3771e-05	0.137536	4.0386
4257	227.566	MGST1	0.78527	0.000622763	5.56838e-05	0.194837	4.03039
23351	678.258	KHNYN	0.554013	0.000629947	5.64443e-05	0.137568	4.0272
10458	798.507	BAIAP2	0.572504	0.000633944	5.6961e-05	0.142235	4.02506
1809	1276.91	DPYSL3	0.639582	0.000641439	5.77147e-05	0.159022	4.02196
84433	9935.55	CARD11	0.521951	0.000641717	5.77798e-05	0.129784	4.0217
51635	810.808	DHRS7	0.653439	0.000650228	5.85868e-05	0.162611	4.01843
8664	4303.05	EIF3D	0.554974	0.000650953	5.86928e-05	0.138122	4.01801
400655	224.852		0.734491	0.000652958	5.90015e-05	0.182856	4.01677
7517	1167.65	XRCC3	0.559952	0.000660648	5.98148e-05	0.139516	4.01354
400043	426.748	LINC02381	0.619382	0.000665744	6.03179e-05	0.154399	4.01156
644815	208.064	FAM83G	0.718242	0.00066949	6.06991e-05	0.179109	4.01008
4913	408.535	NTHL1	0.705209	0.000674167	6.12496e-05	0.175953	4.00794
4314	2090.77	MMP3	1.57295	0.000686863	6.25319e-05	0.392938	4.00305
441191	2068.32	RNF216P1	0.562468	0.00069349	6.32653e-05	0.140607	4.00029
65980	1313.14	BRD9	0.541145	0.000699164	6.38266e-05	0.135347	3.9982
5699	880.528	PSMB10	0.722722	0.000704579	6.44091e-05	0.180859	3.99605
5425	6479.47	POLD2	0.584794	0.000704698	6.4464e-05	0.146351	3.99584
55720	1593.39	TSR1	0.508622	0.000706738	6.4739e-05	0.12732	3.99484
57085	1217.12	AGTRAP	0.624301	0.000718766	6.59307e-05	0.156446	3.99051
1802	2335.31	DPH2	0.564869	0.000724135	6.64684e-05	0.141621	3.98859
57146	245.459	TMEM159	0.682426	0.000724601	6.65939e-05	0.171114	3.98814
729862	212.75		0.751469	0.000728983	6.70502e-05	0.188503	3.98652
23399	1107.62	CTDNEP1	0.603108	0.000729674	6.71594e-05	0.151302	3.98613
1644	24.8241	DDC	1.37086	0.000751833	6.934e-05	0.344564	3.97854
84514	523.548	GHDC	0.64368	0.000753938	6.96283e-05	0.161828	3.97755
10873	21.3276	ME3	1.42327	0.000758199	7.00826e-05	0.357965	3.97601
967	23541.3	CD63	0.595386	0.000758199	7.01641e-05	0.149755	3.97573
91442	142.002	FAAP24	0.780307	0.000759345	7.03176e-05	0.196293	3.97521
112755	29.4572	STX1B	1.30871	0.000766696	7.11902e-05	0.329461	3.97227
4809	3101.33	SNU13	0.549901	0.000783675	7.28726e-05	0.138629	3.96671
29890	1150.32	RBM15B	0.514557	0.000798707	7.44621e-05	0.129887	3.96156
401505	2056.31	TOMM5	0.635145	0.000802388	7.49056e-05	0.160384	3.96014
338761	123.41	C1QL4	0.863927	0.000802712	7.4986e-05	0.21817	3.95988
5202	2328.7	PFDN2	0.651219	0.000809368	7.5709e-05	0.164549	3.95759
8612	1846.78	PLPP2	0.598058	0.000810192	7.58368e-05	0.151132	3.95719
5880	41.0015	RAC2	1.27486	0.000812303	7.60851e-05	0.322226	3.95641
114804	72.0089	RNF157	1.0154	0.00081257	7.62118e-05	0.256673	3.95601
10501	576.296	SEMA6B	0.534613	0.000815363	7.65757e-05	0.135178	3.95487
84319	475.057	CMSS1	0.662131	0.000816705	7.67528e-05	0.167445	3.95432
64780	593.56	MICAL1	0.565447	0.000820893	7.71977e-05	0.143045	3.95294
1854	809.869	DUT	0.577501	0.000831157	7.82194e-05	0.146211	3.94979
56666	345.443	PANX2	0.648773	0.000831157	7.82669e-05	0.164261	3.94965
104	238.501	ADARB1	0.714157	0.000833873	7.86791e-05	0.180873	3.94839
63875	2155.87	MRPL17	0.587547	0.000845825	7.99126e-05	0.148947	3.94466
23593	2255.97	HEBP2	0.588258	0.000848275	8.01971e-05	0.14916	3.94381
91039	2454.34	DPP9	0.521442	0.000852579	8.07106e-05	0.132269	3.94228
91942	345.196	NDUFAF2	0.672477	0.000855108	8.10035e-05	0.170618	3.94141
7295	1462.96	TXN	0.558251	0.000858827	8.14631e-05	0.141686	3.94005
55651	3227.89	NHP2	0.620347	0.000860872	8.1711e-05	0.157476	3.93933
55066	812.145	PDPR	0.588987	0.000866163	8.24298e-05	0.149595	3.93722
10656	615.179	KHDRBS3	0.798006	0.00086735	8.26126e-05	0.20271	3.93669
8974	2442.5	P4HA2	0.516795	0.000880709	8.41996e-05	0.131429	3.93212
4689	19.9647	NCF4	1.50364	0.000880833	8.42666e-05	0.382419	3.93193
308	6353.58	ANXA5	0.593892	0.000889592	8.53826e-05	0.151165	3.92877
10801	7848.08	SEPT9	0.502284	0.000903478	8.68283e-05	0.127979	3.92473
9518	1159.26	GDF15	0.74842	0.000906967	8.72203e-05	0.190746	3.92364
9253	210.124	NUMBL	0.677452	0.000915542	8.83312e-05	0.172793	3.92059
5831	3003.92	PYCR1	0.617952	0.000930694	9.00258e-05	0.157801	3.91601
5522	66.9787	PPP2R2C	0.992256	0.000934382	9.04995e-05	0.253466	3.91475
7089	231.528	TLE2	0.723741	0.000938686	9.10924e-05	0.18495	3.91317
5042	4139.79	PABPC3	0.533871	0.000943833	9.17099e-05	0.136486	3.91154
3787	309.433	KCNS1	0.617684	0.000947154	9.20918e-05	0.157954	3.91054
7164	227.849	TPD52L1	0.678345	0.000948796	9.23107e-05	0.173491	3.90996
641638	1606.87		0.646829	0.000963762	9.40079e-05	0.165618	3.90556
302	6577.76	ANXA2	0.525916	0.000966531	9.46351e-05	0.134714	3.90395
7277	54.9574	TUBA4A	1.03094	0.000966531	9.46406e-05	0.264077	3.90394
90637	2516.21	ZFAND2A	0.591352	0.000966792	9.47745e-05	0.151489	3.90359
23237	28.7398	ARC	1.322	0.000969064	9.5131e-05	0.33874	3.90269
9156	174.728	EXO1	0.766301	0.000980253	9.62907e-05	0.1965	3.89975
5360	3640.16	PLTP	0.575861	0.00100019	9.83115e-05	0.147857	3.89472
92856	1329.97	IMP4	0.635457	0.00100777	9.91827e-05	0.163248	3.89258
9162	6.65803	DGKI	1.53076	0.00100888	9.93554e-05	0.393294	3.89216
114049	623.97	BUD23	0.59761	0.00103068	0.000101696	0.153765	3.88651
23255	307.879	MTCL1	0.629722	0.00103102	0.000101793	0.162037	3.88628
22984	4516.97	PDCD11	0.522997	0.00108301	0.000107603	0.135045	3.87278
391	543.197	RHOG	0.543067	0.00108921	0.000108355	0.140288	3.87108
43	651.235	ACHE	0.619348	0.00109146	0.000108648	0.160021	3.87042
79001	1215.08	VKORC1	0.534304	0.001117	0.00011161	0.138282	3.86386
84134	692.261	TOMM40L	0.640639	0.00113288	0.000113479	0.165977	3.8598
29944	18.023	PNMA3	1.45954	0.00114433	0.000114769	0.378409	3.85704
10897	1458.05	YIF1A	0.569992	0.0011571	0.000116122	0.14789	3.85417
344558	112.98	SH3RF3	0.81521	0.00116536	0.000117097	0.211626	3.85213
55662	1214.52	HIF1AN	0.512572	0.00117762	0.000118476	0.133161	3.84926
1382	819.762	CRABP2	0.837171	0.00120687	0.00012157	0.217847	3.84294
5697	95.0827	PYY	1.51921	0.00123483	0.000124695	0.395967	3.83671
1081	8.66963	CGA	1.55766	0.00123701	0.00012507	0.406068	3.83597
397	489.004	ARHGDIB	0.568327	0.00124066	0.000125517	0.148191	3.83509
10360	821.897	NPM3	0.647198	0.00124366	0.000125898	0.16879	3.83435
55559	927.553	HAUS7	0.569199	0.00124815	0.000126431	0.148488	3.83331
26995	742.504	TRUB2	0.56211	0.00125494	0.000127275	0.146701	3.83167
1305	17.9025	COL13A1	1.45638	0.00126933	0.000129208	0.380459	3.82796
84766	115.549	CRACR2A	0.835014	0.00128002	0.00013046	0.218271	3.82559
89886	7.56719	SLAMF9	1.54925	0.00128752	0.000131304	0.405139	3.824
91775	254.712	NXPE3	0.67665	0.00129019	0.000131657	0.176979	3.82334
83959	739.182	SLC4A11	0.591684	0.00129819	0.000132554	0.154824	3.82166
140680	158.529	C20orf96	0.74337	0.0013017	0.000133107	0.194567	3.82064
6256	544.773	RXRA	0.602596	0.00131806	0.000134913	0.157859	3.81731
1186	774.252	CLCN7	0.523188	0.00132118	0.000135315	0.137083	3.81658
3692	12540.7	EIF6	0.576728	0.00132581	0.000135873	0.151151	3.81556
28972	1063.69	SPCS1	0.521884	0.00133143	0.000136614	0.136826	3.81422
646762	209.889		0.667786	0.00134429	0.000138102	0.175201	3.81154
1296	151.149	COL8A2	0.722098	0.00134517	0.000138277	0.189466	3.81123
283209	78.1299	PGM2L1	0.892988	0.00134939	0.000138879	0.23437	3.81016
65057	553.598	ACD	0.598727	0.00136817	0.000140897	0.157287	3.80659
56978	11.3824	PRDM8	1.5399	0.00136962	0.000141133	0.404581	3.80617
1728	11358.2	NQO1	0.597917	0.00137317	0.000141584	0.157124	3.80538
64897	479.597	C12orf43	0.573445	0.00139101	0.000143772	0.150843	3.80159
29801	638.36	ZDHHC8	0.583215	0.00139101	0.000143755	0.153412	3.80162
101927750	15.3808		1.48233	0.00141705	0.000146906	0.390474	3.79624
84679	232.954	SLC9A7	0.664315	0.00142055	0.000147447	0.175035	3.79533
54914	807.43	FOCAD	0.528205	0.00142748	0.000148256	0.139222	3.79397
25929	732.205	GEMIN5	0.543467	0.00143843	0.000149573	0.143328	3.79178
724102	33.1147		1.20057	0.00148101	0.000154463	0.317293	3.78378
63922	1123.35	CHTF18	0.505852	0.00150295	0.000157127	0.13384	3.77953
63967	213.429	CLSPN	0.653582	0.00155898	0.000164327	0.17344	3.76835
6747	1720.02	SSR3	0.56626	0.0015788	0.000166735	0.150412	3.76472
6122	11786.1	RPL3	0.585842	0.00158927	0.000168039	0.155694	3.76277
100506314	90.3541	GPRC5D-AS1	0.859694	0.00158981	0.000168196	0.228488	3.76254
23549	863.874	DNPEP	0.593788	0.0016247	0.000172599	0.158087	3.75608
6510	828.554	SLC1A5	0.576527	0.00162712	0.000173059	0.153519	3.75541
6183	2876.4	MRPS12	0.613391	0.00163532	0.000174238	0.163409	3.75371
7482	89.126	WNT2B	0.900639	0.00166025	0.000177372	0.240219	3.74924
6147	467.039	RPL23A	0.621105	0.00166025	0.000177621	0.165677	3.74889
8725	1287.57	URI1	0.527012	0.00166264	0.00017798	0.140597	3.74838
10948	924.785	STARD3	0.544303	0.0016771	0.000179633	0.1453	3.74606
63895	131.82	PIEZO2	0.761966	0.0016802	0.00018007	0.203438	3.74545
2052	2188.02	EPHX1	0.507096	0.00170228	0.000182649	0.135519	3.74188
10290	228.893	SPEG	0.690624	0.00171149	0.00018399	0.184657	3.74004
201254	2073.95	CENPX	0.581045	0.00171471	0.000184627	0.155394	3.73917
3297	6005.52	HSF1	0.517194	0.00172816	0.000186291	0.138401	3.73692
55117	20.647	SLC6A15	1.33056	0.001766	0.000190922	0.356647	3.73073
1294	196.767	COL7A1	0.987342	0.00177791	0.000192687	0.264815	3.72842
831	821.831	CAST	0.519321	0.00177791	0.000192905	0.139298	3.72813
644	978.84	BLVRA	0.570478	0.00178511	0.000193881	0.153072	3.72686
100131138	371.454	LINC01405	0.696766	0.00182562	0.000198737	0.187272	3.72062
6134	2015.12	RPL10	0.574219	0.00186015	0.000202845	0.154549	3.71545
79465	73.5075	ULBP3	0.94798	0.00187865	0.000205098	0.255337	3.71265
81554	2186.28	RCC1L	0.511252	0.00189841	0.00020773	0.137825	3.70943
54495	618.771	TMX3	0.557925	0.00190585	0.000208663	0.150453	3.70829
143	679.673	PARP4	0.504482	0.001938	0.000212667	0.136219	3.70347
114794	93.9929	ELFN2	0.878735	0.00194857	0.000213949	0.237371	3.70195
3196	103.681	TLX2	0.80909	0.00195459	0.000214733	0.218613	3.70102
162461	43.4609	TMEM92	1.23721	0.00198391	0.000218326	0.33467	3.69681
4771	487.551	NF2	0.604037	0.00198797	0.000219146	0.163436	3.69586
51234	2068.62	EMC4	0.564854	0.00200466	0.000221362	0.15294	3.6933
5047	19.6198	PAEP	1.40326	0.00200472	0.000221493	0.379964	3.69315
10319	341.713	LAMC3	0.650223	0.00202221	0.000223552	0.176174	3.6908
9487	181.077	PIGL	0.75494	0.0020355	0.000225148	0.204647	3.68899
23170	1814.77	TTLL12	0.54217	0.00203761	0.000225509	0.146986	3.68858
55062	305.816	WIPI1	0.589659	0.00204648	0.000226618	0.159915	3.68733
790955	2140.32	UQCC3	0.638576	0.00204917	0.000227045	0.173204	3.68685
9615	20.6028	GDA	1.36099	0.00206029	0.000228535	0.369313	3.68519
283316	45.1094	CD163L1	1.0803	0.00209027	0.000232775	0.293521	3.6805
326342	5.95761	ADGRE4P	1.48359	0.00209027	0.000232702	0.403085	3.68058
6810	239.062	STX4	0.67044	0.00209495	0.000233428	0.182195	3.67979
94032	61.2074	CAMK2N2	0.946101	0.00210034	0.000234159	0.257163	3.67899
115286	244.618	SLC25A26	0.672073	0.00212679	0.000237507	0.182859	3.67537
84058	525.583	WDR54	0.517991	0.00213483	0.000238672	0.140984	3.67412
138428	351.737	PTRH1	0.636141	0.00215426	0.000241383	0.173277	3.67123
125111	511.646	GJD3	0.552303	0.00216942	0.000243217	0.15052	3.6693
665	468.821	BNIP3L	0.509076	0.00218454	0.000245322	0.138823	3.66709
9695	941.37	EDEM1	0.630819	0.00224225	0.000252512	0.172369	3.6597
9214	19.3078	FCMR	1.33986	0.00225369	0.000254074	0.36627	3.65812
9746	630.006	CLSTN3	0.545434	0.0022704	0.000256384	0.149197	3.6558
1776	15.4474	DNASE1L3	1.43701	0.0022825	0.000258321	0.393285	3.65387
5339	12029.1	PLEC	0.595607	0.00229979	0.000260565	0.163107	3.65165
79931	13.0478	TNIP3	1.46289	0.00231272	0.000262294	0.400797	3.64995
11245	22.6132	GPR176	1.29785	0.00236433	0.000269356	0.356247	3.64312
10815	26.0466	CPLX1	1.29389	0.00237562	0.000271088	0.355321	3.64147
23710	3123.93	GABARAPL1	0.511372	0.00239611	0.000273576	0.140521	3.63912
81890	614.385	QTRT1	0.599203	0.00241895	0.000276638	0.164786	3.63625
5791	26.2162	PTPRE	1.21154	0.00250235	0.000287271	0.334078	3.62652
136288	39.0708	C7orf57	1.09199	0.00250246	0.00028744	0.301125	3.62636
7345	1442.97	UCHL1	0.525989	0.00251367	0.000288884	0.145098	3.62507
9274	688.939	BCL7C	0.603489	0.00257198	0.000295746	0.166756	3.619
9718	1247.99	ECE2	0.558079	0.00259755	0.000299174	0.154336	3.61601
7414	7388.2	VCL	0.511638	0.00263096	0.000304009	0.141655	3.61186
4884	42.1058	NPTX1	1.06288	0.00263096	0.000303874	0.294266	3.61197
4012	93.9185	LNPEP	0.828415	0.00263594	0.000304749	0.2294	3.61123
1	141.164		0.801165	0.00265996	0.000307692	0.222007	3.60874
5172	9.0696	SLC26A4	1.46014	0.00266702	0.000308992	0.404736	3.60764
3428	613.516	IFI16	0.507735	0.00267199	0.000310254	0.14078	3.60658
5939	464.308	RBMS2	0.532731	0.00267237	0.000310465	0.147718	3.60641
25907	389.635	TMEM158	0.602879	0.00272888	0.000317713	0.167447	3.60041
653653	69.0053		0.960816	0.00283585	0.000331231	0.267669	3.58956
2534	560.906	FYN	0.539709	0.00285627	0.000333973	0.150445	3.58741
79172	370.536	CENPO	0.559347	0.0028674	0.000335812	0.155982	3.58598
51550	1194.54	CINP	0.53986	0.00287396	0.00033676	0.150578	3.58525
125050	64.8675	RN7SK	0.968044	0.00292193	0.000343112	0.270376	3.58037
644068	5094.72		0.612408	0.00292215	0.000343503	0.17106	3.58007
285	11.7618	ANGPT2	1.43589	0.00292832	0.000344594	0.401173	3.57924
9350	16.6211	CER1	1.39575	0.0029413	0.00034649	0.390112	3.57781
10535	2436.14	RNASEH2A	0.528668	0.00295221	0.00034796	0.147809	3.5767
6947	109.795	TCN1	1.42084	0.00297304	0.0003506	0.397468	3.57472
161145	27.3755	TMEM229B	1.21191	0.00299605	0.000353877	0.339254	3.57229
7423	778.158	VEGFB	0.55583	0.00301811	0.000357048	0.155697	3.56995
56996	520.931	SLC12A9	0.537479	0.00305113	0.000361335	0.150689	3.56682
84525	7.01171	HOPX	1.44724	0.00305819	0.000362396	0.405837	3.56605
79814	50.0932	AGMAT	0.990483	0.00307537	0.000364976	0.277898	3.56419
89781	331.202	HPS4	0.543083	0.00307537	0.00036496	0.152371	3.56421
4023	14.9674	LPL	1.39546	0.00309446	0.000367822	0.391746	3.56216
2730	502.117	GCLM	0.634362	0.00311824	0.000371038	0.178198	3.55987
8694	565.62	DGAT1	0.516176	0.00313219	0.000373285	0.145063	3.55828
55026	236.181	TMEM255A	0.680297	0.00313558	0.000374082	0.191217	3.55772
90161	270.779	HS6ST2	0.593403	0.0031695	0.000378921	0.166951	3.55435
130589	320.583	GALM	0.562306	0.00318473	0.000381339	0.158277	3.55267
84532	83.107	ACSS1	0.821083	0.00323409	0.000388642	0.231442	3.54768
6229	3591	RPS24	0.661694	0.00324105	0.000390313	0.186574	3.54655
9424	52.5407	KCNK6	0.966317	0.00325299	0.000392157	0.272562	3.54531
7371	397.899	UCK2	0.549408	0.00329764	0.000398571	0.155155	3.54103
54438	60.3605	GFOD1	0.931742	0.00332083	0.000401789	0.263285	3.53891
752	272.318	FMNL1	0.761452	0.0033294	0.000403034	0.215216	3.53809
163071	122.836	ZNF114	0.77886	0.0033554	0.00040723	0.220306	3.53535
790	2448.91	CAD	0.552927	0.00335646	0.000407568	0.156409	3.53513
389	11387.8	RHOC	0.540506	0.00336121	0.000408356	0.152917	3.53462
126353	29.3838	MISP	1.19438	0.00336685	0.000409462	0.337976	3.53391
80206	123.672	FHOD3	0.757497	0.00341214	0.000415551	0.214588	3.53001
79623	26.6937	GALNT14	1.21328	0.00341214	0.00041561	0.34371	3.52997
80273	722.111	GRPEL1	0.556734	0.00341597	0.00041629	0.157736	3.52954
7284	2237.24	TUFM	0.532252	0.00341872	0.000416839	0.150814	3.52919
114757	235.194	CYGB	0.766148	0.00342589	0.000417927	0.217132	3.5285
201232	69.8405	SLC16A13	0.900544	0.00351412	0.000430635	0.255796	3.52056
100188893	1791.82	TOMM6	0.512707	0.00351657	0.000431188	0.145646	3.52022
3775	318.933	KCNK1	0.573113	0.0035327	0.000433387	0.162868	3.51887
83638	520.132	C11orf68	0.538991	0.00353523	0.000434581	0.153203	3.51814
27106	120.102	ARRDC2	0.765319	0.00353523	0.000434305	0.217525	3.51831
64840	220.335	PORCN	0.636406	0.00353523	0.000434032	0.180876	3.51848
3672	56.3205	ITGA1	1.01512	0.00356316	0.00043846	0.288733	3.51578
6208	7582.12	RPS14	0.575299	0.00356825	0.00043931	0.163657	3.51527
8905	104.452	AP1S2	0.856239	0.00357345	0.000440844	0.243641	3.51434
104472718	115.452		0.77577	0.00362334	0.000448777	0.221042	3.5096
11118	15.1675	BTN3A2	1.33145	0.00364088	0.000452121	0.379587	3.50763
6141	2078.45	RPL18	0.612654	0.00369136	0.000459314	0.174873	3.50343
128272	54.5008	ARHGEF19	0.936741	0.00370616	0.000461387	0.26747	3.50223
51295	950.836	ECSIT	0.545369	0.00374454	0.0004664	0.155849	3.49935
57596	22.4569	BEGAIN	1.20954	0.00378786	0.000472505	0.345991	3.49588
85395	641.652	FAM207A	0.588495	0.0037977	0.000474445	0.168392	3.49478
50865	521.555	HEBP1	0.590334	0.00385446	0.000482982	0.169149	3.49002
5269	1255.93	SERPINB6	0.53291	0.00385682	0.000483519	0.152708	3.48972
7070	139.974	THY1	0.762888	0.00386767	0.00048544	0.218676	3.48866
119559	422.616	SFXN4	0.662137	0.0038719	0.00048662	0.189832	3.48802
83957	109.175		0.755718	0.00390838	0.000491694	0.216834	3.48524
54819	304.605	ZCCHC10	0.556342	0.0040092	0.000506885	0.160002	3.47709
6271	820.921	S100A1	0.576711	0.00405442	0.000513859	0.166035	3.47343
9605	150.831	VPS9D1	0.659565	0.00405442	0.000514354	0.189903	3.47317
10272	211.332	FSTL3	0.741308	0.00405442	0.000514563	0.213445	3.47306
101243545	9157.52	LINC02067	0.548963	0.00405442	0.000514444	0.15806	3.47312
6374	13.5999	CXCL5	1.38296	0.00406097	0.000516223	0.398296	3.47219
55775	695.784	TDP1	0.515178	0.00407903	0.000519538	0.148446	3.47048
25979	754.884	DHRS7B	0.509671	0.00409677	0.000522311	0.14692	3.46905
84967	942.774	LSM10	0.558013	0.00413133	0.000527491	0.160978	3.46639
4830	6085.36	NME1	0.523724	0.00414677	0.000529722	0.151136	3.46526
25873	2862.73	RPL36	0.622279	0.00417189	0.000533367	0.179672	3.46341
170463	287.971	SSBP4	0.711048	0.00417189	0.000533764	0.205315	3.46321
140609	511.806	NEK7	0.527601	0.00417425	0.000534799	0.152367	3.46269
50861	5207.74	STMN3	0.542866	0.00420373	0.000539853	0.15689	3.46016
5214	2574.66	PFKP	0.500381	0.00420957	0.000541167	0.14464	3.45951
101926888	56.3517	RALY-AS1	0.968218	0.00425883	0.000548831	0.280179	3.45572
55388	208.854	MCM10	0.602992	0.00427772	0.000552802	0.174589	3.45377
4922	1266.28	NTS	0.597948	0.00429294	0.000555642	0.173198	3.45239
26025	296.115	PCDHGA12	0.687411	0.00431647	0.000559589	0.199222	3.45048
6511	20.4839	SLC1A6	1.24352	0.00432786	0.000561515	0.360488	3.44955
84303	513.908	CHCHD6	0.595032	0.0043465	0.000564477	0.172566	3.44813
2180	251.789	ACSL1	0.600357	0.00434713	0.00056483	0.174119	3.44796
84264	26.2767	HAGHL	1.24457	0.00441148	0.00057445	0.361437	3.4434
55009	2555.37	C19orf24	0.564616	0.0044387	0.000578529	0.164062	3.44149
30968	6353.21	STOML2	0.534716	0.00446727	0.000584071	0.15549	3.43891
64748	342.304	PLPPR2	0.513208	0.00449561	0.000588621	0.149327	3.4368
9200	47.8156	HACD1	0.975459	0.00449995	0.00058947	0.28386	3.43641
353	4728.59	APRT	0.577372	0.00450472	0.000590658	0.168043	3.43587
9060	245.126	PAPSS2	0.593599	0.00464061	0.000612539	0.173263	3.426
79651	862.508	RHBDF2	0.509752	0.00464157	0.000613087	0.1488	3.42576
1468	1049.99	SLC25A10	0.525585	0.00468579	0.00062026	0.153563	3.4226
9241	49.3008	NOG	0.964431	0.00470661	0.000623604	0.281904	3.42113
11262	7.18744	SP140	1.37471	0.00470825	0.000624116	0.401854	3.42091
55505	4500.85	NOP10	0.521366	0.00480285	0.000637858	0.15267	3.41498
2995	1270.8	GYPC	0.532939	0.00480285	0.000637821	0.156058	3.415
2067	569.608	ERCC1	0.650367	0.00483814	0.000642846	0.190563	3.41286
729683	43.2532		1.07962	0.00485807	0.000646223	0.316472	3.41143
113146	144.566	AHNAK2	0.803546	0.00490041	0.000653041	0.235743	3.40857
1890	70.885	TYMP	0.980042	0.00490228	0.000653857	0.287552	3.40823
54976	5205.58	C20orf27	0.528935	0.00493609	0.000659257	0.155296	3.40599
9047	58.3521	SH2D2A	0.986957	0.00493807	0.00065983	0.289791	3.40575
388630	45.2422	TRABD2B	1.00165	0.00495072	0.000662139	0.294187	3.40479
10300	477.89	KATNB1	0.565304	0.00495834	0.000663468	0.166058	3.40425
8936	267.634	WASF1	0.577751	0.00496309	0.000664559	0.169737	3.4038
64129	492.522	TINAGL1	0.633172	0.00498444	0.000667895	0.186094	3.40243
6231	161.005	RPS26	0.694219	0.004993	0.000669354	0.204072	3.40183
1390	346.991	CREM	0.620081	0.00504541	0.00067796	0.182466	3.39834
150726	310.732	FBXO41	0.536808	0.00507796	0.000682967	0.158055	3.39633
10100	41.3018	TSPAN2	1.01024	0.00508964	0.000684856	0.297516	3.39557
55313	305.525	CPPED1	0.575249	0.00512099	0.000691268	0.169539	3.39302
3000	41.0265	GUCY2D	1.03724	0.00515428	0.000696133	0.305872	3.3911
56654	276.158	NPDC1	0.586347	0.00538902	0.000733284	0.173639	3.37682
492	18.7095	ATP2B3	1.23728	0.00554302	0.00075626	0.367328	3.36833
4157	47.2299	MC1R	0.962002	0.00554817	0.00075731	0.285635	3.36794
3714	418.063	JAG2	0.543347	0.00556105	0.00075985	0.161373	3.36702
113655	734.342	MFSD3	0.594185	0.00556164	0.000760539	0.176485	3.36677
728695	5.92995	SPANXB1	1.35698	0.0055644	0.000761613	0.403098	3.36638
29781	709.636	NCAPH2	0.526266	0.00557247	0.000763065	0.156354	3.36586
29985	2110.24	SLC39A3	0.503919	0.00558675	0.000765371	0.149752	3.36502
1847	136.539	DUSP5	0.713411	0.00577874	0.000794201	0.212653	3.35481
5173	495.02	PDYN	1.16706	0.00581351	0.000799344	0.348062	3.35302
101929407	30.0777		1.08069	0.00582726	0.000801599	0.32238	3.35224
148808	376.753	MFSD4A	0.566503	0.00583844	0.000803502	0.169026	3.35159
2879	4937.43	GPX4	0.574443	0.00584629	0.000804948	0.17142	3.35109
100505839	5.82734	SH3PXD2A-AS1	1.33624	0.00587103	0.000808722	0.398901	3.34979
114805	125.414	GALNT13	0.663484	0.00591502	0.000815151	0.198197	3.3476
10301	41.6644	DLEU1	0.983826	0.00591678	0.000815763	0.293908	3.34739
80325	159.771	ABTB1	0.67378	0.00613527	0.00085049	0.201983	3.33582
100506144	234.693	TMEM35B	0.657032	0.00616343	0.00085555	0.19706	3.33417
10534	1379.52	SSSCA1	0.502497	0.00625768	0.00087099	0.150937	3.32919
5600	41.3024	MAPK11	0.985097	0.00641102	0.000895531	0.296587	3.32144
29780	33.8115	PARVB	1.04054	0.00647151	0.000906004	0.313587	3.3182
26472	2479.14	PPP1R14B	0.558059	0.00650298	0.000911628	0.168269	3.31647
6717	312.46	SRI	0.54418	0.00654449	0.000919494	0.164203	3.31407
94274	1466.74	PPP1R14A	0.535552	0.00660687	0.000929498	0.161747	3.31104
5774	181.137	PTPN3	0.607756	0.00660687	0.000929374	0.183552	3.31108
7351	1263.84	UCP2	0.501219	0.00666275	0.000937777	0.151492	3.30856
51162	858.142	EGFL7	0.556277	0.0066929	0.000943275	0.168216	3.30692
9353	33.6035	SLIT2	1.02552	0.00676757	0.000957184	0.310499	3.30282
4319	33.7018	MMP10	1.28151	0.00680487	0.000963311	0.388216	3.30103
575	71.6694	ADGRB1	0.836542	0.00683328	0.000969469	0.253556	3.29924
158326	18.0275	FREM1	1.22642	0.00683328	0.000969468	0.371728	3.29924
2702	608.679	GJA5	0.59033	0.00689225	0.000980017	0.179094	3.2962
55973	479.223	BCAP29	0.544327	0.00691434	0.00098486	0.165207	3.29482
2184	384.87	FAH	0.517922	0.00693482	0.000988644	0.157244	3.29374
2874	488.648	GPS2	0.519397	0.00698416	0.000996552	0.1578	3.2915
9687	156.747	GREB1	0.626774	0.00706567	0.00101039	0.190647	3.28762
3560	52.4282	IL2RB	1.33425	0.00711624	0.00101896	0.406133	3.28524
9709	179.125	HERPUD1	0.610941	0.00716344	0.00102706	0.186092	3.28301
2487	38.475	FRZB	0.978115	0.00716344	0.00102679	0.297926	3.28308
898	405.318	CCNE1	0.558122	0.00720396	0.00103422	0.170105	3.28105
238	15.82	ALK	1.26095	0.00725449	0.00104329	0.384602	3.27858
84951	6.50161	TNS4	1.32538	0.00728748	0.00104895	0.404443	3.27706
114783	78.0858	LMTK3	0.829377	0.00730296	0.001053	0.25317	3.27597
9349	896.19	RPL23	0.531204	0.00731738	0.00105782	0.162216	3.27468
10969	2936.93	EBNA1BP2	0.507659	0.00738585	0.00107003	0.155179	3.27143
10295	718.537	BCKDK	0.542112	0.00742878	0.00107718	0.165806	3.26955
101927905	33.5571	LINC02449	1.024	0.00748186	0.00108768	0.313457	3.26681
10459	430.431	MAD2L2	0.528876	0.00749784	0.00109094	0.161936	3.26596
2149	449.951	F2R	0.534883	0.00750697	0.00109315	0.163804	3.26539
25884	20.7412	CHRDL2	1.16346	0.00763773	0.00111369	0.356877	3.26011
80772	174.88	CPTP	0.623276	0.00764482	0.00111534	0.191207	3.25969
84876	486.955		0.524748	0.00765142	0.0011176	0.161009	3.25912
23766	394.553		0.55261	0.00766325	0.00112076	0.1696	3.25831
6155	3361.24	RPL27	0.573591	0.00766325	0.00112042	0.176034	3.2584
57520	100.302	HECW2	0.7488	0.00769965	0.00112753	0.229933	3.25661
51293	3380.4	CD320	0.522531	0.00770377	0.00112861	0.160466	3.25633
2786	185.026	GNG4	0.62762	0.00776171	0.00113836	0.192883	3.25389
23022	1053.26	PALLD	0.518745	0.00776171	0.00113856	0.159425	3.25384
6194	18272.9	RPS6	0.512213	0.00776223	0.00113961	0.157431	3.25358
4013	147.291	VWA5A	0.630805	0.007798	0.00114778	0.194001	3.25155
117581	91.4763	TWIST2	0.845983	0.00792111	0.00116937	0.260603	3.24625
222183	29.1276	SRRM3	1.05006	0.00792314	0.00117017	0.323487	3.24605
79840	468.325	NHEJ1	0.532263	0.00807488	0.0011951	0.164276	3.24005
4828	171.828	NMB	0.626461	0.0081892	0.00121356	0.193611	3.23567
51070	979.431	NOSIP	0.556634	0.0082105	0.00121723	0.172076	3.23481
1163	240.462	CKS1B	0.597924	0.00824883	0.00122549	0.184951	3.23288
113235	166.222	SLC46A1	0.634786	0.00827312	0.00123065	0.196426	3.23168
4501	386.095	MT1X	0.595404	0.00833796	0.00124551	0.184436	3.22825
1917	1688.34	EEF1A2	0.578195	0.00833975	0.00124682	0.179122	3.22795
1289	796.625	COL5A1	1.03239	0.00836174	0.00125167	0.319939	3.22684
55803	304.543	ADAP2	0.534669	0.00838464	0.00125563	0.165741	3.22593
56052	273.462	ALG1	0.583651	0.008395	0.00125823	0.180958	3.22534
219855	18.8452	SLC37A2	1.19356	0.00862816	0.00129803	0.371085	3.21642
196483	56.5634	EEF2KMT	0.863628	0.00865795	0.00130576	0.268649	3.21471
1735	57.4299	DIO3	0.924393	0.00870895	0.00131617	0.287755	3.21243
8325	42.6778	FZD8	0.986523	0.00873674	0.00132201	0.307217	3.21116
83648	64.9741	FAM167A	0.809415	0.00873741	0.00132279	0.252076	3.21099
10799	144.738	RPP40	0.686064	0.0087424	0.00132451	0.213686	3.21062
643314	246.087	MACF1	0.53082	0.00875715	0.00132838	0.165376	3.20978
493869	482.31	GPX8	0.532716	0.00878378	0.00133462	0.166036	3.20843
132158	191.35	GLYCTK	0.645727	0.00882981	0.00134382	0.201383	3.20645
51172	142.442	NAGPA	0.630651	0.00903415	0.00137888	0.197138	3.19904
84419	23.3779	C15orf48	1.11513	0.00909342	0.00138906	0.348814	3.19691
430	87.603	ASCL2	0.805405	0.009103	0.00139109	0.251965	3.19649
3897	4581.67	L1CAM	0.560439	0.0092526	0.00141858	0.17564	3.19084
23625	691.036	FAM89B	0.514002	0.00934574	0.00143477	0.161252	3.18756
129804	27.1756	FBLN7	1.1191	0.00934574	0.00143619	0.351115	3.18728
116159	86.0843	CYYR1	0.820454	0.00934574	0.00143618	0.257415	3.18728
4846	57.5217	NOS3	0.833946	0.00935312	0.00143809	0.26168	3.1869
219927	766.705	MRPL21	0.505468	0.00950728	0.00147308	0.158956	3.17993
84168	183.326	ANTXR1	0.584128	0.00950728	0.0014728	0.183689	3.17999
205251	1000.84	LINC00116	0.55638	0.00950989	0.00147408	0.174977	3.17974
64403	378.063	CDH24	0.508176	0.00951424	0.00147535	0.15983	3.17949
2313	8.37672	FLI1	1.29086	0.00953879	0.00148035	0.40612	3.17851
122704	839.219	MRPL52	0.55869	0.00955336	0.00148381	0.175809	3.17783
762	16.2789	CA4	1.23262	0.00970108	0.00151305	0.388573	3.17217
23043	148.825	TNIK	0.629758	0.0097555	0.00152374	0.198654	3.17012
7481	205.577	WNT11	0.6344	0.0098586	0.00154478	0.20037	3.16614
9308	81.9921	CD83	0.780076	0.00988926	0.00155144	0.246479	3.16489
149773	21.5467	APCDD1L-AS1	1.15657	0.00992172	0.00155715	0.365561	3.16382
226	13053.6	ALDOA	0.515425	0.00995014	0.00156286	0.162967	3.16275
2582	434.212	GALE	0.593932	0.00999037	0.00157105	0.18788	3.16123
9689	274.541	BZW1	0.573915	0.0100451	0.00158279	0.181673	3.15906
255167	133.54	LINC01018	0.627732	0.0101093	0.00159607	0.198862	3.15662
55850	644.92	USE1	0.556725	0.0103095	0.00163299	0.176741	3.14995
25858	54.3885	CATSPERZ	0.908752	0.0103167	0.0016368	0.28856	3.14927
84154	453.191	RPF2	0.52533	0.0103167	0.00163617	0.166804	3.14938
51491	1022.95	NOP16	0.500211	0.0103426	0.0016431	0.158891	3.14815
10943	344.298	MSL3	0.508252	0.0103951	0.00165355	0.16154	3.14629
10539	1303.89	GLRX3	0.527259	0.0104201	0.00165894	0.167632	3.14534
11015	94.8436	KDELR3	0.724484	0.0104201	0.00166142	0.230368	3.1449
8470	54.9431	SORBS2	0.893624	0.0104709	0.00167215	0.28432	3.14302
150946	159.82	GAREM2	0.668131	0.0104977	0.00167905	0.212658	3.14181
252969	365.507	NEIL2	0.500512	0.0104977	0.00167899	0.159306	3.14182
103695435	76.6063	BBOX1-AS1	0.761243	0.0105336	0.00168677	0.242398	3.14047
100507392	7.25318	SENCR	1.27029	0.0105442	0.00169093	0.404582	3.13975
221823	160.6	PRPS1L1	0.591878	0.0107406	0.00172529	0.188866	3.13385
84331	153.317	MCRIP2	0.719826	0.0107746	0.00173143	0.22977	3.13281
6217	6939.87	RPS16	0.526397	0.0107855	0.00173616	0.16807	3.13201
90480	8039.48	GADD45GIP1	0.511945	0.0108654	0.00175281	0.163602	3.1292
9201	120.646	DCLK1	0.858063	0.0109277	0.00176627	0.274409	3.12695
57622	32.6788	LRFN1	1.01744	0.0109532	0.00177176	0.325473	3.12604
6176	21044.4	RPLP1	0.538761	0.011029	0.00178816	0.172496	3.12333
55315	100	SLC29A3	0.745335	0.0112789	0.00183363	0.239201	3.11593
10863	28.623	ADAM28	1.05499	0.0114106	0.00186074	0.339051	3.1116
91107	27.7222	TRIM47	1.04737	0.0114453	0.00186783	0.336722	3.11048
7582	119.866	ZNF33B	0.638318	0.0114822	0.00187601	0.2053	3.10919
50649	210.739	ARHGEF4	0.540236	0.011536	0.00188696	0.173851	3.10747
6236	92.9726	RRAD	0.71633	0.0116267	0.00190253	0.230699	3.10504
133308	181.932	SLC9B2	0.556835	0.0116956	0.00191672	0.17946	3.10284
943	6.42394	TNFRSF8	1.25466	0.0119942	0.0019799	0.405614	3.09323
4923	26.9603	NTSR1	1.05557	0.0119973	0.00198118	0.341271	3.09304
23149	42.1696	FCHO1	0.905121	0.012094	0.00199865	0.292878	3.09043
93343	549.92	MVB12A	0.527793	0.0121396	0.00200846	0.170863	3.08898
64951	146.896	MRPS24	0.678464	0.012178	0.00201651	0.219725	3.08779
51020	1135.04	HDDC2	0.510128	0.0123475	0.00205058	0.165475	3.08281
6193	6150.85	RPS5	0.538317	0.0124734	0.00208085	0.174867	3.07844
56655	1376.27	POLE4	0.507185	0.0124798	0.0020827	0.164768	3.07818
9978	306.106	RBX1	0.505517	0.0124948	0.00208599	0.164251	3.07771
50507	38.8151	NOX4	0.927818	0.0125447	0.00209667	0.301613	3.07619
6170	28.3466	RPL39	1.09029	0.0126639	0.00212213	0.354846	3.07258
23179	39.7011	RGL1	0.91363	0.0127299	0.00213797	0.297564	3.07037
9379	225.677	NRXN2	0.600497	0.012774	0.00214777	0.195665	3.069
23576	222.088	DDAH1	0.528634	0.0127868	0.00215072	0.172273	3.06859
94	77.1345	ACVRL1	0.767111	0.0128608	0.00216478	0.250147	3.06664
1264	269.47	CNN1	0.750925	0.0129213	0.00217577	0.24499	3.06513
9542	23.225	NRG2	1.07947	0.0131606	0.00222759	0.352989	3.05808
3982	187.236	LIM2	0.579873	0.0132688	0.00225087	0.189813	3.05496
6207	217.05	RPS13	0.604561	0.0132751	0.00225526	0.197933	3.05438
57608	176.806	JCAD	0.616262	0.0133049	0.00226283	0.20183	3.05337
149345	259.835	SHISA4	0.553191	0.0134872	0.00230227	0.181482	3.04819
26578	304.899	OSTF1	0.508294	0.0136372	0.00233128	0.166959	3.04442
7107	175.318	GPR137B	0.55882	0.013727	0.00234967	0.183698	3.04206
10297	94.5118	APC2	0.670288	0.0137765	0.00236198	0.220454	3.04048
340602	49.0046	CXorf67	0.84172	0.013812	0.00237067	0.276938	3.03938
3956	7497.48	LGALS1	0.526398	0.0140498	0.00241938	0.173543	3.03325
2849	5.89659	GPR26	1.22345	0.0140987	0.00243289	0.40357	3.03157
728975	292.513		0.520762	0.0140987	0.00243308	0.171781	3.03154
10998	201.415	SLC27A5	0.6651	0.014115	0.00243679	0.219427	3.03108
8644	18.3594	AKR1C3	1.1122	0.014129	0.00244097	0.366993	3.03056
2013	118.909	EMP2	0.621594	0.0142762	0.00246909	0.205343	3.0271
100128164	8.84831		1.22103	0.0143609	0.00248642	0.403646	3.02499
10071	17.9664	MUC12	1.14848	0.0144207	0.00249857	0.37985	3.02351
728658	41740.8	RPL13AP5	0.505013	0.0144319	0.00250323	0.16706	3.02295
4240	1387.88	MFGE8	0.560683	0.0146443	0.00254831	0.185808	3.01755
80757	52.7068	TMEM121	0.877355	0.0148955	0.00260505	0.291396	3.01086
64788	146.755	LMF1	0.648665	0.0150056	0.00262901	0.215641	3.00808
104169670	156.096	TMEM5-AS1	0.557139	0.0150179	0.00263304	0.185242	3.00762
241	4.63415	ALOX5AP	1.18475	0.0152463	0.00268262	0.394661	3.00194
677842	91.0575	SNORA50C	0.749324	0.0152485	0.00268395	0.249625	3.00179
126119	719.494	JOSD2	0.502641	0.015347	0.00270226	0.167562	2.99972
376497	57.4388	SLC27A1	0.783141	0.0155035	0.00273368	0.261378	2.9962
23657	311.453	SLC7A11	0.713724	0.0155243	0.00273901	0.238257	2.99561
80201	21.3764	HKDC1	1.1093	0.015534	0.00274199	0.370349	2.99527
115701	10.0503	ALPK2	1.2104	0.0156462	0.00276374	0.404429	2.99286
200185	1593.44	KRTCAP2	0.510342	0.0156914	0.00277761	0.170607	2.99133
8677	214.926	STX10	0.588699	0.0158184	0.002808	0.19702	2.98801
29952	945.467	DPP7	0.522733	0.0158705	0.00281923	0.175015	2.98679
794	29.2329	CALB2	0.978354	0.0158924	0.00282512	0.32763	2.98615
151354	8.17014	FAM84A	1.20729	0.0159934	0.00284608	0.404601	2.98389
6169	1696.38	RPL38	0.510699	0.0161118	0.00287016	0.1713	2.98131
22798	8.01792	LAMB4	1.20826	0.0162822	0.00290867	0.405833	2.97723
154064	6.18445	RAET1L	1.2058	0.016294	0.00291383	0.405082	2.97669
84830	25.9314	ADTRP	1.0282	0.016396	0.0029372	0.345703	2.97424
64123	4.52141	ADGRL4	1.17068	0.0165056	0.00295992	0.39392	2.97187
10590	8.39681	SCGN	1.20698	0.0165056	0.00295957	0.406129	2.97191
196410	207.547	METTL7B	0.576005	0.0167667	0.00301095	0.194162	2.96662
79414	236.908	LRFN3	0.567312	0.0169185	0.00304772	0.191473	2.96288
6227	1108.07	RPS21	0.53741	0.0169845	0.00306067	0.181461	2.96158
29984	448.65	RHOD	0.541438	0.0170151	0.00306725	0.182861	2.96092
1009	8.00868	CDH11	1.20137	0.0170949	0.00308378	0.405968	2.95926
84675	26.3935	TRIM55	1.00825	0.0171359	0.00309438	0.340833	2.9582
2046	14.0655	EPHA8	1.15556	0.0171753	0.00310257	0.390736	2.95739
54532	134.791	USP53	0.633902	0.0171946	0.00310821	0.214386	2.95683
729993	31.7904	SHISA9	0.987902	0.0174261	0.00315659	0.334648	2.95206
79156	48.8753	PLEKHF1	0.795816	0.0180929	0.00329434	0.270792	2.93885
100507043	183.04	TUNAR	0.595949	0.0181046	0.00329874	0.202812	2.93844
10455	237.605	ECI2	0.577962	0.0181046	0.00329833	0.196688	2.93847
23596	125.631	OPN3	0.624212	0.0181152	0.00330181	0.212451	2.93815
4851	753.191	NOTCH1	0.529061	0.0182779	0.00333947	0.180282	2.93463
5021	183.733	OXTR	1.1128	0.0183867	0.00336576	0.379511	2.93219
54407	297.923	SLC38A2	0.507047	0.0184051	0.00337153	0.172956	2.93166
11172	188.398	INSL6	0.555456	0.0184051	0.00337192	0.18947	2.93163
7053	15.607	TGM3	1.11834	0.0184219	0.00337614	0.381524	2.93124
6137	5843.36	RPL13	0.528953	0.0185247	0.00340425	0.180612	2.92866
102724352	3.92404		1.12286	0.018641	0.00343027	0.383714	2.92629
5947	143.016	RBP1	0.732773	0.0186591	0.00343478	0.250445	2.92588
5909	92.2186	RAP1GAP	0.642396	0.0186798	0.00344093	0.219598	2.92533
55615	171.548	PRR5	0.54249	0.0187722	0.00346502	0.185584	2.92316
9750	106.905	RIPOR2	0.657819	0.0191916	0.0035628	0.225707	2.91448
23529	68.1509	CLCF1	0.749602	0.0192081	0.00356827	0.257241	2.914
11152	172.042	WDR45	0.600634	0.0195408	0.0036374	0.206545	2.90801
170690	144.438	ADAMTS16	0.603875	0.0196117	0.0036523	0.207751	2.90673
653140	11.9994	FAM228A	1.16319	0.0196449	0.00366414	0.40031	2.90572
2863	18.8304	GPR39	1.05962	0.0196555	0.00366735	0.364704	2.90544
9630	263.156	GNA14	0.584111	0.0197178	0.00368274	0.201131	2.90413
56301	61.4911	SLC7A10	0.774312	0.0201025	0.00376835	0.267287	2.89693
23345	69.4575	SYNE1	0.791242	0.0201583	0.0037823	0.273241	2.89577
84649	27.5023	DGAT2	0.951666	0.0201756	0.00378836	0.328697	2.89527
11224	3377.96	RPL35	0.520256	0.0203374	0.00382892	0.1799	2.89192
1474	233.642	CST6	0.551944	0.0203841	0.00384153	0.190925	2.89089
3310	201.674	HSPA6	1.08605	0.0204936	0.00386601	0.375939	2.88889
400451	181.579	FAM174B	0.542928	0.0205197	0.0038735	0.187976	2.88828
57537	48.6224	SORCS2	0.855032	0.0205687	0.00388753	0.296151	2.88715
283416	18.5568		1.0528	0.0207911	0.00393984	0.365182	2.88294
79968	127.858	WDR76	0.581166	0.0209764	0.00398667	0.201849	2.87921
9290	11.74	GPR55	1.13184	0.0209764	0.00398726	0.393114	2.87917
954	65.4055	ENTPD2	0.799235	0.0211503	0.00403089	0.277924	2.87573
8828	95.7302	NRP2	0.643276	0.0211604	0.00403548	0.223719	2.87538
5179	112.943	PENK	0.596498	0.0213907	0.00409008	0.207757	2.87113
6206	509.926	RPS12	0.550788	0.0214393	0.0041044	0.191911	2.87002
343637	50.0987	RSPO4	0.78408	0.0215111	0.0041236	0.273337	2.86855
253982	12.5706	ASPHD1	1.11129	0.0218519	0.00419193	0.38811	2.86335
54550	20.5654	NECAB2	1.06714	0.0219694	0.00422677	0.37303	2.86072
55003	381.777	PAK1IP1	0.511377	0.0220183	0.00424192	0.178829	2.85959
7409	90.1545	VAV1	0.649979	0.0228207	0.00443498	0.228428	2.84544
284578	16.7753		1.06906	0.0228959	0.00446379	0.375983	2.84338
1951	93.2659	CELSR3	0.641067	0.0230303	0.00450247	0.225678	2.84063
4831	295.316	NME2	0.671697	0.0234959	0.0046175	0.237133	2.83257
343578	26.2993	ARHGAP40	0.947713	0.0239585	0.00472489	0.335448	2.82522
56265	124.006	CPXM1	0.63842	0.0244602	0.00485441	0.226668	2.81654
84256	229.377	FLYWCH1	0.511298	0.0245533	0.00487443	0.181619	2.81522
256355	227.456		0.566609	0.0246942	0.00491012	0.201434	2.81287
130612	302.047	TMEM198	0.503203	0.0247148	0.00491731	0.178923	2.8124
26232	80.5306	FBXO2	0.692221	0.0247734	0.00493207	0.246216	2.81144
54991	188.394	C1orf159	0.533985	0.0249982	0.00499157	0.190194	2.80758
146542	81.8233	ZNF688	0.671193	0.0250214	0.00499864	0.239104	2.80712
153733	65.1811	CCDC112	0.711906	0.0251566	0.00503037	0.253792	2.80508
84824	7.25415	FCRLA	1.13509	0.0254418	0.00510173	0.405313	2.80054
51063	184.524	CALHM2	0.522525	0.0255943	0.00513871	0.186736	2.79821
677822	106.502		0.608303	0.0260601	0.00526318	0.217993	2.79047
54932	147.788	EXD3	0.534403	0.0261164	0.0052823	0.191591	2.78929
6160	448.454	RPL31	0.561895	0.0262022	0.00530992	0.201569	2.78761
55321	181.195	TMEM74B	0.582754	0.0262571	0.00532267	0.20911	2.78683
4155	212.097	MBP	0.527512	0.0263889	0.00535765	0.189432	2.7847
100874048	31.0505	DGUOK-AS1	0.897736	0.0265137	0.00539293	0.322628	2.78258
3795	102.367	KHK	0.625821	0.0266518	0.00543211	0.225097	2.78023
55620	58.5759	STAP2	0.784151	0.0267947	0.00546851	0.282266	2.77806
196500	252.76	PIANP	0.508244	0.0268796	0.00549424	0.18305	2.77653
27445	58.2356	PCLO	0.78463	0.0269388	0.00550972	0.282687	2.77562
114088	22.0293	TRIM9	0.997508	0.027111	0.0055534	0.359715	2.77305
286002	11.1742	SLC26A4-AS1	1.11621	0.0275473	0.00566689	0.40348	2.76646
9942	100.199	XYLB	0.603377	0.027728	0.00571898	0.21834	2.76347
199953	169.023	TMEM201	0.523091	0.0278713	0.00575969	0.189446	2.76116
6990	53.7385	DYNLT3	0.776403	0.0278742	0.00576203	0.281201	2.76102
56136	18.9431	PCDHA13	1.02274	0.0281309	0.00584176	0.371026	2.75653
27071	19.6253	DAPP1	1.00671	0.0281535	0.00585144	0.365281	2.75599
352909	54.7647	DNAAF3	0.719573	0.0282738	0.00589033	0.261299	2.75382
343171	34.4216	OR2W3	0.856643	0.028282	0.00589408	0.311097	2.75362
7099	63.2595	TLR4	0.70437	0.028516	0.00595889	0.256131	2.75003
80323	21.096	CCDC68	0.994223	0.0285666	0.00597479	0.361646	2.74916
4337	77.6232	MOCS1	0.663457	0.0285709	0.00597784	0.241346	2.74899
51251	126.95	NT5C3A	0.548772	0.0287813	0.00604492	0.199892	2.74533
64858	67.0004	DCLRE1B	0.761009	0.028991	0.00609802	0.277491	2.74246
6583	19.9816	SLC22A4	0.998645	0.0292646	0.00617263	0.364673	2.73847
6164	192.91	RPL34	0.556318	0.029322	0.00618965	0.203217	2.73756
126767	9.54741	AADACL3	1.09804	0.029634	0.00626722	0.401703	2.73346
64146	183.433	PDF	0.550658	0.029634	0.00626849	0.201456	2.7334
64776	174.76	C11orf1	0.598462	0.0298555	0.00633213	0.219211	2.73007
6610	278.44	SMPD2	0.500755	0.0299656	0.00637079	0.183557	2.72806
29107	192.719	NXT1	0.583471	0.030203	0.00643038	0.214119	2.72499
388228	109.963	SBK1	0.608419	0.0305274	0.00651962	0.223648	2.72043
1143	80.6726	CHRNB4	0.714497	0.0308598	0.0066146	0.263104	2.71565
3488	112.13	IGFBP5	0.751179	0.0308598	0.00661135	0.276595	2.71581
6404	19.0577	SELPLG	0.984903	0.0310065	0.00665187	0.362926	2.71379
6367	9.68776	CCL22	1.08946	0.0310152	0.00665566	0.40148	2.7136
56138	31.0194	PCDHA11	0.885903	0.0310598	0.00667883	0.326607	2.71245
147	82.4784	ADRA1B	0.619812	0.0310598	0.0066782	0.228504	2.71248
692203	14.9659		1.03027	0.0313697	0.00676117	0.380399	2.70838
100616345	417.662	MIR4426	0.506065	0.0315152	0.00679844	0.186977	2.70656
51022	93.1244	GLRX2	0.616901	0.031902	0.00689784	0.228335	2.70174
57333	41.8066	RCN3	0.79743	0.0320278	0.00692904	0.295319	2.70024
221143	107.684	EEF1AKMT1	0.650739	0.0322215	0.00697901	0.241207	2.69784
10622	74.2728	POLR3G	0.68584	0.0323726	0.00701983	0.254401	2.6959
4858	9.36056	NOVA2	1.07937	0.0327738	0.00712117	0.401086	2.69112
126364	7.07031	LRRC25	1.08986	0.033362	0.0072845	0.406126	2.68355
143903	45.7968	LAYN	0.77612	0.0336421	0.00737295	0.28965	2.67951
54898	133.138	ELOVL2	0.553233	0.0336421	0.00737289	0.206467	2.67952
79096	164.3	C11orf49	0.508725	0.0342882	0.00754229	0.190398	2.6719
1310	12.3615	COL19A1	1.0407	0.0343411	0.00755835	0.389601	2.67119
203260	109.35	CCDC107	0.614219	0.034588	0.00763648	0.23024	2.66773
85302	190.691	FBF1	0.539944	0.0348088	0.00768957	0.202575	2.6654
9179	155.081	AP4M1	0.527169	0.0348139	0.00769289	0.197793	2.66526
57823	9.67585	SLAMF7	1.07324	0.0348794	0.00770955	0.402786	2.66453
360132	4.37319	FKBP9P1	1.02022	0.0351627	0.00779195	0.383406	2.66095
29880	95.7645	ALG5	0.659103	0.0352862	0.00782593	0.247831	2.65949
92659	96.4203	MAFG-AS1	0.581823	0.0355297	0.00789771	0.219026	2.65641
102724094	19.9376		0.975161	0.0360264	0.00803959	0.36793	2.6504
100287616	45.7492	LOXL1-AS1	0.770649	0.036075	0.00805952	0.290858	2.64957
1236	3.98188	CCR7	0.985381	0.0365651	0.00819189	0.372678	2.64406
199857	114.857	ALG14	0.578869	0.0367776	0.00826018	0.219165	2.64125
23025	31.7305	UNC13A	0.869768	0.0368638	0.00828415	0.329425	2.64026
11117	116.817	EMILIN1	0.595851	0.0373703	0.00841434	0.226131	2.63498
79798	121.816	ARMC5	0.591312	0.0373829	0.00841951	0.224427	2.63477
7011	161.724	TEP1	0.541892	0.0377884	0.00852029	0.205986	2.63073
51207	36.0888	DUSP13	0.879073	0.0379355	0.0085582	0.334348	2.62922
5268	3.41327	SERPINB5	0.981264	0.0379355	0.00855777	0.373213	2.62923
9024	118.671	BRSK2	0.537164	0.0379924	0.00858338	0.204383	2.62822
619434	3.31063	LINC00051	0.981935	0.0382389	0.00865296	0.374004	2.62547
56146	8.67172	PCDHA2	1.05731	0.0382806	0.00867374	0.402838	2.62465
4782	161.148	NFIC	0.572604	0.0391171	0.00892994	0.218992	2.61472
728192	3.45611		0.978466	0.0392883	0.00897742	0.374473	2.61291
93611	164.059	FBXO44	0.50787	0.0393306	0.00899343	0.194415	2.6123
4356	20.2235	MPP3	0.931046	0.0393991	0.00901568	0.356523	2.61146
5069	9.91368	PAPPA	1.04791	0.0393991	0.00901894	0.401295	2.61134
633	54.1123	BGN	0.683573	0.0395523	0.00906392	0.261942	2.60963
342850	7.89108	ANKRD62	1.0562	0.0400328	0.00921407	0.405605	2.60401
10231	19.7471	RCAN2	0.940437	0.0404531	0.00933357	0.361764	2.59959
256933	163.9	NPB	0.543101	0.0406392	0.00938415	0.209067	2.59773
3002	4.49877	GZMB	0.994223	0.040708	0.00940513	0.38284	2.59697
7347	91.0294	UCHL3	0.606316	0.0407246	0.00941151	0.233492	2.59673
401474	90.866	SAMD12	0.574684	0.0411749	0.00955675	0.22176	2.59147
8714	3.71727	ABCC3	1.00164	0.0412326	0.00957789	0.386628	2.59071
131578	9.19907	LRRC15	1.04343	0.0412989	0.00959587	0.402858	2.59006
143425	36.4366	SYT9	0.775137	0.0414156	0.00964369	0.299471	2.58835
5971	96.994	RELB	0.59999	0.0414468	0.00965355	0.231836	2.588
84258	82.9089	SYT3	0.630755	0.0415783	0.00969538	0.243863	2.58651
4129	63.0956	MAOB	0.649871	0.0416428	0.00971483	0.251321	2.58582
3087	57.4187	HHEX	0.834045	0.041935	0.00980136	0.322928	2.58276
3431	18.0821	SP110	0.954856	0.0424019	0.00993169	0.370358	2.5782
29015	121.169	SLC43A3	0.580789	0.042425	0.00993974	0.225294	2.57792
1489	103.308	CTF1	0.553691	0.0425097	0.00996226	0.214848	2.57714
100506994	44.1342	PTPRG-AS1	0.736065	0.0425752	0.00998027	0.285683	2.57651
7781	7.16029	SLC30A3	1.04403	0.0430334	0.0101253	0.405996	2.57152
29914	138.928	UBIAD1	0.504179	0.0437039	0.010301	0.196518	2.56556
28971	121.678	AAMDC	0.540751	0.0439275	0.0103852	0.211006	2.56273
349667	127.858	RTN4RL2	0.532333	0.0441247	0.0104539	0.207907	2.56044
27128	9.44671	CYTH4	1.03819	0.0441247	0.0104458	0.405431	2.56071
387856	23.6172	CCDC184	0.910291	0.0448696	0.0106752	0.356536	2.55315
10184	91.3468	LHFPL2	0.569853	0.0452475	0.0107991	0.223548	2.54913
148641	76.8633	SLC35F3	0.590441	0.0457535	0.0109542	0.232077	2.54416
283807	36.8743	FBXL22	0.798516	0.0458253	0.01098	0.313964	2.54334
6276	37.8524	S100A5	0.793143	0.0460775	0.0110692	0.312199	2.54051
29995	51.4439	LMCD1	0.705041	0.0464683	0.0111834	0.277913	2.53691
148022	64.5274	TICAM1	0.664224	0.0465883	0.0112298	0.261973	2.53547
1840	67.0576	DTX1	0.693889	0.0466668	0.0112604	0.273776	2.53451
57149	117.424	LYRM1	0.557932	0.0470221	0.0113667	0.22042	2.53122
26085	214.881	KLK13	0.526776	0.0471229	0.0113979	0.208191	2.53026
59283	48.6218	CACNG8	0.701235	0.0473176	0.0114678	0.277375	2.52811
285973	38.9442	ATG9B	0.755178	0.0473176	0.0114661	0.298706	2.52816
239	51.2262	ALOX12	0.71999	0.0481852	0.0117533	0.285771	2.51947
84650	117.154	EBPL	0.615097	0.048725	0.0119185	0.244615	2.51455
57449	101.817	PLEKHG5	0.595567	0.0489884	0.0120019	0.23708	2.51209
6275	133.545	S100A4	0.557451	0.0489884	0.0120074	0.221922	2.51193
6769	22.6695	STAC	0.907401	0.0494443	0.0121717	0.361929	2.50713
84953	20.9821	MICALCL	0.944767	0.0494977	0.0121972	0.376944	2.50639
116442	116.13	RAB39B	0.513843	0.0494977	0.012194	0.205006	2.50648
80131	121.312	LRRC8E	0.516728	0.0497463	0.0122865	0.206377	2.50381
28951	171.421	TRIB2	0.524581	0.0497639	0.0122939	0.209531	2.50359
54852	66.0441	PAQR5	0.628003	0.049804	0.0123132	0.250896	2.50304
2289	87.1016	FKBP5	0.582886	0.0500183	0.0123756	0.233038	2.50125
6273	15.8463	S100A2	0.946706	0.0505017	0.0125299	0.379159	2.49686
57126	6.27666	CD177	1.0114	0.0505092	0.0125349	0.405091	2.49672
101929059	21.0081	ZIM2-AS1	0.880067	0.0505395	0.0125456	0.352532	2.49641
885	11.2663	CCK	1.01076	0.0507471	0.0126098	0.405181	2.4946
3783	39.2644	KCNN4	0.794528	0.0507728	0.0126226	0.318545	2.49424
6121	16.8214	RPE65	0.933965	0.0511191	0.0127534	0.374999	2.49058
92822	71.0092	ZNF276	0.610585	0.0513043	0.0128118	0.245317	2.48896
4584	290.705	MUC3A	0.521839	0.0520946	0.0130456	0.210205	2.48252
149297	13.3359	FAM78B	0.959457	0.0520974	0.0130528	0.386515	2.48232
401089	23.9294	FOXL2NB	0.855673	0.0526328	0.0132265	0.345362	2.47761
3750	111.829	KCND1	0.555236	0.0526916	0.0132544	0.224169	2.47686
283229	106.996	CRACR2B	0.564811	0.0528187	0.0132963	0.228139	2.47573
4832	192.889	NME3	0.526721	0.05307	0.0134127	0.213022	2.47262
51761	86.5627	ATP8A2	0.567401	0.0533181	0.013482	0.229645	2.47078
27004	6.12097	TCL6	0.999229	0.0535808	0.0135798	0.404843	2.46819
150771	62.8957	ITPRIPL1	0.658353	0.0535808	0.013582	0.266741	2.46813
84808	25.8838	PERM1	0.861101	0.0535893	0.0135875	0.348908	2.46799
29902	160.378	FAM216A	0.535289	0.0538274	0.0136714	0.217087	2.46578
84142	107.616	ABRAXAS1	0.539554	0.0540049	0.0137266	0.218945	2.46434
6376	234.004	CX3CL1	0.530005	0.0540365	0.0137414	0.215104	2.46395
60437	9.02718	CDH26	0.993347	0.0542511	0.0138163	0.403471	2.462
101928372	25.0334		0.865433	0.0544001	0.0138714	0.35172	2.46058
284339	11.3144	TMEM145	0.975197	0.054552	0.0139304	0.396574	2.45905
1295	7.18437	COL8A1	0.997254	0.055013	0.014062	0.406101	2.45568
26301	84.9506	GBGT1	0.580722	0.0551675	0.0141153	0.236613	2.45432
84216	63.0247	TMEM117	0.666244	0.055298	0.0141625	0.271591	2.45312
8900	110.594	CCNA1	0.557673	0.0557388	0.0143311	0.227728	2.44885
284958	29.0501	NT5DC4	0.787584	0.0562577	0.0144962	0.322156	2.44473
11151	18.8318	CORO1A	0.905638	0.0562896	0.0145153	0.370517	2.44425
23732	47.4736	FRRS1L	0.712509	0.0571197	0.0148094	0.292371	2.43701
102723854	4.04753	LINC01819	0.946797	0.05739	0.014911	0.388903	2.43453
6649	110.421	SOD3	0.508242	0.0575415	0.0149709	0.208888	2.43308
6915	73.9071	TBXA2R	0.625827	0.0576354	0.014999	0.257287	2.4324
253152	81.4563	EPHX4	0.579996	0.0577169	0.0150238	0.238504	2.43181
257396	38.5567		0.753602	0.0578212	0.0150582	0.31	2.43098
118672	184.838	PSTK	0.501429	0.058771	0.0153559	0.206871	2.42388
771	14.1751	CA12	0.924998	0.0589385	0.0154155	0.381841	2.42247
4217	27.7344	MAP3K5	0.822658	0.0598369	0.0157215	0.3406	2.41532
64648	11.5051	SPANXD	0.972164	0.0598369	0.0157209	0.402498	2.41533
246184	65.24	CDC26	0.600808	0.0605769	0.0159728	0.249346	2.40954
57611	43.3634	ISLR2	0.711215	0.0607746	0.0160325	0.295334	2.40817
619570	20.9859	SNORD95	0.841611	0.061008	0.0161017	0.349709	2.4066
85352	3.76001	KIAA1644	0.908965	0.061183	0.0161594	0.377902	2.4053
5075	9.16048	PAX1	0.972983	0.0612059	0.0161829	0.404606	2.40476
56062	27.067	KLHL4	0.808521	0.0623213	0.0165652	0.337415	2.39622
132720	71.8211	FAM241A	0.574893	0.0629717	0.0167736	0.240376	2.39163
58472	25.8089	SQOR	0.79638	0.0632062	0.0168637	0.33326	2.38967
440854	42.4921	CAPN14	0.705873	0.063305	0.0169019	0.295488	2.38883
27255	25.8924	CNTN6	0.838845	0.0633358	0.0169181	0.351204	2.38848
51285	60.0087	RASL12	0.652776	0.0636005	0.0170119	0.273534	2.38645
2596	75.7097	GAP43	0.559675	0.0636539	0.0170428	0.234587	2.38578
84223	65.5772	IQCG	0.605058	0.0639964	0.0171746	0.253911	2.38295
26468	51.9276	LHX6	0.711204	0.0640158	0.0171878	0.298491	2.38267
133396	5.65035	IL31RA	0.95514	0.0642279	0.0172608	0.401133	2.38111
9037	69.3476	SEMA5A	0.615511	0.0645184	0.0173671	0.258744	2.37884
2078	9.86826	ERG	0.949216	0.0647634	0.0174452	0.399302	2.37719
50636	51.8302	ANO7	0.643101	0.0648969	0.0174852	0.270626	2.37634
283335	108.682		0.52191	0.0662476	0.0179568	0.22054	2.36651
102723703	14.4537		0.898002	0.0663297	0.0179874	0.379564	2.36588
2322	6.55259	FLT3	0.958242	0.0664844	0.0180501	0.405247	2.36459
7941	11.9918	PLA2G7	0.93405	0.0673031	0.0183439	0.396018	2.3586
122011	81.4236	CSNK1A1L	0.609737	0.0680633	0.018607	0.259097	2.35331
8909	27.8685	ENDOU	0.792195	0.0681063	0.018631	0.336698	2.35283
8536	57.9155	CAMK1	0.624711	0.0687253	0.0188476	0.266001	2.34853
50805	102.896	IRX4	0.513031	0.0695025	0.0191085	0.218925	2.34341
284021	3.91646	MILR1	0.911485	0.0695853	0.0191443	0.389073	2.34271
56920	25.6604	SEMA3G	0.817997	0.0701552	0.0193406	0.349736	2.3389
23650	96.3099	TRIM29	0.582531	0.0706028	0.0194905	0.24937	2.33601
51188	71.8129	SS18L2	0.567421	0.0707757	0.0195574	0.243035	2.33473
126755	15.5699	LRRC38	0.889255	0.0712329	0.0197134	0.381367	2.33176
6234	176.273	RPS28	0.510502	0.0717297	0.0198823	0.219235	2.32856
283869	10.4567	NPW	0.927118	0.0724235	0.0201335	0.398958	2.32385
116843	57.5698	SLC18B1	0.666642	0.07265	0.0202328	0.287098	2.322
11122	40.3236	PTPRT	0.707247	0.0732777	0.0204488	0.30511	2.31801
65989	124.266	DLK2	0.502867	0.0733643	0.0204776	0.216989	2.31748
152078	8.6885	PQLC2L	0.937803	0.0733692	0.0204836	0.404684	2.31737
6703	5.17959	SPRR2D	0.918073	0.0735497	0.0205385	0.396343	2.31636
85300	57.9375	ATCAY	0.667698	0.0739414	0.0206888	0.288595	2.31362
392490	28.9001		0.74225	0.0741964	0.0207702	0.321024	2.31214
100507401	7.99998	LRP4-AS1	0.930597	0.0763599	0.0215191	0.404827	2.29875
57821	49.3643	CCDC181	0.630085	0.0768225	0.0217224	0.274524	2.29519
23031	12.477	MAST3	0.891789	0.0769182	0.021784	0.388729	2.29411
3702	15.1822	ITK	0.889787	0.0774009	0.0219673	0.388395	2.29093
84691	42.4721	FAM71F1	0.655013	0.0774339	0.0219815	0.285946	2.29069
305	11.6555		0.896492	0.0776818	0.0220607	0.391597	2.28932
1137	25.1621	CHRNA4	0.775071	0.0784243	0.0223264	0.339234	2.28477
2022	32.9233	ENG	0.715733	0.0785603	0.0223749	0.313376	2.28394
4784	43.2458	NFIX	0.649408	0.0794535	0.0227187	0.285062	2.27813
2207	3.89418	FCER1G	0.87918	0.0798182	0.022858	0.386317	2.2758
441046	22.8285	GUSBP5	0.787594	0.0801516	0.0229685	0.346354	2.27396
79177	109.379	ZNF576	0.539631	0.080388	0.0230614	0.23747	2.27242
3291	37.0558	HSD11B2	0.723156	0.080762	0.0231843	0.318517	2.27038
6142	93.212	RPL18A	0.584057	0.0814583	0.0234565	0.257758	2.26592
284085	6.40722	KRT18P55	0.916296	0.0816362	0.0235317	0.404601	2.26469
94121	27.8535	SYTL4	0.734625	0.0816405	0.0235381	0.324397	2.26459
284422	6.73996	SMIM24	0.9189	0.0818289	0.0236128	0.405988	2.26337
1368	17.0804	CPM	0.825194	0.082554	0.0238634	0.36524	2.25932
7754	45.5924		0.622642	0.0827088	0.0239468	0.275752	2.25798
4163	91.025	MCC	0.552503	0.082753	0.0239778	0.244743	2.25748
9619	62.3866	ABCG1	0.590175	0.0830937	0.0241048	0.261665	2.25545
79856	60.7319	SNX22	0.577781	0.0832163	0.0241641	0.256278	2.25451
388335	71.3359	TMEM220	0.547997	0.0834532	0.0242538	0.243221	2.25309
105375039	26.0648		0.774546	0.0841032	0.0245321	0.344443	2.24869
138649	63.242		0.623561	0.0844366	0.0246874	0.2776	2.24626
23682	45.045	RAB38	0.644856	0.0847266	0.0248093	0.287323	2.24436
150290	66.0789	DUSP18	0.646855	0.0850392	0.0249221	0.288439	2.24261
90768	49.6992		0.630086	0.0850514	0.024931	0.280978	2.24247
23421	50.7013	ITGB3BP	0.6193	0.0856741	0.0251881	0.276658	2.23851
79966	104.774	SCD5	0.504574	0.0856833	0.0251965	0.22542	2.23838
81615	81.4524	TMEM163	0.536776	0.0859008	0.0252947	0.239967	2.23687
28755	20.9517		0.796291	0.0861321	0.0253824	0.356197	2.23553
619571	72.7356	SNORD96A	0.573974	0.0861913	0.0254052	0.25679	2.23518
54869	62.4936	EPS8L1	0.614921	0.0864264	0.0255069	0.2753	2.23364
255043	67.4737	TMEM86B	0.58945	0.0867341	0.0256086	0.264079	2.2321
29106	107.338	SCG3	0.510434	0.0874261	0.0259004	0.22913	2.2277
100506881	56.95	MKLN1-AS	0.642243	0.0888206	0.0264735	0.289404	2.21919
8637	16.754	EIF4EBP3	0.838643	0.0894112	0.0266962	0.378461	2.21593
27180	10.1644	SIGLEC9	0.897648	0.0896804	0.0268132	0.4054	2.21423
57214	22.6444	CEMIP	0.782475	0.0899018	0.0269205	0.353634	2.21267
283848	63.6217	CES4A	0.588229	0.090159	0.0270041	0.265992	2.21146
100507347	21.5883	VIM-AS1	0.806845	0.090788	0.0272256	0.365375	2.20827
729176	79.3589		0.546335	0.0908026	0.0272413	0.247429	2.20804
440556	3.90329	LINC00982	0.843387	0.0916844	0.0275747	0.382786	2.20328
80270	64.5948	HSD3B7	0.571912	0.0916844	0.0275702	0.259565	2.20335
9721	9.44417	GPRIN2	0.892479	0.0920469	0.0277758	0.405591	2.20044
654342	29.6972		0.717134	0.0923952	0.0279213	0.326209	2.19839
10650	30.7529	PRELID3A	0.690066	0.0937634	0.0284346	0.314921	2.19124
65975	113.753	STK33	0.548889	0.0946049	0.0287607	0.251006	2.18675
100130992	7.31649		0.887171	0.094922	0.0289105	0.406083	2.18471
219995	7.43071	MS4A15	0.88651	0.0952247	0.0290205	0.406059	2.18321
162993	9.61387	ZNF846	0.876966	0.0952945	0.0290586	0.401782	2.18269
102724224	25.8921	LINC01117	0.749256	0.095802	0.0292504	0.34368	2.1801
196792	46.79	FAM24B	0.596684	0.0975539	0.0299256	0.274834	2.17107
863	10.9705	CBFA2T3	0.871888	0.098218	0.0302091	0.402285	2.16734
138065	10.2742	RNF183	0.861725	0.0985326	0.0303367	0.397903	2.16567
1588	3.4915	CYP19A1	0.833094	0.0991608	0.0305922	0.385275	2.16234
2947	56.3359	GSTM3	0.58459	0.099281	0.0306602	0.270461	2.16145
