# Supplementary material for: Distinct Roles of NANOS1 and NANOS3 in the Cell Cycle and NANOS3-PUM1-FOXM1 Axis to Control G2/M Phase in a Human Primordial Germ Cell Model
Source: Int J Mol Sci. 2022 Jun 13;23(12):6592. doi: 10.3390/ijms23126592 (PMC9223905; doi:10.3390/ijms23126592)
Supplement: Supplementary file 1 [file ijms-23-06592-s001.zip › Supplementary table S10. Results of gene overlap analysis of ENCODE ChIP-Seq and eCLIP data with RNA-Seq upon NANOS3 overexpression.xlsx]

## Sheet: K562 ChIP-Seq
dataset	NANOS1_up_intersection	NANOS1_up_pval	NANOS1_up_oddsRatio	NANOS1_down_intersection	NANOS1_down_pval	NANOS1_down_oddsRatio	NANOS3_up_intersection	NANOS3_up_pval	NANOS3_up_oddsRatio	NANOS3_down_intersection	NANOS3_down_pval	NANOS3_down_oddsRatio
ADNP_K562_1	79	0.0099589	1.3785	178	1.2798e-07	1.62218	324	3.1501e-16	1.77704	292	1.04559e-07	1.4552
AFF1_K562_1	70	0.000213802	1.67146	160	1.42044e-12	2.00098	164	0.397582	1.0258	211	0.000104156	1.35223
AFF1_K562_2	99	0.00342069	1.41283	262	4.99892e-21	2.21558	328	1.80834e-05	1.33221	351	2.63559e-07	1.40515
AGO1_K562_1	49	6.5458e-05	1.92925	45	0.949282	0.787433	126	0.00101447	1.37008	92	0.799756	0.916029
AGO1_K562_2	104	1.36803e-14	2.70039	122	0.00866845	1.28891	237	5.66629e-08	1.51811	218	0.000498461	1.30145
AGO1_K562_3	107	4.72263e-17	2.94922	113	0.0335454	1.22297	232	2.33676e-08	1.5439	197	0.0158333	1.1952
ARHGAP35_K562_1	28	0.066343	1.38929	62	0.0012522	1.55543	107	2.51762e-05	1.57268	87	0.0714528	1.19275
ARID1B_K562_1	151	0.0972186	1.16742	393	3.43366e-20	2.1226	608	3.64654e-15	1.62779	621	4.23071e-14	1.58384
ARID2_K562_1	67	0.00759444	1.42908	148	6.80599e-07	1.62465	230	3.71441e-06	1.42598	248	4.32248e-08	1.51057
ARID3A_K562_1	46	0.615319	0.963675	157	7.2824e-11	1.89242	194	0.00703129	1.22864	237	3.14878e-08	1.52938
ARID3B_K562_1	30	0.00221472	1.84424	53	0.00138687	1.60423	68	0.139339	1.15913	83	0.00346096	1.39882
ARID4B_K562_1	165	1.32301e-14	2.41984	366	7.1751e-43	3.06781	472	2.09444e-16	1.68229	495	1.32231e-18	1.73045
ARNT_K562_1	27	0.222644	1.18985	84	8.88443e-08	1.97504	116	3.23843e-05	1.535	119	3.55406e-05	1.52263
ARNT_K562_2	67	0.253969	1.10592	212	8.68546e-17	2.10304	263	0.000140061	1.3122	311	3.61966e-11	1.59004
ARNT_K562_3	62	0.00265514	1.52887	147	1.28215e-10	1.90811	195	0.000109226	1.36576	216	3.86078e-07	1.49481
ASH1L_K562_1	65	0.000193412	1.70596	140	6.65268e-10	1.87901	150	0.356995	1.03686	217	9.27776e-09	1.58293
ATF1_K562_1	87	0.163619	1.14192	285	2.52483e-28	2.51716	320	0.00069618	1.24987	405	1.08993e-16	1.71695
ATF1_K562_2	209	3.15632e-13	2.34568	448	1.06067e-36	2.92426	616	5.16488e-12	1.53225	681	2.31616e-22	1.82113
ATF1_K562_3	51	0.000161486	1.82924	110	8.04458e-10	2.01176	108	0.402848	1.03005	139	0.00151259	1.3342
ATF2_K562_1	105	0.993418	0.749457	353	2.28916e-16	1.94087	469	0.0189147	1.14171	566	5.28738e-13	1.55151
ATF3_K562_1	26	3.40147e-05	2.59283	49	1.07085e-07	2.44654	36	0.608314	0.963979	54	0.00812284	1.44803
ATF3_K562_2	145	6.89702e-09	1.94743	314	1.13652e-23	2.2719	459	5.96658e-16	1.67302	445	1.63411e-10	1.49373
ATF3_K562_3	164	0.0278807	1.25243	403	1.46287e-18	2.0601	666	7.61406e-23	1.85362	649	2.90794e-14	1.5911
ATF3_K562_4	82	0.993352	0.73619	322	6.80527e-23	2.23243	430	2.1498e-07	1.38705	472	2.87979e-12	1.54467
ATF4_K562_1	127	0.36294	1.0482	362	1.66199e-20	2.12199	478	0.000944597	1.21799	565	2.40563e-14	1.59188
ATF6_K562_1	73	0.00036094	1.62257	188	4.39199e-19	2.31188	224	1.3847e-05	1.39771	255	6.0768e-10	1.59298
ATF7_K562_1	217	1.72372e-15	2.56845	457	6.92289e-39	3.05218	637	1.35383e-14	1.61416	673	2.58345e-18	1.71017
BACH1_K562_1	27	0.309331	1.12499	86	2.01755e-07	1.91814	129	7.07185e-07	1.64334	115	0.00124799	1.37939
BACH1_K562_2	44	0.888526	0.831076	158	1.25846e-08	1.73143	241	2.59385e-07	1.47931	236	2.04226e-05	1.3767
BCL6_K562_1	21	0.0769808	1.43497	46	0.00324852	1.58399	58	0.212279	1.12638	69	0.0207127	1.31766
BCLAF1_K562_1	53	0.000684027	1.69043	146	2.44455e-19	2.5599	140	0.0162293	1.22917	161	0.000117147	1.40034
BCLAF1_K562_2	12	0.370472	1.14051	34	0.00541744	1.65265	32	0.812857	0.863081	49	0.041505	1.32111
BCOR_K562_1	166	2.47762e-07	1.78985	354	5.35334e-19	2.05604	562	1.3931e-18	1.72653	554	2.54335e-13	1.56217
BHLHE40_K562_1	177	9.33784e-11	2.08987	363	1.85356e-22	2.20545	559	1.80622e-18	1.72359	576	1.20756e-18	1.71376
BMI1_K562_1	35	0.000320611	1.98777	66	8.75757e-06	1.86184	76	0.0943147	1.18431	99	8.52842e-05	1.54378
BRCA1_K562_1	32	7.50766e-05	2.23989	38	0.110211	1.25271	83	4.17413e-05	1.64586	65	0.0914926	1.20334
BRD4_K562_1	60	0.0265483	1.34592	194	3.45299e-24	2.59308	179	0.0932194	1.12143	232	1.33515e-07	1.50202
BRD9_K562_1	75	0.0407911	1.2775	212	1.22179e-16	2.09485	288	3.04353e-08	1.48533	300	6.75711e-09	1.50314
C11orf30_K562_1	138	0.955945	0.82782	420	1.66267e-20	2.16384	575	0.00212319	1.19716	661	1.17458e-12	1.54462
CAMTA2_K562_1	29	0.0022661	1.86128	62	1.6359e-06	2.01374	67	0.0948254	1.19679	92	1.51341e-05	1.65386
CBFA2T2_K562_1	121	0.00533212	1.36239	263	5.50493e-08	1.56111	464	4.67228e-15	1.64328	466	1.02979e-12	1.56087
CBFA2T3_K562_1	146	0.0736903	1.18822	350	1.37701e-11	1.72253	577	2.64708e-13	1.57068	600	1.88315e-14	1.5936
CBFB_K562_1	67	0.000230656	1.68215	122	0.000113132	1.48751	194	0.000180526	1.3514	195	0.000748317	1.30485
CBX1_K562_1	113	1.46311e-05	1.67608	287	9.21219e-29	2.53368	331	5.73584e-05	1.30581	409	2.81232e-17	1.73319
CBX2_K562_1	9	0.461018	1.07738	29	0.00358158	1.78453	44	0.00442429	1.56931	44	0.00778166	1.51429
CBX3_K562_1	116	0.0155617	1.30206	286	3.12993e-14	1.86481	405	7.74899e-06	1.32722	462	4.01936e-13	1.57529
CBX5_K562_1	40	0.228359	1.15056	108	6.82973e-06	1.64446	136	0.108329	1.12841	163	0.000457141	1.35094
CBX8_K562_1	10	0.724835	0.857881	34	0.0187838	1.50159	57	0.00523724	1.46863	60	0.0028563	1.50001
CC2D1A_K562_1	122	3.26784e-05	1.62129	261	9.75297e-13	1.81209	395	3.78459e-09	1.46562	429	2.59967e-13	1.59397
CCNT2_K562_1	156	9.76106e-09	1.92129	397	4.83066e-50	3.38845	496	2.02636e-15	1.64507	565	1.36005e-29	2.00572
CDC5L_K562_1	46	0.000299673	1.82853	86	1.83254e-05	1.6873	147	3.66609e-08	1.68934	131	0.000289732	1.41288
CEBPB_K562_1	164	0.0286145	1.25081	411	4.00104e-21	2.17962	605	1.53822e-09	1.45021	657	7.12871e-16	1.63885
CEBPB_K562_2	113	0.0493414	1.22664	316	8.43203e-23	2.23224	416	9.64738e-07	1.36368	474	1.12497e-14	1.62029
CEBPB_K562_3	156	0.0327859	1.24216	390	4.61805e-19	2.07178	579	1.61506e-09	1.44845	613	2.28138e-12	1.53144
CEBPG_K562_1	95	0.870173	0.876546	324	7.4165e-22	2.18615	431	2.22631e-06	1.34531	473	7.47281e-11	1.49774
CEBPG_K562_2	103	0.914806	0.853613	346	7.90092e-22	2.17809	447	0.000538394	1.23321	512	5.9336e-11	1.49314
CEBPZ_K562_1	17	0.0526282	1.58286	40	0.000274151	1.89254	42	0.286362	1.10677	63	0.000197631	1.67197
CGGBP1_K562_1	33	0.0761536	1.33474	139	5.9305e-28	3.33964	78	0.892452	0.868986	156	2.1419e-11	1.88309
CHAMP1_K562_1	10	0.997768	0.459013	89	1.45206e-11	2.36906	66	0.801614	0.902937	125	9.80512e-09	1.80978
CHAMP1_K562_2	22	0.999991	0.437163	178	3.97728e-19	2.35719	150	0.796171	0.93185	246	1.64063e-11	1.67856
CHD1_K562_1	87	0.000325211	1.57858	286	1.54177e-49	3.53324	266	4.55004e-05	1.33892	356	1.2346e-22	1.95788
CHD2_K562_1	97	2.25247e-05	1.69625	266	5.99101e-34	2.83028	245	0.115756	1.09614	365	4.13926e-20	1.86275
CHD4_K562_1	52	1.70392e-06	2.19718	90	4.92542e-07	1.84737	172	2.46859e-16	2.13329	143	3.27436e-07	1.62896
CHD7_K562_1	6	0.69548	0.860878	29	0.000198224	2.1835	36	0.0111808	1.54464	38	0.00674193	1.58209
CREB1_K562_1	131	0.000129102	1.54509	359	2.06537e-39	2.92132	407	4.26056e-05	1.29285	507	1.69493e-21	1.80828
CREB3_K562_1	63	0.00256703	1.52707	129	9.96258e-06	1.57004	187	0.00281495	1.26633	209	1.97221e-05	1.40047
CREB3L1_K562_1	137	2.94267e-08	1.90186	318	9.1685e-30	2.53476	373	0.000116946	1.27859	451	8.27104e-16	1.66418
CREB5_K562_1	9	0.750293	0.831467	36	0.00215454	1.73265	38	0.473277	1.02175	59	0.000821569	1.59858
CREM_K562_1	209	3.02029e-10	2.08953	470	2.52124e-39	3.12902	673	1.20172e-17	1.71141	708	2.83679e-21	1.80051
CSDE1_K562_1	15	0.0178652	1.90219	29	0.0024114	1.83871	30	0.393833	1.06639	40	0.0285123	1.40567
CSDE1_K562_2	43	0.0653555	1.3085	131	1.77586e-13	2.20267	110	0.804346	0.920296	158	0.000404796	1.36104
CTBP1_K562_1	223	7.1913e-16	2.63213	449	1.28723e-30	2.66195	691	3.26687e-23	1.87267	704	2.89639e-21	1.79886
CTCF_K562_1	190	3.26549e-06	1.69522	340	0.00127199	1.28149	683	2.42316e-24	1.89981	609	8.13572e-06	1.30508
CTCF_K562_2	193	2.75007e-06	1.70511	343	0.00242532	1.26095	690	1.02498e-23	1.88586	638	1.96917e-08	1.40483
CTCF_K562_3	209	2.70401e-08	1.91577	376	2.04058e-05	1.40446	734	3.6496e-28	2.03073	685	3.68882e-11	1.50197
CTCF_K562_4	209	5.22615e-05	1.59888	410	1.42233e-06	1.48556	749	1.28869e-19	1.8043	732	5.39638e-11	1.50834
CTCF_K562_5	202	0.000144608	1.54303	380	0.00129257	1.28594	744	1.0898e-22	1.88852	703	4.99734e-09	1.4347
CTCFL_K562_1	134	3.54168e-12	2.27511	216	9.30149e-08	1.583	381	2.73662e-14	1.65842	363	1.02598e-08	1.45823
CUX1_K562_1	31	0.465364	1.03055	102	1.27093e-07	1.84294	139	0.000314989	1.39698	154	4.18585e-06	1.52122
CUX1_K562_2	28	0.553586	0.987801	86	7.84033e-05	1.61087	132	0.000273706	1.41397	144	1.05753e-05	1.51018
DACH1_K562_1	77	0.277058	1.08994	239	1.50254e-17	2.08489	314	2.81032e-06	1.37757	366	4.72264e-14	1.6552
DDIT3_K562_1	29	0.0766981	1.35913	69	0.00016192	1.65357	71	0.750112	0.925085	108	0.0004986	1.43619
DDX20_K562_1	79	8.81609e-05	1.68577	178	2.61452e-13	1.99102	220	0.00128106	1.27238	279	1.40453e-12	1.68163
DEAF1_K562_1	49	1.30583e-05	2.06976	95	1.02276e-08	1.99876	104	0.0712909	1.17594	129	0.000102236	1.45771
DEAF1_K562_2	120	9.61342e-05	1.57267	240	8.5557e-08	1.56462	418	2.25024e-13	1.60699	392	8.88429e-07	1.36808
DIDO1_K562_1	46	0.405223	1.04998	164	1.09328e-15	2.19599	139	0.903933	0.890624	202	0.000117429	1.35628
DNMT1_K562_1	30	0.00047393	2.05159	39	0.0935835	1.27014	61	0.173162	1.1457	68	0.0523128	1.24671
DPF2_K562_1	102	0.00476454	1.38853	251	7.48434e-15	1.92971	385	7.68282e-13	1.60536	384	1.6934e-10	1.51669
DPF2_K562_2	160	0.000120217	1.532	375	4.85916e-22	2.19121	574	1.1607e-16	1.67082	586	1.35155e-15	1.62711
E2F1_K562_1	80	5.9323e-05	1.70537	218	7.90362e-28	2.69112	213	0.0084449	1.21262	291	3.18618e-15	1.7749
E2F1_K562_2	134	0.00019359	1.52307	325	2.62337e-22	2.20528	401	0.0036127	1.19252	487	1.26317e-13	1.58378
E2F3_K562_1	97	2.14646e-08	2.05037	208	8.69818e-20	2.28104	235	0.00152369	1.25926	302	7.80697e-14	1.7058
E2F4_K562_1	123	3.62203e-12	2.31738	268	2.72652e-31	2.6949	294	4.24589e-05	1.32682	372	1.81062e-18	1.80116
E2F5_K562_1	98	0.00618189	1.37793	268	1.12068e-22	2.28392	339	1.06483e-06	1.3862	388	1.0889e-13	1.62791
E2F6_K562_1	218	1.91282e-15	2.56926	468	2.55788e-43	3.30012	706	5.42736e-32	2.11197	730	3.6875e-33	2.11715
E2F6_K562_2	139	3.05711e-07	1.80179	330	7.51744e-30	2.52788	451	2.88554e-14	1.62278	481	4.58513e-18	1.71988
E2F7_K562_1	28	0.0377405	1.47565	52	0.026762	1.35459	87	0.0112688	1.31757	94	0.00257966	1.38711
E2F8_K562_1	107	2.83614e-07	1.88041	249	2.21946e-24	2.40615	262	0.0332046	1.14668	340	7.83029e-12	1.59306
E4F1_K562_1	199	1.78952e-15	2.50731	415	6.23625e-36	2.81252	553	9.87983e-11	1.4895	599	1.67624e-16	1.65268
E4F1_K562_2	14	0.405308	1.09859	57	2.19383e-08	2.40097	43	0.609952	0.965501	73	6.78209e-05	1.67397
EGR1_K562_1	227	9.395e-15	2.55815	483	2.37723e-40	3.24855	763	1.17364e-38	2.33576	761	1.78345e-30	2.07032
EGR1_K562_2	203	1.04924e-13	2.36929	423	5.66403e-32	2.65937	655	9.3787e-28	1.98045	666	1.7087e-25	1.89914
EGR1_K562_3	185	1.13298e-12	2.25491	387	1.20575e-29	2.51733	563	1.79513e-17	1.69476	590	5.81185e-20	1.74883
EHMT2_K562_1	77	0.123115	1.17684	188	9.43961e-07	1.54926	305	2.88002e-07	1.42901	317	9.36887e-08	1.44165
ELF1_K562_1	219	2.74263e-16	2.64642	444	8.6409e-33	2.74241	647	1.04186e-16	1.67806	675	1.05214e-18	1.72134
ELF1_K562_2	127	0.000195329	1.52941	343	4.24403e-35	2.74432	403	6.81351e-06	1.33015	469	4.06154e-15	1.63568
ELF1_K562_3	112	0.000155059	1.56161	283	3.69862e-24	2.32882	340	0.000139068	1.28304	402	9.1494e-13	1.58835
ELF2_K562_1	104	3.48165e-10	2.21134	214	9.68135e-21	2.3148	224	0.041613	1.1468	283	1.03701e-08	1.50817
ELF4_K562_1	129	1.70504e-05	1.64123	333	1.4958e-33	2.68509	374	0.00089592	1.23146	453	4.72169e-14	1.60819
ELK1_K562_1	55	7.59811e-06	2.03356	106	6.88395e-09	1.94639	96	0.814999	0.911983	120	0.108789	1.13596
ELK3_K562_1	12	0.17557	1.38112	31	0.00209973	1.81706	33	0.350765	1.08523	40	0.0765095	1.29017
EP300_K562_1	126	0.00146382	1.42901	317	8.79735e-22	2.18691	444	3.98532e-10	1.48585	473	4.55304e-13	1.57015
EP300_K562_2	14	0.661402	0.916836	52	0.00014738	1.79364	63	0.081458	1.21777	81	0.0002446	1.55851
EP400_K562_1	170	1.03397e-07	1.82389	427	2.85725e-47	3.3212	522	7.15798e-09	1.42797	597	6.8511e-21	1.77355
ERF_K562_1	86	6.71614e-05	1.67374	201	3.23712e-16	2.09979	251	7.39529e-05	1.33518	292	2.00902e-10	1.57593
ESRRA_K562_1	179	2.30708e-11	2.14187	351	2.03227e-18	2.03074	538	1.03505e-13	1.58532	536	2.18838e-10	1.47141
ESRRB_K562_1	8	0.274437	1.31415	26	0.00034813	2.20561	28	0.0875979	1.33915	30	0.0553311	1.39313
ETS1_K562_1	144	3.31565e-12	2.24899	329	2.29399e-39	2.94292	398	4.54031e-11	1.5357	450	5.11915e-20	1.79216
ETV1_K562_1	132	0.00053253	1.47561	335	1.25546e-25	2.34369	464	1.43591e-11	1.53032	488	1.44967e-13	1.58164
ETV5_K562_1	143	1.23803e-11	2.19992	293	8.04998e-24	2.29975	413	1.14403e-13	1.61923	410	9.43141e-11	1.51441
ETV6_K562_1	28	0.00283686	1.85063	56	3.92748e-05	1.85429	78	0.00137526	1.47049	72	0.0254602	1.29473
ETV6_K562_2	41	0.0690317	1.30965	101	5.83796e-06	1.67709	157	9.31763e-06	1.49084	145	0.00290454	1.30031
EWSR1_K562_1	1	0.952357	0.327314	13	0.00846874	2.22639	11	0.473965	1.05579	12	0.395783	1.11786
EZH2_K562_1	9	0.390798	1.14778	22	0.0786954	1.41322	36	0.0578267	1.34522	44	0.00266766	1.61831
FIP1L1_K562_1	61	1.52815e-05	1.91693	87	0.0288626	1.2633	150	0.00540669	1.26993	122	0.695968	0.954769
FIP1L1_K562_2	120	2.42741e-12	2.34891	275	9.58645e-38	2.98763	319	4.74396e-11	1.5822	361	1.13281e-18	1.81867
FIP1L1_K562_3	110	4.87517e-09	2.05794	284	1.06283e-42	3.19991	318	3.53107e-11	1.58817	361	3.93654e-19	1.83418
FOS_K562_1	74	0.000150369	1.67501	156	1.82198e-09	1.79655	232	2.92023e-07	1.48554	269	1.25752e-13	1.73975
FOSL1_K562_1	86	0.000213787	1.60641	168	2.27656e-06	1.54926	358	2.54709e-28	2.15222	269	2.995e-05	1.34583
FOSL1_K562_2	154	0.00916833	1.31817	379	1.03369e-19	2.09354	627	2.7381e-25	1.9102	588	4.52898e-12	1.52198
FOXA1_K562_1	4	0.79446	0.730859	11	0.534276	1.00642	26	0.0622133	1.41152	32	0.00439066	1.70896
FOXA3_K562_1	91	0.000118099	1.62482	211	2.66342e-15	2.0231	301	1.09643e-09	1.5396	313	2.43652e-10	1.55452
FOXA3_K562_2	43	0.725258	0.916169	153	1.56052e-10	1.88161	208	3.71861e-05	1.38508	238	2.34339e-09	1.58542
FOXJ2_K562_1	74	0.0593805	1.24701	246	4.03161e-29	2.65301	233	0.107176	1.10187	317	5.32036e-12	1.61817
FOXJ3_K562_1	11	0.145333	1.46522	35	6.4817e-06	2.4266	26	0.565112	0.981514	42	0.00419314	1.59279
FOXK1_K562_1	72	0.000123706	1.69746	171	2.04731e-15	2.14927	216	7.08007e-06	1.42248	229	5.472e-07	1.472
FOXK2_K562_1	121	0.00131187	1.43933	336	2.09587e-33	2.6764	388	0.000110078	1.27672	456	1.69264e-13	1.58938
FOXK2_K562_2	122	0.000168955	1.5424	313	2.48309e-27	2.43335	372	0.000237693	1.263	440	4.65961e-13	1.58109
FOXM1_K562_1	66	0.609431	0.969706	244	3.86839e-23	2.35648	276	0.00116714	1.25	391	1.23233e-25	2.01187
FOXO4_K562_1	26	0.0209394	1.59018	52	0.00182117	1.58903	67	0.148617	1.15403	87	0.000514007	1.49439
FOXP1_K562_1	121	3.23388e-10	2.13368	259	1.14826e-24	2.39684	331	4.4877e-09	1.49307	366	3.93957e-14	1.65797
FUS_K562_1	50	2.48104e-08	2.60498	100	4.29467e-15	2.62733	78	0.374278	1.04502	117	5.14384e-06	1.60553
FUS_K562_3	44	4.5257e-06	2.25581	87	3.08091e-10	2.23688	78	0.342706	1.05583	117	3.3488e-06	1.62247
GABPA_K562_1	154	1.09186e-10	2.0962	346	1.03177e-33	2.68344	445	7.18793e-11	1.51166	481	2.03531e-15	1.64078
GABPA_K562_2	170	3.55695e-08	1.86534	392	2.30646e-32	2.6347	521	1.15624e-09	1.45574	576	2.4789e-17	1.67714
GABPB1_K562_1	192	3.04985e-11	2.14206	416	1.87012e-32	2.6676	597	2.21613e-16	1.66277	623	2.90233e-18	1.70234
GABPB2_K562_1	10	0.318147	1.21603	25	0.0305055	1.53675	21	0.949602	0.717266	46	0.00242138	1.60912
GATA1_K562_1	39	0.00212133	1.71483	67	0.00483906	1.43602	131	1.98764e-07	1.682	124	3.13159e-05	1.51501
GATA1_K562_2	59	0.562775	0.985587	173	1.3561e-07	1.62862	261	1.98668e-05	1.36202	287	2.65289e-08	1.48632
GATA2_K562_1	57	0.128977	1.19576	138	2.27068e-05	1.51996	245	1.05363e-09	1.59602	265	1.36082e-12	1.7005
GATA2_K562_2	85	0.144193	1.1554	223	2.99509e-10	1.72115	345	1.30002e-08	1.46618	364	3.54091e-10	1.51482
GATA2_K562_3	66	0.538446	0.994464	195	3.95416e-09	1.69364	286	1.89516e-05	1.34931	310	9.33035e-08	1.44586
GATA2_K562_4	72	0.115477	1.18799	172	7.27482e-06	1.50649	295	7.23857e-09	1.50834	290	1.27477e-06	1.40478
GATAD2A_K562_1	85	5.86024e-05	1.68538	183	1.38061e-11	1.86955	269	2.4334e-08	1.50523	279	9.30445e-09	1.5137
GATAD2B_K562_1	90	0.00228868	1.4534	272	6.04369e-34	2.81199	332	4.32105e-12	1.61308	379	3.10429e-21	1.88503
GMEB1_K562_1	184	1.29222e-12	2.24943	412	1.83225e-41	3.04144	555	2.57001e-16	1.66186	595	5.62108e-22	1.80267
GMEB1_K562_2	115	6.71107e-08	1.92011	289	4.88146e-36	2.86654	290	0.00533612	1.20175	381	1.80577e-16	1.72687
GTF2A2_K562_1	42	0.00414744	1.61398	112	5.09276e-13	2.2963	121	0.00426412	1.31303	138	3.73468e-05	1.47764
GTF2B_K562_1	20	0.127747	1.34511	76	2.56681e-13	2.79355	65	0.0465963	1.26294	92	5.9863e-07	1.80817
GTF2E2_K562_1	83	0.0292035	1.29227	285	8.3584e-40	3.05622	272	0.00612133	1.20242	344	1.79316e-12	1.61424
GTF2F1_K562_1	58	0.000126794	1.78556	151	2.13725e-19	2.52835	138	0.0891991	1.13953	188	2.77146e-08	1.60269
GTF2F1_K562_2	165	2.80633e-15	2.47698	369	4.30411e-46	3.2062	451	4.06422e-13	1.58551	517	5.42515e-26	1.92742
GTF2F1_K562_3	80	1.91912e-05	1.7727	116	0.0878272	1.159	218	0.000526695	1.30082	195	0.179231	1.08023
GTF2F1_K562_4	159	1.06925e-13	2.35023	374	1.04389e-50	3.40665	433	7.28496e-11	1.51513	490	1.68395e-20	1.78662
GTF2F1_K562_5	130	3.01224e-07	1.81705	312	3.85105e-30	2.55804	359	0.000255778	1.2642	438	1.55453e-15	1.66154
GTF2I_K562_1	129	5.91753e-09	1.98547	198	0.00216614	1.29143	427	8.37285e-22	1.8694	368	4.88747e-07	1.38696
GTF3C2_K562_1	23	0.00454009	1.89926	39	0.00601128	1.5848	71	5.14492e-05	1.70345	60	0.0174207	1.35886
HCFC1_K562_1	153	2.4966e-13	2.32864	330	2.43425e-34	2.72194	370	0.000387379	1.25211	443	1.13494e-13	1.59988
HDAC1_K562_1	153	3.46303e-13	2.31624	326	2.75264e-32	2.63664	436	1.48472e-14	1.63804	466	1.50796e-18	1.7404
HDAC1_K562_2	31	0.0580296	1.38642	79	2.59141e-06	1.83251	125	4.18199e-07	1.67524	118	5.83632e-05	1.50503
HDAC1_K562_3	211	6.01481e-11	2.15615	454	5.87076e-32	2.73603	656	5.57159e-14	1.59908	703	4.09477e-20	1.76745
HDAC1_K562_4	198	4.89868e-12	2.21839	437	1.20533e-38	2.97574	593	7.65041e-13	1.55672	652	4.01658e-22	1.809
HDAC2_K562_1	65	6.02213e-07	2.10437	106	1.19822e-05	1.6266	213	9.10391e-17	2.00626	183	8.86881e-08	1.58076
HDAC2_K562_2	80	9.1075e-06	1.8167	147	9.12442e-07	1.6168	268	4.02892e-14	1.76586	261	7.82952e-11	1.62702
HDAC2_K562_3	177	3.41296e-09	1.95569	389	2.48781e-28	2.46379	546	5.52061e-12	1.53052	580	1.69618e-15	1.62455
HDAC2_K562_4	172	3.27482e-13	2.29726	325	5.16508e-18	2.01709	517	2.0544e-18	1.72894	514	1.9005e-14	1.60256
HDAC3_K562_1	30	0.989618	0.663908	150	3.9358e-12	2.00718	172	0.0223717	1.19334	226	8.35899e-10	1.62462
HDAC6_K562_1	13	0.214286	1.30345	32	0.00829979	1.62615	65	1.45723e-06	1.97939	54	0.00240927	1.54854
HDAC8_K562_2	53	0.00443718	1.53114	114	2.12768e-06	1.67337	163	0.000709206	1.33603	173	0.000132313	1.38151
HDGF_K562_1	79	3.49935e-08	2.14861	122	4.40395e-05	1.52682	207	3.61869e-07	1.50907	200	4.8142e-05	1.38406
HDGF_K562_2	87	5.19861e-08	2.06511	143	3.71029e-06	1.57629	237	8.51286e-08	1.50885	220	0.000368954	1.30906
HES1_K562_1	45	0.49994	1.01019	142	1.06776e-08	1.77963	224	3.30313e-09	1.59871	242	8.50812e-12	1.69807
HEY1_K562_1	15	0.572604	0.97664	59	1.64126e-06	2.05059	60	0.181558	1.14179	67	0.0548902	1.24471
HINFP_K562_1	51	0.0029131	1.58009	103	2.91564e-05	1.5965	151	0.00157947	1.31888	165	6.83133e-05	1.41297
HIVEP1_K562_1	42	0.00127143	1.73428	89	4.36408e-07	1.85944	108	0.0249404	1.23754	138	1.43599e-06	1.59242
HLTF_K562_1	84	4.34991e-05	1.70662	181	6.46739e-12	1.89503	242	7.27939e-05	1.34109	287	1.99755e-11	1.6236
HMBOX1_K562_1	68	0.987784	0.744787	288	2.64211e-24	2.32828	349	8.6746e-05	1.29117	404	1.26413e-11	1.54783
HMBOX1_K562_3	63	0.998421	0.673397	288	3.81658e-24	2.321	346	0.000227495	1.27007	407	4.56166e-12	1.56187
HMGN3_K562_1	170	9.71426e-17	2.59501	361	9.28608e-41	2.97836	468	9.8545e-16	1.66298	518	7.26268e-25	1.8966
HNRNPK_K562_1	78	0.00780576	1.39804	211	8.83775e-18	2.16048	254	0.00031896	1.29494	322	4.03661e-15	1.73321
HNRNPL_K562_1	44	0.00227986	1.65631	64	0.179985	1.14011	130	0.000570635	1.38773	98	0.660604	0.960669
HNRNPL_K562_2	101	1.61202e-13	2.60672	172	3.59558e-14	2.06512	271	4.48288e-16	1.84406	256	9.84395e-11	1.62866
HNRNPL_K562_3	97	5.10959e-12	2.46921	177	5.0042e-16	2.16562	261	9.31772e-14	1.76071	245	1.07222e-08	1.5441
HNRNPLL_K562_2	136	3.06395e-08	1.90201	372	5.87701e-57	3.68494	413	3.6432e-11	1.53288	491	4.43239e-27	1.96971
HNRNPLL_K562_3	136	1.6952e-08	1.92634	361	6.68829e-52	3.46414	406	2.01607e-10	1.50894	490	9.75897e-28	1.98828
HOMEZ_K562_1	25	0.0171377	1.6373	56	3.57473e-05	1.86132	70	0.0233387	1.30617	84	0.00023419	1.54828
ID3_K562_1	10	0.107984	1.60024	25	0.00128482	2.03533	27	0.165137	1.24004	30	0.0786363	1.34137
ID3_K562_2	109	0.00021	1.55131	258	2.52517e-17	2.04262	357	5.03591e-08	1.43609	386	2.90855e-11	1.54364
IKZF1_K562_1	195	4.22296e-11	2.13429	379	1.21055e-16	1.95999	600	1.93081e-14	1.60574	614	1.20748e-13	1.57003
IKZF1_K562_2	171	9.62173e-06	1.64122	362	1.68952e-14	1.85877	594	1.11296e-16	1.67133	602	1.24197e-14	1.5989
ILF3_K562_1	26	0.20861	1.20633	104	1.90483e-16	2.71899	74	0.61288	0.970863	131	4.6718e-09	1.81066
IRF1_K562_1	52	0.211862	1.14269	137	1.95267e-06	1.6123	192	0.00506821	1.24189	221	4.48893e-06	1.42803
IRF2_K562_1	78	7.12917e-05	1.70323	214	9.82221e-28	2.70387	192	0.134127	1.09804	293	2.45687e-17	1.85566
IRF9_K562_1	43	0.0976559	1.25969	97	0.00086211	1.4493	145	0.0158204	1.2264	149	0.0174963	1.21828
JUN_K562_1	124	0.000491208	1.48701	296	3.97037e-18	2.0387	483	1.54763e-22	1.85882	436	2.14634e-09	1.45682
JUN_K562_2	70	0.0220908	1.33695	165	6.91025e-08	1.66365	311	1.71568e-19	1.91575	259	2.59788e-06	1.40953
JUN_K562_3	78	4.34134e-08	2.14466	139	2.45718e-09	1.83868	209	5.6274e-08	1.55286	199	3.12596e-05	1.39741
JUNB_K562_1	65	0.386904	1.04972	182	4.09431e-08	1.64904	321	9.70964e-15	1.72436	291	4.70881e-07	1.42508
JUNB_K562_2	37	0.0778485	1.3114	82	0.00120203	1.47369	177	6.93127e-14	1.96536	133	0.00211375	1.32796
JUNB_K562_3	35	0.00938381	1.58972	55	0.111074	1.2053	110	0.000437699	1.43794	104	0.00953912	1.29674
JUND_K562_1	136	0.00556688	1.35081	332	1.89573e-17	1.99009	524	1.61286e-16	1.67189	503	1.59994e-09	1.44657
JUND_K562_2	213	1.39938e-12	2.30361	432	4.10545e-25	2.38302	694	1.00354e-25	1.94148	677	2.75652e-16	1.65421
KAT2B_K562_1	13	0.00678991	2.28996	24	0.000978942	2.11393	19	0.660204	0.925863	25	0.220001	1.19713
KAT8_K562_1	10	0.475038	1.05898	44	2.92779e-07	2.4841	31	0.654927	0.940569	56	0.00018561	1.73282
KDM1A_K562_1	139	9.98623e-08	1.84833	262	1.13223e-09	1.65327	493	1.52224e-26	1.96696	428	9.22669e-09	1.4359
KDM1A_K562_2	146	0.00351577	1.37191	335	2.44607e-13	1.80416	581	4.11329e-23	1.85038	542	7.29878e-11	1.48639
KDM1A_K562_3	116	0.0205889	1.28417	292	2.39124e-15	1.91333	483	3.79341e-20	1.78967	443	4.83918e-09	1.44209
KDM2B_K562_1	82	2.33193e-11	2.54371	130	2.80947e-09	1.86701	234	5.4338e-18	2.00706	202	2.36379e-08	1.58305
KDM4B_K562_2	91	1.70978e-07	1.9771	189	1.85197e-15	2.09015	227	0.00105022	1.27468	251	5.90723e-06	1.39615
KDM5B_K562_1	174	2.87052e-13	2.30156	418	5.06797e-57	3.7274	494	4.2201e-12	1.54114	570	1.12145e-26	1.92925
KHSRP_K562_1	28	0.24389	1.16906	82	2.82731e-06	1.80797	87	0.394005	1.03633	116	0.000935558	1.39062
KLF1_K562_1	93	4.03508e-07	1.92155	208	1.17299e-19	2.27377	254	6.17064e-06	1.39464	286	3.22714e-10	1.57265
KLF13_K562_1	107	2.6011e-10	2.20797	212	3.79561e-18	2.17803	282	1.89813e-08	1.49944	298	6.46876e-10	1.54889
KLF16_K562_1	94	0.0160176	1.32103	198	5.12988e-05	1.41811	378	8.81629e-15	1.67744	347	5.28144e-07	1.39373
KLF6_K562_1	64	0.000177398	1.71822	134	6.49541e-09	1.82269	185	8.8717e-05	1.38194	193	3.63827e-05	1.39922
L3MBTL2_K562_1	221	7.30393e-13	2.35995	473	1.5442e-36	3.017	703	4.21237e-21	1.82011	736	2.4566e-24	1.8944
LARP7_K562_1	54	0.0208935	1.38703	145	4.65583e-12	2.02217	194	3.40085e-06	1.46634	215	3.86484e-09	1.60637
LEF1_K562_1	79	0.322192	1.07045	252	1.4817e-19	2.16155	350	1.86026e-10	1.53741	361	1.25524e-10	1.53362
LEF1_K562_2	30	0.185245	1.21138	105	7.0831e-13	2.34367	99	0.10763	1.15072	132	6.80526e-06	1.5527
MAFF_K562_1	59	0.999991	0.55977	248	1.81606e-08	1.59726	354	0.00637081	1.18353	417	2.24429e-09	1.46204
MAFG_K562_1	85	0.999722	0.655553	300	1.28089e-09	1.6322	447	0.000234187	1.2514	508	6.50371e-11	1.49248
MAFK_K562_1	80	0.964097	0.79952	252	3.6117e-08	1.57778	380	0.000148323	1.27186	422	1.26581e-08	1.43251
MAX_K562_1	217	1.44043e-14	2.48961	454	2.41857e-35	2.88488	675	1.19189e-21	1.82404	687	1.1981e-19	1.75002
MAX_K562_2	254	1.16975e-19	3.32948	507	4.76298e-36	3.21504	803	1.17113e-31	2.20266	803	3.5191e-24	1.93918
MAX_K562_3	55	2.55863e-05	1.93779	100	2.28144e-06	1.7239	165	2.74866e-08	1.65149	163	6.31098e-07	1.56248
MAZ_K562_1	240	2.60517e-22	3.36138	463	1.00516e-33	2.84633	710	4.99448e-25	1.931	705	2.73874e-18	1.71792
MAZ_K562_2	227	6.4878e-24	3.3638	440	2.24748e-38	2.97249	643	5.94362e-23	1.8507	671	1.81142e-25	1.89957
MAZ_K562_3	195	5.96829e-16	2.539	412	2.58651e-39	2.95039	560	1.10013e-15	1.64292	609	1.62547e-23	1.84275
MBD2_K562_1	141	1.1641e-09	2.02496	327	3.72741e-34	2.7169	367	0.000299922	1.25875	454	4.70529e-17	1.70111
MCM2_K562_2	18	0.0513942	1.56615	25	0.426585	1.05528	64	0.000300673	1.63651	51	0.0977703	1.22572
MCM3_K562_1	17	0.00494411	2.11072	26	0.0206905	1.58304	39	0.0400806	1.3725	36	0.152619	1.21414
MCM7_K562_2	9	0.496461	1.0446	30	0.002901	1.7938	34	0.245066	1.14682	35	0.248509	1.14216
MEF2A_K562_1	35	0.490832	1.0165	123	1.72618e-10	1.99963	153	0.000819907	1.34176	176	7.68345e-07	1.53299
MEF2D_K562_1	63	0.0399581	1.30164	155	3.66628e-08	1.70482	232	4.20996e-06	1.42111	242	1.2732e-06	1.43964
MEIS2_K562_1	159	0.0404651	1.22855	407	3.36128e-22	2.22146	572	1.6207e-06	1.33863	645	4.46896e-16	1.64303
MGA_K562_1	155	0.000270031	1.496	383	3.00842e-27	2.41454	543	1.80126e-12	1.54618	596	1.61123e-20	1.7636
MIER1_K562_1	71	1.53794e-06	1.98568	105	0.00423984	1.34931	213	2.54102e-10	1.67474	189	9.01552e-05	1.37634
MITF_K562_1	72	3.2679e-05	1.78351	164	1.02647e-14	2.13077	220	6.75798e-08	1.53386	222	3.97707e-07	1.48719
MITF_K562_2	136	0.00415985	1.36678	314	6.32758e-13	1.78899	460	7.76368e-06	1.31752	533	7.76173e-16	1.6401
MLLT1_K562_1	52	0.598384	0.97157	221	1.22816e-28	2.72277	215	0.00770434	1.21504	291	9.0757e-15	1.75665
MLLT1_K562_2	117	0.00190262	1.42342	314	4.42966e-27	2.42133	379	7.73434e-05	1.28622	453	3.35622e-15	1.64439
MLX_K562_1	23	0.00973049	1.76978	55	7.22165e-07	2.16947	49	0.39798	1.04807	69	0.00216084	1.47723
MNT_K562_1	203	8.87384e-12	2.2068	465	3.45978e-47	3.46024	629	3.99073e-16	1.65816	665	3.93025e-20	1.75813
MNT_K562_2	193	4.75474e-15	2.46117	382	2.20929e-26	2.37768	557	7.44152e-15	1.61842	575	3.55786e-15	1.61552
MNT_K562_3	146	6.60326e-07	1.76178	365	1.52337e-37	2.84093	442	1.48095e-07	1.39086	509	1.08354e-17	1.6996
MTA1_K562_1	97	0.000878131	1.49621	232	4.56007e-15	1.96911	314	4.76187e-06	1.36647	335	8.6516e-08	1.43343
MTA2_K562_1	63	0.413	1.04027	173	6.31124e-07	1.58189	277	4.64373e-07	1.43686	294	1.43662e-08	1.49309
MTA2_K562_2	94	0.00271075	1.43526	239	2.08428e-17	2.07764	356	6.91529e-14	1.66167	347	4.95649e-10	1.51879
MTA3_K562_1	178	2.42369e-13	2.30765	395	5.66392e-41	2.99874	506	6.46435e-12	1.53286	563	3.99828e-21	1.78325
MXD1_K562_1	47	1.2751e-05	2.10301	86	3.19153e-07	1.89491	129	1.24412e-06	1.62302	104	0.040953	1.21183
MXI1_K562_1	106	1.98605e-09	2.11823	204	1.52012e-14	1.99662	279	4.46624e-07	1.43631	291	1.04387e-07	1.45593
MYBL2_K562_1	21	0.943416	0.721997	132	2.31914e-20	2.76449	100	0.431362	1.02315	201	1.13348e-21	2.30326
MYC_K562_1	57	0.00106516	1.62685	127	4.11847e-09	1.86522	197	2.73497e-09	1.64681	176	0.000173142	1.36945
MYC_K562_2	198	2.02123e-13	2.33448	422	3.18428e-35	2.79513	601	2.02117e-17	1.69287	617	4.99662e-17	1.66773
MYC_K562_3	119	2.37856e-05	1.64123	300	4.55036e-28	2.48157	395	2.13042e-11	1.54889	412	1.76228e-12	1.57374
MYC_K562_4	79	0.00220684	1.48216	217	1.19895e-21	2.35487	258	9.97415e-06	1.38047	278	1.13396e-07	1.46365
MYNN_K562_1	5	0.596753	0.960419	13	0.251584	1.25401	31	0.00261109	1.79222	20	0.4054	1.0777
MYNN_K562_2	105	5.45857e-06	1.74417	209	5.07483e-10	1.72662	347	2.73748e-13	1.6467	313	1.31059e-05	1.34306
NBN_K562_1	114	0.000100346	1.58006	278	1.53318e-21	2.21505	354	7.21384e-06	1.3424	390	9.42623e-10	1.48628
NCOA1_K562_1	141	7.40089e-10	2.04299	285	9.18513e-19	2.07795	404	9.32861e-10	1.48522	436	1.42187e-13	1.59957
NCOA1_K562_3	76	0.0541261	1.25225	215	3.79343e-16	2.06066	277	2.10162e-05	1.35156	316	1.67495e-10	1.55885
NCOA4_K562_1	21	0.0072111	1.87572	35	0.0129286	1.53741	56	0.00916602	1.42805	56	0.0167266	1.37743
NCOA6_K562_1	30	0.356903	1.08937	121	2.75558e-16	2.51603	115	0.026182	1.22716	164	1.00302e-10	1.81173
NCOR1_K562_1	5	0.17585	1.71518	16	0.000360513	2.84138	16	0.0537435	1.60445	25	6.99862e-05	2.53208
NCOR1_K562_2	104	0.114675	1.16555	292	1.35433e-18	2.06345	412	5.32338e-09	1.45412	447	3.6203e-13	1.582
NCOR1_K562_3	43	0.0904586	1.26919	110	1.36156e-06	1.7061	155	0.000797072	1.34052	196	1.00221e-10	1.7281
NCOR1_K562_4	89	0.650133	0.95919	295	3.50276e-21	2.17827	390	7.86032e-07	1.37416	447	6.30129e-15	1.63832
NELFE_K562_1	8	0.0957937	1.75777	23	7.85153e-05	2.60612	25	0.020543	1.60269	26	0.0171545	1.61498
NEUROD1_K562_1	120	9.05866e-07	1.78959	284	7.99407e-26	2.40383	380	1.05447e-11	1.56737	398	3.98093e-13	1.60285
NFATC3_K562_1	67	0.024895	1.3338	183	2.4887e-14	2.03974	221	0.00190084	1.25936	273	1.21596e-10	1.60454
NFATC3_K562_2	36	0.0707549	1.32888	104	6.4928e-10	2.05901	115	0.0312062	1.21718	146	2.33951e-06	1.55681
NFE2_K562_1	22	0.0967266	1.37962	56	7.71362e-05	1.80361	78	0.00267995	1.42977	83	0.000872612	1.47901
NFE2_K562_2	103	0.687399	0.948848	285	2.53983e-09	1.62239	462	1.60601e-09	1.45995	487	1.79937e-11	1.51499
NFE2_K562_3	91	0.997835	0.709467	277	5.58456e-05	1.37786	466	4.77292e-06	1.32572	487	6.47335e-07	1.35383
NFE2L1_K562_1	18	0.984791	0.623231	74	0.00812056	1.37712	117	0.0160786	1.25168	125	0.00475932	1.30213
NFIC_K562_1	200	5.20115e-06	1.68668	438	7.06998e-21	2.20835	699	1.05601e-18	1.75079	690	3.01646e-12	1.53725
NFIX_K562_1	29	0.401485	1.06575	75	0.00395075	1.42241	110	0.0579273	1.18441	132	0.000274892	1.41322
NFRKB_K562_1	91	0.222737	1.10871	315	1.78912e-35	2.79008	347	0.000127297	1.28312	423	9.66753e-16	1.67572
NFRKB_K562_2	50	0.316151	1.0882	220	8.8291e-37	3.19206	144	0.943848	0.86997	251	6.21068e-12	1.6908
NFXL1_K562_1	40	0.00189793	1.71525	55	0.245199	1.11364	134	1.75732e-07	1.67672	104	0.0525455	1.19595
NFXL1_K562_2	19	0.213316	1.24176	51	0.000442795	1.71407	62	0.137845	1.16836	73	0.0110527	1.35222
NFYA_K562_1	59	9.41493e-06	1.97196	126	1.80114e-12	2.14996	129	0.0969204	1.13889	211	5.93453e-17	2.01886
NFYB_K562_1	82	0.000309312	1.59761	196	2.48864e-15	2.06228	246	0.000118418	1.32582	332	3.1686e-21	1.94219
NKRF_K562_1	147	3.24571e-10	2.06451	334	2.06038e-33	2.67827	397	3.46087e-06	1.34454	457	2.02372e-14	1.61833
NONO_K562_1	53	0.0453605	1.31514	219	3.8012e-43	3.58459	176	0.00455736	1.25611	266	1.82211e-21	2.07545
NONO_K562_3	51	0.121199	1.21356	218	1.28696e-40	3.43622	177	0.010676	1.22195	270	5.61321e-21	2.04569
NONO_K562_4	111	9.62831e-08	1.91692	268	4.96776e-30	2.63423	338	9.97121e-12	1.59453	376	3.05471e-18	1.78998
NR1H2_K562_1	53	9.64418e-05	1.85194	123	2.65853e-13	2.2395	146	0.000123712	1.42086	155	1.95612e-05	1.46911
NR2C1_K562_1	124	0.000462844	1.49001	277	8.76624e-13	1.80109	408	4.73599e-07	1.37845	414	3.45497e-06	1.33736
NR2C1_K562_2	97	0.00230676	1.43971	227	2.89276e-12	1.82734	328	6.28057e-07	1.40147	337	8.08699e-07	1.38981
NR2C2_K562_2	167	3.54409e-05	1.58542	418	1.35967e-35	2.80338	565	1.04585e-11	1.52078	609	3.28763e-17	1.67262
NR2F1_K562_1	135	0.0224773	1.26953	318	1.20268e-11	1.72723	545	1.88686e-18	1.72465	525	4.64224e-11	1.49472
NR2F2_K562_1	101	0.0102674	1.34201	249	1.48296e-13	1.86631	368	8.27496e-09	1.46327	383	1.60904e-09	1.48055
NR2F6_K562_1	30	0.0899671	1.32789	62	0.0140946	1.37344	121	4.28576e-06	1.60084	109	0.00227165	1.36217
NR2F6_K562_2	96	0.0837407	1.19628	252	6.57013e-13	1.82988	388	8.80676e-11	1.52972	393	1.18983e-09	1.48123
NR2F6_K562_3	30	0.000575414	2.0254	43	0.0267954	1.39614	51	0.712852	0.929002	73	0.0146747	1.33232
NR3C1_K562_2	28	0.00608435	1.74163	47	0.0153138	1.4309	65	0.200024	1.12541	68	0.167204	1.14098
NR4A1_K562_2	88	0.000130828	1.62846	177	8.15873e-08	1.6371	276	6.03922e-07	1.43191	300	9.77492e-10	1.53955
NR4A1_K562_3	47	0.00175338	1.65541	97	3.40285e-06	1.71875	136	0.00115308	1.34984	151	2.13329e-05	1.47308
NRF1_K562_1	66	1.22656e-05	1.88943	143	5.05564e-13	2.10296	137	0.464103	1.01184	202	3.80229e-08	1.57121
NRF1_K562_2	185	1.15429e-12	2.25424	399	1.13064e-34	2.73795	568	1.24438e-18	1.72747	608	1.30851e-24	1.87141
NRF1_K562_3	218	1.88682e-16	2.65527	442	3.95424e-33	2.75164	657	2.63735e-20	1.7818	701	6.22142e-27	1.94603
NRF1_K562_4	199	5.00136e-12	2.21951	434	2.64116e-36	2.86745	620	7.27435e-18	1.707	691	2.5379e-32	2.0781
NUFIP1_K562_1	10	0.933697	0.65623	44	0.00778896	1.51593	63	0.0627524	1.24149	83	5.156e-05	1.63437
OTX1_K562_1	75	0.00427574	1.44806	180	2.42074e-11	1.86134	232	0.00185752	1.25458	277	4.76287e-09	1.52879
PATZ1_K562_1	17	0.261344	1.20699	55	3.40495e-06	2.05084	51	0.427842	1.03515	72	0.00218811	1.4641
PBX2_K562_1	55	1.08337e-07	2.37236	78	0.000306781	1.5689	113	0.00876883	1.2884	130	8.38434e-05	1.46338
PBX2_K562_2	108	0.395951	1.03887	301	8.09533e-14	1.8363	425	6.09435e-05	1.28244	499	9.11609e-15	1.61575
PCBP1_K562_1	110	2.48021e-09	2.08889	256	1.79058e-30	2.68942	302	1.1283e-08	1.49466	353	7.29974e-18	1.79917
PCBP1_K562_2	63	1.47571e-05	1.90142	84	0.128122	1.15323	151	0.0174926	1.21728	143	0.170483	1.09568
PCBP1_K562_3	97	2.78855e-05	1.68501	253	6.02642e-28	2.57266	315	3.02224e-10	1.55242	371	2.24883e-21	1.89805
PCBP2_K562_1	10	0.697065	0.879767	55	1.83173e-09	2.64228	48	0.0869614	1.2467	62	0.000632386	1.59802
PCBP2_K562_3	7	0.915615	0.640373	46	1.56096e-06	2.27483	47	0.0624024	1.28613	63	9.86046e-05	1.71929
PHB_K562_1	56	1.99067e-09	2.67803	84	4.28869e-07	1.89366	90	0.222496	1.09597	132	4.31338e-07	1.6509
PHB2_K562_1	38	0.0635139	1.33318	81	0.00256089	1.43149	135	0.000500982	1.38502	134	0.00245756	1.3202
PHF20_K562_1	140	1.02228e-09	2.03211	313	2.66167e-29	2.51989	379	3.68165e-06	1.34813	411	3.03089e-09	1.45926
PHF21A_K562_1	56	0.0354739	1.33049	147	2.57113e-10	1.8856	204	8.30402e-06	1.43036	233	3.63653e-10	1.63258
PHF8_K562_1	224	9.25617e-26	3.50088	465	8.90154e-59	3.99377	612	5.44304e-21	1.79324	675	4.89351e-34	2.11559
PHTF2_K562_1	15	0.0592041	1.60557	37	0.000137082	2.02075	41	0.0976897	1.25599	48	0.0126807	1.44087
PKNOX1_K562_1	185	9.34433e-05	1.54838	429	4.62212e-24	2.3321	650	9.00397e-15	1.62174	683	1.00808e-17	1.69602
PML_K562_1	115	0.0130153	1.31393	340	1.2756e-34	2.72578	360	0.0424451	1.12329	479	3.8803e-18	1.72279
POU5F1_K562_1	34	0.000822021	1.89517	73	1.07873e-07	2.06402	71	0.284333	1.08115	86	0.017003	1.29335
PRDM10_K562_1	158	4.10967e-06	1.67811	356	1.17719e-21	2.17041	547	1.58169e-17	1.69788	544	1.734e-13	1.56833
PRMT5_K562_1	37	8.68049e-09	3.20588	32	0.126966	1.25789	71	7.86414e-05	1.67757	57	0.0571574	1.26431
PRPF4_K562_2	55	0.0777415	1.2545	211	9.8904e-34	3.06871	191	0.00266922	1.26556	267	3.7812e-17	1.8924
PRPF4_K562_3	57	0.0502858	1.29406	200	6.41948e-28	2.78609	184	0.0206402	1.19085	254	3.67028e-13	1.74205
PTBP1_K562_1	38	5.37899e-05	2.12784	40	0.448274	1.03203	86	0.0103046	1.32521	74	0.28853	1.07777
PTBP1_K562_2	55	3.73642e-07	2.27268	63	0.133136	1.17301	154	6.96776e-10	1.78912	115	0.0343802	1.21134
PTBP1_K562_3	61	1.74657e-09	2.58251	57	0.398137	1.04485	148	2.42253e-08	1.69947	115	0.036082	1.20853
PTRF_K562_1	17	0.547249	0.992603	51	0.00351242	1.54046	74	0.0300622	1.27802	69	0.1685	1.13911
PTTG1_K562_1	18	0.557748	0.985889	55	0.00191032	1.56485	70	0.202787	1.11915	83	0.0151454	1.30682
PYGO2_K562_1	23	0.0739202	1.41866	48	0.00821774	1.48393	78	0.00436323	1.39932	68	0.143804	1.15599
PYGO2_K562_2	22	0.555106	0.987107	72	4.78033e-05	1.71097	82	0.298441	1.0701	100	0.0114686	1.29278
RAD21_K562_1	190	2.7282e-07	1.79531	339	0.000129365	1.3491	677	6.40604e-27	1.9658	618	2.81786e-09	1.43253
RAD21_K562_2	93	0.00835368	1.36588	152	0.419931	1.02308	359	6.046e-13	1.62531	300	0.00886736	1.18275
RAD21_K562_3	159	1.16757e-05	1.63392	316	4.5593e-09	1.60027	565	2.4507e-19	1.74758	541	6.36304e-11	1.48842
RAD51_K562_1	106	5.7166e-05	1.62414	248	6.05501e-18	2.08876	339	3.07923e-08	1.45355	381	1.92728e-14	1.65821
RB1_K562_1	213	2.29557e-22	3.13288	428	2.2372e-43	3.1557	601	2.4792e-22	1.82912	632	5.06729e-26	1.90821
RBBP5_K562_1	164	3.46789e-10	2.0433	401	9.56783e-49	3.33682	474	3.93257e-09	1.44354	558	2.90603e-24	1.86842
RBFOX2_K562_1	117	5.67182e-06	1.71235	177	0.12452	1.11387	349	2.40301e-06	1.3662	298	0.346768	1.02978
RBFOX2_K562_2	218	6.07879e-17	2.69726	453	2.78139e-39	3.05447	648	4.29948e-19	1.74603	673	1.63396e-20	1.77002
RBFOX2_K562_3	224	5.24032e-19	2.9103	447	3.97082e-35	2.85263	643	1.03652e-16	1.67736	667	8.46752e-18	1.69472
RBM14_K562_1	45	1.25599e-06	2.35831	97	1.64422e-14	2.60267	109	1.87557e-05	1.57879	118	9.22388e-07	1.66921
RBM14_K562_2	27	0.000221063	2.25273	26	0.502019	1.01365	46	0.412683	1.04365	55	0.0902482	1.22454
RBM14_K562_3	46	3.9346e-07	2.44626	101	1.66259e-16	2.7663	99	0.000974274	1.42602	109	4.99368e-05	1.53627
RBM15_K562_1	3	0.433318	1.2518	17	8.62344e-06	3.79458	7	0.733536	0.831937	14	0.052313	1.67334
RBM15_K562_3	6	0.0202828	2.92324	13	0.000392008	3.23755	13	0.0342117	1.832	14	0.02106	1.91827
RBM22_K562_1	88	4.21133e-06	1.82055	208	1.02793e-20	2.33304	229	0.00267078	1.24453	263	7.07307e-07	1.43587
RBM22_K562_2	50	0.00193877	1.62305	66	0.544766	0.991729	132	0.0456367	1.18186	109	0.836094	0.90895
RBM22_K562_3	91	1.2513e-07	1.9935	193	4.33296e-17	2.17462	230	0.000317796	1.3082	263	3.44895e-08	1.501
RBM25_K562_1	153	0.0110032	1.30796	386	2.52443e-22	2.20897	609	7.91899e-21	1.78856	627	6.90669e-21	1.77369
RBM25_K562_2	126	0.0425827	1.2311	257	0.00276093	1.26268	491	7.26925e-12	1.53401	478	2.36438e-07	1.37198
RBM25_K562_3	149	0.0645419	1.19738	378	6.49327e-18	2.01526	607	5.32563e-18	1.70969	621	4.13277e-17	1.67021
RBM34_K562_1	14	0.075004	1.57296	39	9.53076e-06	2.26306	38	0.138091	1.22135	49	0.00325543	1.55803
RBM34_K562_3	12	0.199958	1.34093	40	3.69424e-06	2.33712	39	0.0994732	1.26128	49	0.00303444	1.56423
RBM39_K562_1	21	0.00276201	2.05339	19	0.74516	0.875296	44	0.139874	1.20188	46	0.117959	1.21743
RBM39_K562_2	30	0.00576439	1.71574	43	0.169214	1.18097	85	0.00405229	1.38417	70	0.309214	1.07179
RBM39_K562_3	28	0.0322312	1.49929	46	0.137302	1.20063	96	0.000260321	1.50014	80	0.101228	1.17338
RBPJ_K562_1	13	0.442745	1.07294	41	0.000975744	1.75031	46	0.291142	1.09906	61	0.00535852	1.44762
RCOR1_K562_1	196	4.56513e-10	2.04747	405	2.67521e-22	2.22359	660	1.20585e-25	1.92654	632	3.28252e-14	1.58782
RCOR1_K562_2	41	0.155099	1.20462	100	0.000174461	1.52141	176	1.76791e-07	1.57581	175	2.36699e-06	1.50212
RELA_K562_1	50	1.55513e-05	2.04023	84	4.00646e-05	1.65562	127	0.000237582	1.42872	134	6.43782e-05	1.46542
REST_K562_1	141	1.25651e-07	1.83598	289	2.5134e-15	1.91446	471	2.11406e-18	1.74293	444	4.65658e-10	1.47816
REST_K562_2	49	0.0483988	1.32098	119	1.35362e-06	1.67524	188	8.151e-07	1.51372	171	0.00202062	1.28975
REST_K562_3	203	3.1257e-08	1.89796	397	5.14096e-12	1.75903	709	1.22087e-26	1.97358	649	1.08569e-08	1.41484
REST_K562_4	104	7.69326e-09	2.06418	206	2.77497e-15	2.03379	282	1.11109e-07	1.4634	283	1.57516e-06	1.40453
RFX1_K562_1	121	4.65036e-07	1.81708	224	4.23162e-08	1.59584	359	5.46681e-08	1.43374	370	4.76498e-08	1.42828
RFX1_K562_2	83	0.262309	1.09389	223	1.37198e-09	1.68356	321	0.000161211	1.28531	355	8.2939e-08	1.42473
RFX5_K562_1	28	0.0081495	1.69977	60	2.75044e-05	1.83985	56	0.713443	0.931449	82	0.00546986	1.37374
RHOXF2B_K562_1	31	0.000658186	1.98379	51	0.00189542	1.59296	72	0.0301602	1.28208	80	0.00444812	1.39206
RLF_K562_1	72	0.00790274	1.41176	240	2.5538e-35	3.00058	237	0.00012454	1.32992	307	4.51334e-17	1.82511
RNF2_K562_1	4	0.647109	0.902818	16	0.0181221	1.85343	26	0.00651905	1.76295	24	0.0295491	1.55991
RNF2_K562_2	48	0.00118885	1.68267	104	7.42536e-08	1.85595	157	3.58831e-07	1.59323	153	1.42136e-05	1.48313
RNF2_K562_3	18	0.955313	0.689045	80	4.20596e-05	1.67278	100	0.0975225	1.15723	125	0.000167931	1.44612
RNF2_K562_4	105	0.0049141	1.38285	290	1.12182e-25	2.38789	378	2.07698e-09	1.48248	414	3.06891e-14	1.63175
RNF2_K562_5	176	0.000446734	1.47308	442	1.41327e-33	2.77094	636	8.96094e-16	1.64892	693	3.50541e-25	1.89824
RNF219_K562_1	9	0.378319	1.16124	28	0.00250353	1.85512	25	0.684637	0.920254	40	0.0152847	1.47468
RREB1_K562_1	80	1.06366e-05	1.80757	158	3.08724e-09	1.77498	211	0.00153672	1.27175	248	4.57549e-08	1.50933
RUNX1_K562_1	41	0.00349393	1.64091	88	2.22701e-06	1.78444	114	0.00967042	1.282	131	0.000100825	1.45426
RUNX1_K562_2	33	0.0282997	1.46962	69	0.000885874	1.54369	105	0.00367596	1.34581	114	0.000459965	1.42641
SAFB_K562_1	36	0.0123619	1.54692	64	0.0179254	1.34791	108	0.00516332	1.32317	88	0.491165	1.00731
SAFB_K562_2	84	4.88612e-10	2.34713	155	8.46456e-14	2.10524	241	4.55859e-15	1.85513	238	1.14203e-12	1.74592
SAFB_K562_3	80	1.75763e-08	2.17998	164	1.1144e-16	2.26264	230	5.42906e-12	1.72995	236	6.05182e-12	1.71482
SAP30_K562_1	145	4.5025e-13	2.32412	334	3.79353e-43	3.10373	362	5.71556e-06	1.34453	454	2.42969e-22	1.85804
SETDB1_K562_1	16	0.0549983	1.59689	36	0.00102195	1.81637	41	0.197559	1.16325	43	0.166103	1.18226
SETDB1_K562_2	6	0.951295	0.563917	35	0.00243174	1.73309	24	0.989285	0.646692	48	0.0470347	1.31224
SETDB1_K562_3	40	0.0120208	1.51697	108	1.76518e-11	2.18208	88	0.825767	0.904701	126	0.00322511	1.31869
SHOX2_K562_1	38	0.0821081	1.29998	91	6.11119e-05	1.6036	142	0.000102707	1.43415	136	0.00300201	1.30912
SIN3A_K562_1	153	1.14317e-11	2.18356	355	1.8857e-41	3.01039	429	2.36818e-10	1.49831	478	7.36267e-18	1.71499
SIN3A_K562_2	121	4.57788e-08	1.91919	307	4.94501e-39	2.96455	335	3.62669e-06	1.36325	393	7.46381e-15	1.66432
SIN3B_K562_1	120	1.1745e-09	2.08174	288	2.79901e-36	2.88029	290	0.00333934	1.21566	379	1.37044e-16	1.73244
SIRT6_K562_1	10	0.0069885	2.61469	8	0.547964	1.0014	14	0.512398	1.01812	10	0.906773	0.691785
SIRT6_K562_2	4	0.948667	0.515229	28	0.00184864	1.89792	29	0.33219	1.10297	46	0.000452144	1.76211
SIX5_K562_1	67	4.71143e-09	2.41056	130	6.02697e-15	2.32901	127	0.0672356	1.16269	153	0.000169307	1.39851
SIX5_K562_2	58	3.16533e-07	2.23922	107	7.93954e-10	2.03078	115	0.0817964	1.15827	123	0.0331803	1.20617
SKIL_K562_1	141	2.09003e-09	2.00161	309	3.92739e-26	2.38469	409	8.67583e-10	1.48458	455	1.2816e-16	1.68737
SMAD1_K562_1	72	0.00153328	1.529	203	4.07844e-23	2.48859	205	0.0155585	1.19303	263	3.95308e-10	1.59247
SMAD3_K562_1	51	0.0404422	1.33304	134	1.35814e-09	1.87702	164	0.0121822	1.22455	186	0.00010174	1.3757
SMAD4_K562_1	185	4.91282e-12	2.20161	381	6.64838e-26	2.35706	564	2.8446e-16	1.65993	599	1.40512e-20	1.76508
SMAD5_K562_1	153	1.52284e-07	1.81532	409	3.74217e-55	3.62761	443	1.28132e-05	1.31047	569	2.18721e-29	1.99943
SMARCA4_K562_1	13	0.782491	0.828087	73	1.63421e-11	2.59334	56	0.401034	1.0434	93	9.00948e-07	1.78309
SMARCA4_K562_2	126	0.109681	1.16164	333	5.67129e-17	1.96879	498	1.99988e-10	1.48465	536	7.85347e-15	1.6098
SMARCA4_K562_3	155	1.86916e-05	1.61512	364	1.65306e-24	2.2924	539	8.95111e-16	1.64756	595	9.25865e-26	1.90195
SMARCA5_K562_1	113	1.75764e-09	2.09142	181	8.72583e-06	1.48983	352	8.16874e-18	1.80425	287	0.000446975	1.27038
SMARCB1_K562_1	9	0.83704	0.754487	53	5.03097e-08	2.41856	56	0.011116	1.412	62	0.00174091	1.52583
SMARCC2_K562_1	58	0.373754	1.05761	181	3.90668e-12	1.90876	259	1.08073e-07	1.48233	269	3.84377e-08	1.49341
SMARCE1_K562_1	132	0.00231348	1.40053	327	4.20021e-20	2.1083	489	6.63965e-14	1.59986	495	2.8665e-12	1.53902
SMC3_K562_1	152	3.25038e-07	1.78557	258	0.000703585	1.30746	528	7.87229e-22	1.82332	447	0.000196086	1.25236
SNIP1_K562_1	21	0.162821	1.28544	57	6.82424e-05	1.80309	69	0.0705499	1.21962	85	0.000650601	1.48846
SNRNP70_K562_3	7	0.123763	1.71801	6	0.843009	0.711832	27	0.00139593	1.97054	11	0.880882	0.73003
SOX6_K562_1	122	0.206901	1.10763	360	2.05692e-26	2.37221	481	6.02341e-08	1.39892	530	5.73405e-14	1.5849
SP1_K562_1	158	7.52526e-20	2.88602	293	7.68087e-28	2.48161	375	1.31496e-09	1.49149	434	5.21952e-20	1.8016
SP1_K562_2	85	1.22754e-05	1.77475	218	1.09362e-25	2.57233	235	0.000190078	1.3196	306	5.5631e-17	1.82302
SP2_K562_1	71	4.10761e-12	2.82412	104	2.43783e-08	1.90396	134	0.00128429	1.34815	162	6.26749e-08	1.63322
SPI1_K562_1	159	5.58007e-05	1.56634	360	7.04956e-19	2.05156	582	8.3101e-21	1.78749	570	2.95189e-14	1.58887
SREBF1_K562_1	38	0.000596715	1.8652	87	6.86409e-10	2.19639	78	0.399314	1.03675	123	3.28827e-07	1.69027
SREBF2_K562_1	12	0.486965	1.04156	40	0.000671824	1.8012	40	0.52554	0.99913	46	0.248254	1.12201
SRF_K562_1	56	0.00232667	1.56933	133	1.70027e-10	1.95325	158	0.0118872	1.22971	195	2.24762e-07	1.53645
SRF_K562_2	125	5.24704e-08	1.90278	256	6.1487e-16	1.97725	374	2.98783e-10	1.51656	394	5.5588e-12	1.5652
SRSF1_K562_2	20	0.0010846	2.27899	48	2.5129e-09	2.82125	28	0.791893	0.867585	43	0.0486288	1.32969
SRSF1_K562_3	20	0.00262085	2.10403	46	1.82149e-07	2.47472	36	0.420613	1.04673	48	0.023459	1.38192
SRSF3_K562_2	19	0.126445	1.35824	66	3.25147e-10	2.52862	56	0.184902	1.14508	77	0.000241805	1.57739
SRSF3_K562_3	17	0.188174	1.28914	77	1.16867e-16	3.2606	57	0.0651169	1.25197	89	1.62569e-08	2.00202
STAG1_K562_1	103	2.07368e-11	2.3527	116	0.277541	1.06846	301	6.94781e-18	1.86945	227	0.00769842	1.20928
STAT5A_K562_1	51	0.73424	0.917375	165	2.1481e-08	1.69937	239	5.61263e-05	1.34986	278	2.06528e-10	1.58905
SUPT5H_K562_1	174	4.61142e-10	2.03019	407	2.58044e-41	3.02744	489	3.62721e-06	1.3281	572	2.14174e-18	1.70724
SUZ12_K562_1	16	0.0721551	1.53298	21	0.576384	0.974869	60	0.000185843	1.69875	61	0.000254006	1.66909
SUZ12_K562_2	41	4.08579e-05	2.09634	67	0.000179812	1.65894	107	6.2363e-05	1.53299	96	0.0110763	1.30144
TAF1_K562_1	159	4.06764e-08	1.86355	426	1.84544e-60	3.90087	481	3.63272e-09	1.44356	584	1.06144e-29	2.0044
TAF7_K562_1	36	0.195884	1.18323	152	9.04915e-26	3.00194	133	0.00600643	1.28229	164	2.27811e-07	1.59081
TAF7_K562_2	74	0.244358	1.10638	273	3.48477e-34	2.82066	257	0.0792294	1.11192	333	2.85065e-10	1.53719
TAF9B_K562_1	62	0.977354	0.763167	323	3.71653e-49	3.39606	278	0.177695	1.07055	404	4.00324e-19	1.79538
TAL1_K562_1	103	0.329241	1.06217	280	5.46535e-12	1.75988	432	3.485e-09	1.45507	466	5.07243e-13	1.57077
TAL1_K562_2	85	0.68992	0.945348	239	6.75259e-08	1.57132	388	2.66458e-08	1.43511	407	1.55911e-09	1.4714
TARDBP_K562_1	86	1.63963e-06	1.8823	186	1.36853e-15	2.10745	239	5.14162e-06	1.41033	256	1.16188e-07	1.48134
TARDBP_K562_2	54	5.33514e-05	1.88969	74	0.084806	1.19987	125	0.0549498	1.17605	120	0.235449	1.07854
TARDBP_K562_3	78	0.000592329	1.57089	227	2.45212e-29	2.73523	243	1.87909e-05	1.37518	280	1.10145e-10	1.59898
TARDBP_K562_4	84	1.92924e-05	1.7535	220	9.75287e-27	2.62226	243	1.17751e-05	1.38684	278	1.4039e-10	1.59644
TARDBP_K562_5	79	1.6131e-05	1.78813	160	6.37941e-10	1.8179	221	6.1651e-05	1.36022	244	1.5446e-07	1.48629
TBL1XR1_K562_1	88	0.0172749	1.32377	240	2.61451e-18	2.12163	306	1.8548e-05	1.34046	351	2.27501e-11	1.56782
TBL1XR1_K562_2	58	9.54604e-06	1.98147	118	1.60082e-10	2.02918	144	0.00128914	1.33497	173	6.59941e-08	1.60793
TBP_K562_1	177	6.41498e-13	2.27218	418	1.30856e-52	3.5326	506	8.22361e-12	1.52946	587	1.68751e-27	1.94766
TBPL1_K562_1	70	5.15956e-05	1.76582	185	1.24914e-23	2.60575	164	0.183606	1.08519	218	3.69134e-07	1.49357
TBX18_K562_1	49	0.00584871	1.52928	112	1.12263e-07	1.80109	139	0.0231308	1.21261	164	4.85639e-05	1.42548
TCF12_K562_1	55	0.74074	0.916817	175	2.10488e-08	1.68039	274	6.74662e-08	1.47985	301	1.43678e-11	1.61551
TCF12_K562_2	88	0.62626	0.966743	249	3.0541e-09	1.63942	406	2.47702e-10	1.50568	424	1.88412e-11	1.53335
TCF15_K562_1	33	0.000457394	1.98611	59	0.000109567	1.75068	69	0.170875	1.13775	90	0.000542125	1.48151
TCF3_K562_1	133	0.00271772	1.39126	305	7.82457e-13	1.78797	494	6.85311e-14	1.59826	511	2.06949e-14	1.60208
TCF7_K562_1	52	0.00320963	1.56529	130	7.81794e-12	2.0751	159	0.000436845	1.35785	171	3.41633e-05	1.42719
TCF7L2_K562_1	23	0.0523042	1.48041	57	2.33588e-05	1.88216	61	0.236873	1.11022	94	1.73501e-06	1.74693
TCFL5_K562_1	19	0.0147451	1.79822	31	0.0368338	1.44133	46	0.104656	1.2315	58	0.00207555	1.53534
TEAD1_K562_1	159	3.6595e-15	2.4762	322	6.36879e-30	2.5377	435	9.65883e-14	1.6119	453	6.79359e-15	1.6348
TEAD1_K562_2	83	0.00138465	1.50143	192	1.63356e-11	1.84512	274	1.19994e-06	1.41831	286	2.81208e-07	1.43906
TEAD2_K562_1	28	0.204346	1.20184	72	0.000315354	1.59522	104	0.00772479	1.30848	114	0.00078794	1.40227
TEAD4_K562_1	147	0.00043707	1.47599	362	1.40186e-24	2.29511	519	1.98029e-12	1.54747	556	6.76692e-17	1.66691
TEAD4_K562_2	42	0.00019994	1.91939	79	5.8636e-06	1.78763	110	0.000921004	1.40366	133	1.17671e-07	1.69283
TFCP2_K562_1	77	0.0014663	1.51519	206	5.08698e-20	2.3007	243	5.25941e-05	1.34893	282	2.16805e-10	1.58408
TFDP1_K562_1	125	1.17548e-05	1.66403	320	3.09146e-32	2.64072	400	2.07498e-09	1.47369	450	3.98548e-17	1.70519
TFE3_K562_1	82	0.566725	0.985462	244	7.11695e-12	1.78502	325	0.0049368	1.19596	398	7.19106e-12	1.55927
THAP1_K562_1	77	6.0039e-10	2.41132	161	4.99129e-21	2.57792	155	0.0144111	1.22331	194	1.181e-07	1.55477
THAP12_K562_1	113	2.33852e-08	1.97471	275	3.92676e-33	2.76484	291	0.000314548	1.27935	380	2.38515e-19	1.82279
THAP7_K562_1	48	1.73987e-05	2.05943	118	9.69052e-18	2.6787	94	0.289483	1.06852	130	3.0558e-05	1.50189
THRA_K562_1	3	0.977831	0.403118	25	0.00732562	1.7619	25	0.55168	0.98832	40	0.00538213	1.58632
THRAP3_K562_1	34	0.112346	1.2738	89	4.70634e-06	1.74156	112	0.0380683	1.20845	134	0.000134151	1.43757
TOE1_K562_1	146	1.41447e-08	1.91745	324	8.63156e-26	2.35689	428	1.33113e-08	1.4344	480	4.50376e-16	1.66095
TRIM24_K562_1	55	0.940225	0.803578	192	7.32839e-09	1.68151	270	0.000753001	1.26439	307	8.75861e-08	1.44893
TRIM24_K562_2	117	0.139789	1.14395	322	1.39827e-18	2.04335	450	3.64629e-07	1.37377	499	3.9955e-13	1.56518
TRIM25_K562_2	50	0.000231376	1.80865	95	6.18573e-06	1.6995	115	0.137162	1.12258	151	1.12306e-05	1.49457
TRIM25_K562_3	32	0.0117813	1.59406	69	4.27579e-05	1.73759	80	0.202722	1.11115	121	1.44618e-07	1.72815
TRIM25_K562_4	32	0.158355	1.22962	72	0.00617501	1.40186	119	0.00237743	1.3433	118	0.0090473	1.27992
TRIM28_K562_1	14	0.956084	0.659891	62	0.00111638	1.56369	67	0.735943	0.92839	97	0.00388217	1.35828
TRIM28_K562_2	64	0.752522	0.916246	232	4.01896e-18	2.12828	277	0.00202786	1.23403	339	1.85625e-11	1.57944
TRIM28_K562_3	80	0.0155285	1.34432	185	4.21848e-08	1.64345	246	0.0341781	1.1492	298	2.46869e-07	1.43391
TRIP13_K562_1	6	0.921034	0.614348	36	0.000302177	1.95314	29	0.804874	0.862123	44	0.0586623	1.30442
TSC22D4_K562_1	9	0.303113	1.25089	17	0.295583	1.17291	47	3.47359e-05	1.97701	27	0.448513	1.04087
U2AF1_K562_2	53	0.00020584	1.78984	136	3.43254e-17	2.46752	142	0.00170168	1.3262	173	3.6066e-08	1.6248
U2AF1_K562_3	56	4.00539e-05	1.89211	148	8.70685e-22	2.7311	140	0.00453712	1.28723	180	2.13014e-09	1.68624
UBTF_K562_1	118	0.00729433	1.34656	383	1.1739e-54	3.58144	452	4.71952e-14	1.61555	540	3.06693e-34	2.13405
UBTF_K562_2	71	0.0251303	1.32439	271	2.11606e-48	3.54399	257	2.19958e-06	1.41663	353	3.56695e-28	2.14735
USF1_K562_1	136	2.62282e-05	1.61355	297	5.48312e-15	1.89326	478	2.34455e-16	1.67878	480	7.74615e-14	1.59238
USF2_K562_1	110	0.000146348	1.56809	232	4.60456e-10	1.70032	404	1.96922e-17	1.74838	386	4.17033e-11	1.53797
USF2_K562_2	50	6.85255e-07	2.3099	77	3.88761e-05	1.69343	114	0.000439787	1.42885	133	3.8322e-07	1.65199
USF2_K562_3	107	5.6325e-06	1.73697	219	1.73552e-11	1.79607	348	5.23147e-12	1.59812	352	7.74999e-11	1.54696
VEZF1_K562_1	229	6.05165e-17	2.76547	462	3.24197e-33	2.81979	722	1.52391e-28	2.03218	737	1.04433e-26	1.95704
XRCC3_K562_1	2	0.985438	0.319781	23	0.00342864	1.93765	18	0.795433	0.839842	27	0.157951	1.24796
XRCC5_K562_1	129	7.76055e-12	2.26069	233	8.3238e-14	1.90096	376	3.1681e-16	1.72843	357	5.0013e-10	1.51288
XRCC5_K562_2	69	0.000695413	1.59578	105	0.153235	1.12396	208	0.000146465	1.34588	175	0.343904	1.0374
XRCC5_K562_3	128	1.57487e-13	2.42654	236	5.00418e-18	2.11511	339	5.94165e-12	1.60244	331	1.24835e-08	1.47134
YBX3_K562_1	17	0.134834	1.36872	37	0.0156085	1.497	64	0.00172347	1.5161	45	0.543921	0.991569
YY1_K562_1	172	7.08992e-15	2.43695	390	1.46968e-48	3.31835	461	5.97793e-10	1.47539	536	2.11856e-23	1.85092
YY1_K562_2	195	4.75046e-11	2.12995	451	9.80562e-46	3.33133	587	8.96889e-12	1.52294	663	3.47095e-25	1.89063
YY1_K562_3	60	0.00406016	1.50421	207	1.19016e-35	3.21259	150	0.462896	1.01158	227	4.21242e-10	1.63829
ZBED1_K562_1	46	0.0520387	1.32356	129	5.29331e-11	2.01251	155	0.00303513	1.28902	180	2.72253e-06	1.49043
ZBTB11_K562_1	86	1.19644e-06	1.89969	206	3.28004e-23	2.4817	199	0.0868827	1.11953	257	3.98106e-08	1.50352
ZBTB11_K562_2	42	0.0283287	1.40907	120	2.12191e-12	2.18157	108	0.516005	0.999899	133	0.0185354	1.2282
ZBTB11_K562_3	162	1.9698e-10	2.06587	354	1.26413e-29	2.50774	461	1.49304e-08	1.42497	542	1.27463e-22	1.82823
ZBTB12_K562_1	74	0.00846436	1.40159	208	1.02197e-19	2.27712	217	0.061608	1.13142	293	9.87367e-12	1.63021
ZBTB17_K562_1	107	1.08178e-05	1.70499	246	9.3119e-19	2.13287	318	4.20163e-06	1.36732	368	2.88762e-13	1.62595
ZBTB2_K562_1	120	8.1043e-07	1.79459	275	1.24773e-22	2.27023	363	1.0741e-08	1.46095	399	1.79572e-13	1.61411
ZBTB33_K562_1	34	0.0179296	1.51964	73	0.000123365	1.64764	93	0.0899469	1.16931	100	0.0362227	1.22406
ZBTB33_K562_2	176	3.159e-06	1.68842	388	1.32529e-20	2.13688	551	4.61434e-07	1.35995	587	6.44738e-10	1.45322
ZBTB34_K562_1	13	0.108507	1.49929	30	0.00408129	1.74858	38	0.102974	1.26077	47	0.00488472	1.53626
ZBTB40_K562_1	78	0.0502582	1.25581	191	1.43669e-08	1.66451	274	0.000298161	1.28752	316	2.87927e-09	1.50762
ZBTB40_K562_2	196	2.20113e-14	2.41093	419	5.66294e-38	2.90588	525	1.52069e-06	1.34068	617	6.02237e-21	1.77487
ZBTB5_K562_1	33	0.00909094	1.61563	71	2.4745e-05	1.75754	99	0.00211768	1.38637	114	1.41352e-05	1.57426
ZBTB5_K562_2	28	0.0168105	1.59517	45	0.0949441	1.2475	73	0.115261	1.17061	107	3.77532e-07	1.74968
ZBTB5_K562_3	38	5.37899e-05	2.12784	67	1.02068e-05	1.84319	82	0.0333719	1.25528	110	9.58799e-07	1.69831
ZBTB7A_K562_1	200	1.93689e-18	2.75564	393	1.22198e-31	2.60529	602	3.44512e-27	1.95834	609	2.38417e-24	1.8645
ZBTB8A_K562_2	3	0.868495	0.608153	24	6.28724e-05	2.58576	12	0.918555	0.697425	23	0.111976	1.33886
ZBTB8A_K562_3	2	0.850783	0.591132	17	0.000504569	2.65298	8	0.898739	0.677165	14	0.317627	1.17507
ZBTB9_K562_1	129	4.2727e-12	2.28535	249	3.47888e-19	2.14866	341	2.33974e-09	1.4989	381	1.62469e-15	1.69478
ZC3H11A_K562_1	23	0.0706779	1.42675	69	9.32305e-09	2.26104	73	0.0212054	1.30597	82	0.00194569	1.43599
ZC3H4_K562_1	55	4.46564e-06	2.07553	121	2.01215e-14	2.35116	139	0.000110761	1.43651	158	1.58966e-07	1.61469
ZC3H8_K562_1	70	0.0210449	1.34088	194	4.89899e-16	2.10941	232	0.00100696	1.27331	283	9.18733e-11	1.59932
ZC3H8_K562_2	24	0.00277832	1.95266	42	0.00163988	1.68706	58	0.0266095	1.33014	58	0.0453815	1.2829
ZEB2_K562_1	106	0.00283976	1.41389	246	5.40516e-12	1.7891	367	7.28344e-08	1.42528	396	5.64545e-11	1.52843
ZEB2_K562_2	140	3.55214e-08	1.88912	285	6.54576e-16	1.94504	440	1.07707e-13	1.60837	446	2.39684e-12	1.55543
ZFP1_K562_1	21	0.267831	1.17737	67	1.08751e-06	1.98541	61	0.603511	0.971809	92	0.000428757	1.48733
ZFP36_K562_1	128	3.93686e-07	1.80936	199	0.0203763	1.201	467	5.7473e-28	2.02209	366	0.000190643	1.2672
ZFP91_K562_1	85	0.0159875	1.33378	227	1.9754e-16	2.05009	319	2.56731e-09	1.51078	354	1.31483e-14	1.6842
ZFX_K562_1	189	3.99145e-14	2.37945	443	5.25471e-57	3.80243	540	1.49999e-12	1.54894	624	3.64273e-29	1.98774
ZHX1_K562_1	46	2.46768e-05	2.05865	104	2.22706e-13	2.40348	97	0.0887412	1.16665	127	1.36298e-05	1.5395
ZKSCAN1_K562_1	99	4.23336e-05	1.6572	220	3.28695e-14	1.94463	304	1.02806e-06	1.40354	334	2.70035e-10	1.53745
ZKSCAN3_K562_1	6	0.458394	1.11041	18	0.0274299	1.6944	29	0.0146271	1.59275	32	0.00426201	1.71273
ZKSCAN8_K562_1	39	0.491689	1.01494	97	0.0114958	1.30636	201	1.20888e-09	1.65947	167	0.00483172	1.25982
ZMIZ1_K562_1	77	0.00678982	1.41026	204	1.80161e-16	2.10611	239	0.0042933	1.22492	287	9.20577e-09	1.50725
ZMYM3_K562_1	142	0.00033181	1.49161	278	1.05327e-05	1.42291	568	1.21791e-29	2.02503	488	5.28855e-08	1.39485
ZNF12_K562_1	72	8.74878e-05	1.72	165	7.04969e-14	2.07097	229	1.46372e-08	1.5582	239	2.84976e-09	1.57991
ZNF133_K562_1	15	0.0689557	1.56774	34	0.00161612	1.79629	35	0.452398	1.03262	38	0.330247	1.08907
ZNF134_K562_1	44	0.0368088	1.37009	88	0.00570284	1.36511	157	5.33017e-05	1.43336	160	9.26726e-05	1.4096
ZNF140_K562_1	7	0.392366	1.17434	22	0.00539124	1.89003	20	0.601658	0.960362	33	0.0102239	1.58874
ZNF143_K562_1	185	1.67551e-11	2.15684	329	1.1391e-09	1.62921	583	1.88774e-19	1.74986	542	3.66583e-08	1.39476
ZNF146_K562_2	34	0.924231	0.785129	109	0.00289198	1.36255	170	0.0158842	1.20943	188	0.000612671	1.31691
ZNF148_K562_1	127	6.95796e-05	1.57875	324	4.31624e-29	2.49984	454	1.9035e-16	1.69043	492	1.18975e-22	1.84669
ZNF165_K562_1	30	0.0192834	1.55085	69	1.14007e-05	1.81991	74	0.317691	1.06657	103	0.000172087	1.49848
ZNF175_K562_1	82	0.00785596	1.3891	187	1.60193e-08	1.6677	303	1.10046e-09	1.53796	292	2.27299e-06	1.39126
ZNF184_K562_2	44	0.527151	0.999121	123	8.34392e-05	1.4982	186	0.00215071	1.27659	199	0.000263139	1.33459
ZNF184_K562_3	69	0.0530657	1.26457	162	2.05361e-06	1.5619	244	0.000242311	1.30768	275	7.76144e-08	1.47385
ZNF197_K562_1	66	0.00136383	1.56117	160	8.04576e-13	2.01788	208	2.46462e-05	1.39652	206	0.000330178	1.32219
ZNF212_K562_1	16	0.523684	1.00833	48	0.00346839	1.56251	57	0.411904	1.03887	67	0.0933772	1.19813
ZNF215_K562_1	40	0.0229546	1.44444	79	0.00343063	1.41928	124	0.00809531	1.27848	131	0.00317823	1.31279
ZNF239_K562_1	38	0.117247	1.25215	84	0.00360615	1.40235	148	4.8888e-05	1.45058	131	0.0304549	1.20429
ZNF24_K562_1	110	0.0352111	1.25221	281	1.13892e-14	1.88954	444	2.02138e-14	1.63042	426	1.09113e-08	1.43376
ZNF24_K562_2	88	0.00362224	1.42856	209	6.69068e-12	1.83552	331	1.61123e-12	1.6304	326	1.1325e-09	1.51767
ZNF24_K562_3	118	0.00082401	1.46705	284	1.73983e-17	2.01965	415	7.95748e-11	1.52005	433	6.39109e-12	1.54593
ZNF24_K562_4	56	0.355478	1.06629	145	5.16513e-05	1.47726	254	2.07023e-08	1.52262	246	7.38277e-06	1.39449
ZNF250_K562_1	24	0.0145027	1.68214	53	4.22564e-05	1.88189	57	0.227301	1.11935	78	0.000474349	1.53353
ZNF257_K562_1	38	0.00104458	1.80427	73	3.5435e-05	1.72268	100	0.00592145	1.32978	106	0.00217346	1.37009
ZNF263_K562_1	36	0.000712589	1.87734	62	0.000871824	1.58138	123	1.46162e-09	1.88812	98	0.00203791	1.39033
ZNF280A_K562_1	20	0.767738	0.862801	69	0.000534198	1.57681	70	0.883034	0.868285	102	0.0135174	1.28034
ZNF281_K562_1	169	1.8243e-07	1.80165	362	5.9224e-20	2.0983	553	1.26721e-14	1.61175	583	1.36027e-17	1.68396
ZNF282_K562_1	92	5.16791e-09	2.15363	189	5.02024e-18	2.24423	243	9.22333e-08	1.50083	288	3.53384e-16	1.8174
ZNF3_K562_1	12	0.230399	1.29653	34	0.000764937	1.88477	41	0.0762169	1.28635	46	0.0199457	1.40822
ZNF3_K562_2	27	2.67033e-05	2.58114	24	0.410316	1.06623	48	0.0799061	1.25601	43	0.347559	1.07473
ZNF3_K562_3	35	1.81373e-05	2.32885	42	0.0601315	1.3115	89	1.47582e-05	1.66961	74	0.0212702	1.30329
ZNF3_K562_4	38	4.44499e-07	2.67116	33	0.4177	1.05098	88	5.86184e-06	1.72074	68	0.0587049	1.23704
ZNF311_K562_1	46	0.000526961	1.7763	75	0.00613361	1.39328	112	0.0563971	1.18441	130	0.00113421	1.35863
ZNF316_K562_1	95	0.0413776	1.25232	221	1.41356e-07	1.56718	360	2.85038e-08	1.44502	375	5.37943e-09	1.46388
ZNF316_K562_2	132	0.999897	0.657503	429	2.69806e-16	1.9879	609	0.00636332	1.171	709	3.95298e-14	1.59937
ZNF318_K562_1	37	0.755272	0.897078	138	2.78695e-10	1.91589	198	3.22133e-07	1.52416	206	1.11993e-07	1.53837
ZNF318_K562_2	4	0.779892	0.747942	24	0.000224509	2.36266	23	0.16299	1.26714	24	0.146296	1.28077
ZNF319_K562_1	41	0.303865	1.10354	123	3.282e-08	1.80446	171	0.000121802	1.3874	196	3.54461e-08	1.58254
ZNF324_K562_1	39	0.0192832	1.47099	75	0.00543096	1.4014	111	0.0622054	1.17903	124	0.00604018	1.29217
ZNF354B_K562_1	21	0.262427	1.18201	71	4.87317e-08	2.13348	78	0.0248344	1.28363	87	0.00278185	1.40059
ZNF354B_K562_2	18	0.209822	1.25357	48	0.000609607	1.71589	57	0.18829	1.14161	69	0.0114073	1.36173
ZNF384_K562_1	121	0.000160314	1.54628	296	6.04784e-22	2.21167	391	2.89784e-07	1.39205	413	7.50977e-09	1.44385
ZNF395_K562_1	122	6.34089e-05	1.58984	296	1.18527e-22	2.24356	423	1.34559e-13	1.61223	415	9.22863e-10	1.47686
ZNF397_K562_1	24	0.0942327	1.36502	55	0.00146676	1.58583	71	0.143891	1.15244	83	0.0114955	1.32465
ZNF407_K562_1	46	0.0014518	1.68168	117	3.94937e-13	2.26728	116	0.0712302	1.16652	141	0.000176545	1.4151
ZNF407_K562_2	37	0.00736145	1.5981	89	3.13358e-08	1.98902	72	0.936472	0.83583	126	1.91951e-05	1.52899
ZNF41_K562_1	36	0.0353891	1.41844	91	2.8489e-07	1.86783	112	0.0147232	1.26229	137	6.41962e-06	1.54277
ZNF436_K562_1	25	0.0194783	1.61686	50	0.00157713	1.61621	82	0.000302266	1.54263	59	0.439229	1.02817
ZNF444_K562_1	28	0.0104334	1.66424	69	9.2868e-08	2.1175	83	0.00268454	1.41412	103	5.99702e-07	1.74902
ZNF507_K562_1	12	0.999956	0.379683	82	0.00177485	1.4506	79	0.995512	0.745839	133	0.00344573	1.30674
ZNF507_K562_2	49	0.000631123	1.73061	108	4.57457e-09	1.95207	126	0.0224141	1.22502	168	1.04781e-08	1.67059
ZNF512_K562_1	64	0.718567	0.929567	173	0.000280224	1.38236	294	8.51735e-06	1.36339	322	8.12778e-09	1.48462
ZNF57_K562_1	18	0.151	1.33024	46	0.000598332	1.73836	59	0.0560746	1.26096	66	0.0104368	1.37795
ZNF583_K562_1	78	2.33888e-06	1.90872	148	6.80966e-09	1.7769	202	0.000440369	1.31732	220	9.06487e-06	1.41089
ZNF584_K562_1	54	0.279485	1.10296	146	1.02155e-06	1.61506	232	8.21268e-07	1.46096	253	1.88079e-09	1.572
ZNF586_K562_1	19	0.0041606	2.05419	31	0.00770034	1.64941	39	0.182657	1.17923	37	0.360165	1.07502
ZNF589_K562_1	77	0.167684	1.14593	214	4.79566e-12	1.83524	348	1.20642e-14	1.6955	326	2.48562e-08	1.46155
ZNF592_K562_1	140	6.26295e-06	1.67267	293	3.13741e-13	1.81261	456	5.63762e-11	1.51225	462	1.12927e-09	1.45991
ZNF639_K562_1	12	0.00193432	2.80959	15	0.0380624	1.71218	26	0.00737272	1.74413	17	0.43374	1.06645
ZNF639_K562_2	124	1.78337e-05	1.64644	306	9.44066e-27	2.41533	362	0.000326236	1.25789	441	3.02212e-15	1.65103
ZNF639_K562_3	136	2.70063e-05	1.61224	341	5.25993e-30	2.52787	446	6.62208e-10	1.47747	495	4.79504e-17	1.68497
ZNF639_K562_4	53	0.00578402	1.50784	130	2.68878e-10	1.95033	156	0.00845373	1.24591	179	3.206e-05	1.41892
ZNF644_K562_1	61	0.0673026	1.25677	151	2.27776e-07	1.65472	224	4.86028e-05	1.36439	233	2.22631e-05	1.37676
ZNF696_K562_1	6	0.43907	1.1341	17	0.0420338	1.62902	22	0.224831	1.20823	31	0.00569096	1.69125
ZNF7_K562_1	118	1.78843e-06	1.76336	248	2.17705e-14	1.91019	369	3.78116e-10	1.51514	373	5.73712e-09	1.46368
ZNF700_K562_1	13	0.368187	1.13555	45	2.03825e-05	2.0586	42	0.391407	1.05548	61	0.00163028	1.53609
ZNF707_K562_1	24	0.0578624	1.45053	58	6.94692e-05	1.79244	63	0.314056	1.07396	83	0.00282428	1.41093
ZNF717_K562_1	5	0.954652	0.533068	32	0.00212566	1.79724	29	0.728653	0.902872	48	0.00636191	1.5049
ZNF740_K562_1	29	0.0146377	1.60168	60	0.000329838	1.66375	82	0.0210259	1.28719	86	0.0132237	1.30939
ZNF740_K562_2	71	3.51417e-05	1.78484	188	1.48889e-24	2.64691	215	1.68974e-07	1.51796	246	7.6451e-13	1.74048
ZNF75A_K562_1	23	0.316011	1.13177	73	1.65767e-06	1.9037	73	0.428123	1.02853	99	0.00159147	1.4008
ZNF76_K562_1	53	0.000653878	1.6942	114	2.35133e-08	1.85499	137	0.0303041	1.20035	166	1.62587e-05	1.45761
ZNF764_K562_1	36	8.31436e-05	2.1232	63	2.28105e-05	1.8252	73	0.114262	1.1714	85	0.00826075	1.34092
ZNF766_K562_1	115	0.00591871	1.36134	286	1.18162e-16	1.97902	410	1.36376e-08	1.43917	420	3.05078e-08	1.4186
ZNF780A_K562_1	7	0.360142	1.21579	21	0.00743056	1.86283	21	0.449308	1.048	24	0.261472	1.16681
ZNF79_K562_1	25	0.0252635	1.57514	56	9.36111e-05	1.78911	72	0.0252707	1.29539	84	0.00071025	1.4871
ZNF83_K562_1	62	0.0185387	1.37164	164	1.49924e-12	1.98564	192	0.016233	1.19706	244	3.39556e-09	1.57002
ZNF830_K562_1	8	0.997232	0.434919	71	2.53162e-08	2.1732	59	0.642662	0.95802	90	0.000521299	1.48358
ZNF830_K562_3	38	0.023348	1.45561	115	1.69426e-14	2.40797	120	0.00392602	1.31834	148	2.03649e-07	1.63126
ZNF84_K562_1	45	0.00564757	1.55901	106	1.96373e-08	1.90225	117	0.140528	1.11979	161	3.974e-07	1.58047
ZSCAN29_K562_1	87	0.054635	1.2385	275	8.75125e-29	2.55848	293	0.00650644	1.19497	374	7.53031e-14	1.64245
ZSCAN29_K562_2	41	0.0367422	1.38473	122	2.19783e-13	2.25339	129	0.0143067	1.24514	173	1.46784e-09	1.71276
ZSCAN32_K562_1	29	0.286007	1.13566	81	4.67278e-05	1.66186	103	0.0765858	1.1719	114	0.0122188	1.26946
ZZZ3_K562_1	20	0.268919	1.18146	67	1.68228e-07	2.10397	51	0.889031	0.846509	77	0.024196	1.28741

## Sheet: K562 eCLIP
dataset	NANOS1_up_intersection	NANOS1_up_pval	NANOS1_up_oddsRatio	NANOS1_down_intersection	NANOS1_down_pval	NANOS1_down_oddsRatio	NANOS3_up_intersection	NANOS3_up_pval	NANOS3_up_oddsRatio	NANOS3_down_intersection	NANOS3_down_pval	NANOS3_down_oddsRatio
AKAP1_K562_1	20	6.86366e-08	4.65615	4	0.985896	0.414086	25	0.0233059	1.58245	16	0.617216	0.948315
APOBEC3C_K562_1	16	0.000228765	2.96245	2	0.999895	0.168252	26	0.0966551	1.3387	20	0.572901	0.976693
AQR_K562_1	110	5.92545e-13	2.47143	150	0.000218152	1.41611	247	6.80103e-05	1.33975	244	0.00120771	1.26096
BUD13_K562_1	48	0.000193162	1.84563	66	0.111574	1.18619	93	0.714734	0.943904	135	0.000315217	1.40274
CSTF2T_K562_1	24	0.0769769	1.40088	74	1.70593e-09	2.29635	75	0.0378045	1.25881	106	1.07618e-07	1.80655
DDX24_K562_1	39	0.000784379	1.8213	37	0.93421	0.787212	82	0.393031	1.03779	81	0.563697	0.986352
DDX3X_K562_1	36	0.108648	1.27023	90	2.83295e-05	1.64664	146	3.4268e-06	1.54499	129	0.00689407	1.27997
DDX42_K562_1	2	0.676482	0.859912	11	0.00765123	2.45562	6	0.819143	0.736941	17	0.00433404	2.15383
DDX51_K562_1	9	0.121804	1.60175	30	2.18692e-06	2.7912	29	0.0274373	1.50363	39	0.00010532	2.01214
DDX52_K562_1	6	0.402057	1.18196	16	0.0551019	1.59323	25	0.0535272	1.44708	32	0.00169082	1.8296
DDX55_K562_1	37	1.81041e-09	3.41627	10	0.999756	0.395322	52	0.0665349	1.26335	43	0.546713	0.990457
DDX6_K562_1	21	0.00863313	1.84261	39	0.00201528	1.70072	52	0.0502019	1.2915	68	0.000101227	1.68139
DHX30_K562_1	11	0.0438716	1.85255	15	0.248523	1.23531	39	0.000198053	1.94476	30	0.0503833	1.40669
DROSHA_K562_1	28	0.0118932	1.64535	66	1.24928e-06	1.98702	86	0.00111505	1.45542	94	0.000100459	1.55344
EFTUD2_K562_1	53	4.1821e-06	2.10791	71	0.0240622	1.30653	114	0.0367632	1.20862	146	2.01178e-06	1.56181
EIF4G2_K562_1	21	0.00462584	1.95766	26	0.255073	1.16375	51	0.0297911	1.34558	45	0.234286	1.13166
EWSR1_K562_1	19	0.000529642	2.48804	14	0.747543	0.858389	40	0.0150789	1.47598	29	0.515119	1.00583
EXOSC5_K562_1	2	0.998215	0.229907	32	0.00053049	1.97085	13	0.999818	0.427489	44	0.00886518	1.50141
FAM120A_K562_1	31	0.000136548	2.19071	36	0.171619	1.19759	62	0.0991196	1.20108	64	0.0967811	1.19981
FASTKD2_K562_1	9	0.106074	1.6545	20	0.0092377	1.85321	19	0.553144	0.988137	31	0.0101823	1.61488
FMR1_K562_1	21	0.119656	1.34829	50	0.00130955	1.63206	70	0.0246042	1.30217	70	0.0447753	1.25539
FXR2_K562_1	17	0.0125688	1.90074	24	0.12653	1.3066	46	0.00991435	1.47647	33	0.541045	0.993009
GEMIN5_K562_1	37	0.115733	1.25753	130	4.40642e-17	2.50611	137	0.000679188	1.36987	170	1.72636e-09	1.71587
GPKOW_K562_1	10	0.738606	0.84691	36	0.00841563	1.57764	32	0.936174	0.774047	57	0.0125443	1.39757
HNRNPL_K562_1	6	0.776273	0.781406	31	0.000194434	2.12487	20	0.922645	0.744998	44	0.00140212	1.67968
IGF2BP1_K562_1	20	0.195757	1.2537	55	0.000117472	1.78147	52	0.740633	0.918638	80	0.00239377	1.43001
IGF2BP2_K562_1	22	0.00122309	2.16336	31	0.0281881	1.47779	48	0.0420875	1.32361	47	0.0884299	1.24785
KHSRP_K562_1	4	1	0.142247	140	7.29186e-28	3.31765	56	0.999978	0.59449	148	7.28173e-09	1.73578
LSM11_K562_1	15	0.000535822	2.83679	6	0.96915	0.525676	23	0.221506	1.20577	17	0.782385	0.845162
MATR3_K562_1	2	0.99698	0.247124	37	2.02009e-06	2.49621	19	0.964856	0.68211	40	0.0176375	1.45903
METAP2_K562_1	23	0.000297191	2.37283	17	0.826604	0.814087	58	0.000203076	1.70859	38	0.442937	1.03514
NCBP2_K562_1	4	0.387896	1.27498	15	0.00198563	2.47217	13	0.302095	1.19939	25	0.000194626	2.35665
NONO_K562_1	18	0.0423578	1.60724	48	1.92297e-06	2.21426	46	0.179867	1.16527	62	0.00101635	1.56441
PABPC4_K562_1	86	8.89672e-15	2.94912	42	0.999989	0.538942	198	3.7545e-11	1.74938	100	0.998623	0.738816
PCBP1_K562_1	25	2.54218e-05	2.69801	13	0.964479	0.637869	52	0.00221424	1.56908	42	0.151817	1.19664
PRPF8_K562_1	60	2.21701e-06	2.06775	89	0.00175799	1.43123	126	0.101018	1.1378	132	0.0706146	1.15649
PTBP1_K562_1	10	0.99948	0.412068	96	7.76958e-12	2.32349	67	0.947456	0.821536	114	0.000285837	1.44739
PUM1_K562_1	17	0.284787	1.18464	44	0.00473209	1.56461	72	0.00148041	1.48942	74	0.00148255	1.48103
PUM2_K562_1	23	0.492064	1.02182	77	3.79036e-06	1.82531	73	0.749728	0.926072	98	0.0270271	1.24491
QKI_K562_1	4	0.995689	0.353291	42	6.18389e-05	2.0069	26	0.986727	0.666068	50	0.0504082	1.29784
RBM15_K562_1	45	0.00133476	1.69887	145	2.28278e-26	3.12619	97	0.572981	0.984587	187	1.05763e-16	2.08914
SERBP1_K562_1	10	0.00474156	2.77472	8	0.48354	1.06229	28	0.0001306	2.29052	14	0.476033	1.04432
SF3B1_K562_1	47	0.00930603	1.49693	99	4.39227e-05	1.59075	127	0.128162	1.12146	148	0.00304877	1.29517
SF3B4_K562_1	68	3.67026e-08	2.2588	89	0.0097073	1.33061	140	0.0304092	1.19804	154	0.00281653	1.29239
SMNDC1_K562_1	16	0.00047741	2.76099	9	0.867977	0.724368	36	0.00148474	1.77591	26	0.208262	1.20295
SND1_K562_1	27	9.52035e-05	2.38167	6	0.999999	0.234763	66	0.00020635	1.64857	35	0.92344	0.793939
SRSF1_K562_1	8	0.482932	1.06301	35	5.04396e-06	2.4571	22	0.825601	0.832468	48	9.85645e-05	1.87182
SUPV3L1_K562_1	10	0.131504	1.53148	23	0.0088227	1.77778	23	0.532627	0.998704	31	0.0821921	1.32807
TARDBP_K562_1	19	0.44176	1.05725	70	1.18032e-07	2.09116	71	0.146251	1.15088	87	0.00302312	1.39581
TIA1_K562_1	22	0.197944	1.23771	66	2.23414e-06	1.94966	57	0.790829	0.901486	101	6.13554e-06	1.65644
TRA2A_K562_1	2	0.973585	0.360813	18	0.0283887	1.68717	16	0.784104	0.840343	32	0.00452258	1.7052
U2AF1_K562_1	4	0.81067	0.711632	22	0.00230174	2.04093	16	0.813372	0.819436	27	0.0711843	1.38053
U2AF2_K562_1	9	0.815972	0.774154	36	0.00634545	1.6101	26	0.993741	0.634232	57	0.00878435	1.42693
UCHL5_K562_1	40	0.216361	1.15878	108	5.17769e-06	1.65644	109	0.9094	0.876924	158	0.00162429	1.30987
UTP3_K562_1	77	5.97813e-05	1.71875	158	2.81262e-09	1.77785	221	7.85993e-05	1.35352	233	1.30651e-05	1.39038
YBX3_K562_1	51	0.000632893	1.71298	61	0.709954	0.934362	155	1.42404e-05	1.48046	109	0.750231	0.937138
ZNF622_K562_1	21	0.963638	0.691424	99	2.35205e-07	1.83126	78	0.996286	0.739423	144	6.6255e-05	1.44589
ZRANB2_K562_1	3	0.925318	0.520395	22	0.00291295	1.99897	13	0.959835	0.646469	14	0.948315	0.674437
