# Supplementary material for: Distinct Roles of NANOS1 and NANOS3 in the Cell Cycle and NANOS3-PUM1-FOXM1 Axis to Control G2/M Phase in a Human Primordial Germ Cell Model
Source: Int J Mol Sci. 2022 Jun 13;23(12):6592. doi: 10.3390/ijms23126592 (PMC9223905; doi:10.3390/ijms23126592)
Supplement: Supplementary file 1 [file ijms-23-06592-s001.zip › Supplementary table S11. Results of motif enrichment analysis of RNA-Seq upon NANOS3 overexpression.xlsx]

## Sheet: NANOS1 downregulated
motif_ID	motif_ALT_ID	motif_P-value	seq_ID	seq_Score	seq_Class	is_holdout?
1-UGUAAAUAUA	STREME-1	0.0004	ENSU00000380013.8	17.08	tp	0
1-UGUAAAUAUA	STREME-1	0.0004	ENSU00000263181.6	17.08	tp	0
1-UGUAAAUAUA	STREME-1	0.0004	ENSU00000262158.6	17.08	tp	0
1-UGUAAAUAUA	STREME-1	0.0004	ENSU00000301744.5	17.08	tp	0
1-UGUAAAUAUA	STREME-1	0.0004	ENSU00000239223.3	17.08	tp	0
1-UGUAAAUAUA	STREME-1	0.0004	ENSU00000410049.1	17.08	tp	0
1-UGUAAAUAUA	STREME-1	0.0004	ENSU00000373644.4	17.08	tp	0
1-UGUAAAUAUA	STREME-1	0.0004	ENSU00000381883.3	17.08	tp	0
1-UGUAAAUAUA	STREME-1	0.0004	ENSU00000332822.4	17.08	tp	0
1-UGUAAAUAUA	STREME-1	0.0004	ENSU00000302342.3	17.08	tp	0
1-UGUAAAUAUA	STREME-1	0.0004	ENSU00000361346.5	17.08	tp	1
1-UGUAAAUAUA	STREME-1	0.0004	ENSU00000504926.5	16.75	tp	0
1-UGUAAAUAUA	STREME-1	0.0004	ENSU00000216106.5	16.75	tp	0
1-UGUAAAUAUA	STREME-1	0.0004	ENSU00000353383.5	16.75	tp	0
1-UGUAAAUAUA	STREME-1	0.0004	ENSU00000497571.5	16.75	tp	0
1-UGUAAAUAUA	STREME-1	0.0004	ENSU00000392403.7	16.75	tp	0
1-UGUAAAUAUA	STREME-1	0.0004	ENSU00000400485.5	16.75	tp	0
1-UGUAAAUAUA	STREME-1	0.0004	ENSU00000378700.7	16.75	tp	0
1-UGUAAAUAUA	STREME-1	0.0004	ENSU00000212015.10	16.75	tp	0
1-UGUAAAUAUA	STREME-1	0.0004	ENSU00000368847.4	16.75	tp	0
1-UGUAAAUAUA	STREME-1	0.0004	ENSU00000265990.10	16.75	tp	0
1-UGUAAAUAUA	STREME-1	0.0004	ENSU00000252744.5	16.75	tp	0
1-UGUAAAUAUA	STREME-1	0.0004	ENSU00000394730.7	16.75	tp	0
1-UGUAAAUAUA	STREME-1	0.0004	ENSU00000346166.7	16.75	tp	0
1-UGUAAAUAUA	STREME-1	0.0004	ENSU00000328046.8	16.75	fp	0
1-UGUAAAUAUA	STREME-1	0.0004	ENSU00000375759.7	16.75	tp	1
1-UGUAAAUAUA	STREME-1	0.0004	ENSU00000296543.9	16.75	tp	1
1-UGUAAAUAUA	STREME-1	0.0004	ENSU00000319170.9	16.75	fp	1
1-UGUAAAUAUA	STREME-1	0.0004	ENSU00000555925.5	15.56	tp	1
1-UGUAAAUAUA	STREME-1	0.0004	ENSU00000373464.4	15.28	tp	0
1-UGUAAAUAUA	STREME-1	0.0004	ENSU00000263253.8	15.28	tp	0
1-UGUAAAUAUA	STREME-1	0.0004	ENSU00000366645.1	15.28	tp	0
1-UGUAAAUAUA	STREME-1	0.0004	ENSU00000326648.4	15.28	tp	0
1-UGUAAAUAUA	STREME-1	0.0004	ENSU00000274457.4	15.28	tp	0
1-UGUAAAUAUA	STREME-1	0.0004	ENSU00000307078.9	15.28	tp	0
1-UGUAAAUAUA	STREME-1	0.0004	ENSU00000321757.10	15.28	tp	0
1-UGUAAAUAUA	STREME-1	0.0004	ENSU00000296657.6	15.28	tp	0
1-UGUAAAUAUA	STREME-1	0.0004	ENSU00000395146.8	15.28	tp	0
1-UGUAAAUAUA	STREME-1	0.0004	ENSU00000287394.9	15.28	tp	0
1-UGUAAAUAUA	STREME-1	0.0004	ENSU00000370706.8	15.28	tp	0
1-UGUAAAUAUA	STREME-1	0.0004	ENSU00000256495.3	15.28	tp	0
1-UGUAAAUAUA	STREME-1	0.0004	ENSU00000304788.3	15.28	tp	0
1-UGUAAAUAUA	STREME-1	0.0004	ENSU00000434704.2	15.28	tp	0
1-UGUAAAUAUA	STREME-1	0.0004	ENSU00000406189.3	15.28	tp	0
1-UGUAAAUAUA	STREME-1	0.0004	ENSU00000237281.4	15.28	tp	0
1-UGUAAAUAUA	STREME-1	0.0004	ENSU00000616407.1	15.28	fp	0
1-UGUAAAUAUA	STREME-1	0.0004	ENSU00000507785.2	15.28	tp	1
1-UGUAAAUAUA	STREME-1	0.0004	ENSU00000344120.4	15.28	tp	1
1-UGUAAAUAUA	STREME-1	0.0004	ENSU00000370944.8	15.28	tp	1
1-UGUAAAUAUA	STREME-1	0.0004	ENSU00000371222.3	15	tp	0
1-UGUAAAUAUA	STREME-1	0.0004	ENSU00000630077.2	15	tp	0
1-UGUAAAUAUA	STREME-1	0.0004	ENSU00000286523.9	15	tp	0
1-UGUAAAUAUA	STREME-1	0.0004	ENSU00000498707.5	15	tp	0
1-UGUAAAUAUA	STREME-1	0.0004	ENSU00000245323.4	15	tp	0
1-UGUAAAUAUA	STREME-1	0.0004	ENSU00000312938.4	15	tp	0
1-UGUAAAUAUA	STREME-1	0.0004	ENSU00000319170.9	14.95	tp	0
1-UGUAAAUAUA	STREME-1	0.0004	ENSU00000332783.11	14.95	tp	0
1-UGUAAAUAUA	STREME-1	0.0004	ENSU00000361428.2	14.95	tp	0
1-UGUAAAUAUA	STREME-1	0.0004	ENSU00000223190.8	14.95	tp	0
1-UGUAAAUAUA	STREME-1	0.0004	ENSU00000554752.6	14.95	tp	0
1-UGUAAAUAUA	STREME-1	0.0004	ENSU00000499247.2	14.95	tp	0
1-UGUAAAUAUA	STREME-1	0.0004	ENSU00000379938.6	14.95	tp	0
1-UGUAAAUAUA	STREME-1	0.0004	ENSU00000260526.10	14.95	tp	0
1-UGUAAAUAUA	STREME-1	0.0004	ENSU00000359039.4	14.95	tp	0
1-UGUAAAUAUA	STREME-1	0.0004	ENSU00000265713.6	14.95	tp	0
1-UGUAAAUAUA	STREME-1	0.0004	ENSU00000328089.10	14.95	tp	0
1-UGUAAAUAUA	STREME-1	0.0004	ENSU00000281043.3	14.95	tp	0
1-UGUAAAUAUA	STREME-1	0.0004	ENSU00000432564.2	14.95	tp	0
1-UGUAAAUAUA	STREME-1	0.0004	ENSU00000254250.7	14.95	tp	0
1-UGUAAAUAUA	STREME-1	0.0004	ENSU00000373452.2	14.95	tp	0
1-UGUAAAUAUA	STREME-1	0.0004	ENSU00000231524.13	14.95	tp	0
1-UGUAAAUAUA	STREME-1	0.0004	ENSU00000356198.6	14.95	tp	0
1-UGUAAAUAUA	STREME-1	0.0004	ENSU00000359653.4	14.95	tp	0
1-UGUAAAUAUA	STREME-1	0.0004	ENSU00000622512.1	14.95	tp	0
1-UGUAAAUAUA	STREME-1	0.0004	ENSU00000366645.1	14.95	fp	0
1-UGUAAAUAUA	STREME-1	0.0004	ENSU00000373935.3	14.95	fp	0
1-UGUAAAUAUA	STREME-1	0.0004	ENSU00000367001.4	14.95	tp	1
1-UGUAAAUAUA	STREME-1	0.0004	ENSU00000398559.6	14.95	tp	1
1-UGUAAAUAUA	STREME-1	0.0004	ENSU00000223023.4	14.95	tp	1
1-UGUAAAUAUA	STREME-1	0.0004	ENSU00000239231.6	13.49	tp	0
1-UGUAAAUAUA	STREME-1	0.0004	ENSU00000616407.1	13.49	tp	0
1-UGUAAAUAUA	STREME-1	0.0004	ENSU00000310421.4	13.49	tp	0
1-UGUAAAUAUA	STREME-1	0.0004	ENSU00000286800.7	13.49	tp	0
1-UGUAAAUAUA	STREME-1	0.0004	ENSU00000298767.9	13.49	tp	0
1-UGUAAAUAUA	STREME-1	0.0004	ENSU00000350082.9	13.49	tp	0
1-UGUAAAUAUA	STREME-1	0.0004	ENSU00000244230.6	13.49	tp	0
1-UGUAAAUAUA	STREME-1	0.0004	ENSU00000393387.5	13.49	tp	0
1-UGUAAAUAUA	STREME-1	0.0004	ENSU00000454255.6	13.49	tp	0
1-UGUAAAUAUA	STREME-1	0.0004	ENSU00000326624.2	13.49	tp	0
1-UGUAAAUAUA	STREME-1	0.0004	ENSU00000396032.7	13.49	tp	0
1-UGUAAAUAUA	STREME-1	0.0004	ENSU00000568107.2	13.49	tp	0
1-UGUAAAUAUA	STREME-1	0.0004	ENSU00000509018.5	13.49	tp	0
1-UGUAAAUAUA	STREME-1	0.0004	ENSU00000415493.6	13.49	tp	1
1-UGUAAAUAUA	STREME-1	0.0004	ENSU00000369846.8	13.49	tp	1
1-UGUAAAUAUA	STREME-1	0.0004	ENSU00000340684.10	13.49	tp	1
1-UGUAAAUAUA	STREME-1	0.0004	ENSU00000342697.4	13.49	tp	1
1-UGUAAAUAUA	STREME-1	0.0004	ENSU00000377687.5	13.21	tp	0
1-UGUAAAUAUA	STREME-1	0.0004	ENSU00000440469.1	13.21	tp	0
1-UGUAAAUAUA	STREME-1	0.0004	ENSU00000271277.10	13.21	tp	0
1-UGUAAAUAUA	STREME-1	0.0004	ENSU00000396161.9	13.21	tp	0
1-UGUAAAUAUA	STREME-1	0.0004	ENSU00000344768.9	13.21	tp	0
1-UGUAAAUAUA	STREME-1	0.0004	ENSU00000409262.7	13.21	tp	0
1-UGUAAAUAUA	STREME-1	0.0004	ENSU00000369026.2	13.16	tp	0
1-UGUAAAUAUA	STREME-1	0.0004	ENSU00000229195.7	13.16	tp	0
1-UGUAAAUAUA	STREME-1	0.0004	ENSU00000264380.8	13.16	tp	0
1-UGUAAAUAUA	STREME-1	0.0004	ENSU00000297689.3	13.16	tp	0
1-UGUAAAUAUA	STREME-1	0.0004	ENSU00000232424.3	13.16	tp	0
1-UGUAAAUAUA	STREME-1	0.0004	ENSU00000304056.8	13.16	tp	0
1-UGUAAAUAUA	STREME-1	0.0004	ENSU00000345514.2	13.16	tp	0
1-UGUAAAUAUA	STREME-1	0.0004	ENSU00000373055.5	13.16	tp	0
1-UGUAAAUAUA	STREME-1	0.0004	ENSU00000304543.9	13.16	fp	0
1-UGUAAAUAUA	STREME-1	0.0004	ENSU00000374232.7	13.16	fp	0
1-UGUAAAUAUA	STREME-1	0.0004	ENSU00000265990.10	13.16	fp	0
1-UGUAAAUAUA	STREME-1	0.0004	ENSU00000375377.1	13.1	tp	0
1-UGUAAAUAUA	STREME-1	0.0004	ENSU00000532695.5	13.1	tp	0
1-UGUAAAUAUA	STREME-1	0.0004	ENSU00000264245.8	13.1	tp	0
1-UGUAAAUAUA	STREME-1	0.0004	ENSU00000334512.9	13.1	tp	0
1-UGUAAAUAUA	STREME-1	0.0004	ENSU00000455833.6	13.1	tp	1
1-UGUAAAUAUA	STREME-1	0.0004	ENSU00000429888.5	13.1	tp	1
1-UGUAAAUAUA	STREME-1	0.0004	ENSU00000262198.8	13.02	fp	0
1-UGUAAAUAUA	STREME-1	0.0004	ENSU00000361346.5	13.02	fp	0
1-UGUAAAUAUA	STREME-1	0.0004	ENSU00000374736.7	13.02	fp	0
1-UGUAAAUAUA	STREME-1	0.0004	ENSU00000409792.3	12.84	tp	0
1-UGUAAAUAUA	STREME-1	0.0004	ENSU00000274289.7	12.84	tp	0
1-UGUAAAUAUA	STREME-1	0.0004	ENSU00000238647.4	12.84	tp	0
1-UGUAAAUAUA	STREME-1	0.0004	ENSU00000325870.2	12.84	tp	0
1-UGUAAAUAUA	STREME-1	0.0004	ENSU00000621083.4	12.84	tp	0
1-UGUAAAUAUA	STREME-1	0.0004	ENSU00000568107.2	12.84	fp	0
1-UGUAAAUAUA	STREME-1	0.0004	ENSU00000344099.3	12.84	tp	1
1-UGUAAAUAUA	STREME-1	0.0004	ENSU00000310421.4	12.84	fp	1
1-UGUAAAUAUA	STREME-1	0.0004	ENSU00000446273.1	12.77	tp	0
1-UGUAAAUAUA	STREME-1	0.0004	ENSU00000374736.7	12.77	tp	0
1-UGUAAAUAUA	STREME-1	0.0004	ENSU00000354300.4	12.71	tp	0
1-UGUAAAUAUA	STREME-1	0.0004	ENSU00000262077.2	12.71	tp	0
1-UGUAAAUAUA	STREME-1	0.0004	ENSU00000265896.9	12.71	tp	0
1-UGUAAAUAUA	STREME-1	0.0004	ENSU00000346618.7	12.38	tp	0
1-UGUAAAUAUA	STREME-1	0.0004	ENSU00000274031.7	12.38	tp	0
1-UGUAAAUAUA	STREME-1	0.0004	ENSU00000370251.3	12.38	tp	0
1-UGUAAAUAUA	STREME-1	0.0004	ENSU00000397786.6	12.38	tp	0
1-UGUAAAUAUA	STREME-1	0.0004	ENSU00000326505.3	12.38	fp	0
1-UGUAAAUAUA	STREME-1	0.0004	ENSU00000361462.6	12.38	fp	1
1-UGUAAAUAUA	STREME-1	0.0004	ENSU00000394725.2	12.37	tp	0
1-UGUAAAUAUA	STREME-1	0.0004	ENSU00000439174.6	12.37	tp	0
1-UGUAAAUAUA	STREME-1	0.0004	ENSU00000369452.8	12.37	tp	0
1-UGUAAAUAUA	STREME-1	0.0004	ENSU00000428502.6	12.37	tp	0
1-UGUAAAUAUA	STREME-1	0.0004	ENSU00000311234.8	12.37	tp	0
1-UGUAAAUAUA	STREME-1	0.0004	ENSU00000377687.5	12.37	fp	0
1-UGUAAAUAUA	STREME-1	0.0004	ENSU00000202816.5	12.37	fp	0
1-UGUAAAUAUA	STREME-1	0.0004	ENSU00000258886.12	12.37	tp	0
1-UGUAAAUAUA	STREME-1	0.0004	ENSU00000452400.6	12.37	tp	0
1-UGUAAAUAUA	STREME-1	0.0004	ENSU00000296233.3	12.37	tp	0
1-UGUAAAUAUA	STREME-1	0.0004	ENSU00000360439.8	12.37	tp	0
1-UGUAAAUAUA	STREME-1	0.0004	ENSU00000570161.5	12.37	tp	0
1-UGUAAAUAUA	STREME-1	0.0004	ENSU00000325509.4	12.37	tp	0
1-UGUAAAUAUA	STREME-1	0.0004	ENSU00000257787.5	12.37	tp	0
1-UGUAAAUAUA	STREME-1	0.0004	ENSU00000359606.3	12.37	tp	0
1-UGUAAAUAUA	STREME-1	0.0004	ENSU00000395699.3	12.37	tp	0
1-UGUAAAUAUA	STREME-1	0.0004	ENSU00000366934.3	12.37	tp	0
1-UGUAAAUAUA	STREME-1	0.0004	ENSU00000326505.3	12.37	tp	0
1-UGUAAAUAUA	STREME-1	0.0004	ENSU00000556492.5	12.37	tp	0
1-UGUAAAUAUA	STREME-1	0.0004	ENSU00000350082.9	12.37	fp	0
1-UGUAAAUAUA	STREME-1	0.0004	ENSU00000202816.5	12.37	tp	1
1-UGUAAAUAUA	STREME-1	0.0004	ENSU00000375256.4	12.34	tp	0
1-UGUAAAUAUA	STREME-1	0.0004	ENSU00000336112.8	12.34	tp	0
1-UGUAAAUAUA	STREME-1	0.0004	ENSU00000347934.8	12.34	tp	0
1-UGUAAAUAUA	STREME-1	0.0004	ENSU00000222584.7	12.34	tp	0
1-UGUAAAUAUA	STREME-1	0.0004	ENSU00000249883.9	12.31	tp	0
1-UGUAAAUAUA	STREME-1	0.0004	ENSU00000446747.6	12.12	tp	0
1-UGUAAAUAUA	STREME-1	0.0004	ENSU00000429204.5	12.12	tp	0
1-UGUAAAUAUA	STREME-1	0.0004	ENSU00000228872.8	12.12	tp	0
1-UGUAAAUAUA	STREME-1	0.0004	ENSU00000367188.4	12.12	tp	0
1-UGUAAAUAUA	STREME-1	0.0004	ENSU00000370035.7	12.12	tp	0
1-UGUAAAUAUA	STREME-1	0.0004	ENSU00000452839.5	12.12	fp	0
1-UGUAAAUAUA	STREME-1	0.0004	ENSU00000282007.7	12.12	fp	0
1-UGUAAAUAUA	STREME-1	0.0004	ENSU00000162391.7	12.05	tp	0
1-UGUAAAUAUA	STREME-1	0.0004	ENSU00000404760.5	12.05	tp	0
1-UGUAAAUAUA	STREME-1	0.0004	ENSU00000262210.9	12.03	tp	0
1-UGUAAAUAUA	STREME-1	0.0004	ENSU00000394264.5	12.03	tp	0
1-UGUAAAUAUA	STREME-1	0.0004	ENSU00000356454.4	12.03	tp	0
1-UGUAAAUAUA	STREME-1	0.0004	ENSU00000337659.10	12.03	tp	0
1-UGUAAAUAUA	STREME-1	0.0004	ENSU00000457928.6	12.03	tp	0
1-UGUAAAUAUA	STREME-1	0.0004	ENSU00000369558.5	12.03	fp	0
1-UGUAAAUAUA	STREME-1	0.0004	ENSU00000372146.4	12.01	tp	0
1-UGUAAAUAUA	STREME-1	0.0004	ENSU00000554015.5	12.01	fp	0
1-UGUAAAUAUA	STREME-1	0.0004	ENSU00000510377.5	12.01	fp	1
1-UGUAAAUAUA	STREME-1	0.0004	ENSU00000336152.7	11.98	tp	0
1-UGUAAAUAUA	STREME-1	0.0004	ENSU00000380874.3	11.92	tp	0
1-UGUAAAUAUA	STREME-1	0.0004	ENSU00000262198.8	11.92	tp	0
1-UGUAAAUAUA	STREME-1	0.0004	ENSU00000346208.3	11.92	tp	0
1-UGUAAAUAUA	STREME-1	0.0004	ENSU00000315367.3	11.92	tp	0
1-UGUAAAUAUA	STREME-1	0.0004	ENSU00000366691.3	11.92	tp	0
1-UGUAAAUAUA	STREME-1	0.0004	ENSU00000360911.7	11.92	tp	1
1-UGUAAAUAUA	STREME-1	0.0004	ENSU00000398844.6	11.86	tp	0
1-UGUAAAUAUA	STREME-1	0.0004	ENSU00000264993.7	11.86	tp	0
1-UGUAAAUAUA	STREME-1	0.0004	ENSU00000264431.8	11.86	tp	0
1-UGUAAAUAUA	STREME-1	0.0004	ENSU00000372146.4	11.86	fp	0
1-UGUAAAUAUA	STREME-1	0.0004	ENSU00000343137.8	11.84	tp	0
1-UGUAAAUAUA	STREME-1	0.0004	ENSU00000378743.7	11.84	tp	0
1-UGUAAAUAUA	STREME-1	0.0004	ENSU00000262241.6	11.81	tp	0
#
2-UUUUUUUUUU	STREME-2	0.0029	ENSU00000369068.4	13.67	tp	0
2-UUUUUUUUUU	STREME-2	0.0029	ENSU00000373464.4	13.67	tp	0
2-UUUUUUUUUU	STREME-2	0.0029	ENSU00000265271.6	13.67	tp	0
2-UUUUUUUUUU	STREME-2	0.0029	ENSU00000315183.11	13.67	tp	0
2-UUUUUUUUUU	STREME-2	0.0029	ENSU00000235150.4	13.67	tp	0
2-UUUUUUUUUU	STREME-2	0.0029	ENSU00000366645.1	13.67	tp	0
2-UUUUUUUUUU	STREME-2	0.0029	ENSU00000343505.9	13.67	tp	0
2-UUUUUUUUUU	STREME-2	0.0029	ENSU00000319170.9	13.67	tp	0
2-UUUUUUUUUU	STREME-2	0.0029	ENSU00000332783.11	13.67	tp	0
2-UUUUUUUUUU	STREME-2	0.0029	ENSU00000298316.6	13.67	tp	0
2-UUUUUUUUUU	STREME-2	0.0029	ENSU00000269216.7	13.67	tp	0
2-UUUUUUUUUU	STREME-2	0.0029	ENSU00000299204.4	13.67	tp	0
2-UUUUUUUUUU	STREME-2	0.0029	ENSU00000274457.4	13.67	tp	0
2-UUUUUUUUUU	STREME-2	0.0029	ENSU00000375533.5	13.67	tp	0
2-UUUUUUUUUU	STREME-2	0.0029	ENSU00000366812.5	13.67	tp	0
2-UUUUUUUUUU	STREME-2	0.0029	ENSU00000246229.4	13.67	tp	0
2-UUUUUUUUUU	STREME-2	0.0029	ENSU00000377687.5	13.67	tp	0
2-UUUUUUUUUU	STREME-2	0.0029	ENSU00000434935.6	13.67	tp	0
2-UUUUUUUUUU	STREME-2	0.0029	ENSU00000310421.4	13.67	tp	0
2-UUUUUUUUUU	STREME-2	0.0029	ENSU00000360439.8	13.67	tp	0
2-UUUUUUUUUU	STREME-2	0.0029	ENSU00000251808.7	13.67	tp	0
2-UUUUUUUUUU	STREME-2	0.0029	ENSU00000504926.5	13.67	tp	0
2-UUUUUUUUUU	STREME-2	0.0029	ENSU00000450114.6	13.67	tp	0
2-UUUUUUUUUU	STREME-2	0.0029	ENSU00000321560.3	13.67	tp	0
2-UUUUUUUUUU	STREME-2	0.0029	ENSU00000366687.5	13.67	tp	0
2-UUUUUUUUUU	STREME-2	0.0029	ENSU00000373313.2	13.67	tp	0
2-UUUUUUUUUU	STREME-2	0.0029	ENSU00000245479.2	13.67	tp	0
2-UUUUUUUUUU	STREME-2	0.0029	ENSU00000298767.9	13.67	tp	0
2-UUUUUUUUUU	STREME-2	0.0029	ENSU00000350082.9	13.67	tp	0
2-UUUUUUUUUU	STREME-2	0.0029	ENSU00000265138.3	13.67	tp	0
2-UUUUUUUUUU	STREME-2	0.0029	ENSU00000374736.7	13.67	tp	0
2-UUUUUUUUUU	STREME-2	0.0029	ENSU00000223190.8	13.67	tp	0
2-UUUUUUUUUU	STREME-2	0.0029	ENSU00000551457.1	13.67	tp	0
2-UUUUUUUUUU	STREME-2	0.0029	ENSU00000281708.8	13.67	tp	0
2-UUUUUUUUUU	STREME-2	0.0029	ENSU00000304987.3	13.67	tp	0
2-UUUUUUUUUU	STREME-2	0.0029	ENSU00000570161.5	13.67	tp	0
2-UUUUUUUUUU	STREME-2	0.0029	ENSU00000303052.12	13.67	tp	0
2-UUUUUUUUUU	STREME-2	0.0029	ENSU00000305883.5	13.67	tp	0
2-UUUUUUUUUU	STREME-2	0.0029	ENSU00000286760.5	13.67	tp	0
2-UUUUUUUUUU	STREME-2	0.0029	ENSU00000296220.5	13.67	tp	0
2-UUUUUUUUUU	STREME-2	0.0029	ENSU00000497571.5	13.67	tp	0
2-UUUUUUUUUU	STREME-2	0.0029	ENSU00000305386.3	13.67	tp	0
2-UUUUUUUUUU	STREME-2	0.0029	ENSU00000258383.3	13.67	tp	0
2-UUUUUUUUUU	STREME-2	0.0029	ENSU00000262158.6	13.67	tp	0
2-UUUUUUUUUU	STREME-2	0.0029	ENSU00000264380.8	13.67	tp	0
2-UUUUUUUUUU	STREME-2	0.0029	ENSU00000301744.5	13.67	tp	0
2-UUUUUUUUUU	STREME-2	0.0029	ENSU00000307078.9	13.67	tp	0
2-UUUUUUUUUU	STREME-2	0.0029	ENSU00000374232.7	13.67	tp	0
2-UUUUUUUUUU	STREME-2	0.0029	ENSU00000285689.7	13.67	tp	0
2-UUUUUUUUUU	STREME-2	0.0029	ENSU00000262198.8	13.67	tp	0
2-UUUUUUUUUU	STREME-2	0.0029	ENSU00000398844.6	13.67	tp	0
2-UUUUUUUUUU	STREME-2	0.0029	ENSU00000383763.5	13.67	tp	0
2-UUUUUUUUUU	STREME-2	0.0029	ENSU00000429204.5	13.67	tp	0
2-UUUUUUUUUU	STREME-2	0.0029	ENSU00000393593.7	13.67	tp	0
2-UUUUUUUUUU	STREME-2	0.0029	ENSU00000399804.5	13.67	tp	0
2-UUUUUUUUUU	STREME-2	0.0029	ENSU00000321757.10	13.67	tp	0
2-UUUUUUUUUU	STREME-2	0.0029	ENSU00000359606.3	13.67	tp	0
2-UUUUUUUUUU	STREME-2	0.0029	ENSU00000358067.5	13.67	tp	0
2-UUUUUUUUUU	STREME-2	0.0029	ENSU00000371627.4	13.67	tp	0
2-UUUUUUUUUU	STREME-2	0.0029	ENSU00000217086.8	13.67	tp	0
2-UUUUUUUUUU	STREME-2	0.0029	ENSU00000394264.5	13.67	tp	0
2-UUUUUUUUUU	STREME-2	0.0029	ENSU00000201031.2	13.67	tp	0
2-UUUUUUUUUU	STREME-2	0.0029	ENSU00000395699.3	13.67	tp	0
2-UUUUUUUUUU	STREME-2	0.0029	ENSU00000222584.7	13.67	tp	0
2-UUUUUUUUUU	STREME-2	0.0029	ENSU00000284637.13	13.67	tp	0
2-UUUUUUUUUU	STREME-2	0.0029	ENSU00000395146.8	13.67	tp	0
2-UUUUUUUUUU	STREME-2	0.0029	ENSU00000282388.3	13.67	tp	0
2-UUUUUUUUUU	STREME-2	0.0029	ENSU00000394593.7	13.67	tp	0
2-UUUUUUUUUU	STREME-2	0.0029	ENSU00000554752.6	13.67	tp	0
2-UUUUUUUUUU	STREME-2	0.0029	ENSU00000378700.7	13.67	tp	0
2-UUUUUUUUUU	STREME-2	0.0029	ENSU00000360538.6	13.67	tp	0
2-UUUUUUUUUU	STREME-2	0.0029	ENSU00000212015.10	13.67	tp	0
2-UUUUUUUUUU	STREME-2	0.0029	ENSU00000319974.5	13.67	tp	0
2-UUUUUUUUUU	STREME-2	0.0029	ENSU00000499247.2	13.67	tp	0
2-UUUUUUUUUU	STREME-2	0.0029	ENSU00000311127.8	13.67	tp	0
2-UUUUUUUUUU	STREME-2	0.0029	ENSU00000354724.7	13.67	tp	0
2-UUUUUUUUUU	STREME-2	0.0029	ENSU00000367188.4	13.67	tp	0
2-UUUUUUUUUU	STREME-2	0.0029	ENSU00000398970.5	13.67	tp	0
2-UUUUUUUUUU	STREME-2	0.0029	ENSU00000326624.2	13.67	tp	0
2-UUUUUUUUUU	STREME-2	0.0029	ENSU00000286523.9	13.67	tp	0
2-UUUUUUUUUU	STREME-2	0.0029	ENSU00000369727.3	13.67	tp	0
2-UUUUUUUUUU	STREME-2	0.0029	ENSU00000345514.2	13.67	tp	0
2-UUUUUUUUUU	STREME-2	0.0029	ENSU00000370035.7	13.67	tp	0
2-UUUUUUUUUU	STREME-2	0.0029	ENSU00000371485.7	13.67	tp	0
2-UUUUUUUUUU	STREME-2	0.0029	ENSU00000256495.3	13.67	tp	0
2-UUUUUUUUUU	STREME-2	0.0029	ENSU00000252744.5	13.67	tp	0
2-UUUUUUUUUU	STREME-2	0.0029	ENSU00000379938.6	13.67	tp	0
2-UUUUUUUUUU	STREME-2	0.0029	ENSU00000568107.2	13.67	tp	0
2-UUUUUUUUUU	STREME-2	0.0029	ENSU00000262741.9	13.67	tp	0
2-UUUUUUUUUU	STREME-2	0.0029	ENSU00000323669.9	13.67	tp	0
2-UUUUUUUUUU	STREME-2	0.0029	ENSU00000366934.3	13.67	tp	0
2-UUUUUUUUUU	STREME-2	0.0029	ENSU00000332822.4	13.67	tp	0
2-UUUUUUUUUU	STREME-2	0.0029	ENSU00000216294.4	13.67	tp	0
2-UUUUUUUUUU	STREME-2	0.0029	ENSU00000359039.4	13.67	tp	0
2-UUUUUUUUUU	STREME-2	0.0029	ENSU00000484210.1	13.67	tp	0
2-UUUUUUUUUU	STREME-2	0.0029	ENSU00000397786.6	13.67	tp	0
2-UUUUUUUUUU	STREME-2	0.0029	ENSU00000304788.3	13.67	tp	0
2-UUUUUUUUUU	STREME-2	0.0029	ENSU00000328089.10	13.67	tp	0
2-UUUUUUUUUU	STREME-2	0.0029	ENSU00000434704.2	13.67	tp	0
2-UUUUUUUUUU	STREME-2	0.0029	ENSU00000399503.3	13.67	tp	0
2-UUUUUUUUUU	STREME-2	0.0029	ENSU00000369452.8	13.67	tp	0
2-UUUUUUUUUU	STREME-2	0.0029	ENSU00000281043.3	13.67	tp	0
2-UUUUUUUUUU	STREME-2	0.0029	ENSU00000606230.2	13.67	tp	0
2-UUUUUUUUUU	STREME-2	0.0029	ENSU00000238647.4	13.67	tp	0
2-UUUUUUUUUU	STREME-2	0.0029	ENSU00000254942.7	13.67	tp	0
2-UUUUUUUUUU	STREME-2	0.0029	ENSU00000432564.2	13.67	tp	0
2-UUUUUUUUUU	STREME-2	0.0029	ENSU00000621533.4	13.67	tp	0
2-UUUUUUUUUU	STREME-2	0.0029	ENSU00000254250.7	13.67	tp	0
2-UUUUUUUUUU	STREME-2	0.0029	ENSU00000322354.3	13.67	tp	0
2-UUUUUUUUUU	STREME-2	0.0029	ENSU00000493518.5	13.67	tp	0
2-UUUUUUUUUU	STREME-2	0.0029	ENSU00000373452.2	13.67	tp	0
2-UUUUUUUUUU	STREME-2	0.0029	ENSU00000231524.13	13.67	tp	0
2-UUUUUUUUUU	STREME-2	0.0029	ENSU00000264993.7	13.67	tp	0
2-UUUUUUUUUU	STREME-2	0.0029	ENSU00000370768.6	13.67	tp	0
2-UUUUUUUUUU	STREME-2	0.0029	ENSU00000636222.1	13.67	tp	0
2-UUUUUUUUUU	STREME-2	0.0029	ENSU00000210313.7	13.67	tp	0
2-UUUUUUUUUU	STREME-2	0.0029	ENSU00000327492.3	13.67	tp	0
2-UUUUUUUUUU	STREME-2	0.0029	ENSU00000261951.8	13.67	tp	0
2-UUUUUUUUUU	STREME-2	0.0029	ENSU00000406895.3	13.67	tp	0
2-UUUUUUUUUU	STREME-2	0.0029	ENSU00000325870.2	13.67	tp	0
2-UUUUUUUUUU	STREME-2	0.0029	ENSU00000371697.3	13.67	tp	0
2-UUUUUUUUUU	STREME-2	0.0029	ENSU00000481247.5	13.67	tp	0
2-UUUUUUUUUU	STREME-2	0.0029	ENSU00000302342.3	13.67	tp	0
2-UUUUUUUUUU	STREME-2	0.0029	ENSU00000315927.8	13.67	tp	0
2-UUUUUUUUUU	STREME-2	0.0029	ENSU00000457928.6	13.67	tp	0
2-UUUUUUUUUU	STREME-2	0.0029	ENSU00000322886.11	13.67	tp	0
2-UUUUUUUUUU	STREME-2	0.0029	ENSU00000631006.2	13.67	tp	0
2-UUUUUUUUUU	STREME-2	0.0029	ENSU00000377482.9	13.67	tp	0
2-UUUUUUUUUU	STREME-2	0.0029	ENSU00000556492.5	13.67	tp	0
2-UUUUUUUUUU	STREME-2	0.0029	ENSU00000409262.7	13.67	tp	0
2-UUUUUUUUUU	STREME-2	0.0029	ENSU00000523990.1	13.67	tp	0
2-UUUUUUUUUU	STREME-2	0.0029	ENSU00000394730.7	13.67	tp	0
2-UUUUUUUUUU	STREME-2	0.0029	ENSU00000244745.3	13.67	tp	0
2-UUUUUUUUUU	STREME-2	0.0029	ENSU00000264596.3	13.67	tp	0
2-UUUUUUUUUU	STREME-2	0.0029	ENSU00000369558.5	13.67	tp	0
2-UUUUUUUUUU	STREME-2	0.0029	ENSU00000238789.9	13.67	tp	0
2-UUUUUUUUUU	STREME-2	0.0029	ENSU00000622512.1	13.67	tp	0
2-UUUUUUUUUU	STREME-2	0.0029	ENSU00000399061.3	13.67	fp	0
2-UUUUUUUUUU	STREME-2	0.0029	ENSU00000369558.5	13.67	fp	0
2-UUUUUUUUUU	STREME-2	0.0029	ENSU00000260731.4	13.67	fp	0
2-UUUUUUUUUU	STREME-2	0.0029	ENSU00000345514.2	13.67	fp	0
2-UUUUUUUUUU	STREME-2	0.0029	ENSU00000305386.3	13.67	fp	0
2-UUUUUUUUUU	STREME-2	0.0029	ENSU00000162391.7	13.67	fp	0
2-UUUUUUUUUU	STREME-2	0.0029	ENSU00000616407.1	13.67	fp	0
2-UUUUUUUUUU	STREME-2	0.0029	ENSU00000370801.7	13.67	fp	0
2-UUUUUUUUUU	STREME-2	0.0029	ENSU00000254250.7	13.67	fp	0
2-UUUUUUUUUU	STREME-2	0.0029	ENSU00000239231.6	13.67	fp	0
2-UUUUUUUUUU	STREME-2	0.0029	ENSU00000262077.2	13.67	fp	0
2-UUUUUUUUUU	STREME-2	0.0029	ENSU00000201031.2	13.67	fp	0
2-UUUUUUUUUU	STREME-2	0.0029	ENSU00000265138.3	13.67	fp	0
2-UUUUUUUUUU	STREME-2	0.0029	ENSU00000395699.3	13.67	fp	0
2-UUUUUUUUUU	STREME-2	0.0029	ENSU00000367001.4	13.67	fp	0
2-UUUUUUUUUU	STREME-2	0.0029	ENSU00000383763.5	13.67	fp	0
2-UUUUUUUUUU	STREME-2	0.0029	ENSU00000240316.4	13.67	fp	0
2-UUUUUUUUUU	STREME-2	0.0029	ENSU00000258383.3	13.67	fp	0
2-UUUUUUUUUU	STREME-2	0.0029	ENSU00000327423.10	13.67	fp	0
2-UUUUUUUUUU	STREME-2	0.0029	ENSU00000302418.4	13.67	fp	0
2-UUUUUUUUUU	STREME-2	0.0029	ENSU00000336112.8	13.67	fp	0
2-UUUUUUUUUU	STREME-2	0.0029	ENSU00000305883.5	13.67	fp	0
2-UUUUUUUUUU	STREME-2	0.0029	ENSU00000373812.7	13.67	fp	0
2-UUUUUUUUUU	STREME-2	0.0029	ENSU00000373644.4	13.67	fp	0
2-UUUUUUUUUU	STREME-2	0.0029	ENSU00000397786.6	13.67	fp	0
2-UUUUUUUUUU	STREME-2	0.0029	ENSU00000374423.7	13.67	fp	0
2-UUUUUUUUUU	STREME-2	0.0029	ENSU00000415493.6	13.67	fp	0
2-UUUUUUUUUU	STREME-2	0.0029	ENSU00000216294.4	13.67	fp	0
2-UUUUUUUUUU	STREME-2	0.0029	ENSU00000370035.7	13.67	fp	0
2-UUUUUUUUUU	STREME-2	0.0029	ENSU00000342697.4	13.67	fp	0
2-UUUUUUUUUU	STREME-2	0.0029	ENSU00000245479.2	13.67	fp	0
2-UUUUUUUUUU	STREME-2	0.0029	ENSU00000415493.6	13.67	tp	1
2-UUUUUUUUUU	STREME-2	0.0029	ENSU00000399300.6	13.67	tp	1
2-UUUUUUUUUU	STREME-2	0.0029	ENSU00000429888.5	13.67	tp	1
2-UUUUUUUUUU	STREME-2	0.0029	ENSU00000327423.10	13.67	tp	1
2-UUUUUUUUUU	STREME-2	0.0029	ENSU00000316157.7	13.67	tp	1
2-UUUUUUUUUU	STREME-2	0.0029	ENSU00000235345.5	13.67	tp	1
2-UUUUUUUUUU	STREME-2	0.0029	ENSU00000296543.9	13.67	tp	1
2-UUUUUUUUUU	STREME-2	0.0029	ENSU00000626021.2	13.67	tp	1
2-UUUUUUUUUU	STREME-2	0.0029	ENSU00000342697.4	13.67	tp	1
2-UUUUUUUUUU	STREME-2	0.0029	ENSU00000240316.4	13.67	tp	1
2-UUUUUUUUUU	STREME-2	0.0029	ENSU00000374423.7	13.67	tp	1
2-UUUUUUUUUU	STREME-2	0.0029	ENSU00000370944.8	13.67	tp	1
2-UUUUUUUUUU	STREME-2	0.0029	ENSU00000223023.4	13.67	tp	1
2-UUUUUUUUUU	STREME-2	0.0029	ENSU00000423902.6	13.67	tp	1
2-UUUUUUUUUU	STREME-2	0.0029	ENSU00000380943.6	13.67	tp	1
2-UUUUUUUUUU	STREME-2	0.0029	ENSU00000025008.9	13.67	tp	1
2-UUUUUUUUUU	STREME-2	0.0029	ENSU00000367188.4	13.67	fp	1
2-UUUUUUUUUU	STREME-2	0.0029	ENSU00000301998.4	13.67	fp	1
2-UUUUUUUUUU	STREME-2	0.0029	ENSU00000319170.9	13.67	fp	1
2-UUUUUUUUUU	STREME-2	0.0029	ENSU00000366514.4	13.67	fp	1
#
3-UAUUUUA	STREME-3	0.0037	ENSU00000380013.8	11.66	tp	0
3-UAUUUUA	STREME-3	0.0037	ENSU00000258886.12	11.66	tp	0
3-UAUUUUA	STREME-3	0.0037	ENSU00000373464.4	11.66	tp	0
3-UAUUUUA	STREME-3	0.0037	ENSU00000239231.6	11.66	tp	0
3-UAUUUUA	STREME-3	0.0037	ENSU00000265271.6	11.66	tp	0
3-UAUUUUA	STREME-3	0.0037	ENSU00000354300.4	11.66	tp	0
3-UAUUUUA	STREME-3	0.0037	ENSU00000618014.1	11.66	tp	0
3-UAUUUUA	STREME-3	0.0037	ENSU00000343537.11	11.66	tp	0
3-UAUUUUA	STREME-3	0.0037	ENSU00000235150.4	11.66	tp	0
3-UAUUUUA	STREME-3	0.0037	ENSU00000375377.1	11.66	tp	0
3-UAUUUUA	STREME-3	0.0037	ENSU00000343505.9	11.66	tp	0
3-UAUUUUA	STREME-3	0.0037	ENSU00000319170.9	11.66	tp	0
3-UAUUUUA	STREME-3	0.0037	ENSU00000328046.8	11.66	tp	0
3-UAUUUUA	STREME-3	0.0037	ENSU00000428390.2	11.66	tp	0
3-UAUUUUA	STREME-3	0.0037	ENSU00000332783.11	11.66	tp	0
3-UAUUUUA	STREME-3	0.0037	ENSU00000369332.7	11.66	tp	0
3-UAUUUUA	STREME-3	0.0037	ENSU00000452400.6	11.66	tp	0
3-UAUUUUA	STREME-3	0.0037	ENSU00000298316.6	11.66	tp	0
3-UAUUUUA	STREME-3	0.0037	ENSU00000242728.4	11.66	tp	0
3-UAUUUUA	STREME-3	0.0037	ENSU00000269216.7	11.66	tp	0
3-UAUUUUA	STREME-3	0.0037	ENSU00000274457.4	11.66	tp	0
3-UAUUUUA	STREME-3	0.0037	ENSU00000335987.7	11.66	tp	0
3-UAUUUUA	STREME-3	0.0037	ENSU00000246229.4	11.66	tp	0
3-UAUUUUA	STREME-3	0.0037	ENSU00000272164.5	11.66	tp	0
3-UAUUUUA	STREME-3	0.0037	ENSU00000377687.5	11.66	tp	0
3-UAUUUUA	STREME-3	0.0037	ENSU00000216268.5	11.66	tp	0
3-UAUUUUA	STREME-3	0.0037	ENSU00000434935.6	11.66	tp	0
3-UAUUUUA	STREME-3	0.0037	ENSU00000380874.3	11.66	tp	0
3-UAUUUUA	STREME-3	0.0037	ENSU00000310421.4	11.66	tp	0
3-UAUUUUA	STREME-3	0.0037	ENSU00000262210.9	11.66	tp	0
3-UAUUUUA	STREME-3	0.0037	ENSU00000251808.7	11.66	tp	0
3-UAUUUUA	STREME-3	0.0037	ENSU00000504926.5	11.66	tp	0
3-UAUUUUA	STREME-3	0.0037	ENSU00000264245.8	11.66	tp	0
3-UAUUUUA	STREME-3	0.0037	ENSU00000450114.6	11.66	tp	0
3-UAUUUUA	STREME-3	0.0037	ENSU00000582322.1	11.66	tp	0
3-UAUUUUA	STREME-3	0.0037	ENSU00000321560.3	11.66	tp	0
3-UAUUUUA	STREME-3	0.0037	ENSU00000347055.3	11.66	tp	0
3-UAUUUUA	STREME-3	0.0037	ENSU00000282007.7	11.66	tp	0
3-UAUUUUA	STREME-3	0.0037	ENSU00000366687.5	11.66	tp	0
3-UAUUUUA	STREME-3	0.0037	ENSU00000245479.2	11.66	tp	0
3-UAUUUUA	STREME-3	0.0037	ENSU00000286800.7	11.66	tp	0
3-UAUUUUA	STREME-3	0.0037	ENSU00000375256.4	11.66	tp	0
3-UAUUUUA	STREME-3	0.0037	ENSU00000298767.9	11.66	tp	0
3-UAUUUUA	STREME-3	0.0037	ENSU00000282412.8	11.66	tp	0
3-UAUUUUA	STREME-3	0.0037	ENSU00000350082.9	11.66	tp	0
3-UAUUUUA	STREME-3	0.0037	ENSU00000216106.5	11.66	tp	0
3-UAUUUUA	STREME-3	0.0037	ENSU00000262077.2	11.66	tp	0
3-UAUUUUA	STREME-3	0.0037	ENSU00000409792.3	11.66	tp	0
3-UAUUUUA	STREME-3	0.0037	ENSU00000278175.9	11.66	tp	0
3-UAUUUUA	STREME-3	0.0037	ENSU00000265138.3	11.66	tp	0
3-UAUUUUA	STREME-3	0.0037	ENSU00000222597.6	11.66	tp	0
3-UAUUUUA	STREME-3	0.0037	ENSU00000374736.7	11.66	tp	0
3-UAUUUUA	STREME-3	0.0037	ENSU00000261847.7	11.66	tp	0
3-UAUUUUA	STREME-3	0.0037	ENSU00000551457.1	11.66	tp	0
3-UAUUUUA	STREME-3	0.0037	ENSU00000304987.3	11.66	tp	0
3-UAUUUUA	STREME-3	0.0037	ENSU00000358912.4	11.66	tp	0
3-UAUUUUA	STREME-3	0.0037	ENSU00000404338.7	11.66	tp	0
3-UAUUUUA	STREME-3	0.0037	ENSU00000619850.1	11.66	tp	0
3-UAUUUUA	STREME-3	0.0037	ENSU00000302418.4	11.66	tp	0
3-UAUUUUA	STREME-3	0.0037	ENSU00000286760.5	11.66	tp	0
3-UAUUUUA	STREME-3	0.0037	ENSU00000296220.5	11.66	tp	0
3-UAUUUUA	STREME-3	0.0037	ENSU00000305386.3	11.66	tp	0
3-UAUUUUA	STREME-3	0.0037	ENSU00000258383.3	11.66	tp	0
3-UAUUUUA	STREME-3	0.0037	ENSU00000263181.6	11.66	tp	0
3-UAUUUUA	STREME-3	0.0037	ENSU00000407464.6	11.66	tp	0
3-UAUUUUA	STREME-3	0.0037	ENSU00000274031.7	11.66	tp	0
3-UAUUUUA	STREME-3	0.0037	ENSU00000440469.1	11.66	tp	0
3-UAUUUUA	STREME-3	0.0037	ENSU00000392403.7	11.66	tp	0
3-UAUUUUA	STREME-3	0.0037	ENSU00000264233.5	11.66	tp	0
3-UAUUUUA	STREME-3	0.0037	ENSU00000262158.6	11.66	tp	0
3-UAUUUUA	STREME-3	0.0037	ENSU00000264380.8	11.66	tp	0
3-UAUUUUA	STREME-3	0.0037	ENSU00000301744.5	11.66	tp	0
3-UAUUUUA	STREME-3	0.0037	ENSU00000374232.7	11.66	tp	0
3-UAUUUUA	STREME-3	0.0037	ENSU00000366514.4	11.66	tp	0
3-UAUUUUA	STREME-3	0.0037	ENSU00000285689.7	11.66	tp	0
3-UAUUUUA	STREME-3	0.0037	ENSU00000487257.1	11.66	tp	0
3-UAUUUUA	STREME-3	0.0037	ENSU00000262198.8	11.66	tp	0
3-UAUUUUA	STREME-3	0.0037	ENSU00000398844.6	11.66	tp	0
3-UAUUUUA	STREME-3	0.0037	ENSU00000399061.3	11.66	tp	0
3-UAUUUUA	STREME-3	0.0037	ENSU00000370986.8	11.66	tp	0
3-UAUUUUA	STREME-3	0.0037	ENSU00000395153.7	11.66	tp	0
3-UAUUUUA	STREME-3	0.0037	ENSU00000264010.8	11.66	tp	0
3-UAUUUUA	STREME-3	0.0037	ENSU00000410019.3	11.66	tp	0
3-UAUUUUA	STREME-3	0.0037	ENSU00000419234.8	11.66	tp	0
3-UAUUUUA	STREME-3	0.0037	ENSU00000383763.5	11.66	tp	0
3-UAUUUUA	STREME-3	0.0037	ENSU00000394725.2	11.66	tp	0
3-UAUUUUA	STREME-3	0.0037	ENSU00000393593.7	11.66	tp	0
3-UAUUUUA	STREME-3	0.0037	ENSU00000321757.10	11.66	tp	0
3-UAUUUUA	STREME-3	0.0037	ENSU00000249883.9	11.66	tp	0
3-UAUUUUA	STREME-3	0.0037	ENSU00000439174.6	11.66	tp	0
3-UAUUUUA	STREME-3	0.0037	ENSU00000222567.5	11.66	tp	0
3-UAUUUUA	STREME-3	0.0037	ENSU00000371627.4	11.66	tp	0
3-UAUUUUA	STREME-3	0.0037	ENSU00000406438.4	11.66	tp	0
3-UAUUUUA	STREME-3	0.0037	ENSU00000217086.8	11.66	tp	0
3-UAUUUUA	STREME-3	0.0037	ENSU00000366513.8	11.66	tp	0
3-UAUUUUA	STREME-3	0.0037	ENSU00000394264.5	11.66	tp	0
3-UAUUUUA	STREME-3	0.0037	ENSU00000201031.2	11.66	tp	0
3-UAUUUUA	STREME-3	0.0037	ENSU00000296657.6	11.66	tp	0
3-UAUUUUA	STREME-3	0.0037	ENSU00000358157.2	11.66	tp	0
3-UAUUUUA	STREME-3	0.0037	ENSU00000222584.7	11.66	tp	0
3-UAUUUUA	STREME-3	0.0037	ENSU00000284637.13	11.66	tp	0
3-UAUUUUA	STREME-3	0.0037	ENSU00000395146.8	11.66	tp	0
3-UAUUUUA	STREME-3	0.0037	ENSU00000282388.3	11.66	tp	0
3-UAUUUUA	STREME-3	0.0037	ENSU00000360538.6	11.66	tp	0
3-UAUUUUA	STREME-3	0.0037	ENSU00000212015.10	11.66	tp	0
3-UAUUUUA	STREME-3	0.0037	ENSU00000304056.8	11.66	tp	0
3-UAUUUUA	STREME-3	0.0037	ENSU00000368847.4	11.66	tp	0
3-UAUUUUA	STREME-3	0.0037	ENSU00000295959.9	11.66	tp	0
3-UAUUUUA	STREME-3	0.0037	ENSU00000319974.5	11.66	tp	0
3-UAUUUUA	STREME-3	0.0037	ENSU00000298492.5	11.66	tp	0
3-UAUUUUA	STREME-3	0.0037	ENSU00000422737.5	11.66	tp	0
3-UAUUUUA	STREME-3	0.0037	ENSU00000499247.2	11.66	tp	0
3-UAUUUUA	STREME-3	0.0037	ENSU00000361462.6	11.66	tp	0
3-UAUUUUA	STREME-3	0.0037	ENSU00000334512.9	11.66	tp	0
3-UAUUUUA	STREME-3	0.0037	ENSU00000394150.5	11.66	tp	0
3-UAUUUUA	STREME-3	0.0037	ENSU00000311127.8	11.66	tp	0
3-UAUUUUA	STREME-3	0.0037	ENSU00000367188.4	11.66	tp	0
3-UAUUUUA	STREME-3	0.0037	ENSU00000398970.5	11.66	tp	0
3-UAUUUUA	STREME-3	0.0037	ENSU00000326624.2	11.66	tp	0
3-UAUUUUA	STREME-3	0.0037	ENSU00000239906.9	11.66	tp	0
3-UAUUUUA	STREME-3	0.0037	ENSU00000334463.3	11.66	tp	0
3-UAUUUUA	STREME-3	0.0037	ENSU00000319357.5	11.66	tp	0
3-UAUUUUA	STREME-3	0.0037	ENSU00000286523.9	11.66	tp	0
3-UAUUUUA	STREME-3	0.0037	ENSU00000396032.7	11.66	tp	0
3-UAUUUUA	STREME-3	0.0037	ENSU00000369727.3	11.66	tp	0
3-UAUUUUA	STREME-3	0.0037	ENSU00000345514.2	11.66	tp	0
3-UAUUUUA	STREME-3	0.0037	ENSU00000382905.8	11.66	tp	0
3-UAUUUUA	STREME-3	0.0037	ENSU00000370035.7	11.66	tp	0
3-UAUUUUA	STREME-3	0.0037	ENSU00000371485.7	11.66	tp	0
3-UAUUUUA	STREME-3	0.0037	ENSU00000373644.4	11.66	tp	0
3-UAUUUUA	STREME-3	0.0037	ENSU00000373935.3	11.66	tp	0
3-UAUUUUA	STREME-3	0.0037	ENSU00000252744.5	11.66	tp	0
3-UAUUUUA	STREME-3	0.0037	ENSU00000378743.7	11.66	tp	0
3-UAUUUUA	STREME-3	0.0037	ENSU00000371356.6	11.66	tp	0
3-UAUUUUA	STREME-3	0.0037	ENSU00000315367.3	11.66	tp	0
3-UAUUUUA	STREME-3	0.0037	ENSU00000379938.6	11.66	tp	0
3-UAUUUUA	STREME-3	0.0037	ENSU00000568107.2	11.66	tp	0
3-UAUUUUA	STREME-3	0.0037	ENSU00000260526.10	11.66	tp	0
3-UAUUUUA	STREME-3	0.0037	ENSU00000323669.9	11.66	tp	0
3-UAUUUUA	STREME-3	0.0037	ENSU00000162391.7	11.66	tp	0
3-UAUUUUA	STREME-3	0.0037	ENSU00000366934.3	11.66	tp	0
3-UAUUUUA	STREME-3	0.0037	ENSU00000372146.4	11.66	tp	0
3-UAUUUUA	STREME-3	0.0037	ENSU00000332822.4	11.66	tp	0
3-UAUUUUA	STREME-3	0.0037	ENSU00000216294.4	11.66	tp	0
3-UAUUUUA	STREME-3	0.0037	ENSU00000356454.4	11.66	tp	0
3-UAUUUUA	STREME-3	0.0037	ENSU00000265343.9	11.66	tp	0
3-UAUUUUA	STREME-3	0.0037	ENSU00000265713.6	11.66	tp	0
3-UAUUUUA	STREME-3	0.0037	ENSU00000304788.3	11.66	tp	0
3-UAUUUUA	STREME-3	0.0037	ENSU00000328089.10	11.66	tp	0
3-UAUUUUA	STREME-3	0.0037	ENSU00000394861.2	11.66	tp	0
3-UAUUUUA	STREME-3	0.0037	ENSU00000399503.3	11.66	tp	0
3-UAUUUUA	STREME-3	0.0037	ENSU00000254250.7	11.66	tp	0
3-UAUUUUA	STREME-3	0.0037	ENSU00000245323.4	11.66	tp	0
3-UAUUUUA	STREME-3	0.0037	ENSU00000468148.5	11.66	tp	0
3-UAUUUUA	STREME-3	0.0037	ENSU00000406189.3	11.66	tp	0
3-UAUUUUA	STREME-3	0.0037	ENSU00000373452.2	11.66	tp	0
3-UAUUUUA	STREME-3	0.0037	ENSU00000301998.4	11.66	tp	0
3-UAUUUUA	STREME-3	0.0037	ENSU00000337659.10	11.66	tp	0
3-UAUUUUA	STREME-3	0.0037	ENSU00000326505.3	11.66	tp	0
3-UAUUUUA	STREME-3	0.0037	ENSU00000367178.7	11.66	tp	0
3-UAUUUUA	STREME-3	0.0037	ENSU00000636222.1	11.66	tp	0
3-UAUUUUA	STREME-3	0.0037	ENSU00000323456.9	11.66	tp	0
3-UAUUUUA	STREME-3	0.0037	ENSU00000210313.7	11.66	tp	0
3-UAUUUUA	STREME-3	0.0037	ENSU00000486971.1	11.66	tp	0
3-UAUUUUA	STREME-3	0.0037	ENSU00000261951.8	11.66	tp	0
3-UAUUUUA	STREME-3	0.0037	ENSU00000382592.4	11.66	tp	0
3-UAUUUUA	STREME-3	0.0037	ENSU00000509018.5	11.66	tp	0
3-UAUUUUA	STREME-3	0.0037	ENSU00000356198.6	11.66	tp	0
3-UAUUUUA	STREME-3	0.0037	ENSU00000303921.2	11.66	tp	0
3-UAUUUUA	STREME-3	0.0037	ENSU00000312938.4	11.66	tp	0
3-UAUUUUA	STREME-3	0.0037	ENSU00000325870.2	11.66	tp	0
3-UAUUUUA	STREME-3	0.0037	ENSU00000371697.3	11.66	tp	0
3-UAUUUUA	STREME-3	0.0037	ENSU00000258484.10	11.66	tp	0
3-UAUUUUA	STREME-3	0.0037	ENSU00000264431.8	11.66	tp	0
3-UAUUUUA	STREME-3	0.0037	ENSU00000418342.5	11.66	tp	0
3-UAUUUUA	STREME-3	0.0037	ENSU00000481247.5	11.66	tp	0
3-UAUUUUA	STREME-3	0.0037	ENSU00000302342.3	11.66	tp	0
3-UAUUUUA	STREME-3	0.0037	ENSU00000315927.8	11.66	tp	0
3-UAUUUUA	STREME-3	0.0037	ENSU00000322886.11	11.66	tp	0
3-UAUUUUA	STREME-3	0.0037	ENSU00000359653.4	11.66	tp	0
3-UAUUUUA	STREME-3	0.0037	ENSU00000631006.2	11.66	tp	0
3-UAUUUUA	STREME-3	0.0037	ENSU00000433688.2	11.66	tp	0
3-UAUUUUA	STREME-3	0.0037	ENSU00000377482.9	11.66	tp	0
3-UAUUUUA	STREME-3	0.0037	ENSU00000328599.4	11.66	tp	0
3-UAUUUUA	STREME-3	0.0037	ENSU00000556492.5	11.66	tp	0
3-UAUUUUA	STREME-3	0.0037	ENSU00000428502.6	11.66	tp	0
3-UAUUUUA	STREME-3	0.0037	ENSU00000409262.7	11.66	tp	0
3-UAUUUUA	STREME-3	0.0037	ENSU00000311234.8	11.66	tp	0
3-UAUUUUA	STREME-3	0.0037	ENSU00000354340.8	11.66	tp	0
3-UAUUUUA	STREME-3	0.0037	ENSU00000394730.7	11.66	tp	0
3-UAUUUUA	STREME-3	0.0037	ENSU00000277746.10	11.66	tp	0
3-UAUUUUA	STREME-3	0.0037	ENSU00000536315.6	11.66	tp	0
3-UAUUUUA	STREME-3	0.0037	ENSU00000371998.7	11.66	tp	0
3-UAUUUUA	STREME-3	0.0037	ENSU00000369558.5	11.66	tp	0
3-UAUUUUA	STREME-3	0.0037	ENSU00000346166.7	11.66	tp	0
3-UAUUUUA	STREME-3	0.0037	ENSU00000238789.9	11.66	tp	0
3-UAUUUUA	STREME-3	0.0037	ENSU00000622512.1	11.66	tp	0
3-UAUUUUA	STREME-3	0.0037	ENSU00000261951.8	11.66	fp	0
3-UAUUUUA	STREME-3	0.0037	ENSU00000399061.3	11.66	fp	0
3-UAUUUUA	STREME-3	0.0037	ENSU00000304543.9	11.66	fp	0
3-UAUUUUA	STREME-3	0.0037	ENSU00000369558.5	11.66	fp	0
3-UAUUUUA	STREME-3	0.0037	ENSU00000621533.4	11.66	fp	0
3-UAUUUUA	STREME-3	0.0037	ENSU00000272164.5	11.66	fp	0
3-UAUUUUA	STREME-3	0.0037	ENSU00000345514.2	11.66	fp	0
3-UAUUUUA	STREME-3	0.0037	ENSU00000306103.2	11.66	fp	0
3-UAUUUUA	STREME-3	0.0037	ENSU00000305386.3	11.66	fp	0
3-UAUUUUA	STREME-3	0.0037	ENSU00000350082.9	11.66	fp	0
3-UAUUUUA	STREME-3	0.0037	ENSU00000231524.13	11.66	fp	0
3-UAUUUUA	STREME-3	0.0037	ENSU00000264183.8	11.66	fp	0
3-UAUUUUA	STREME-3	0.0037	ENSU00000440469.1	11.66	fp	0
3-UAUUUUA	STREME-3	0.0037	ENSU00000370025.8	11.66	fp	0
3-UAUUUUA	STREME-3	0.0037	ENSU00000354724.7	11.66	fp	0
3-UAUUUUA	STREME-3	0.0037	ENSU00000162391.7	11.66	fp	0
3-UAUUUUA	STREME-3	0.0037	ENSU00000375377.1	11.66	fp	0
3-UAUUUUA	STREME-3	0.0037	ENSU00000616407.1	11.66	fp	0
3-UAUUUUA	STREME-3	0.0037	ENSU00000395146.8	11.66	fp	0
3-UAUUUUA	STREME-3	0.0037	ENSU00000356438.7	11.66	fp	0
3-UAUUUUA	STREME-3	0.0037	ENSU00000321757.10	11.66	fp	0
3-UAUUUUA	STREME-3	0.0037	ENSU00000367178.7	11.66	fp	0
3-UAUUUUA	STREME-3	0.0037	ENSU00000371222.3	11.66	fp	0
3-UAUUUUA	STREME-3	0.0037	ENSU00000262198.8	11.66	fp	0
3-UAUUUUA	STREME-3	0.0037	ENSU00000325870.2	11.66	fp	0
3-UAUUUUA	STREME-3	0.0037	ENSU00000228872.8	11.66	fp	0
3-UAUUUUA	STREME-3	0.0037	ENSU00000418342.5	11.66	fp	0
3-UAUUUUA	STREME-3	0.0037	ENSU00000223023.4	11.66	fp	0
3-UAUUUUA	STREME-3	0.0037	ENSU00000366934.3	11.66	fp	0
3-UAUUUUA	STREME-3	0.0037	ENSU00000394264.5	11.66	fp	0
3-UAUUUUA	STREME-3	0.0037	ENSU00000284637.13	11.66	fp	0
3-UAUUUUA	STREME-3	0.0037	ENSU00000315927.8	11.66	fp	0
3-UAUUUUA	STREME-3	0.0037	ENSU00000404760.5	11.66	fp	0
3-UAUUUUA	STREME-3	0.0037	ENSU00000370944.8	11.66	fp	0
3-UAUUUUA	STREME-3	0.0037	ENSU00000323669.9	11.66	fp	0
3-UAUUUUA	STREME-3	0.0037	ENSU00000239231.6	11.66	fp	0
3-UAUUUUA	STREME-3	0.0037	ENSU00000262158.6	11.66	fp	0
3-UAUUUUA	STREME-3	0.0037	ENSU00000371356.6	11.66	fp	0
3-UAUUUUA	STREME-3	0.0037	ENSU00000366645.1	11.66	fp	0
3-UAUUUUA	STREME-3	0.0037	ENSU00000216106.5	11.66	fp	0
3-UAUUUUA	STREME-3	0.0037	ENSU00000509018.5	11.66	fp	0
3-UAUUUUA	STREME-3	0.0037	ENSU00000256495.3	11.66	fp	0
3-UAUUUUA	STREME-3	0.0037	ENSU00000265271.6	11.66	fp	0
3-UAUUUUA	STREME-3	0.0037	ENSU00000337659.10	11.66	fp	0
3-UAUUUUA	STREME-3	0.0037	ENSU00000358912.4	11.66	fp	0
3-UAUUUUA	STREME-3	0.0037	ENSU00000615277.4	11.66	fp	0
3-UAUUUUA	STREME-3	0.0037	ENSU00000373935.3	11.66	fp	0
3-UAUUUUA	STREME-3	0.0037	ENSU00000520164.5	11.66	fp	0
3-UAUUUUA	STREME-3	0.0037	ENSU00000356454.4	11.66	fp	0
3-UAUUUUA	STREME-3	0.0037	ENSU00000398559.6	11.66	fp	0
3-UAUUUUA	STREME-3	0.0037	ENSU00000237172.11	11.66	fp	0
3-UAUUUUA	STREME-3	0.0037	ENSU00000298492.5	11.66	fp	0
3-UAUUUUA	STREME-3	0.0037	ENSU00000374672.4	11.66	fp	0
3-UAUUUUA	STREME-3	0.0037	ENSU00000282388.3	11.66	fp	0
3-UAUUUUA	STREME-3	0.0037	ENSU00000265713.6	11.66	fp	0
3-UAUUUUA	STREME-3	0.0037	ENSU00000395699.3	11.66	fp	0
3-UAUUUUA	STREME-3	0.0037	ENSU00000025008.9	11.66	fp	0
3-UAUUUUA	STREME-3	0.0037	ENSU00000367001.4	11.66	fp	0
3-UAUUUUA	STREME-3	0.0037	ENSU00000366687.5	11.66	fp	0
3-UAUUUUA	STREME-3	0.0037	ENSU00000354300.4	11.66	fp	0
3-UAUUUUA	STREME-3	0.0037	ENSU00000282412.8	11.66	fp	0
3-UAUUUUA	STREME-3	0.0037	ENSU00000260526.10	11.66	fp	0
3-UAUUUUA	STREME-3	0.0037	ENSU00000296543.9	11.66	fp	0
3-UAUUUUA	STREME-3	0.0037	ENSU00000396161.9	11.66	fp	0
3-UAUUUUA	STREME-3	0.0037	ENSU00000380943.6	11.66	fp	0
3-UAUUUUA	STREME-3	0.0037	ENSU00000264431.8	11.66	fp	0
3-UAUUUUA	STREME-3	0.0037	ENSU00000366513.8	11.66	fp	0
3-UAUUUUA	STREME-3	0.0037	ENSU00000369503.8	11.66	fp	0
3-UAUUUUA	STREME-3	0.0037	ENSU00000379938.6	11.66	fp	0
3-UAUUUUA	STREME-3	0.0037	ENSU00000328046.8	11.66	fp	0
3-UAUUUUA	STREME-3	0.0037	ENSU00000302418.4	11.66	fp	0
3-UAUUUUA	STREME-3	0.0037	ENSU00000371627.4	11.66	fp	0
3-UAUUUUA	STREME-3	0.0037	ENSU00000377482.9	11.66	fp	0
3-UAUUUUA	STREME-3	0.0037	ENSU00000338121.9	11.66	fp	0
3-UAUUUUA	STREME-3	0.0037	ENSU00000452400.6	11.66	fp	0
3-UAUUUUA	STREME-3	0.0037	ENSU00000360538.6	11.66	fp	0
3-UAUUUUA	STREME-3	0.0037	ENSU00000258886.12	11.66	fp	0
3-UAUUUUA	STREME-3	0.0037	ENSU00000399300.6	11.66	fp	0
3-UAUUUUA	STREME-3	0.0037	ENSU00000327473.8	11.66	fp	0
3-UAUUUUA	STREME-3	0.0037	ENSU00000394861.2	11.66	fp	0
3-UAUUUUA	STREME-3	0.0037	ENSU00000373644.4	11.66	fp	0
3-UAUUUUA	STREME-3	0.0037	ENSU00000397786.6	11.66	fp	0
3-UAUUUUA	STREME-3	0.0037	ENSU00000310074.7	11.66	fp	0
3-UAUUUUA	STREME-3	0.0037	ENSU00000242728.4	11.66	fp	0
3-UAUUUUA	STREME-3	0.0037	ENSU00000354981.6	11.66	fp	0
3-UAUUUUA	STREME-3	0.0037	ENSU00000244745.3	11.66	fp	0
3-UAUUUUA	STREME-3	0.0037	ENSU00000260129.5	11.66	fp	0
3-UAUUUUA	STREME-3	0.0037	ENSU00000468148.5	11.66	fp	0
3-UAUUUUA	STREME-3	0.0037	ENSU00000393387.5	11.66	fp	0
3-UAUUUUA	STREME-3	0.0037	ENSU00000568107.2	11.66	fp	0
3-UAUUUUA	STREME-3	0.0037	ENSU00000400485.5	11.66	fp	0
3-UAUUUUA	STREME-3	0.0037	ENSU00000216294.4	11.66	fp	0
3-UAUUUUA	STREME-3	0.0037	ENSU00000332783.11	11.66	fp	0
3-UAUUUUA	STREME-3	0.0037	ENSU00000342697.4	11.66	fp	0
3-UAUUUUA	STREME-3	0.0037	ENSU00000398844.6	11.66	fp	0
3-UAUUUUA	STREME-3	0.0037	ENSU00000399503.3	11.66	fp	0
3-UAUUUUA	STREME-3	0.0037	ENSU00000431561.7	11.66	fp	0
3-UAUUUUA	STREME-3	0.0037	ENSU00000222584.7	11.66	fp	0
3-UAUUUUA	STREME-3	0.0037	ENSU00000274457.4	11.66	fp	0
3-UAUUUUA	STREME-3	0.0037	ENSU00000382592.4	11.66	fp	0
3-UAUUUUA	STREME-3	0.0037	ENSU00000264596.3	11.66	fp	0
3-UAUUUUA	STREME-3	0.0037	ENSU00000372146.4	11.66	fp	0
3-UAUUUUA	STREME-3	0.0037	ENSU00000316334.4	11.66	fp	0
3-UAUUUUA	STREME-3	0.0037	ENSU00000241393.3	11.66	fp	0
3-UAUUUUA	STREME-3	0.0037	ENSU00000303052.12	11.66	fp	0
3-UAUUUUA	STREME-3	0.0037	ENSU00000237281.4	11.66	fp	0
3-UAUUUUA	STREME-3	0.0037	ENSU00000288986.6	11.66	fp	0
3-UAUUUUA	STREME-3	0.0037	ENSU00000312938.4	11.66	fp	0
3-UAUUUUA	STREME-3	0.0037	ENSU00000415493.6	11.66	tp	1
3-UAUUUUA	STREME-3	0.0037	ENSU00000455833.6	11.66	tp	1
3-UAUUUUA	STREME-3	0.0037	ENSU00000399300.6	11.66	tp	1
3-UAUUUUA	STREME-3	0.0037	ENSU00000429888.5	11.66	tp	1
3-UAUUUUA	STREME-3	0.0037	ENSU00000344120.4	11.66	tp	1
3-UAUUUUA	STREME-3	0.0037	ENSU00000327423.10	11.66	tp	1
3-UAUUUUA	STREME-3	0.0037	ENSU00000316157.7	11.66	tp	1
3-UAUUUUA	STREME-3	0.0037	ENSU00000235345.5	11.66	tp	1
3-UAUUUUA	STREME-3	0.0037	ENSU00000310455.3	11.66	tp	1
3-UAUUUUA	STREME-3	0.0037	ENSU00000626021.2	11.66	tp	1
3-UAUUUUA	STREME-3	0.0037	ENSU00000319694.2	11.66	tp	1
3-UAUUUUA	STREME-3	0.0037	ENSU00000367001.4	11.66	tp	1
3-UAUUUUA	STREME-3	0.0037	ENSU00000368885.7	11.66	tp	1
3-UAUUUUA	STREME-3	0.0037	ENSU00000342697.4	11.66	tp	1
3-UAUUUUA	STREME-3	0.0037	ENSU00000240316.4	11.66	tp	1
3-UAUUUUA	STREME-3	0.0037	ENSU00000374423.7	11.66	tp	1
3-UAUUUUA	STREME-3	0.0037	ENSU00000398559.6	11.66	tp	1
3-UAUUUUA	STREME-3	0.0037	ENSU00000223023.4	11.66	tp	1
3-UAUUUUA	STREME-3	0.0037	ENSU00000380943.6	11.66	tp	1
3-UAUUUUA	STREME-3	0.0037	ENSU00000361346.5	11.66	tp	1
3-UAUUUUA	STREME-3	0.0037	ENSU00000434935.6	11.66	fp	1
3-UAUUUUA	STREME-3	0.0037	ENSU00000367188.4	11.66	fp	1
3-UAUUUUA	STREME-3	0.0037	ENSU00000428502.6	11.66	fp	1
3-UAUUUUA	STREME-3	0.0037	ENSU00000310421.4	11.66	fp	1
3-UAUUUUA	STREME-3	0.0037	ENSU00000265343.9	11.66	fp	1
3-UAUUUUA	STREME-3	0.0037	ENSU00000271277.10	11.66	fp	1
3-UAUUUUA	STREME-3	0.0037	ENSU00000298316.6	11.66	fp	1
#
4-UGUGUGUGUG	STREME-4	0.0041	ENSU00000340438.5	17.87	tp	0
4-UGUGUGUGUG	STREME-4	0.0041	ENSU00000263253.8	17.87	tp	0
4-UGUGUGUGUG	STREME-4	0.0041	ENSU00000319170.9	17.87	tp	0
4-UGUGUGUGUG	STREME-4	0.0041	ENSU00000335987.7	17.87	tp	0
4-UGUGUGUGUG	STREME-4	0.0041	ENSU00000272164.5	17.87	tp	0
4-UGUGUGUGUG	STREME-4	0.0041	ENSU00000360439.8	17.87	tp	0
4-UGUGUGUGUG	STREME-4	0.0041	ENSU00000245479.2	17.87	tp	0
4-UGUGUGUGUG	STREME-4	0.0041	ENSU00000286800.7	17.87	tp	0
4-UGUGUGUGUG	STREME-4	0.0041	ENSU00000216106.5	17.87	tp	0
4-UGUGUGUGUG	STREME-4	0.0041	ENSU00000303052.12	17.87	tp	0
4-UGUGUGUGUG	STREME-4	0.0041	ENSU00000407464.6	17.87	tp	0
4-UGUGUGUGUG	STREME-4	0.0041	ENSU00000274031.7	17.87	tp	0
4-UGUGUGUGUG	STREME-4	0.0041	ENSU00000392403.7	17.87	tp	0
4-UGUGUGUGUG	STREME-4	0.0041	ENSU00000271277.10	17.87	tp	0
4-UGUGUGUGUG	STREME-4	0.0041	ENSU00000393387.5	17.87	tp	0
4-UGUGUGUGUG	STREME-4	0.0041	ENSU00000395146.8	17.87	tp	0
4-UGUGUGUGUG	STREME-4	0.0041	ENSU00000554752.6	17.87	tp	0
4-UGUGUGUGUG	STREME-4	0.0041	ENSU00000239906.9	17.87	tp	0
4-UGUGUGUGUG	STREME-4	0.0041	ENSU00000256495.3	17.87	tp	0
4-UGUGUGUGUG	STREME-4	0.0041	ENSU00000568107.2	17.87	tp	0
4-UGUGUGUGUG	STREME-4	0.0041	ENSU00000359039.4	17.87	tp	0
4-UGUGUGUGUG	STREME-4	0.0041	ENSU00000397786.6	17.87	tp	0
4-UGUGUGUGUG	STREME-4	0.0041	ENSU00000498707.5	17.87	tp	0
4-UGUGUGUGUG	STREME-4	0.0041	ENSU00000399503.3	17.87	tp	0
4-UGUGUGUGUG	STREME-4	0.0041	ENSU00000322354.3	17.87	tp	0
4-UGUGUGUGUG	STREME-4	0.0041	ENSU00000337659.10	17.87	tp	0
4-UGUGUGUGUG	STREME-4	0.0041	ENSU00000636222.1	17.87	tp	0
4-UGUGUGUGUG	STREME-4	0.0041	ENSU00000261951.8	17.87	tp	0
4-UGUGUGUGUG	STREME-4	0.0041	ENSU00000382592.4	17.87	tp	0
4-UGUGUGUGUG	STREME-4	0.0041	ENSU00000314393.5	17.87	tp	0
4-UGUGUGUGUG	STREME-4	0.0041	ENSU00000428502.6	17.87	tp	0
4-UGUGUGUGUG	STREME-4	0.0041	ENSU00000409262.7	17.87	tp	0
4-UGUGUGUGUG	STREME-4	0.0041	ENSU00000409792.3	17.87	fp	0
4-UGUGUGUGUG	STREME-4	0.0041	ENSU00000568107.2	17.87	fp	0
4-UGUGUGUGUG	STREME-4	0.0041	ENSU00000382592.4	17.87	fp	0
4-UGUGUGUGUG	STREME-4	0.0041	ENSU00000429888.5	17.87	tp	1
4-UGUGUGUGUG	STREME-4	0.0041	ENSU00000327423.10	17.87	tp	1
4-UGUGUGUGUG	STREME-4	0.0041	ENSU00000316157.7	17.87	tp	1
4-UGUGUGUGUG	STREME-4	0.0041	ENSU00000361346.5	17.87	tp	1
4-UGUGUGUGUG	STREME-4	0.0041	ENSU00000265094.9	16.75	tp	0
4-UGUGUGUGUG	STREME-4	0.0041	ENSU00000261847.7	16.75	tp	0
4-UGUGUGUGUG	STREME-4	0.0041	ENSU00000366513.8	16.75	tp	0
4-UGUGUGUGUG	STREME-4	0.0041	ENSU00000383763.5	16.45	tp	0
4-UGUGUGUGUG	STREME-4	0.0041	ENSU00000394725.2	16.45	tp	0
4-UGUGUGUGUG	STREME-4	0.0041	ENSU00000304056.8	16.45	tp	0
4-UGUGUGUGUG	STREME-4	0.0041	ENSU00000266304.8	16.45	tp	0
4-UGUGUGUGUG	STREME-4	0.0041	ENSU00000338121.9	15.39	tp	0
4-UGUGUGUGUG	STREME-4	0.0041	ENSU00000245323.4	15.39	tp	0
4-UGUGUGUGUG	STREME-4	0.0041	ENSU00000439174.6	15.39	fp	0
4-UGUGUGUGUG	STREME-4	0.0041	ENSU00000411486.6	15.39	fp	0
4-UGUGUGUGUG	STREME-4	0.0041	ENSU00000369332.7	14.65	tp	0
4-UGUGUGUGUG	STREME-4	0.0041	ENSU00000434935.6	14.65	tp	0
4-UGUGUGUGUG	STREME-4	0.0041	ENSU00000223190.8	14.65	tp	0
4-UGUGUGUGUG	STREME-4	0.0041	ENSU00000201031.2	14.65	tp	0
4-UGUGUGUGUG	STREME-4	0.0041	ENSU00000345514.2	14.65	tp	0
4-UGUGUGUGUG	STREME-4	0.0041	ENSU00000325870.2	14.65	tp	0
4-UGUGUGUGUG	STREME-4	0.0041	ENSU00000244745.3	14.65	tp	0
4-UGUGUGUGUG	STREME-4	0.0041	ENSU00000398970.5	14.65	fp	0
4-UGUGUGUGUG	STREME-4	0.0041	ENSU00000342697.4	14.65	tp	1
4-UGUGUGUGUG	STREME-4	0.0041	ENSU00000240316.4	14.65	tp	1
4-UGUGUGUGUG	STREME-4	0.0041	ENSU00000374423.7	14.65	tp	1
4-UGUGUGUGUG	STREME-4	0.0041	ENSU00000404338.7	14.54	tp	0
4-UGUGUGUGUG	STREME-4	0.0041	ENSU00000429204.5	14.54	tp	0
4-UGUGUGUGUG	STREME-4	0.0041	ENSU00000370706.8	14.54	tp	0
4-UGUGUGUGUG	STREME-4	0.0041	ENSU00000379938.6	14.54	tp	0
4-UGUGUGUGUG	STREME-4	0.0041	ENSU00000304788.3	14.54	tp	0
4-UGUGUGUGUG	STREME-4	0.0041	ENSU00000327492.3	14.54	tp	0
4-UGUGUGUGUG	STREME-4	0.0041	ENSU00000331129.3	14.54	tp	1
4-UGUGUGUGUG	STREME-4	0.0041	ENSU00000219473.11	14.36	tp	0
4-UGUGUGUGUG	STREME-4	0.0041	ENSU00000375377.1	14.31	tp	0
4-UGUGUGUGUG	STREME-4	0.0041	ENSU00000343505.9	14.31	tp	0
4-UGUGUGUGUG	STREME-4	0.0041	ENSU00000328046.8	14.31	tp	0
4-UGUGUGUGUG	STREME-4	0.0041	ENSU00000262077.2	14.31	tp	0
4-UGUGUGUGUG	STREME-4	0.0041	ENSU00000434821.5	14.31	tp	0
4-UGUGUGUGUG	STREME-4	0.0041	ENSU00000520164.5	14.31	tp	0
4-UGUGUGUGUG	STREME-4	0.0041	ENSU00000216268.5	14.31	fp	0
4-UGUGUGUGUG	STREME-4	0.0041	ENSU00000296543.9	14.31	tp	1
4-UGUGUGUGUG	STREME-4	0.0041	ENSU00000380943.6	14.31	tp	1
4-UGUGUGUGUG	STREME-4	0.0041	ENSU00000406438.4	14.27	tp	0
4-UGUGUGUGUG	STREME-4	0.0041	ENSU00000332783.11	14.05	tp	0
4-UGUGUGUGUG	STREME-4	0.0041	ENSU00000638587.1	14.05	tp	0
4-UGUGUGUGUG	STREME-4	0.0041	ENSU00000378700.7	14.05	tp	0
4-UGUGUGUGUG	STREME-4	0.0041	ENSU00000265343.9	14.05	tp	0
4-UGUGUGUGUG	STREME-4	0.0041	ENSU00000271277.10	14.05	fp	1
4-UGUGUGUGUG	STREME-4	0.0041	ENSU00000354300.4	14.02	tp	0
4-UGUGUGUGUG	STREME-4	0.0041	ENSU00000416165.5	14.02	tp	0
4-UGUGUGUGUG	STREME-4	0.0041	ENSU00000305883.5	14.02	tp	0
4-UGUGUGUGUG	STREME-4	0.0041	ENSU00000222567.5	14.02	tp	0
4-UGUGUGUGUG	STREME-4	0.0041	ENSU00000217086.8	14.02	tp	0
4-UGUGUGUGUG	STREME-4	0.0041	ENSU00000432564.2	14.02	tp	0
4-UGUGUGUGUG	STREME-4	0.0041	ENSU00000210313.7	14.02	tp	0
4-UGUGUGUGUG	STREME-4	0.0041	ENSU00000411486.6	14.02	tp	0
4-UGUGUGUGUG	STREME-4	0.0041	ENSU00000237281.4	14.02	tp	0
4-UGUGUGUGUG	STREME-4	0.0041	ENSU00000264183.8	13.89	tp	0
4-UGUGUGUGUG	STREME-4	0.0041	ENSU00000249883.9	13.89	tp	0
4-UGUGUGUGUG	STREME-4	0.0041	ENSU00000225688.3	13.89	tp	0
4-UGUGUGUGUG	STREME-4	0.0041	ENSU00000373935.3	13.89	tp	0
4-UGUGUGUGUG	STREME-4	0.0041	ENSU00000371356.6	13.89	tp	0
4-UGUGUGUGUG	STREME-4	0.0041	ENSU00000265070.6	13.89	tp	0
4-UGUGUGUGUG	STREME-4	0.0041	ENSU00000440469.1	13.89	fp	0
4-UGUGUGUGUG	STREME-4	0.0041	ENSU00000321560.3	13.67	tp	0
4-UGUGUGUGUG	STREME-4	0.0041	ENSU00000278175.9	13.67	tp	0
4-UGUGUGUGUG	STREME-4	0.0041	ENSU00000262158.6	13.67	tp	0
4-UGUGUGUGUG	STREME-4	0.0041	ENSU00000374232.7	13.67	tp	0
4-UGUGUGUGUG	STREME-4	0.0041	ENSU00000617612.1	13.67	tp	0
4-UGUGUGUGUG	STREME-4	0.0041	ENSU00000296657.6	13.67	tp	0
4-UGUGUGUGUG	STREME-4	0.0041	ENSU00000344120.4	13.67	fp	0
4-UGUGUGUGUG	STREME-4	0.0041	ENSU00000346618.7	13.53	tp	0
#
5-AAAAWAAAAU	STREME-5	0.0051	ENSU00000265271.6	15.33	tp	0
5-AAAAWAAAAU	STREME-5	0.0051	ENSU00000343537.11	15.33	tp	0
5-AAAAWAAAAU	STREME-5	0.0051	ENSU00000369332.7	15.33	tp	0
5-AAAAWAAAAU	STREME-5	0.0051	ENSU00000265094.9	15.33	tp	0
5-AAAAWAAAAU	STREME-5	0.0051	ENSU00000346618.7	15.33	tp	0
5-AAAAWAAAAU	STREME-5	0.0051	ENSU00000570161.5	15.33	tp	0
5-AAAAWAAAAU	STREME-5	0.0051	ENSU00000303052.12	15.33	tp	0
5-AAAAWAAAAU	STREME-5	0.0051	ENSU00000480887.5	15.33	tp	0
5-AAAAWAAAAU	STREME-5	0.0051	ENSU00000305386.3	15.33	tp	0
5-AAAAWAAAAU	STREME-5	0.0051	ENSU00000263181.6	15.33	tp	0
5-AAAAWAAAAU	STREME-5	0.0051	ENSU00000392403.7	15.33	tp	0
5-AAAAWAAAAU	STREME-5	0.0051	ENSU00000285689.7	15.33	tp	0
5-AAAAWAAAAU	STREME-5	0.0051	ENSU00000343137.8	15.33	tp	0
5-AAAAWAAAAU	STREME-5	0.0051	ENSU00000264010.8	15.33	tp	0
5-AAAAWAAAAU	STREME-5	0.0051	ENSU00000370251.3	15.33	tp	0
5-AAAAWAAAAU	STREME-5	0.0051	ENSU00000406438.4	15.33	tp	0
5-AAAAWAAAAU	STREME-5	0.0051	ENSU00000217086.8	15.33	tp	0
5-AAAAWAAAAU	STREME-5	0.0051	ENSU00000394264.5	15.33	tp	0
5-AAAAWAAAAU	STREME-5	0.0051	ENSU00000222584.7	15.33	tp	0
5-AAAAWAAAAU	STREME-5	0.0051	ENSU00000322957.6	15.33	tp	0
5-AAAAWAAAAU	STREME-5	0.0051	ENSU00000326624.2	15.33	tp	0
5-AAAAWAAAAU	STREME-5	0.0051	ENSU00000345514.2	15.33	tp	0
5-AAAAWAAAAU	STREME-5	0.0051	ENSU00000381883.3	15.33	tp	0
5-AAAAWAAAAU	STREME-5	0.0051	ENSU00000356454.4	15.33	tp	0
5-AAAAWAAAAU	STREME-5	0.0051	ENSU00000396912.1	15.33	tp	0
5-AAAAWAAAAU	STREME-5	0.0051	ENSU00000245323.4	15.33	tp	0
5-AAAAWAAAAU	STREME-5	0.0051	ENSU00000366691.3	15.33	tp	0
5-AAAAWAAAAU	STREME-5	0.0051	ENSU00000297316.4	15.33	tp	0
5-AAAAWAAAAU	STREME-5	0.0051	ENSU00000520164.5	15.33	tp	0
5-AAAAWAAAAU	STREME-5	0.0051	ENSU00000377482.9	15.33	tp	0
5-AAAAWAAAAU	STREME-5	0.0051	ENSU00000556492.5	15.33	tp	0
5-AAAAWAAAAU	STREME-5	0.0051	ENSU00000369558.5	15.33	fp	0
5-AAAAWAAAAU	STREME-5	0.0051	ENSU00000366645.1	15.33	fp	0
5-AAAAWAAAAU	STREME-5	0.0051	ENSU00000358912.4	15.33	fp	0
5-AAAAWAAAAU	STREME-5	0.0051	ENSU00000252744.5	15.33	fp	0
5-AAAAWAAAAU	STREME-5	0.0051	ENSU00000325144.4	15.33	fp	0
5-AAAAWAAAAU	STREME-5	0.0051	ENSU00000399300.6	15.33	tp	1
5-AAAAWAAAAU	STREME-5	0.0051	ENSU00000380013.8	13.9	tp	0
5-AAAAWAAAAU	STREME-5	0.0051	ENSU00000373464.4	13.9	tp	0
5-AAAAWAAAAU	STREME-5	0.0051	ENSU00000371250.3	13.9	tp	0
5-AAAAWAAAAU	STREME-5	0.0051	ENSU00000354300.4	13.9	tp	0
5-AAAAWAAAAU	STREME-5	0.0051	ENSU00000315183.11	13.9	tp	0
5-AAAAWAAAAU	STREME-5	0.0051	ENSU00000332783.11	13.9	tp	0
5-AAAAWAAAAU	STREME-5	0.0051	ENSU00000452400.6	13.9	tp	0
5-AAAAWAAAAU	STREME-5	0.0051	ENSU00000246229.4	13.9	tp	0
5-AAAAWAAAAU	STREME-5	0.0051	ENSU00000318524.6	13.9	tp	0
5-AAAAWAAAAU	STREME-5	0.0051	ENSU00000380874.3	13.9	tp	0
5-AAAAWAAAAU	STREME-5	0.0051	ENSU00000369026.2	13.9	tp	0
5-AAAAWAAAAU	STREME-5	0.0051	ENSU00000397062.7	13.9	tp	0
5-AAAAWAAAAU	STREME-5	0.0051	ENSU00000245479.2	13.9	tp	0
5-AAAAWAAAAU	STREME-5	0.0051	ENSU00000262077.2	13.9	tp	0
5-AAAAWAAAAU	STREME-5	0.0051	ENSU00000304987.3	13.9	tp	0
5-AAAAWAAAAU	STREME-5	0.0051	ENSU00000296220.5	13.9	tp	0
5-AAAAWAAAAU	STREME-5	0.0051	ENSU00000497571.5	13.9	tp	0
5-AAAAWAAAAU	STREME-5	0.0051	ENSU00000407464.6	13.9	tp	0
5-AAAAWAAAAU	STREME-5	0.0051	ENSU00000274031.7	13.9	tp	0
5-AAAAWAAAAU	STREME-5	0.0051	ENSU00000440469.1	13.9	tp	0
5-AAAAWAAAAU	STREME-5	0.0051	ENSU00000327877.9	13.9	tp	0
5-AAAAWAAAAU	STREME-5	0.0051	ENSU00000399061.3	13.9	tp	0
5-AAAAWAAAAU	STREME-5	0.0051	ENSU00000419234.8	13.9	tp	0
5-AAAAWAAAAU	STREME-5	0.0051	ENSU00000347934.8	13.9	tp	0
5-AAAAWAAAAU	STREME-5	0.0051	ENSU00000359606.3	13.9	tp	0
5-AAAAWAAAAU	STREME-5	0.0051	ENSU00000249883.9	13.9	tp	0
5-AAAAWAAAAU	STREME-5	0.0051	ENSU00000371627.4	13.9	tp	0
5-AAAAWAAAAU	STREME-5	0.0051	ENSU00000284637.13	13.9	tp	0
5-AAAAWAAAAU	STREME-5	0.0051	ENSU00000295959.9	13.9	tp	0
5-AAAAWAAAAU	STREME-5	0.0051	ENSU00000311127.8	13.9	tp	0
5-AAAAWAAAAU	STREME-5	0.0051	ENSU00000398970.5	13.9	tp	0
5-AAAAWAAAAU	STREME-5	0.0051	ENSU00000346208.3	13.9	tp	0
5-AAAAWAAAAU	STREME-5	0.0051	ENSU00000373644.4	13.9	tp	0
5-AAAAWAAAAU	STREME-5	0.0051	ENSU00000373935.3	13.9	tp	0
5-AAAAWAAAAU	STREME-5	0.0051	ENSU00000397354.7	13.9	tp	0
5-AAAAWAAAAU	STREME-5	0.0051	ENSU00000372146.4	13.9	tp	0
5-AAAAWAAAAU	STREME-5	0.0051	ENSU00000216294.4	13.9	tp	0
5-AAAAWAAAAU	STREME-5	0.0051	ENSU00000399503.3	13.9	tp	0
5-AAAAWAAAAU	STREME-5	0.0051	ENSU00000238647.4	13.9	tp	0
5-AAAAWAAAAU	STREME-5	0.0051	ENSU00000231524.13	13.9	tp	0
5-AAAAWAAAAU	STREME-5	0.0051	ENSU00000312938.4	13.9	tp	0
5-AAAAWAAAAU	STREME-5	0.0051	ENSU00000325870.2	13.9	tp	0
5-AAAAWAAAAU	STREME-5	0.0051	ENSU00000264431.8	13.9	tp	0
5-AAAAWAAAAU	STREME-5	0.0051	ENSU00000359653.4	13.9	tp	0
5-AAAAWAAAAU	STREME-5	0.0051	ENSU00000631006.2	13.9	tp	0
5-AAAAWAAAAU	STREME-5	0.0051	ENSU00000238789.9	13.9	tp	0
5-AAAAWAAAAU	STREME-5	0.0051	ENSU00000327473.8	13.9	tp	0
5-AAAAWAAAAU	STREME-5	0.0051	ENSU00000453270.2	13.9	fp	0
5-AAAAWAAAAU	STREME-5	0.0051	ENSU00000370944.8	13.9	fp	0
5-AAAAWAAAAU	STREME-5	0.0051	ENSU00000239231.6	13.9	fp	0
5-AAAAWAAAAU	STREME-5	0.0051	ENSU00000281708.8	13.9	fp	0
5-AAAAWAAAAU	STREME-5	0.0051	ENSU00000354300.4	13.9	fp	0
5-AAAAWAAAAU	STREME-5	0.0051	ENSU00000264431.8	13.9	fp	0
5-AAAAWAAAAU	STREME-5	0.0051	ENSU00000328046.8	13.9	fp	0
5-AAAAWAAAAU	STREME-5	0.0051	ENSU00000618718.1	13.9	fp	0
5-AAAAWAAAAU	STREME-5	0.0051	ENSU00000237281.4	13.9	fp	0
5-AAAAWAAAAU	STREME-5	0.0051	ENSU00000360911.7	13.9	tp	1
5-AAAAWAAAAU	STREME-5	0.0051	ENSU00000304449.5	13.9	tp	1
5-AAAAWAAAAU	STREME-5	0.0051	ENSU00000316157.7	13.9	tp	1
5-AAAAWAAAAU	STREME-5	0.0051	ENSU00000330838.10	13.9	tp	1
5-AAAAWAAAAU	STREME-5	0.0051	ENSU00000370944.8	13.9	tp	1
5-AAAAWAAAAU	STREME-5	0.0051	ENSU00000223023.4	13.9	tp	1
5-AAAAWAAAAU	STREME-5	0.0051	ENSU00000298316.6	13.9	fp	1
5-AAAAWAAAAU	STREME-5	0.0051	ENSU00000326624.2	13.9	fp	1
5-AAAAWAAAAU	STREME-5	0.0051	ENSU00000269216.7	13.35	tp	0
5-AAAAWAAAAU	STREME-5	0.0051	ENSU00000377687.5	13.35	tp	0
5-AAAAWAAAAU	STREME-5	0.0051	ENSU00000216268.5	13.35	tp	0
5-AAAAWAAAAU	STREME-5	0.0051	ENSU00000638587.1	13.35	tp	0
5-AAAAWAAAAU	STREME-5	0.0051	ENSU00000282007.7	13.35	tp	0
5-AAAAWAAAAU	STREME-5	0.0051	ENSU00000264380.8	13.35	tp	0
5-AAAAWAAAAU	STREME-5	0.0051	ENSU00000374232.7	13.35	tp	0
5-AAAAWAAAAU	STREME-5	0.0051	ENSU00000271277.10	13.35	tp	0
5-AAAAWAAAAU	STREME-5	0.0051	ENSU00000398844.6	13.35	tp	0
5-AAAAWAAAAU	STREME-5	0.0051	ENSU00000400485.5	13.35	tp	0
5-AAAAWAAAAU	STREME-5	0.0051	ENSU00000335135.8	13.35	tp	0
5-AAAAWAAAAU	STREME-5	0.0051	ENSU00000222567.5	13.35	tp	0
5-AAAAWAAAAU	STREME-5	0.0051	ENSU00000366513.8	13.35	tp	0
5-AAAAWAAAAU	STREME-5	0.0051	ENSU00000360538.6	13.35	tp	0
5-AAAAWAAAAU	STREME-5	0.0051	ENSU00000370706.8	13.35	tp	0
5-AAAAWAAAAU	STREME-5	0.0051	ENSU00000527733.5	13.35	tp	0
5-AAAAWAAAAU	STREME-5	0.0051	ENSU00000568107.2	13.35	tp	0
5-AAAAWAAAAU	STREME-5	0.0051	ENSU00000265343.9	13.35	tp	0
5-AAAAWAAAAU	STREME-5	0.0051	ENSU00000284000.8	13.35	tp	0
5-AAAAWAAAAU	STREME-5	0.0051	ENSU00000254250.7	13.35	tp	0
5-AAAAWAAAAU	STREME-5	0.0051	ENSU00000468148.5	13.35	tp	0
5-AAAAWAAAAU	STREME-5	0.0051	ENSU00000210313.7	13.35	tp	0
5-AAAAWAAAAU	STREME-5	0.0051	ENSU00000356198.6	13.35	tp	0
5-AAAAWAAAAU	STREME-5	0.0051	ENSU00000409262.7	13.35	tp	0
5-AAAAWAAAAU	STREME-5	0.0051	ENSU00000369558.5	13.35	tp	0
5-AAAAWAAAAU	STREME-5	0.0051	ENSU00000231524.13	13.35	fp	0
5-AAAAWAAAAU	STREME-5	0.0051	ENSU00000556492.5	13.35	fp	0
5-AAAAWAAAAU	STREME-5	0.0051	ENSU00000615277.4	13.35	fp	0
5-AAAAWAAAAU	STREME-5	0.0051	ENSU00000622512.1	13.35	fp	0
5-AAAAWAAAAU	STREME-5	0.0051	ENSU00000318524.6	13.35	fp	0
5-AAAAWAAAAU	STREME-5	0.0051	ENSU00000468148.5	13.35	fp	0
5-AAAAWAAAAU	STREME-5	0.0051	ENSU00000262241.6	13.35	fp	0
5-AAAAWAAAAU	STREME-5	0.0051	ENSU00000370035.7	13.35	fp	0
5-AAAAWAAAAU	STREME-5	0.0051	ENSU00000212015.10	13.35	fp	0
5-AAAAWAAAAU	STREME-5	0.0051	ENSU00000369846.8	13.35	tp	1
5-AAAAWAAAAU	STREME-5	0.0051	ENSU00000555925.5	13.35	tp	1
5-AAAAWAAAAU	STREME-5	0.0051	ENSU00000532695.5	13.35	fp	1
5-AAAAWAAAAU	STREME-5	0.0051	ENSU00000428502.6	13.35	fp	1
5-AAAAWAAAAU	STREME-5	0.0051	ENSU00000510377.5	13.35	fp	1
5-AAAAWAAAAU	STREME-5	0.0051	ENSU00000315367.3	13.35	fp	1
5-AAAAWAAAAU	STREME-5	0.0051	ENSU00000300917.9	12.62	tp	0
5-AAAAWAAAAU	STREME-5	0.0051	ENSU00000340253.9	12.62	tp	0
5-AAAAWAAAAU	STREME-5	0.0051	ENSU00000372171.4	12.62	tp	0
5-AAAAWAAAAU	STREME-5	0.0051	ENSU00000260526.10	12.62	tp	0
5-AAAAWAAAAU	STREME-5	0.0051	ENSU00000265070.6	12.62	tp	0
5-AAAAWAAAAU	STREME-5	0.0051	ENSU00000319974.5	12.62	fp	0
5-AAAAWAAAAU	STREME-5	0.0051	ENSU00000399300.6	12.62	fp	0
5-AAAAWAAAAU	STREME-5	0.0051	ENSU00000453270.2	12.13	tp	0
5-AAAAWAAAAU	STREME-5	0.0051	ENSU00000328046.8	12.13	tp	0
5-AAAAWAAAAU	STREME-5	0.0051	ENSU00000369503.8	12.13	tp	0
5-AAAAWAAAAU	STREME-5	0.0051	ENSU00000286800.7	12.13	tp	0
5-AAAAWAAAAU	STREME-5	0.0051	ENSU00000298573.8	12.13	tp	0
5-AAAAWAAAAU	STREME-5	0.0051	ENSU00000393593.7	12.13	tp	0
5-AAAAWAAAAU	STREME-5	0.0051	ENSU00000382905.8	12.13	tp	0
5-AAAAWAAAAU	STREME-5	0.0051	ENSU00000336767.5	12.13	tp	0
5-AAAAWAAAAU	STREME-5	0.0051	ENSU00000323456.9	12.13	tp	0
5-AAAAWAAAAU	STREME-5	0.0051	ENSU00000361937.7	12.13	tp	0
5-AAAAWAAAAU	STREME-5	0.0051	ENSU00000328599.4	12.13	tp	0
5-AAAAWAAAAU	STREME-5	0.0051	ENSU00000237281.4	12.13	tp	0
5-AAAAWAAAAU	STREME-5	0.0051	ENSU00000334463.3	12.13	fp	0
5-AAAAWAAAAU	STREME-5	0.0051	ENSU00000373464.4	12.13	fp	0
5-AAAAWAAAAU	STREME-5	0.0051	ENSU00000265713.6	12.13	fp	0
5-AAAAWAAAAU	STREME-5	0.0051	ENSU00000222584.7	12.13	fp	0
5-AAAAWAAAAU	STREME-5	0.0051	ENSU00000367001.4	12.13	tp	1
5-AAAAWAAAAU	STREME-5	0.0051	ENSU00000240316.4	12.13	tp	1
5-AAAAWAAAAU	STREME-5	0.0051	ENSU00000258886.12	11.91	tp	0
5-AAAAWAAAAU	STREME-5	0.0051	ENSU00000263253.8	11.91	tp	0
5-AAAAWAAAAU	STREME-5	0.0051	ENSU00000299204.4	11.91	tp	0
5-AAAAWAAAAU	STREME-5	0.0051	ENSU00000485866.5	11.91	tp	0
5-AAAAWAAAAU	STREME-5	0.0051	ENSU00000262861.8	11.91	tp	0
5-AAAAWAAAAU	STREME-5	0.0051	ENSU00000251808.7	11.91	tp	0
5-AAAAWAAAAU	STREME-5	0.0051	ENSU00000373313.2	11.91	tp	0
5-AAAAWAAAAU	STREME-5	0.0051	ENSU00000336112.8	11.91	tp	0
5-AAAAWAAAAU	STREME-5	0.0051	ENSU00000353383.5	11.91	tp	0
5-AAAAWAAAAU	STREME-5	0.0051	ENSU00000261847.7	11.91	tp	0
5-AAAAWAAAAU	STREME-5	0.0051	ENSU00000229195.7	11.91	tp	0
5-AAAAWAAAAU	STREME-5	0.0051	ENSU00000262198.8	11.91	tp	0
5-AAAAWAAAAU	STREME-5	0.0051	ENSU00000396161.9	11.91	tp	0
5-AAAAWAAAAU	STREME-5	0.0051	ENSU00000383763.5	11.91	tp	0
5-AAAAWAAAAU	STREME-5	0.0051	ENSU00000379375.5	11.91	tp	0
5-AAAAWAAAAU	STREME-5	0.0051	ENSU00000440538.6	11.91	tp	0
5-AAAAWAAAAU	STREME-5	0.0051	ENSU00000409183.5	11.91	tp	0
5-AAAAWAAAAU	STREME-5	0.0051	ENSU00000637532.1	11.91	tp	0
5-AAAAWAAAAU	STREME-5	0.0051	ENSU00000395699.3	11.91	tp	0
5-AAAAWAAAAU	STREME-5	0.0051	ENSU00000296657.6	11.91	tp	0
5-AAAAWAAAAU	STREME-5	0.0051	ENSU00000282388.3	11.91	tp	0
5-AAAAWAAAAU	STREME-5	0.0051	ENSU00000554752.6	11.91	tp	0
5-AAAAWAAAAU	STREME-5	0.0051	ENSU00000212015.10	11.91	tp	0
5-AAAAWAAAAU	STREME-5	0.0051	ENSU00000368847.4	11.91	tp	0
5-AAAAWAAAAU	STREME-5	0.0051	ENSU00000319974.5	11.91	tp	0
5-AAAAWAAAAU	STREME-5	0.0051	ENSU00000298492.5	11.91	tp	0
5-AAAAWAAAAU	STREME-5	0.0051	ENSU00000334512.9	11.91	tp	0
5-AAAAWAAAAU	STREME-5	0.0051	ENSU00000252744.5	11.91	tp	0
5-AAAAWAAAAU	STREME-5	0.0051	ENSU00000378743.7	11.91	tp	0
5-AAAAWAAAAU	STREME-5	0.0051	ENSU00000323669.9	11.91	tp	0
5-AAAAWAAAAU	STREME-5	0.0051	ENSU00000162391.7	11.91	tp	0
5-AAAAWAAAAU	STREME-5	0.0051	ENSU00000332822.4	11.91	tp	0
5-AAAAWAAAAU	STREME-5	0.0051	ENSU00000265713.6	11.91	tp	0
5-AAAAWAAAAU	STREME-5	0.0051	ENSU00000397786.6	11.91	tp	0
5-AAAAWAAAAU	STREME-5	0.0051	ENSU00000434704.2	11.91	tp	0
5-AAAAWAAAAU	STREME-5	0.0051	ENSU00000369452.8	11.91	tp	0
5-AAAAWAAAAU	STREME-5	0.0051	ENSU00000432564.2	11.91	tp	0
5-AAAAWAAAAU	STREME-5	0.0051	ENSU00000493518.5	11.91	tp	0
5-AAAAWAAAAU	STREME-5	0.0051	ENSU00000327492.3	11.91	tp	0
5-AAAAWAAAAU	STREME-5	0.0051	ENSU00000382592.4	11.91	tp	0
5-AAAAWAAAAU	STREME-5	0.0051	ENSU00000509018.5	11.91	tp	0
5-AAAAWAAAAU	STREME-5	0.0051	ENSU00000428502.6	11.91	tp	0
5-AAAAWAAAAU	STREME-5	0.0051	ENSU00000369509.1	11.91	tp	0
5-AAAAWAAAAU	STREME-5	0.0051	ENSU00000311234.8	11.91	tp	0
5-AAAAWAAAAU	STREME-5	0.0051	ENSU00000244745.3	11.91	tp	0
5-AAAAWAAAAU	STREME-5	0.0051	ENSU00000440469.1	11.91	fp	0
5-AAAAWAAAAU	STREME-5	0.0051	ENSU00000504926.5	11.91	fp	0
5-AAAAWAAAAU	STREME-5	0.0051	ENSU00000359653.4	11.91	fp	0
5-AAAAWAAAAU	STREME-5	0.0051	ENSU00000398559.6	11.91	fp	0
5-AAAAWAAAAU	STREME-5	0.0051	ENSU00000373644.4	11.91	fp	0
5-AAAAWAAAAU	STREME-5	0.0051	ENSU00000485866.5	11.91	fp	0
5-AAAAWAAAAU	STREME-5	0.0051	ENSU00000380874.3	11.91	fp	0
5-AAAAWAAAAU	STREME-5	0.0051	ENSU00000323456.9	11.91	fp	0
5-AAAAWAAAAU	STREME-5	0.0051	ENSU00000415493.6	11.91	tp	1
5-AAAAWAAAAU	STREME-5	0.0051	ENSU00000372714.5	11.91	tp	1
5-AAAAWAAAAU	STREME-5	0.0051	ENSU00000235345.5	11.91	tp	1
5-AAAAWAAAAU	STREME-5	0.0051	ENSU00000256362.4	11.91	tp	1
5-AAAAWAAAAU	STREME-5	0.0051	ENSU00000373812.7	11.91	tp	1
5-AAAAWAAAAU	STREME-5	0.0051	ENSU00000398559.6	11.91	tp	1
5-AAAAWAAAAU	STREME-5	0.0051	ENSU00000423902.6	11.91	tp	1
5-AAAAWAAAAU	STREME-5	0.0051	ENSU00000380943.6	11.91	tp	1
5-AAAAWAAAAU	STREME-5	0.0051	ENSU00000370303.4	11.91	tp	1
5-AAAAWAAAAU	STREME-5	0.0051	ENSU00000025008.9	11.91	tp	1
5-AAAAWAAAAU	STREME-5	0.0051	ENSU00000319694.2	11.91	fp	1
5-AAAAWAAAAU	STREME-5	0.0051	ENSU00000321757.10	11.65	tp	0
5-AAAAWAAAAU	STREME-5	0.0051	ENSU00000225688.3	11.65	tp	0
5-AAAAWAAAAU	STREME-5	0.0051	ENSU00000264596.3	11.65	tp	0
5-AAAAWAAAAU	STREME-5	0.0051	ENSU00000359039.4	11.65	fp	0
5-AAAAWAAAAU	STREME-5	0.0051	ENSU00000321560.3	11.39	tp	0
5-AAAAWAAAAU	STREME-5	0.0051	ENSU00000314289.12	11.39	tp	0
5-AAAAWAAAAU	STREME-5	0.0051	ENSU00000370025.8	11.39	tp	0
5-AAAAWAAAAU	STREME-5	0.0051	ENSU00000499247.2	11.39	tp	0
5-AAAAWAAAAU	STREME-5	0.0051	ENSU00000481247.5	11.39	tp	0
5-AAAAWAAAAU	STREME-5	0.0051	ENSU00000509018.5	11.39	fp	0
5-AAAAWAAAAU	STREME-5	0.0051	ENSU00000520164.5	11.39	fp	0
5-AAAAWAAAAU	STREME-5	0.0051	ENSU00000296220.5	11.39	fp	0
5-AAAAWAAAAU	STREME-5	0.0051	ENSU00000239231.6	11.24	tp	0
5-AAAAWAAAAU	STREME-5	0.0051	ENSU00000375377.1	11.24	tp	0
5-AAAAWAAAAU	STREME-5	0.0051	ENSU00000418342.5	11.24	tp	0
5-AAAAWAAAAU	STREME-5	0.0051	ENSU00000360310.5	11.24	tp	0
5-AAAAWAAAAU	STREME-5	0.0051	ENSU00000356438.7	11.24	fp	0
5-AAAAWAAAAU	STREME-5	0.0051	ENSU00000373935.3	11.24	fp	0
5-AAAAWAAAAU	STREME-5	0.0051	ENSU00000286800.7	11.24	fp	0
5-AAAAWAAAAU	STREME-5	0.0051	ENSU00000618014.1	11.19	tp	0
5-AAAAWAAAAU	STREME-5	0.0051	ENSU00000506184.6	11.19	tp	0
5-AAAAWAAAAU	STREME-5	0.0051	ENSU00000350082.9	11.19	tp	0
5-AAAAWAAAAU	STREME-5	0.0051	ENSU00000315367.3	11.19	tp	0
5-AAAAWAAAAU	STREME-5	0.0051	ENSU00000258484.10	11.19	tp	0
5-AAAAWAAAAU	STREME-5	0.0051	ENSU00000322886.11	11.19	tp	0
5-AAAAWAAAAU	STREME-5	0.0051	ENSU00000452839.5	11.19	fp	0
5-AAAAWAAAAU	STREME-5	0.0051	ENSU00000025008.9	11.19	fp	0
5-AAAAWAAAAU	STREME-5	0.0051	ENSU00000274031.7	11.19	fp	0
5-AAAAWAAAAU	STREME-5	0.0051	ENSU00000369503.8	11.19	fp	0
5-AAAAWAAAAU	STREME-5	0.0051	ENSU00000366812.5	11.19	fp	0
5-AAAAWAAAAU	STREME-5	0.0051	ENSU00000238789.9	11.19	fp	0
5-AAAAWAAAAU	STREME-5	0.0051	ENSU00000304788.3	11.19	fp	0
5-AAAAWAAAAU	STREME-5	0.0051	ENSU00000310421.4	11.19	fp	1
5-AAAAWAAAAU	STREME-5	0.0051	ENSU00000493518.5	11.19	fp	1
5-AAAAWAAAAU	STREME-5	0.0051	ENSU00000616407.1	11.08	tp	0
5-AAAAWAAAAU	STREME-5	0.0051	ENSU00000551457.1	11.08	tp	0
5-AAAAWAAAAU	STREME-5	0.0051	ENSU00000416165.5	11.08	tp	0
5-AAAAWAAAAU	STREME-5	0.0051	ENSU00000305883.5	11.08	tp	0
5-AAAAWAAAAU	STREME-5	0.0051	ENSU00000324593.10	11.08	tp	0
5-AAAAWAAAAU	STREME-5	0.0051	ENSU00000264993.7	11.08	tp	0
5-AAAAWAAAAU	STREME-5	0.0051	ENSU00000302342.3	11.08	tp	0
5-AAAAWAAAAU	STREME-5	0.0051	ENSU00000281043.3	11.08	fp	0
5-AAAAWAAAAU	STREME-5	0.0051	ENSU00000216294.4	11.08	fp	0
5-AAAAWAAAAU	STREME-5	0.0051	ENSU00000399503.3	11.08	fp	0
5-AAAAWAAAAU	STREME-5	0.0051	ENSU00000327423.10	11.08	tp	1
5-AAAAWAAAAU	STREME-5	0.0051	ENSU00000321407.2	11.08	fp	1
5-AAAAWAAAAU	STREME-5	0.0051	ENSU00000394593.7	11.08	fp	1
5-AAAAWAAAAU	STREME-5	0.0051	ENSU00000428390.2	11.03	tp	0
5-AAAAWAAAAU	STREME-5	0.0051	ENSU00000287394.9	11.03	tp	0
5-AAAAWAAAAU	STREME-5	0.0051	ENSU00000361462.6	11.03	tp	0
5-AAAAWAAAAU	STREME-5	0.0051	ENSU00000452839.5	11.03	tp	0
5-AAAAWAAAAU	STREME-5	0.0051	ENSU00000359039.4	11.03	tp	0
5-AAAAWAAAAU	STREME-5	0.0051	ENSU00000304788.3	11.03	tp	0
5-AAAAWAAAAU	STREME-5	0.0051	ENSU00000399061.3	11.03	fp	0
5-AAAAWAAAAU	STREME-5	0.0051	ENSU00000395699.3	11.03	fp	0
5-AAAAWAAAAU	STREME-5	0.0051	ENSU00000240316.4	11.03	fp	0
5-AAAAWAAAAU	STREME-5	0.0051	ENSU00000288986.6	11.03	fp	0
5-AAAAWAAAAU	STREME-5	0.0051	ENSU00000344099.3	11.03	tp	1
5-AAAAWAAAAU	STREME-5	0.0051	ENSU00000310455.3	11.03	tp	1
5-AAAAWAAAAU	STREME-5	0.0051	ENSU00000315965.6	10.7	tp	0
5-AAAAWAAAAU	STREME-5	0.0051	ENSU00000319170.9	10.7	tp	0
5-AAAAWAAAAU	STREME-5	0.0051	ENSU00000366687.5	10.7	tp	0
5-AAAAWAAAAU	STREME-5	0.0051	ENSU00000302418.4	10.7	tp	0
5-AAAAWAAAAU	STREME-5	0.0051	ENSU00000529430.1	10.7	tp	0
5-AAAAWAAAAU	STREME-5	0.0051	ENSU00000484210.1	10.7	tp	0
5-AAAAWAAAAU	STREME-5	0.0051	ENSU00000606230.2	10.7	tp	0
5-AAAAWAAAAU	STREME-5	0.0051	ENSU00000254942.7	10.7	tp	0
5-AAAAWAAAAU	STREME-5	0.0051	ENSU00000326505.3	10.7	tp	0
5-AAAAWAAAAU	STREME-5	0.0051	ENSU00000457928.6	10.7	tp	0
5-AAAAWAAAAU	STREME-5	0.0051	ENSU00000367772.8	10.7	tp	0
5-AAAAWAAAAU	STREME-5	0.0051	ENSU00000222567.5	10.7	fp	0
5-AAAAWAAAAU	STREME-5	0.0051	ENSU00000369452.8	10.7	fp	0
5-AAAAWAAAAU	STREME-5	0.0051	ENSU00000311127.8	10.7	fp	0
5-AAAAWAAAAU	STREME-5	0.0051	ENSU00000394264.5	10.7	fp	0
5-AAAAWAAAAU	STREME-5	0.0051	ENSU00000367001.4	10.7	fp	0
5-AAAAWAAAAU	STREME-5	0.0051	ENSU00000310074.7	10.7	fp	0
5-AAAAWAAAAU	STREME-5	0.0051	ENSU00000398844.6	10.7	fp	0
5-AAAAWAAAAU	STREME-5	0.0051	ENSU00000285407.10	10.7	tp	1
5-AAAAWAAAAU	STREME-5	0.0051	ENSU00000367188.4	10.7	fp	1
5-AAAAWAAAAU	STREME-5	0.0051	ENSU00000265343.9	10.7	fp	1
5-AAAAWAAAAU	STREME-5	0.0051	ENSU00000374736.7	10.64	tp	0
5-AAAAWAAAAU	STREME-5	0.0051	ENSU00000370801.7	10.64	tp	0
5-AAAAWAAAAU	STREME-5	0.0051	ENSU00000265138.3	10.59	tp	0
5-AAAAWAAAAU	STREME-5	0.0051	ENSU00000281708.8	10.59	tp	0
5-AAAAWAAAAU	STREME-5	0.0051	ENSU00000429888.5	10.59	tp	0
5-AAAAWAAAAU	STREME-5	0.0051	ENSU00000239906.9	10.59	tp	0
5-AAAAWAAAAU	STREME-5	0.0051	ENSU00000286523.9	10.59	tp	0
5-AAAAWAAAAU	STREME-5	0.0051	ENSU00000404760.5	10.59	tp	0
5-AAAAWAAAAU	STREME-5	0.0051	ENSU00000305883.5	10.59	fp	0
5-AAAAWAAAAU	STREME-5	0.0051	ENSU00000396912.1	10.59	fp	0
5-AAAAWAAAAU	STREME-5	0.0051	ENSU00000296543.9	10.59	tp	1
5-AAAAWAAAAU	STREME-5	0.0051	ENSU00000366812.5	10.43	tp	0
5-AAAAWAAAAU	STREME-5	0.0051	ENSU00000340829.9	10.43	tp	0
5-AAAAWAAAAU	STREME-5	0.0051	ENSU00000247956.10	10.43	tp	0
5-AAAAWAAAAU	STREME-5	0.0051	ENSU00000619850.1	10.43	tp	0
5-AAAAWAAAAU	STREME-5	0.0051	ENSU00000394593.7	10.43	tp	0
5-AAAAWAAAAU	STREME-5	0.0051	ENSU00000260731.4	10.43	tp	0
5-AAAAWAAAAU	STREME-5	0.0051	ENSU00000457928.6	10.43	fp	0
5-AAAAWAAAAU	STREME-5	0.0051	ENSU00000370025.8	10.43	fp	0
5-AAAAWAAAAU	STREME-5	0.0051	ENSU00000315927.8	10.43	fp	0
5-AAAAWAAAAU	STREME-5	0.0051	ENSU00000232424.3	10.43	fp	0
5-AAAAWAAAAU	STREME-5	0.0051	ENSU00000568107.2	10.43	fp	0
5-AAAAWAAAAU	STREME-5	0.0051	ENSU00000242728.4	10.22	tp	0
5-AAAAWAAAAU	STREME-5	0.0051	ENSU00000422737.5	10.22	tp	0
5-AAAAWAAAAU	STREME-5	0.0051	ENSU00000281043.3	10.22	tp	0
5-AAAAWAAAAU	STREME-5	0.0051	ENSU00000541908.5	10.22	tp	0
5-AAAAWAAAAU	STREME-5	0.0051	ENSU00000361346.5	10.22	tp	1
5-AAAAWAAAAU	STREME-5	0.0051	ENSU00000264183.8	10.22	tp	0
5-AAAAWAAAAU	STREME-5	0.0051	ENSU00000440021.1	10.22	tp	0
5-AAAAWAAAAU	STREME-5	0.0051	ENSU00000395146.8	10.22	tp	0
5-AAAAWAAAAU	STREME-5	0.0051	ENSU00000338121.9	10.22	tp	0
5-AAAAWAAAAU	STREME-5	0.0051	ENSU00000394730.7	10.22	tp	0
5-AAAAWAAAAU	STREME-5	0.0051	ENSU00000321757.10	10.22	fp	0
5-AAAAWAAAAU	STREME-5	0.0051	ENSU00000638587.1	10.22	fp	0
#
6-UGUAUAUUU	STREME-6	0.0063	ENSU00000258886.12	15.11	tp	0
6-UGUAUAUUU	STREME-6	0.0063	ENSU00000354300.4	15.11	tp	0
6-UGUAUAUUU	STREME-6	0.0063	ENSU00000375775.3	15.11	tp	0
6-UGUAUAUUU	STREME-6	0.0063	ENSU00000361428.2	15.11	tp	0
6-UGUAUAUUU	STREME-6	0.0063	ENSU00000369503.8	15.11	tp	0
6-UGUAUAUUU	STREME-6	0.0063	ENSU00000377687.5	15.11	tp	0
6-UGUAUAUUU	STREME-6	0.0063	ENSU00000310421.4	15.11	tp	0
6-UGUAUAUUU	STREME-6	0.0063	ENSU00000366687.5	15.11	tp	0
6-UGUAUAUUU	STREME-6	0.0063	ENSU00000304987.3	15.11	tp	0
6-UGUAUAUUU	STREME-6	0.0063	ENSU00000480887.5	15.11	tp	0
6-UGUAUAUUU	STREME-6	0.0063	ENSU00000286760.5	15.11	tp	0
6-UGUAUAUUU	STREME-6	0.0063	ENSU00000398844.6	15.11	tp	0
6-UGUAUAUUU	STREME-6	0.0063	ENSU00000458659.2	15.11	tp	0
6-UGUAUAUUU	STREME-6	0.0063	ENSU00000395699.3	15.11	tp	0
6-UGUAUAUUU	STREME-6	0.0063	ENSU00000222584.7	15.11	tp	0
6-UGUAUAUUU	STREME-6	0.0063	ENSU00000284637.13	15.11	tp	0
6-UGUAUAUUU	STREME-6	0.0063	ENSU00000499247.2	15.11	tp	0
6-UGUAUAUUU	STREME-6	0.0063	ENSU00000374672.4	15.11	tp	0
6-UGUAUAUUU	STREME-6	0.0063	ENSU00000396032.7	15.11	tp	0
6-UGUAUAUUU	STREME-6	0.0063	ENSU00000373644.4	15.11	tp	0
6-UGUAUAUUU	STREME-6	0.0063	ENSU00000373935.3	15.11	tp	0
6-UGUAUAUUU	STREME-6	0.0063	ENSU00000381883.3	15.11	tp	0
6-UGUAUAUUU	STREME-6	0.0063	ENSU00000162391.7	15.11	tp	0
6-UGUAUAUUU	STREME-6	0.0063	ENSU00000216294.4	15.11	tp	0
6-UGUAUAUUU	STREME-6	0.0063	ENSU00000484210.1	15.11	tp	0
6-UGUAUAUUU	STREME-6	0.0063	ENSU00000396912.1	15.11	tp	0
6-UGUAUAUUU	STREME-6	0.0063	ENSU00000327492.3	15.11	tp	0
6-UGUAUAUUU	STREME-6	0.0063	ENSU00000261951.8	15.11	tp	0
6-UGUAUAUUU	STREME-6	0.0063	ENSU00000509018.5	15.11	tp	0
6-UGUAUAUUU	STREME-6	0.0063	ENSU00000258484.10	15.11	tp	0
6-UGUAUAUUU	STREME-6	0.0063	ENSU00000556492.5	15.11	tp	0
6-UGUAUAUUU	STREME-6	0.0063	ENSU00000428502.6	15.11	tp	0
6-UGUAUAUUU	STREME-6	0.0063	ENSU00000334463.3	15.11	fp	0
6-UGUAUAUUU	STREME-6	0.0063	ENSU00000321757.10	15.11	fp	0
6-UGUAUAUUU	STREME-6	0.0063	ENSU00000373935.3	15.11	fp	0
6-UGUAUAUUU	STREME-6	0.0063	ENSU00000366687.5	15.11	fp	0
6-UGUAUAUUU	STREME-6	0.0063	ENSU00000380943.6	15.11	fp	0
6-UGUAUAUUU	STREME-6	0.0063	ENSU00000368885.7	15.11	fp	0
6-UGUAUAUUU	STREME-6	0.0063	ENSU00000399300.6	15.11	fp	0
6-UGUAUAUUU	STREME-6	0.0063	ENSU00000380874.3	15.11	fp	0
6-UGUAUAUUU	STREME-6	0.0063	ENSU00000396912.1	15.11	fp	0
6-UGUAUAUUU	STREME-6	0.0063	ENSU00000286800.7	15.11	fp	0
6-UGUAUAUUU	STREME-6	0.0063	ENSU00000382592.4	15.11	fp	0
6-UGUAUAUUU	STREME-6	0.0063	ENSU00000316334.4	15.11	fp	0
6-UGUAUAUUU	STREME-6	0.0063	ENSU00000237281.4	15.11	fp	0
6-UGUAUAUUU	STREME-6	0.0063	ENSU00000403432.5	15.11	tp	1
6-UGUAUAUUU	STREME-6	0.0063	ENSU00000475298.5	15.11	tp	1
6-UGUAUAUUU	STREME-6	0.0063	ENSU00000626021.2	15.11	tp	1
6-UGUAUAUUU	STREME-6	0.0063	ENSU00000395038.6	15.11	tp	1
6-UGUAUAUUU	STREME-6	0.0063	ENSU00000408901.7	15.11	tp	1
6-UGUAUAUUU	STREME-6	0.0063	ENSU00000223023.4	15.11	tp	1
6-UGUAUAUUU	STREME-6	0.0063	ENSU00000367188.4	15.11	fp	1
6-UGUAUAUUU	STREME-6	0.0063	ENSU00000326624.2	15.11	fp	1
6-UGUAUAUUU	STREME-6	0.0063	ENSU00000380013.8	13.11	tp	0
6-UGUAUAUUU	STREME-6	0.0063	ENSU00000618014.1	13.11	tp	0
6-UGUAUAUUU	STREME-6	0.0063	ENSU00000328046.8	13.11	tp	0
6-UGUAUAUUU	STREME-6	0.0063	ENSU00000264183.8	13.11	tp	0
6-UGUAUAUUU	STREME-6	0.0063	ENSU00000630077.2	13.11	tp	0
6-UGUAUAUUU	STREME-6	0.0063	ENSU00000223190.8	13.11	tp	0
6-UGUAUAUUU	STREME-6	0.0063	ENSU00000301744.5	13.11	tp	0
6-UGUAUAUUU	STREME-6	0.0063	ENSU00000367188.4	13.11	tp	0
6-UGUAUAUUU	STREME-6	0.0063	ENSU00000398970.5	13.11	tp	0
6-UGUAUAUUU	STREME-6	0.0063	ENSU00000265990.10	13.11	tp	0
6-UGUAUAUUU	STREME-6	0.0063	ENSU00000332822.4	13.11	tp	0
6-UGUAUAUUU	STREME-6	0.0063	ENSU00000356454.4	13.11	tp	0
6-UGUAUAUUU	STREME-6	0.0063	ENSU00000468148.5	13.11	tp	0
6-UGUAUAUUU	STREME-6	0.0063	ENSU00000406189.3	13.11	tp	0
6-UGUAUAUUU	STREME-6	0.0063	ENSU00000366691.3	13.11	tp	0
6-UGUAUAUUU	STREME-6	0.0063	ENSU00000354340.8	13.11	tp	0
6-UGUAUAUUU	STREME-6	0.0063	ENSU00000440469.1	13.11	fp	0
6-UGUAUAUUU	STREME-6	0.0063	ENSU00000304987.3	13.11	fp	0
6-UGUAUAUUU	STREME-6	0.0063	ENSU00000272444.7	13.11	fp	0
6-UGUAUAUUU	STREME-6	0.0063	ENSU00000359003.6	13.11	fp	0
6-UGUAUAUUU	STREME-6	0.0063	ENSU00000372146.4	13.11	fp	0
6-UGUAUAUUU	STREME-6	0.0063	ENSU00000325144.4	13.11	tp	1
6-UGUAUAUUU	STREME-6	0.0063	ENSU00000342697.4	13.11	tp	1
6-UGUAUAUUU	STREME-6	0.0063	ENSU00000315183.11	13.07	tp	0
6-UGUAUAUUU	STREME-6	0.0063	ENSU00000343537.11	13.07	tp	0
6-UGUAUAUUU	STREME-6	0.0063	ENSU00000616407.1	13.07	tp	0
6-UGUAUAUUU	STREME-6	0.0063	ENSU00000504926.5	13.07	tp	0
6-UGUAUAUUU	STREME-6	0.0063	ENSU00000286800.7	13.07	tp	0
6-UGUAUAUUU	STREME-6	0.0063	ENSU00000551457.1	13.07	tp	0
6-UGUAUAUUU	STREME-6	0.0063	ENSU00000304543.9	13.07	tp	0
6-UGUAUAUUU	STREME-6	0.0063	ENSU00000321757.10	13.07	tp	0
6-UGUAUAUUU	STREME-6	0.0063	ENSU00000319974.5	13.07	tp	0
6-UGUAUAUUU	STREME-6	0.0063	ENSU00000507110.5	13.07	tp	0
6-UGUAUAUUU	STREME-6	0.0063	ENSU00000345514.2	13.07	tp	0
6-UGUAUAUUU	STREME-6	0.0063	ENSU00000303921.2	13.07	tp	0
6-UGUAUAUUU	STREME-6	0.0063	ENSU00000371697.3	13.07	tp	0
6-UGUAUAUUU	STREME-6	0.0063	ENSU00000404760.5	13.07	tp	0
6-UGUAUAUUU	STREME-6	0.0063	ENSU00000455833.6	13.07	tp	1
6-UGUAUAUUU	STREME-6	0.0063	ENSU00000296543.9	13.07	tp	1
6-UGUAUAUUU	STREME-6	0.0063	ENSU00000285407.10	13.07	tp	1
6-UGUAUAUUU	STREME-6	0.0063	ENSU00000239231.6	12.93	tp	0
6-UGUAUAUUU	STREME-6	0.0063	ENSU00000265271.6	12.93	tp	0
6-UGUAUAUUU	STREME-6	0.0063	ENSU00000375533.5	12.93	tp	0
6-UGUAUAUUU	STREME-6	0.0063	ENSU00000366812.5	12.93	tp	0
6-UGUAUAUUU	STREME-6	0.0063	ENSU00000245479.2	12.93	tp	0
6-UGUAUAUUU	STREME-6	0.0063	ENSU00000345133.9	12.93	tp	0
6-UGUAUAUUU	STREME-6	0.0063	ENSU00000336112.8	12.93	tp	0
6-UGUAUAUUU	STREME-6	0.0063	ENSU00000261847.7	12.93	tp	0
6-UGUAUAUUU	STREME-6	0.0063	ENSU00000570161.5	12.93	tp	0
6-UGUAUAUUU	STREME-6	0.0063	ENSU00000298573.8	12.93	tp	0
6-UGUAUAUUU	STREME-6	0.0063	ENSU00000370251.3	12.93	tp	0
6-UGUAUAUUU	STREME-6	0.0063	ENSU00000336152.7	12.93	tp	0
6-UGUAUAUUU	STREME-6	0.0063	ENSU00000395146.8	12.93	tp	0
6-UGUAUAUUU	STREME-6	0.0063	ENSU00000370706.8	12.93	tp	0
6-UGUAUAUUU	STREME-6	0.0063	ENSU00000306103.2	12.93	tp	0
6-UGUAUAUUU	STREME-6	0.0063	ENSU00000370035.7	12.93	tp	0
6-UGUAUAUUU	STREME-6	0.0063	ENSU00000371485.7	12.93	tp	0
6-UGUAUAUUU	STREME-6	0.0063	ENSU00000315367.3	12.93	tp	0
6-UGUAUAUUU	STREME-6	0.0063	ENSU00000431561.7	12.93	tp	0
6-UGUAUAUUU	STREME-6	0.0063	ENSU00000366934.3	12.93	tp	0
6-UGUAUAUUU	STREME-6	0.0063	ENSU00000265343.9	12.93	tp	0
6-UGUAUAUUU	STREME-6	0.0063	ENSU00000369452.8	12.93	tp	0
6-UGUAUAUUU	STREME-6	0.0063	ENSU00000245323.4	12.93	tp	0
6-UGUAUAUUU	STREME-6	0.0063	ENSU00000312938.4	12.93	tp	0
6-UGUAUAUUU	STREME-6	0.0063	ENSU00000262241.6	12.93	tp	0
6-UGUAUAUUU	STREME-6	0.0063	ENSU00000315927.8	12.93	tp	0
6-UGUAUAUUU	STREME-6	0.0063	ENSU00000394730.7	12.93	tp	0
6-UGUAUAUUU	STREME-6	0.0063	ENSU00000237281.4	12.93	tp	0
6-UGUAUAUUU	STREME-6	0.0063	ENSU00000457928.6	12.93	fp	0
6-UGUAUAUUU	STREME-6	0.0063	ENSU00000350082.9	12.93	fp	0
6-UGUAUAUUU	STREME-6	0.0063	ENSU00000231524.13	12.93	fp	0
6-UGUAUAUUU	STREME-6	0.0063	ENSU00000556492.5	12.93	fp	0
6-UGUAUAUUU	STREME-6	0.0063	ENSU00000239231.6	12.93	fp	0
6-UGUAUAUUU	STREME-6	0.0063	ENSU00000282412.8	12.93	fp	0
6-UGUAUAUUU	STREME-6	0.0063	ENSU00000381883.3	12.93	fp	0
6-UGUAUAUUU	STREME-6	0.0063	ENSU00000568107.2	12.93	fp	0
6-UGUAUAUUU	STREME-6	0.0063	ENSU00000212015.10	12.93	fp	0
6-UGUAUAUUU	STREME-6	0.0063	ENSU00000202816.5	12.93	tp	1
6-UGUAUAUUU	STREME-6	0.0063	ENSU00000374423.7	12.93	tp	1
6-UGUAUAUUU	STREME-6	0.0063	ENSU00000423902.6	12.93	tp	1
6-UGUAUAUUU	STREME-6	0.0063	ENSU00000361462.6	12.93	fp	1
6-UGUAUAUUU	STREME-6	0.0063	ENSU00000315965.6	12.38	tp	0
6-UGUAUAUUU	STREME-6	0.0063	ENSU00000366645.1	12.38	tp	0
6-UGUAUAUUU	STREME-6	0.0063	ENSU00000343505.9	12.38	tp	0
6-UGUAUAUUU	STREME-6	0.0063	ENSU00000319170.9	12.38	tp	0
6-UGUAUAUUU	STREME-6	0.0063	ENSU00000298316.6	12.38	tp	0
6-UGUAUAUUU	STREME-6	0.0063	ENSU00000269216.7	12.38	tp	0
6-UGUAUAUUU	STREME-6	0.0063	ENSU00000434457.6	12.38	tp	0
6-UGUAUAUUU	STREME-6	0.0063	ENSU00000375256.4	12.38	tp	0
6-UGUAUAUUU	STREME-6	0.0063	ENSU00000282412.8	12.38	tp	0
6-UGUAUAUUU	STREME-6	0.0063	ENSU00000354981.6	12.38	tp	0
6-UGUAUAUUU	STREME-6	0.0063	ENSU00000262077.2	12.38	tp	0
6-UGUAUAUUU	STREME-6	0.0063	ENSU00000307078.9	12.38	tp	0
6-UGUAUAUUU	STREME-6	0.0063	ENSU00000399061.3	12.38	tp	0
6-UGUAUAUUU	STREME-6	0.0063	ENSU00000395153.7	12.38	tp	0
6-UGUAUAUUU	STREME-6	0.0063	ENSU00000371627.4	12.38	tp	0
6-UGUAUAUUU	STREME-6	0.0063	ENSU00000406438.4	12.38	tp	0
6-UGUAUAUUU	STREME-6	0.0063	ENSU00000287394.9	12.38	tp	0
6-UGUAUAUUU	STREME-6	0.0063	ENSU00000354724.7	12.38	tp	0
6-UGUAUAUUU	STREME-6	0.0063	ENSU00000540793.5	12.38	tp	0
6-UGUAUAUUU	STREME-6	0.0063	ENSU00000256495.3	12.38	tp	0
6-UGUAUAUUU	STREME-6	0.0063	ENSU00000379938.6	12.38	tp	0
6-UGUAUAUUU	STREME-6	0.0063	ENSU00000397354.7	12.38	tp	0
6-UGUAUAUUU	STREME-6	0.0063	ENSU00000316334.4	12.38	tp	0
6-UGUAUAUUU	STREME-6	0.0063	ENSU00000265713.6	12.38	tp	0
6-UGUAUAUUU	STREME-6	0.0063	ENSU00000254250.7	12.38	tp	0
6-UGUAUAUUU	STREME-6	0.0063	ENSU00000336767.5	12.38	tp	0
6-UGUAUAUUU	STREME-6	0.0063	ENSU00000382592.4	12.38	tp	0
6-UGUAUAUUU	STREME-6	0.0063	ENSU00000325870.2	12.38	tp	0
6-UGUAUAUUU	STREME-6	0.0063	ENSU00000418342.5	12.38	tp	0
6-UGUAUAUUU	STREME-6	0.0063	ENSU00000302342.3	12.38	tp	0
6-UGUAUAUUU	STREME-6	0.0063	ENSU00000457928.6	12.38	tp	0
6-UGUAUAUUU	STREME-6	0.0063	ENSU00000409262.7	12.38	tp	0
6-UGUAUAUUU	STREME-6	0.0063	ENSU00000244745.3	12.38	tp	0
6-UGUAUAUUU	STREME-6	0.0063	ENSU00000330871.3	12.38	tp	0
6-UGUAUAUUU	STREME-6	0.0063	ENSU00000310074.7	12.38	tp	0
6-UGUAUAUUU	STREME-6	0.0063	ENSU00000298767.9	12.38	fp	0
6-UGUAUAUUU	STREME-6	0.0063	ENSU00000369846.8	12.38	fp	0
6-UGUAUAUUU	STREME-6	0.0063	ENSU00000262077.2	12.38	fp	0
6-UGUAUAUUU	STREME-6	0.0063	ENSU00000371627.4	12.38	fp	0
6-UGUAUAUUU	STREME-6	0.0063	ENSU00000397786.6	12.38	fp	0
6-UGUAUAUUU	STREME-6	0.0063	ENSU00000374423.7	12.38	fp	0
6-UGUAUAUUU	STREME-6	0.0063	ENSU00000216294.4	12.38	fp	0
6-UGUAUAUUU	STREME-6	0.0063	ENSU00000342697.4	12.38	fp	0
6-UGUAUAUUU	STREME-6	0.0063	ENSU00000245479.2	12.38	fp	0
6-UGUAUAUUU	STREME-6	0.0063	ENSU00000415493.6	12.38	tp	1
6-UGUAUAUUU	STREME-6	0.0063	ENSU00000360911.7	12.38	tp	1
6-UGUAUAUUU	STREME-6	0.0063	ENSU00000310455.3	12.38	tp	1
6-UGUAUAUUU	STREME-6	0.0063	ENSU00000367001.4	12.38	tp	1
6-UGUAUAUUU	STREME-6	0.0063	ENSU00000368885.7	12.38	tp	1
6-UGUAUAUUU	STREME-6	0.0063	ENSU00000398559.6	12.38	tp	1
6-UGUAUAUUU	STREME-6	0.0063	ENSU00000555925.5	12.38	fp	1
6-UGUAUAUUU	STREME-6	0.0063	ENSU00000319170.9	12.38	fp	1
6-UGUAUAUUU	STREME-6	0.0063	ENSU00000310421.4	12.38	fp	1
6-UGUAUAUUU	STREME-6	0.0063	ENSU00000302418.4	12.37	tp	0
6-UGUAUAUUU	STREME-6	0.0063	ENSU00000252744.5	12.37	tp	0
6-UGUAUAUUU	STREME-6	0.0063	ENSU00000217086.8	12.24	tp	0
6-UGUAUAUUU	STREME-6	0.0063	ENSU00000568107.2	12.24	tp	0
6-UGUAUAUUU	STREME-6	0.0063	ENSU00000262741.9	12.24	tp	0
6-UGUAUAUUU	STREME-6	0.0063	ENSU00000395168.7	12.24	tp	0
6-UGUAUAUUU	STREME-6	0.0063	ENSU00000304788.3	12.24	tp	0
6-UGUAUAUUU	STREME-6	0.0063	ENSU00000281043.3	12.24	tp	0
6-UGUAUAUUU	STREME-6	0.0063	ENSU00000265070.6	12.24	tp	0
6-UGUAUAUUU	STREME-6	0.0063	ENSU00000370768.6	12.24	tp	0
6-UGUAUAUUU	STREME-6	0.0063	ENSU00000621533.4	12.24	fp	0
6-UGUAUAUUU	STREME-6	0.0063	ENSU00000235345.5	12.24	fp	0
6-UGUAUAUUU	STREME-6	0.0063	ENSU00000407464.6	12.24	fp	0
6-UGUAUAUUU	STREME-6	0.0063	ENSU00000296233.3	11.93	tp	0
6-UGUAUAUUU	STREME-6	0.0063	ENSU00000375377.1	11.74	tp	0
6-UGUAUAUUU	STREME-6	0.0063	ENSU00000369332.7	11.74	tp	0
6-UGUAUAUUU	STREME-6	0.0063	ENSU00000215631.8	11.74	tp	0
6-UGUAUAUUU	STREME-6	0.0063	ENSU00000298767.9	11.74	tp	0
6-UGUAUAUUU	STREME-6	0.0063	ENSU00000374736.7	11.74	tp	0
6-UGUAUAUUU	STREME-6	0.0063	ENSU00000440538.6	11.74	tp	0
6-UGUAUAUUU	STREME-6	0.0063	ENSU00000238647.4	11.74	tp	0
6-UGUAUAUUU	STREME-6	0.0063	ENSU00000210313.7	11.74	tp	0
6-UGUAUAUUU	STREME-6	0.0063	ENSU00000369509.1	11.74	tp	0
6-UGUAUAUUU	STREME-6	0.0063	ENSU00000359039.4	11.74	fp	0
6-UGUAUAUUU	STREME-6	0.0063	ENSU00000366934.3	11.74	fp	0
6-UGUAUAUUU	STREME-6	0.0063	ENSU00000296220.5	11.74	fp	0
6-UGUAUAUUU	STREME-6	0.0063	ENSU00000398844.6	11.74	fp	0
6-UGUAUAUUU	STREME-6	0.0063	ENSU00000299204.4	11.67	tp	0
6-UGUAUAUUU	STREME-6	0.0063	ENSU00000274457.4	11.67	tp	0
6-UGUAUAUUU	STREME-6	0.0063	ENSU00000216106.5	11.67	tp	0
6-UGUAUAUUU	STREME-6	0.0063	ENSU00000497571.5	11.67	tp	0
6-UGUAUAUUU	STREME-6	0.0063	ENSU00000440469.1	11.67	tp	0
6-UGUAUAUUU	STREME-6	0.0063	ENSU00000372771.4	11.67	tp	0
6-UGUAUAUUU	STREME-6	0.0063	ENSU00000374232.7	11.67	tp	0
6-UGUAUAUUU	STREME-6	0.0063	ENSU00000271277.10	11.67	tp	0
6-UGUAUAUUU	STREME-6	0.0063	ENSU00000419234.8	11.67	tp	0
6-UGUAUAUUU	STREME-6	0.0063	ENSU00000394725.2	11.67	tp	0
6-UGUAUAUUU	STREME-6	0.0063	ENSU00000366513.8	11.67	tp	0
6-UGUAUAUUU	STREME-6	0.0063	ENSU00000295959.9	11.67	tp	0
6-UGUAUAUUU	STREME-6	0.0063	ENSU00000334512.9	11.67	tp	0
6-UGUAUAUUU	STREME-6	0.0063	ENSU00000358356.9	11.67	tp	0
6-UGUAUAUUU	STREME-6	0.0063	ENSU00000359039.4	11.67	tp	0
6-UGUAUAUUU	STREME-6	0.0063	ENSU00000284000.8	11.67	tp	0
6-UGUAUAUUU	STREME-6	0.0063	ENSU00000260731.4	11.67	tp	0
6-UGUAUAUUU	STREME-6	0.0063	ENSU00000264596.3	11.67	tp	0
6-UGUAUAUUU	STREME-6	0.0063	ENSU00000497571.5	11.67	fp	0
6-UGUAUAUUU	STREME-6	0.0063	ENSU00000301744.5	11.67	fp	0
6-UGUAUAUUU	STREME-6	0.0063	ENSU00000347055.3	11.67	fp	0
6-UGUAUAUUU	STREME-6	0.0063	ENSU00000380266.3	11.67	fp	0
6-UGUAUAUUU	STREME-6	0.0063	ENSU00000302418.4	11.67	fp	0
6-UGUAUAUUU	STREME-6	0.0063	ENSU00000295959.9	11.67	fp	1
6-UGUAUAUUU	STREME-6	0.0063	ENSU00000265343.9	11.67	fp	1
6-UGUAUAUUU	STREME-6	0.0063	ENSU00000366514.4	11.67	fp	1
6-UGUAUAUUU	STREME-6	0.0063	ENSU00000298316.6	11.67	fp	1
6-UGUAUAUUU	STREME-6	0.0063	ENSU00000251808.7	11.52	tp	0
6-UGUAUAUUU	STREME-6	0.0063	ENSU00000350082.9	11.52	tp	0
6-UGUAUAUUU	STREME-6	0.0063	ENSU00000404338.7	11.52	tp	0
6-UGUAUAUUU	STREME-6	0.0063	ENSU00000229195.7	11.52	tp	0
6-UGUAUAUUU	STREME-6	0.0063	ENSU00000392403.7	11.52	tp	0
6-UGUAUAUUU	STREME-6	0.0063	ENSU00000487257.1	11.52	tp	0
6-UGUAUAUUU	STREME-6	0.0063	ENSU00000429204.5	11.52	tp	0
6-UGUAUAUUU	STREME-6	0.0063	ENSU00000554752.6	11.52	tp	0
6-UGUAUAUUU	STREME-6	0.0063	ENSU00000378700.7	11.52	tp	0
6-UGUAUAUUU	STREME-6	0.0063	ENSU00000432564.2	11.52	tp	0
6-UGUAUAUUU	STREME-6	0.0063	ENSU00000360310.5	11.52	tp	0
6-UGUAUAUUU	STREME-6	0.0063	ENSU00000631006.2	11.52	tp	0
6-UGUAUAUUU	STREME-6	0.0063	ENSU00000369558.5	11.52	fp	0
6-UGUAUAUUU	STREME-6	0.0063	ENSU00000373452.2	11.52	fp	0
6-UGUAUAUUU	STREME-6	0.0063	ENSU00000258886.12	11.52	fp	0
6-UGUAUAUUU	STREME-6	0.0063	ENSU00000468148.5	11.52	fp	0
6-UGUAUAUUU	STREME-6	0.0063	ENSU00000322886.11	11.52	fp	0
6-UGUAUAUUU	STREME-6	0.0063	ENSU00000327423.10	11.52	tp	1
6-UGUAUAUUU	STREME-6	0.0063	ENSU00000353383.5	10.93	tp	0
6-UGUAUAUUU	STREME-6	0.0063	ENSU00000383763.5	10.93	tp	0
6-UGUAUAUUU	STREME-6	0.0063	ENSU00000282388.3	10.93	tp	0
6-UGUAUAUUU	STREME-6	0.0063	ENSU00000368847.4	10.93	tp	0
6-UGUAUAUUU	STREME-6	0.0063	ENSU00000372146.4	10.93	tp	0
6-UGUAUAUUU	STREME-6	0.0063	ENSU00000346166.7	10.93	tp	0
6-UGUAUAUUU	STREME-6	0.0063	ENSU00000619850.1	10.93	fp	0
6-UGUAUAUUU	STREME-6	0.0063	ENSU00000555925.5	10.93	tp	1
6-UGUAUAUUU	STREME-6	0.0063	ENSU00000370944.8	10.93	tp	1
#
7-GUACAG	STREME-7	0.011	ENSU00000380013.8	12.02	tp	0
7-GUACAG	STREME-7	0.011	ENSU00000373464.4	12.02	tp	0
7-GUACAG	STREME-7	0.011	ENSU00000239231.6	12.02	tp	0
7-GUACAG	STREME-7	0.011	ENSU00000618014.1	12.02	tp	0
7-GUACAG	STREME-7	0.011	ENSU00000315183.11	12.02	tp	0
7-GUACAG	STREME-7	0.011	ENSU00000366645.1	12.02	tp	0
7-GUACAG	STREME-7	0.011	ENSU00000375377.1	12.02	tp	0
7-GUACAG	STREME-7	0.011	ENSU00000343505.9	12.02	tp	0
7-GUACAG	STREME-7	0.011	ENSU00000319170.9	12.02	tp	0
7-GUACAG	STREME-7	0.011	ENSU00000428390.2	12.02	tp	0
7-GUACAG	STREME-7	0.011	ENSU00000332783.11	12.02	tp	0
7-GUACAG	STREME-7	0.011	ENSU00000300093.8	12.02	tp	0
7-GUACAG	STREME-7	0.011	ENSU00000369332.7	12.02	tp	0
7-GUACAG	STREME-7	0.011	ENSU00000452400.6	12.02	tp	0
7-GUACAG	STREME-7	0.011	ENSU00000298316.6	12.02	tp	0
7-GUACAG	STREME-7	0.011	ENSU00000242728.4	12.02	tp	0
7-GUACAG	STREME-7	0.011	ENSU00000269216.7	12.02	tp	0
7-GUACAG	STREME-7	0.011	ENSU00000616407.1	12.02	tp	0
7-GUACAG	STREME-7	0.011	ENSU00000299204.4	12.02	tp	0
7-GUACAG	STREME-7	0.011	ENSU00000532695.5	12.02	tp	0
7-GUACAG	STREME-7	0.011	ENSU00000369503.8	12.02	tp	0
7-GUACAG	STREME-7	0.011	ENSU00000366812.5	12.02	tp	0
7-GUACAG	STREME-7	0.011	ENSU00000335987.7	12.02	tp	0
7-GUACAG	STREME-7	0.011	ENSU00000252506.10	12.02	tp	0
7-GUACAG	STREME-7	0.011	ENSU00000246229.4	12.02	tp	0
7-GUACAG	STREME-7	0.011	ENSU00000272164.5	12.02	tp	0
7-GUACAG	STREME-7	0.011	ENSU00000630077.2	12.02	tp	0
7-GUACAG	STREME-7	0.011	ENSU00000216268.5	12.02	tp	0
7-GUACAG	STREME-7	0.011	ENSU00000262861.8	12.02	tp	0
7-GUACAG	STREME-7	0.011	ENSU00000310421.4	12.02	tp	0
7-GUACAG	STREME-7	0.011	ENSU00000251808.7	12.02	tp	0
7-GUACAG	STREME-7	0.011	ENSU00000264245.8	12.02	tp	0
7-GUACAG	STREME-7	0.011	ENSU00000265094.9	12.02	tp	0
7-GUACAG	STREME-7	0.011	ENSU00000366687.5	12.02	tp	0
7-GUACAG	STREME-7	0.011	ENSU00000245479.2	12.02	tp	0
7-GUACAG	STREME-7	0.011	ENSU00000286800.7	12.02	tp	0
7-GUACAG	STREME-7	0.011	ENSU00000375256.4	12.02	tp	0
7-GUACAG	STREME-7	0.011	ENSU00000346618.7	12.02	tp	0
7-GUACAG	STREME-7	0.011	ENSU00000336112.8	12.02	tp	0
7-GUACAG	STREME-7	0.011	ENSU00000350082.9	12.02	tp	0
7-GUACAG	STREME-7	0.011	ENSU00000354981.6	12.02	tp	0
7-GUACAG	STREME-7	0.011	ENSU00000222597.6	12.02	tp	0
7-GUACAG	STREME-7	0.011	ENSU00000281708.8	12.02	tp	0
7-GUACAG	STREME-7	0.011	ENSU00000304987.3	12.02	tp	0
7-GUACAG	STREME-7	0.011	ENSU00000303052.12	12.02	tp	0
7-GUACAG	STREME-7	0.011	ENSU00000404338.7	12.02	tp	0
7-GUACAG	STREME-7	0.011	ENSU00000619850.1	12.02	tp	0
7-GUACAG	STREME-7	0.011	ENSU00000302418.4	12.02	tp	0
7-GUACAG	STREME-7	0.011	ENSU00000360612.4	12.02	tp	0
7-GUACAG	STREME-7	0.011	ENSU00000497571.5	12.02	tp	0
7-GUACAG	STREME-7	0.011	ENSU00000305386.3	12.02	tp	0
7-GUACAG	STREME-7	0.011	ENSU00000407464.6	12.02	tp	0
7-GUACAG	STREME-7	0.011	ENSU00000392403.7	12.02	tp	0
7-GUACAG	STREME-7	0.011	ENSU00000264380.8	12.02	tp	0
7-GUACAG	STREME-7	0.011	ENSU00000301744.5	12.02	tp	0
7-GUACAG	STREME-7	0.011	ENSU00000307078.9	12.02	tp	0
7-GUACAG	STREME-7	0.011	ENSU00000374232.7	12.02	tp	0
7-GUACAG	STREME-7	0.011	ENSU00000271277.10	12.02	tp	0
7-GUACAG	STREME-7	0.011	ENSU00000272444.7	12.02	tp	0
7-GUACAG	STREME-7	0.011	ENSU00000343137.8	12.02	tp	0
7-GUACAG	STREME-7	0.011	ENSU00000262198.8	12.02	tp	0
7-GUACAG	STREME-7	0.011	ENSU00000429888.5	12.02	tp	0
7-GUACAG	STREME-7	0.011	ENSU00000327877.9	12.02	tp	0
7-GUACAG	STREME-7	0.011	ENSU00000395153.7	12.02	tp	0
7-GUACAG	STREME-7	0.011	ENSU00000264010.8	12.02	tp	0
7-GUACAG	STREME-7	0.011	ENSU00000400485.5	12.02	tp	0
7-GUACAG	STREME-7	0.011	ENSU00000419234.8	12.02	tp	0
7-GUACAG	STREME-7	0.011	ENSU00000396161.9	12.02	tp	0
7-GUACAG	STREME-7	0.011	ENSU00000458659.2	12.02	tp	0
7-GUACAG	STREME-7	0.011	ENSU00000429204.5	12.02	tp	0
7-GUACAG	STREME-7	0.011	ENSU00000347934.8	12.02	tp	0
7-GUACAG	STREME-7	0.011	ENSU00000370025.8	12.02	tp	0
7-GUACAG	STREME-7	0.011	ENSU00000399804.5	12.02	tp	0
7-GUACAG	STREME-7	0.011	ENSU00000321757.10	12.02	tp	0
7-GUACAG	STREME-7	0.011	ENSU00000359606.3	12.02	tp	0
7-GUACAG	STREME-7	0.011	ENSU00000371627.4	12.02	tp	0
7-GUACAG	STREME-7	0.011	ENSU00000393387.5	12.02	tp	0
7-GUACAG	STREME-7	0.011	ENSU00000370251.3	12.02	tp	0
7-GUACAG	STREME-7	0.011	ENSU00000394264.5	12.02	tp	0
7-GUACAG	STREME-7	0.011	ENSU00000201031.2	12.02	tp	0
7-GUACAG	STREME-7	0.011	ENSU00000395699.3	12.02	tp	0
7-GUACAG	STREME-7	0.011	ENSU00000296657.6	12.02	tp	0
7-GUACAG	STREME-7	0.011	ENSU00000222584.7	12.02	tp	0
7-GUACAG	STREME-7	0.011	ENSU00000282388.3	12.02	tp	0
7-GUACAG	STREME-7	0.011	ENSU00000378700.7	12.02	tp	0
7-GUACAG	STREME-7	0.011	ENSU00000338121.9	12.02	tp	0
7-GUACAG	STREME-7	0.011	ENSU00000212015.10	12.02	tp	0
7-GUACAG	STREME-7	0.011	ENSU00000369702.4	12.02	tp	0
7-GUACAG	STREME-7	0.011	ENSU00000304056.8	12.02	tp	0
7-GUACAG	STREME-7	0.011	ENSU00000368847.4	12.02	tp	0
7-GUACAG	STREME-7	0.011	ENSU00000295959.9	12.02	tp	0
7-GUACAG	STREME-7	0.011	ENSU00000599456.1	12.02	tp	0
7-GUACAG	STREME-7	0.011	ENSU00000499247.2	12.02	tp	0
7-GUACAG	STREME-7	0.011	ENSU00000334512.9	12.02	tp	0
7-GUACAG	STREME-7	0.011	ENSU00000311127.8	12.02	tp	0
7-GUACAG	STREME-7	0.011	ENSU00000354724.7	12.02	tp	0
7-GUACAG	STREME-7	0.011	ENSU00000367188.4	12.02	tp	0
7-GUACAG	STREME-7	0.011	ENSU00000321356.8	12.02	tp	0
7-GUACAG	STREME-7	0.011	ENSU00000557057.5	12.02	tp	0
7-GUACAG	STREME-7	0.011	ENSU00000374672.4	12.02	tp	0
7-GUACAG	STREME-7	0.011	ENSU00000239906.9	12.02	tp	0
7-GUACAG	STREME-7	0.011	ENSU00000319357.5	12.02	tp	0
7-GUACAG	STREME-7	0.011	ENSU00000370706.8	12.02	tp	0
7-GUACAG	STREME-7	0.011	ENSU00000286523.9	12.02	tp	0
7-GUACAG	STREME-7	0.011	ENSU00000396032.7	12.02	tp	0
7-GUACAG	STREME-7	0.011	ENSU00000345514.2	12.02	tp	0
7-GUACAG	STREME-7	0.011	ENSU00000370035.7	12.02	tp	0
7-GUACAG	STREME-7	0.011	ENSU00000429888.5	12.02	tp	0
7-GUACAG	STREME-7	0.011	ENSU00000265990.10	12.02	tp	0
7-GUACAG	STREME-7	0.011	ENSU00000256495.3	12.02	tp	0
7-GUACAG	STREME-7	0.011	ENSU00000344768.9	12.02	tp	0
7-GUACAG	STREME-7	0.011	ENSU00000371356.6	12.02	tp	0
7-GUACAG	STREME-7	0.011	ENSU00000431561.7	12.02	tp	0
7-GUACAG	STREME-7	0.011	ENSU00000381883.3	12.02	tp	0
7-GUACAG	STREME-7	0.011	ENSU00000568107.2	12.02	tp	0
7-GUACAG	STREME-7	0.011	ENSU00000260526.10	12.02	tp	0
7-GUACAG	STREME-7	0.011	ENSU00000397354.7	12.02	tp	0
7-GUACAG	STREME-7	0.011	ENSU00000372146.4	12.02	tp	0
7-GUACAG	STREME-7	0.011	ENSU00000216294.4	12.02	tp	0
7-GUACAG	STREME-7	0.011	ENSU00000359039.4	12.02	tp	0
7-GUACAG	STREME-7	0.011	ENSU00000601980.1	12.02	tp	0
7-GUACAG	STREME-7	0.011	ENSU00000397786.6	12.02	tp	0
7-GUACAG	STREME-7	0.011	ENSU00000452839.5	12.02	tp	0
7-GUACAG	STREME-7	0.011	ENSU00000396912.1	12.02	tp	0
7-GUACAG	STREME-7	0.011	ENSU00000304788.3	12.02	tp	0
7-GUACAG	STREME-7	0.011	ENSU00000328089.10	12.02	tp	0
7-GUACAG	STREME-7	0.011	ENSU00000394861.2	12.02	tp	0
7-GUACAG	STREME-7	0.011	ENSU00000399503.3	12.02	tp	0
7-GUACAG	STREME-7	0.011	ENSU00000606230.2	12.02	tp	0
7-GUACAG	STREME-7	0.011	ENSU00000238647.4	12.02	tp	0
7-GUACAG	STREME-7	0.011	ENSU00000432564.2	12.02	tp	0
7-GUACAG	STREME-7	0.011	ENSU00000265070.6	12.02	tp	0
7-GUACAG	STREME-7	0.011	ENSU00000621533.4	12.02	tp	0
7-GUACAG	STREME-7	0.011	ENSU00000493518.5	12.02	tp	0
7-GUACAG	STREME-7	0.011	ENSU00000370801.7	12.02	tp	0
7-GUACAG	STREME-7	0.011	ENSU00000373055.5	12.02	tp	0
7-GUACAG	STREME-7	0.011	ENSU00000373452.2	12.02	tp	0
7-GUACAG	STREME-7	0.011	ENSU00000246672.3	12.02	tp	0
7-GUACAG	STREME-7	0.011	ENSU00000231524.13	12.02	tp	0
7-GUACAG	STREME-7	0.011	ENSU00000326505.3	12.02	tp	0
7-GUACAG	STREME-7	0.011	ENSU00000636222.1	12.02	tp	0
7-GUACAG	STREME-7	0.011	ENSU00000210313.7	12.02	tp	0
7-GUACAG	STREME-7	0.011	ENSU00000361937.7	12.02	tp	0
7-GUACAG	STREME-7	0.011	ENSU00000327492.3	12.02	tp	0
7-GUACAG	STREME-7	0.011	ENSU00000261951.8	12.02	tp	0
7-GUACAG	STREME-7	0.011	ENSU00000382592.4	12.02	tp	0
7-GUACAG	STREME-7	0.011	ENSU00000367264.6	12.02	tp	0
7-GUACAG	STREME-7	0.011	ENSU00000366691.3	12.02	tp	0
7-GUACAG	STREME-7	0.011	ENSU00000312938.4	12.02	tp	0
7-GUACAG	STREME-7	0.011	ENSU00000325870.2	12.02	tp	0
7-GUACAG	STREME-7	0.011	ENSU00000264431.8	12.02	tp	0
7-GUACAG	STREME-7	0.011	ENSU00000481247.5	12.02	tp	0
7-GUACAG	STREME-7	0.011	ENSU00000262241.6	12.02	tp	0
7-GUACAG	STREME-7	0.011	ENSU00000314393.5	12.02	tp	0
7-GUACAG	STREME-7	0.011	ENSU00000241393.3	12.02	tp	0
7-GUACAG	STREME-7	0.011	ENSU00000520164.5	12.02	tp	0
7-GUACAG	STREME-7	0.011	ENSU00000457928.6	12.02	tp	0
7-GUACAG	STREME-7	0.011	ENSU00000631006.2	12.02	tp	0
7-GUACAG	STREME-7	0.011	ENSU00000377482.9	12.02	tp	0
7-GUACAG	STREME-7	0.011	ENSU00000556492.5	12.02	tp	0
7-GUACAG	STREME-7	0.011	ENSU00000428502.6	12.02	tp	0
7-GUACAG	STREME-7	0.011	ENSU00000409262.7	12.02	tp	0
7-GUACAG	STREME-7	0.011	ENSU00000354340.8	12.02	tp	0
7-GUACAG	STREME-7	0.011	ENSU00000394730.7	12.02	tp	0
7-GUACAG	STREME-7	0.011	ENSU00000244745.3	12.02	tp	0
7-GUACAG	STREME-7	0.011	ENSU00000369558.5	12.02	tp	0
7-GUACAG	STREME-7	0.011	ENSU00000346166.7	12.02	tp	0
7-GUACAG	STREME-7	0.011	ENSU00000237281.4	12.02	tp	0
7-GUACAG	STREME-7	0.011	ENSU00000359003.6	12.02	tp	0
7-GUACAG	STREME-7	0.011	ENSU00000261951.8	12.02	fp	0
7-GUACAG	STREME-7	0.011	ENSU00000320270.3	12.02	fp	0
7-GUACAG	STREME-7	0.011	ENSU00000374232.7	12.02	fp	0
7-GUACAG	STREME-7	0.011	ENSU00000636222.1	12.02	fp	0
7-GUACAG	STREME-7	0.011	ENSU00000369558.5	12.02	fp	0
7-GUACAG	STREME-7	0.011	ENSU00000429888.5	12.02	fp	0
7-GUACAG	STREME-7	0.011	ENSU00000272164.5	12.02	fp	0
7-GUACAG	STREME-7	0.011	ENSU00000457928.6	12.02	fp	0
7-GUACAG	STREME-7	0.011	ENSU00000301744.5	12.02	fp	0
7-GUACAG	STREME-7	0.011	ENSU00000350082.9	12.02	fp	0
7-GUACAG	STREME-7	0.011	ENSU00000222567.5	12.02	fp	0
7-GUACAG	STREME-7	0.011	ENSU00000452839.5	12.02	fp	0
7-GUACAG	STREME-7	0.011	ENSU00000439174.6	12.02	fp	0
7-GUACAG	STREME-7	0.011	ENSU00000554752.6	12.02	fp	0
7-GUACAG	STREME-7	0.011	ENSU00000369452.8	12.02	fp	0
7-GUACAG	STREME-7	0.011	ENSU00000263253.8	12.02	fp	0
7-GUACAG	STREME-7	0.011	ENSU00000286760.5	12.02	fp	0
7-GUACAG	STREME-7	0.011	ENSU00000316157.7	12.02	fp	0
7-GUACAG	STREME-7	0.011	ENSU00000392403.7	12.02	fp	0
7-GUACAG	STREME-7	0.011	ENSU00000395146.8	12.02	fp	0
7-GUACAG	STREME-7	0.011	ENSU00000626021.2	12.02	fp	0
7-GUACAG	STREME-7	0.011	ENSU00000395168.7	12.02	fp	0
7-GUACAG	STREME-7	0.011	ENSU00000358067.5	12.02	fp	0
7-GUACAG	STREME-7	0.011	ENSU00000371222.3	12.02	fp	0
7-GUACAG	STREME-7	0.011	ENSU00000416165.5	12.02	fp	0
7-GUACAG	STREME-7	0.011	ENSU00000327492.3	12.02	fp	0
7-GUACAG	STREME-7	0.011	ENSU00000262198.8	12.02	fp	0
7-GUACAG	STREME-7	0.011	ENSU00000346166.7	12.02	fp	0
7-GUACAG	STREME-7	0.011	ENSU00000411977.6	12.02	fp	0
7-GUACAG	STREME-7	0.011	ENSU00000373464.4	12.02	fp	0
7-GUACAG	STREME-7	0.011	ENSU00000418342.5	12.02	fp	0
7-GUACAG	STREME-7	0.011	ENSU00000311127.8	12.02	fp	0
7-GUACAG	STREME-7	0.011	ENSU00000417344.2	12.02	fp	0
7-GUACAG	STREME-7	0.011	ENSU00000315927.8	12.02	fp	0
7-GUACAG	STREME-7	0.011	ENSU00000298767.9	12.02	fp	0
7-GUACAG	STREME-7	0.011	ENSU00000556492.5	12.02	fp	0
7-GUACAG	STREME-7	0.011	ENSU00000369846.8	12.02	fp	0
7-GUACAG	STREME-7	0.011	ENSU00000239231.6	12.02	fp	0
7-GUACAG	STREME-7	0.011	ENSU00000481247.5	12.02	fp	0
7-GUACAG	STREME-7	0.011	ENSU00000371250.3	12.02	fp	0
7-GUACAG	STREME-7	0.011	ENSU00000371998.7	12.02	fp	0
7-GUACAG	STREME-7	0.011	ENSU00000265271.6	12.02	fp	0
7-GUACAG	STREME-7	0.011	ENSU00000395153.7	12.02	fp	0
7-GUACAG	STREME-7	0.011	ENSU00000330838.10	12.02	fp	0
7-GUACAG	STREME-7	0.011	ENSU00000373935.3	12.02	fp	0
7-GUACAG	STREME-7	0.011	ENSU00000346618.7	12.02	fp	0
7-GUACAG	STREME-7	0.011	ENSU00000374672.4	12.02	fp	0
7-GUACAG	STREME-7	0.011	ENSU00000265138.3	12.02	fp	0
7-GUACAG	STREME-7	0.011	ENSU00000265713.6	12.02	fp	0
7-GUACAG	STREME-7	0.011	ENSU00000367001.4	12.02	fp	0
7-GUACAG	STREME-7	0.011	ENSU00000334512.9	12.02	fp	0
7-GUACAG	STREME-7	0.011	ENSU00000245323.4	12.02	fp	0
7-GUACAG	STREME-7	0.011	ENSU00000366687.5	12.02	fp	0
7-GUACAG	STREME-7	0.011	ENSU00000297316.4	12.02	fp	0
7-GUACAG	STREME-7	0.011	ENSU00000406438.4	12.02	fp	0
7-GUACAG	STREME-7	0.011	ENSU00000335135.8	12.02	fp	0
7-GUACAG	STREME-7	0.011	ENSU00000296543.9	12.02	fp	0
7-GUACAG	STREME-7	0.011	ENSU00000551457.1	12.02	fp	0
7-GUACAG	STREME-7	0.011	ENSU00000383763.5	12.02	fp	0
7-GUACAG	STREME-7	0.011	ENSU00000235345.5	12.02	fp	0
7-GUACAG	STREME-7	0.011	ENSU00000368847.4	12.02	fp	0
7-GUACAG	STREME-7	0.011	ENSU00000370251.3	12.02	fp	0
7-GUACAG	STREME-7	0.011	ENSU00000310455.3	12.02	fp	0
7-GUACAG	STREME-7	0.011	ENSU00000368885.7	12.02	fp	0
7-GUACAG	STREME-7	0.011	ENSU00000379938.6	12.02	fp	0
7-GUACAG	STREME-7	0.011	ENSU00000406189.3	12.02	fp	0
7-GUACAG	STREME-7	0.011	ENSU00000328046.8	12.02	fp	0
7-GUACAG	STREME-7	0.011	ENSU00000404338.7	12.02	fp	0
7-GUACAG	STREME-7	0.011	ENSU00000429888.5	12.02	fp	0
7-GUACAG	STREME-7	0.011	ENSU00000432564.2	12.02	fp	0
7-GUACAG	STREME-7	0.011	ENSU00000423902.6	12.02	fp	0
7-GUACAG	STREME-7	0.011	ENSU00000599456.1	12.02	fp	0
7-GUACAG	STREME-7	0.011	ENSU00000305883.5	12.02	fp	0
7-GUACAG	STREME-7	0.011	ENSU00000618014.1	12.02	fp	0
7-GUACAG	STREME-7	0.011	ENSU00000380013.8	12.02	fp	0
7-GUACAG	STREME-7	0.011	ENSU00000258886.12	12.02	fp	0
7-GUACAG	STREME-7	0.011	ENSU00000378700.7	12.02	fp	0
7-GUACAG	STREME-7	0.011	ENSU00000394861.2	12.02	fp	0
7-GUACAG	STREME-7	0.011	ENSU00000246229.4	12.02	fp	0
7-GUACAG	STREME-7	0.011	ENSU00000373644.4	12.02	fp	0
7-GUACAG	STREME-7	0.011	ENSU00000242728.4	12.02	fp	0
7-GUACAG	STREME-7	0.011	ENSU00000244745.3	12.02	fp	0
7-GUACAG	STREME-7	0.011	ENSU00000260129.5	12.02	fp	0
7-GUACAG	STREME-7	0.011	ENSU00000328089.10	12.02	fp	0
7-GUACAG	STREME-7	0.011	ENSU00000261847.7	12.02	fp	0
7-GUACAG	STREME-7	0.011	ENSU00000359606.3	12.02	fp	0
7-GUACAG	STREME-7	0.011	ENSU00000568107.2	12.02	fp	0
7-GUACAG	STREME-7	0.011	ENSU00000373055.5	12.02	fp	0
7-GUACAG	STREME-7	0.011	ENSU00000216294.4	12.02	fp	0
7-GUACAG	STREME-7	0.011	ENSU00000297661.8	12.02	fp	0
7-GUACAG	STREME-7	0.011	ENSU00000332783.11	12.02	fp	0
7-GUACAG	STREME-7	0.011	ENSU00000367264.6	12.02	fp	0
7-GUACAG	STREME-7	0.011	ENSU00000342697.4	12.02	fp	0
7-GUACAG	STREME-7	0.011	ENSU00000398844.6	12.02	fp	0
7-GUACAG	STREME-7	0.011	ENSU00000455833.6	12.02	fp	0
7-GUACAG	STREME-7	0.011	ENSU00000298573.8	12.02	fp	0
7-GUACAG	STREME-7	0.011	ENSU00000484210.1	12.02	fp	0
7-GUACAG	STREME-7	0.011	ENSU00000299204.4	12.02	fp	0
7-GUACAG	STREME-7	0.011	ENSU00000274457.4	12.02	fp	0
7-GUACAG	STREME-7	0.011	ENSU00000212015.10	12.02	fp	0
7-GUACAG	STREME-7	0.011	ENSU00000325144.4	12.02	fp	0
7-GUACAG	STREME-7	0.011	ENSU00000264380.8	12.02	fp	0
7-GUACAG	STREME-7	0.011	ENSU00000415493.6	12.02	tp	1
7-GUACAG	STREME-7	0.011	ENSU00000360911.7	12.02	tp	1
7-GUACAG	STREME-7	0.011	ENSU00000399300.6	12.02	tp	1
7-GUACAG	STREME-7	0.011	ENSU00000429888.5	12.02	tp	1
7-GUACAG	STREME-7	0.011	ENSU00000555925.5	12.02	tp	1
7-GUACAG	STREME-7	0.011	ENSU00000375759.7	12.02	tp	1
7-GUACAG	STREME-7	0.011	ENSU00000327423.10	12.02	tp	1
7-GUACAG	STREME-7	0.011	ENSU00000595189.5	12.02	tp	1
7-GUACAG	STREME-7	0.011	ENSU00000316157.7	12.02	tp	1
7-GUACAG	STREME-7	0.011	ENSU00000235345.5	12.02	tp	1
7-GUACAG	STREME-7	0.011	ENSU00000310455.3	12.02	tp	1
7-GUACAG	STREME-7	0.011	ENSU00000626021.2	12.02	tp	1
7-GUACAG	STREME-7	0.011	ENSU00000319694.2	12.02	tp	1
7-GUACAG	STREME-7	0.011	ENSU00000367001.4	12.02	tp	1
7-GUACAG	STREME-7	0.011	ENSU00000342697.4	12.02	tp	1
7-GUACAG	STREME-7	0.011	ENSU00000374423.7	12.02	tp	1
7-GUACAG	STREME-7	0.011	ENSU00000398559.6	12.02	tp	1
7-GUACAG	STREME-7	0.011	ENSU00000370944.8	12.02	tp	1
7-GUACAG	STREME-7	0.011	ENSU00000285407.10	12.02	tp	1
7-GUACAG	STREME-7	0.011	ENSU00000423902.6	12.02	tp	1
7-GUACAG	STREME-7	0.011	ENSU00000380943.6	12.02	tp	1
7-GUACAG	STREME-7	0.011	ENSU00000370303.4	12.02	tp	1
7-GUACAG	STREME-7	0.011	ENSU00000367188.4	12.02	fp	1
7-GUACAG	STREME-7	0.011	ENSU00000326648.4	12.02	fp	1
7-GUACAG	STREME-7	0.011	ENSU00000319170.9	12.02	fp	1
7-GUACAG	STREME-7	0.011	ENSU00000638587.1	12.02	fp	1
7-GUACAG	STREME-7	0.011	ENSU00000428502.6	12.02	fp	1
7-GUACAG	STREME-7	0.011	ENSU00000310421.4	12.02	fp	1
7-GUACAG	STREME-7	0.011	ENSU00000266304.8	12.02	fp	1
7-GUACAG	STREME-7	0.011	ENSU00000369332.7	12.02	fp	1
7-GUACAG	STREME-7	0.011	ENSU00000254942.7	12.02	fp	1
7-GUACAG	STREME-7	0.011	ENSU00000298316.6	12.02	fp	1
#
8-CCCACCUC	STREME-8	0.026	ENSU00000428390.2	16.36	tp	0
8-CCCACCUC	STREME-8	0.026	ENSU00000269216.7	16.36	tp	0
8-CCCACCUC	STREME-8	0.026	ENSU00000299204.4	16.36	tp	0
8-CCCACCUC	STREME-8	0.026	ENSU00000335987.7	16.36	tp	0
8-CCCACCUC	STREME-8	0.026	ENSU00000246229.4	16.36	tp	0
8-CCCACCUC	STREME-8	0.026	ENSU00000404338.7	16.36	tp	0
8-CCCACCUC	STREME-8	0.026	ENSU00000219473.11	16.36	tp	0
8-CCCACCUC	STREME-8	0.026	ENSU00000395699.3	16.36	tp	0
8-CCCACCUC	STREME-8	0.026	ENSU00000296657.6	16.36	tp	0
8-CCCACCUC	STREME-8	0.026	ENSU00000367188.4	16.36	tp	0
8-CCCACCUC	STREME-8	0.026	ENSU00000286523.9	16.36	tp	0
8-CCCACCUC	STREME-8	0.026	ENSU00000345514.2	16.36	tp	0
8-CCCACCUC	STREME-8	0.026	ENSU00000568107.2	16.36	tp	0
8-CCCACCUC	STREME-8	0.026	ENSU00000316334.4	16.36	tp	0
8-CCCACCUC	STREME-8	0.026	ENSU00000314393.5	16.36	tp	0
8-CCCACCUC	STREME-8	0.026	ENSU00000556492.5	16.36	tp	0
8-CCCACCUC	STREME-8	0.026	ENSU00000394730.7	16.36	tp	0
8-CCCACCUC	STREME-8	0.026	ENSU00000617612.1	16.36	fp	0
8-CCCACCUC	STREME-8	0.026	ENSU00000404338.7	16.36	fp	0
8-CCCACCUC	STREME-8	0.026	ENSU00000568107.2	16.36	fp	0
8-CCCACCUC	STREME-8	0.026	ENSU00000374423.7	16.36	tp	1
8-CCCACCUC	STREME-8	0.026	ENSU00000296233.3	15.51	tp	0
8-CCCACCUC	STREME-8	0.026	ENSU00000383763.5	15.51	fp	0
8-CCCACCUC	STREME-8	0.026	ENSU00000239231.6	15.37	tp	0
8-CCCACCUC	STREME-8	0.026	ENSU00000371250.3	15.37	tp	0
8-CCCACCUC	STREME-8	0.026	ENSU00000366645.1	15.37	tp	0
8-CCCACCUC	STREME-8	0.026	ENSU00000375377.1	15.37	tp	0
8-CCCACCUC	STREME-8	0.026	ENSU00000319170.9	15.37	tp	0
8-CCCACCUC	STREME-8	0.026	ENSU00000326648.4	15.37	tp	0
8-CCCACCUC	STREME-8	0.026	ENSU00000272164.5	15.37	tp	0
8-CCCACCUC	STREME-8	0.026	ENSU00000310421.4	15.37	tp	0
8-CCCACCUC	STREME-8	0.026	ENSU00000251808.7	15.37	tp	0
8-CCCACCUC	STREME-8	0.026	ENSU00000450114.6	15.37	tp	0
8-CCCACCUC	STREME-8	0.026	ENSU00000340829.9	15.37	tp	0
8-CCCACCUC	STREME-8	0.026	ENSU00000282007.7	15.37	tp	0
8-CCCACCUC	STREME-8	0.026	ENSU00000551457.1	15.37	tp	0
8-CCCACCUC	STREME-8	0.026	ENSU00000304987.3	15.37	tp	0
8-CCCACCUC	STREME-8	0.026	ENSU00000416165.5	15.37	tp	0
8-CCCACCUC	STREME-8	0.026	ENSU00000360612.4	15.37	tp	0
8-CCCACCUC	STREME-8	0.026	ENSU00000407464.6	15.37	tp	0
8-CCCACCUC	STREME-8	0.026	ENSU00000487257.1	15.37	tp	0
8-CCCACCUC	STREME-8	0.026	ENSU00000383763.5	15.37	tp	0
8-CCCACCUC	STREME-8	0.026	ENSU00000232424.3	15.37	tp	0
8-CCCACCUC	STREME-8	0.026	ENSU00000358067.5	15.37	tp	0
8-CCCACCUC	STREME-8	0.026	ENSU00000406438.4	15.37	tp	0
8-CCCACCUC	STREME-8	0.026	ENSU00000222584.7	15.37	tp	0
8-CCCACCUC	STREME-8	0.026	ENSU00000322957.6	15.37	tp	0
8-CCCACCUC	STREME-8	0.026	ENSU00000368847.4	15.37	tp	0
8-CCCACCUC	STREME-8	0.026	ENSU00000334512.9	15.37	tp	0
8-CCCACCUC	STREME-8	0.026	ENSU00000370035.7	15.37	tp	0
8-CCCACCUC	STREME-8	0.026	ENSU00000162391.7	15.37	tp	0
8-CCCACCUC	STREME-8	0.026	ENSU00000359039.4	15.37	tp	0
8-CCCACCUC	STREME-8	0.026	ENSU00000304788.3	15.37	tp	0
8-CCCACCUC	STREME-8	0.026	ENSU00000434704.2	15.37	tp	0
8-CCCACCUC	STREME-8	0.026	ENSU00000432564.2	15.37	tp	0
8-CCCACCUC	STREME-8	0.026	ENSU00000266304.8	15.37	tp	0
8-CCCACCUC	STREME-8	0.026	ENSU00000312938.4	15.37	tp	0
8-CCCACCUC	STREME-8	0.026	ENSU00000418342.5	15.37	tp	0
8-CCCACCUC	STREME-8	0.026	ENSU00000481247.5	15.37	tp	0
8-CCCACCUC	STREME-8	0.026	ENSU00000262241.6	15.37	tp	0
8-CCCACCUC	STREME-8	0.026	ENSU00000631006.2	15.37	tp	0
8-CCCACCUC	STREME-8	0.026	ENSU00000428502.6	15.37	tp	0
8-CCCACCUC	STREME-8	0.026	ENSU00000404760.5	15.37	tp	0
8-CCCACCUC	STREME-8	0.026	ENSU00000327473.8	15.37	tp	0
8-CCCACCUC	STREME-8	0.026	ENSU00000251808.7	15.37	fp	0
8-CCCACCUC	STREME-8	0.026	ENSU00000409262.7	15.37	fp	0
8-CCCACCUC	STREME-8	0.026	ENSU00000368847.4	15.37	fp	0
8-CCCACCUC	STREME-8	0.026	ENSU00000368885.7	15.37	fp	0
8-CCCACCUC	STREME-8	0.026	ENSU00000379375.5	15.37	fp	0
8-CCCACCUC	STREME-8	0.026	ENSU00000262741.9	15.37	fp	0
8-CCCACCUC	STREME-8	0.026	ENSU00000328089.10	15.37	fp	0
8-CCCACCUC	STREME-8	0.026	ENSU00000325144.4	15.37	tp	1
8-CCCACCUC	STREME-8	0.026	ENSU00000380874.3	15.09	tp	0
8-CCCACCUC	STREME-8	0.026	ENSU00000588676.1	15.09	tp	0
8-CCCACCUC	STREME-8	0.026	ENSU00000303052.12	15.09	tp	0
8-CCCACCUC	STREME-8	0.026	ENSU00000325509.4	15.09	tp	0
8-CCCACCUC	STREME-8	0.026	ENSU00000216294.4	15.09	tp	0
8-CCCACCUC	STREME-8	0.026	ENSU00000246229.4	15.09	fp	0
8-CCCACCUC	STREME-8	0.026	ENSU00000455833.6	15.09	tp	1
8-CCCACCUC	STREME-8	0.026	ENSU00000321560.3	14.52	tp	0
8-CCCACCUC	STREME-8	0.026	ENSU00000373313.2	14.52	tp	0
8-CCCACCUC	STREME-8	0.026	ENSU00000284637.13	14.52	tp	0
8-CCCACCUC	STREME-8	0.026	ENSU00000395146.8	14.52	tp	0
8-CCCACCUC	STREME-8	0.026	ENSU00000245323.4	14.52	tp	0
8-CCCACCUC	STREME-8	0.026	ENSU00000520164.5	14.52	tp	0
8-CCCACCUC	STREME-8	0.026	ENSU00000394264.5	14.52	fp	0
8-CCCACCUC	STREME-8	0.026	ENSU00000264010.8	14.52	fp	0
8-CCCACCUC	STREME-8	0.026	ENSU00000373464.4	13.9	tp	0
8-CCCACCUC	STREME-8	0.026	ENSU00000315183.11	13.9	tp	0
8-CCCACCUC	STREME-8	0.026	ENSU00000318524.6	13.9	tp	0
8-CCCACCUC	STREME-8	0.026	ENSU00000216268.5	13.9	tp	0
8-CCCACCUC	STREME-8	0.026	ENSU00000369026.2	13.9	tp	0
8-CCCACCUC	STREME-8	0.026	ENSU00000264245.8	13.9	tp	0
8-CCCACCUC	STREME-8	0.026	ENSU00000336112.8	13.9	tp	0
8-CCCACCUC	STREME-8	0.026	ENSU00000223190.8	13.9	tp	0
8-CCCACCUC	STREME-8	0.026	ENSU00000264380.8	13.9	tp	0
8-CCCACCUC	STREME-8	0.026	ENSU00000271277.10	13.9	tp	0
8-CCCACCUC	STREME-8	0.026	ENSU00000285689.7	13.9	tp	0
8-CCCACCUC	STREME-8	0.026	ENSU00000327877.9	13.9	tp	0
8-CCCACCUC	STREME-8	0.026	ENSU00000410019.3	13.9	tp	0
8-CCCACCUC	STREME-8	0.026	ENSU00000359606.3	13.9	tp	0
8-CCCACCUC	STREME-8	0.026	ENSU00000370251.3	13.9	tp	0
8-CCCACCUC	STREME-8	0.026	ENSU00000295959.9	13.9	tp	0
8-CCCACCUC	STREME-8	0.026	ENSU00000398970.5	13.9	tp	0
8-CCCACCUC	STREME-8	0.026	ENSU00000323456.9	13.9	tp	0
8-CCCACCUC	STREME-8	0.026	ENSU00000260129.5	13.9	tp	0
8-CCCACCUC	STREME-8	0.026	ENSU00000409262.7	13.9	tp	0
8-CCCACCUC	STREME-8	0.026	ENSU00000238789.9	13.9	tp	0
8-CCCACCUC	STREME-8	0.026	ENSU00000315927.8	13.9	fp	0
8-CCCACCUC	STREME-8	0.026	ENSU00000281708.8	13.9	fp	0
8-CCCACCUC	STREME-8	0.026	ENSU00000551457.1	13.9	fp	0
8-CCCACCUC	STREME-8	0.026	ENSU00000235345.5	13.9	fp	0
8-CCCACCUC	STREME-8	0.026	ENSU00000261847.7	13.9	fp	0
8-CCCACCUC	STREME-8	0.026	ENSU00000429888.5	13.9	tp	1
8-CCCACCUC	STREME-8	0.026	ENSU00000375759.7	13.9	tp	1
8-CCCACCUC	STREME-8	0.026	ENSU00000344120.4	13.9	tp	1
8-CCCACCUC	STREME-8	0.026	ENSU00000344099.3	13.9	tp	1
8-CCCACCUC	STREME-8	0.026	ENSU00000327423.10	13.9	tp	1
8-CCCACCUC	STREME-8	0.026	ENSU00000398559.6	13.9	tp	1
8-CCCACCUC	STREME-8	0.026	ENSU00000295959.9	13.9	fp	1
8-CCCACCUC	STREME-8	0.026	ENSU00000428502.6	13.9	fp	1
8-CCCACCUC	STREME-8	0.026	ENSU00000617612.1	13.87	tp	0
8-CCCACCUC	STREME-8	0.026	ENSU00000262861.8	13.73	tp	0
8-CCCACCUC	STREME-8	0.026	ENSU00000353383.5	13.73	tp	0
8-CCCACCUC	STREME-8	0.026	ENSU00000286760.5	13.73	tp	0
8-CCCACCUC	STREME-8	0.026	ENSU00000332512.7	13.73	tp	0
8-CCCACCUC	STREME-8	0.026	ENSU00000242728.4	13.73	fp	0
8-CCCACCUC	STREME-8	0.026	ENSU00000588676.1	13.73	fp	0
#
9-GGGGHGGG	STREME-9	0.028	ENSU00000354300.4	16.49	tp	0
9-GGGGHGGG	STREME-9	0.028	ENSU00000272164.5	16.49	tp	0
9-GGGGHGGG	STREME-9	0.028	ENSU00000297661.8	16.49	tp	0
9-GGGGHGGG	STREME-9	0.028	ENSU00000216106.5	16.49	tp	0
9-GGGGHGGG	STREME-9	0.028	ENSU00000278175.9	16.49	tp	0
9-GGGGHGGG	STREME-9	0.028	ENSU00000416165.5	16.49	tp	0
9-GGGGHGGG	STREME-9	0.028	ENSU00000407464.6	16.49	tp	0
9-GGGGHGGG	STREME-9	0.028	ENSU00000359606.3	16.49	tp	0
9-GGGGHGGG	STREME-9	0.028	ENSU00000296657.6	16.49	tp	0
9-GGGGHGGG	STREME-9	0.028	ENSU00000554752.6	16.49	tp	0
9-GGGGHGGG	STREME-9	0.028	ENSU00000322957.6	16.49	tp	0
9-GGGGHGGG	STREME-9	0.028	ENSU00000334512.9	16.49	tp	0
9-GGGGHGGG	STREME-9	0.028	ENSU00000286523.9	16.49	tp	0
9-GGGGHGGG	STREME-9	0.028	ENSU00000568107.2	16.49	tp	0
9-GGGGHGGG	STREME-9	0.028	ENSU00000366691.3	16.49	tp	0
9-GGGGHGGG	STREME-9	0.028	ENSU00000302342.3	16.49	tp	0
9-GGGGHGGG	STREME-9	0.028	ENSU00000433688.2	16.49	tp	0
9-GGGGHGGG	STREME-9	0.028	ENSU00000409262.7	16.49	tp	0
9-GGGGHGGG	STREME-9	0.028	ENSU00000244745.3	16.49	tp	0
9-GGGGHGGG	STREME-9	0.028	ENSU00000373313.2	16.49	fp	0
9-GGGGHGGG	STREME-9	0.028	ENSU00000383763.5	16.49	fp	0
9-GGGGHGGG	STREME-9	0.028	ENSU00000407464.6	16.49	fp	0
9-GGGGHGGG	STREME-9	0.028	ENSU00000326648.4	16.49	fp	1
9-GGGGHGGG	STREME-9	0.028	ENSU00000373313.2	15.87	tp	0
9-GGGGHGGG	STREME-9	0.028	ENSU00000325509.4	15.87	tp	0
9-GGGGHGGG	STREME-9	0.028	ENSU00000368847.4	15.87	tp	0
9-GGGGHGGG	STREME-9	0.028	ENSU00000361937.7	15.87	tp	0
9-GGGGHGGG	STREME-9	0.028	ENSU00000266304.8	15.87	tp	0
9-GGGGHGGG	STREME-9	0.028	ENSU00000373452.2	14.78	tp	0
9-GGGGHGGG	STREME-9	0.028	ENSU00000636222.1	14.78	tp	0
9-GGGGHGGG	STREME-9	0.028	ENSU00000327473.8	14.78	tp	0
9-GGGGHGGG	STREME-9	0.028	ENSU00000325509.4	14.78	fp	0
9-GGGGHGGG	STREME-9	0.028	ENSU00000345514.2	14.78	fp	0
9-GGGGHGGG	STREME-9	0.028	ENSU00000360911.7	14.78	tp	1
9-GGGGHGGG	STREME-9	0.028	ENSU00000276893.9	14.63	tp	0
9-GGGGHGGG	STREME-9	0.028	ENSU00000371222.3	14.63	tp	0
9-GGGGHGGG	STREME-9	0.028	ENSU00000332783.11	14.63	tp	0
9-GGGGHGGG	STREME-9	0.028	ENSU00000298316.6	14.63	tp	0
9-GGGGHGGG	STREME-9	0.028	ENSU00000616407.1	14.63	tp	0
9-GGGGHGGG	STREME-9	0.028	ENSU00000264245.8	14.63	tp	0
9-GGGGHGGG	STREME-9	0.028	ENSU00000282007.7	14.63	tp	0
9-GGGGHGGG	STREME-9	0.028	ENSU00000346618.7	14.63	tp	0
9-GGGGHGGG	STREME-9	0.028	ENSU00000303052.12	14.63	tp	0
9-GGGGHGGG	STREME-9	0.028	ENSU00000360612.4	14.63	tp	0
9-GGGGHGGG	STREME-9	0.028	ENSU00000286760.5	14.63	tp	0
9-GGGGHGGG	STREME-9	0.028	ENSU00000497571.5	14.63	tp	0
9-GGGGHGGG	STREME-9	0.028	ENSU00000301744.5	14.63	tp	0
9-GGGGHGGG	STREME-9	0.028	ENSU00000374232.7	14.63	tp	0
9-GGGGHGGG	STREME-9	0.028	ENSU00000320270.3	14.63	tp	0
9-GGGGHGGG	STREME-9	0.028	ENSU00000371627.4	14.63	tp	0
9-GGGGHGGG	STREME-9	0.028	ENSU00000274289.7	14.63	tp	0
9-GGGGHGGG	STREME-9	0.028	ENSU00000406438.4	14.63	tp	0
9-GGGGHGGG	STREME-9	0.028	ENSU00000395699.3	14.63	tp	0
9-GGGGHGGG	STREME-9	0.028	ENSU00000295959.9	14.63	tp	0
9-GGGGHGGG	STREME-9	0.028	ENSU00000354724.7	14.63	tp	0
9-GGGGHGGG	STREME-9	0.028	ENSU00000225688.3	14.63	tp	0
9-GGGGHGGG	STREME-9	0.028	ENSU00000374672.4	14.63	tp	0
9-GGGGHGGG	STREME-9	0.028	ENSU00000345514.2	14.63	tp	0
9-GGGGHGGG	STREME-9	0.028	ENSU00000397625.8	14.63	tp	0
9-GGGGHGGG	STREME-9	0.028	ENSU00000262741.9	14.63	tp	0
9-GGGGHGGG	STREME-9	0.028	ENSU00000372146.4	14.63	tp	0
9-GGGGHGGG	STREME-9	0.028	ENSU00000265343.9	14.63	tp	0
9-GGGGHGGG	STREME-9	0.028	ENSU00000484210.1	14.63	tp	0
9-GGGGHGGG	STREME-9	0.028	ENSU00000397786.6	14.63	tp	0
9-GGGGHGGG	STREME-9	0.028	ENSU00000406189.3	14.63	tp	0
9-GGGGHGGG	STREME-9	0.028	ENSU00000258484.10	14.63	tp	0
9-GGGGHGGG	STREME-9	0.028	ENSU00000264431.8	14.63	tp	0
9-GGGGHGGG	STREME-9	0.028	ENSU00000481247.5	14.63	tp	0
9-GGGGHGGG	STREME-9	0.028	ENSU00000519292.5	14.63	tp	0
9-GGGGHGGG	STREME-9	0.028	ENSU00000631006.2	14.63	tp	0
9-GGGGHGGG	STREME-9	0.028	ENSU00000377482.9	14.63	tp	0
9-GGGGHGGG	STREME-9	0.028	ENSU00000404760.5	14.63	tp	0
9-GGGGHGGG	STREME-9	0.028	ENSU00000330871.3	14.63	tp	0
9-GGGGHGGG	STREME-9	0.028	ENSU00000310074.7	14.63	tp	0
9-GGGGHGGG	STREME-9	0.028	ENSU00000636222.1	14.63	fp	0
9-GGGGHGGG	STREME-9	0.028	ENSU00000239906.9	14.63	fp	0
9-GGGGHGGG	STREME-9	0.028	ENSU00000554752.6	14.63	fp	0
9-GGGGHGGG	STREME-9	0.028	ENSU00000416165.5	14.63	fp	0
9-GGGGHGGG	STREME-9	0.028	ENSU00000373464.4	14.63	fp	0
9-GGGGHGGG	STREME-9	0.028	ENSU00000343137.8	14.63	fp	0
9-GGGGHGGG	STREME-9	0.028	ENSU00000216106.5	14.63	fp	0
9-GGGGHGGG	STREME-9	0.028	ENSU00000334512.9	14.63	fp	0
9-GGGGHGGG	STREME-9	0.028	ENSU00000527733.5	14.63	fp	0
9-GGGGHGGG	STREME-9	0.028	ENSU00000455833.6	14.63	fp	0
9-GGGGHGGG	STREME-9	0.028	ENSU00000455833.6	14.63	tp	1
9-GGGGHGGG	STREME-9	0.028	ENSU00000404338.7	14.4	tp	0
9-GGGGHGGG	STREME-9	0.028	ENSU00000370251.3	14.4	tp	0
9-GGGGHGGG	STREME-9	0.028	ENSU00000251808.7	14.4	fp	0
9-GGGGHGGG	STREME-9	0.028	ENSU00000617612.1	14.16	tp	0
9-GGGGHGGG	STREME-9	0.028	ENSU00000265271.6	14.06	tp	0
9-GGGGHGGG	STREME-9	0.028	ENSU00000375377.1	14.06	tp	0
9-GGGGHGGG	STREME-9	0.028	ENSU00000309922.6	14.06	tp	0
9-GGGGHGGG	STREME-9	0.028	ENSU00000299204.4	14.06	tp	0
9-GGGGHGGG	STREME-9	0.028	ENSU00000264183.8	14.06	tp	0
9-GGGGHGGG	STREME-9	0.028	ENSU00000377687.5	14.06	tp	0
9-GGGGHGGG	STREME-9	0.028	ENSU00000380874.3	14.06	tp	0
9-GGGGHGGG	STREME-9	0.028	ENSU00000582322.1	14.06	tp	0
9-GGGGHGGG	STREME-9	0.028	ENSU00000265094.9	14.06	tp	0
9-GGGGHGGG	STREME-9	0.028	ENSU00000223190.8	14.06	tp	0
9-GGGGHGGG	STREME-9	0.028	ENSU00000353383.5	14.06	tp	0
9-GGGGHGGG	STREME-9	0.028	ENSU00000261847.7	14.06	tp	0
9-GGGGHGGG	STREME-9	0.028	ENSU00000480887.5	14.06	tp	0
9-GGGGHGGG	STREME-9	0.028	ENSU00000274031.7	14.06	tp	0
9-GGGGHGGG	STREME-9	0.028	ENSU00000392403.7	14.06	tp	0
9-GGGGHGGG	STREME-9	0.028	ENSU00000271277.10	14.06	tp	0
9-GGGGHGGG	STREME-9	0.028	ENSU00000298573.8	14.06	tp	0
9-GGGGHGGG	STREME-9	0.028	ENSU00000383763.5	14.06	tp	0
9-GGGGHGGG	STREME-9	0.028	ENSU00000311127.8	14.06	tp	0
9-GGGGHGGG	STREME-9	0.028	ENSU00000342702.7	14.06	tp	0
9-GGGGHGGG	STREME-9	0.028	ENSU00000373644.4	14.06	tp	0
9-GGGGHGGG	STREME-9	0.028	ENSU00000373935.3	14.06	tp	0
9-GGGGHGGG	STREME-9	0.028	ENSU00000252744.5	14.06	tp	0
9-GGGGHGGG	STREME-9	0.028	ENSU00000265713.6	14.06	tp	0
9-GGGGHGGG	STREME-9	0.028	ENSU00000328089.10	14.06	tp	0
9-GGGGHGGG	STREME-9	0.028	ENSU00000434704.2	14.06	tp	0
9-GGGGHGGG	STREME-9	0.028	ENSU00000432564.2	14.06	tp	0
9-GGGGHGGG	STREME-9	0.028	ENSU00000322354.3	14.06	tp	0
9-GGGGHGGG	STREME-9	0.028	ENSU00000373055.5	14.06	tp	0
9-GGGGHGGG	STREME-9	0.028	ENSU00000327492.3	14.06	tp	0
9-GGGGHGGG	STREME-9	0.028	ENSU00000322886.11	14.06	tp	0
9-GGGGHGGG	STREME-9	0.028	ENSU00000394730.7	14.06	tp	0
[truncated: 1,098 more rows]

## Sheet: NANOS1 upregulated
motif_ID	motif_ALT_ID	motif_P-value	seq_ID	seq_Score	seq_Class	is_holdout?
1-AAUAAAVNNN	STREME-1	1.3e-05	ENSU00000303991.4	16.82	tp	0
1-AAUAAAVNNN	STREME-1	1.3e-05	ENSU00000553716.5	16.56	tp	0
1-AAUAAAVNNN	STREME-1	1.3e-05	ENSU00000370388.3	16.11	tp	0
1-AAUAAAVNNN	STREME-1	1.3e-05	ENSU00000341074.9	16.11	tp	0
1-AAUAAAVNNN	STREME-1	1.3e-05	ENSU00000367577.6	16.11	fp	0
1-AAUAAAVNNN	STREME-1	1.3e-05	ENSU00000382051.7	15.95	tp	0
1-AAUAAAVNNN	STREME-1	1.3e-05	ENSU00000234454.5	15.89	tp	0
1-AAUAAAVNNN	STREME-1	1.3e-05	ENSU00000337737.7	15.85	tp	0
1-AAUAAAVNNN	STREME-1	1.3e-05	ENSU00000617086.1	15.82	tp	0
1-AAUAAAVNNN	STREME-1	1.3e-05	ENSU00000279263.11	15.8	fp	0
1-AAUAAAVNNN	STREME-1	1.3e-05	ENSU00000301607.7	15.61	tp	0
1-AAUAAAVNNN	STREME-1	1.3e-05	ENSU00000354955.4	15.56	tp	0
1-AAUAAAVNNN	STREME-1	1.3e-05	ENSU00000316948.8	15.56	tp	0
1-AAUAAAVNNN	STREME-1	1.3e-05	ENSU00000202917.9	15.47	tp	0
1-AAUAAAVNNN	STREME-1	1.3e-05	ENSU00000313777.8	15.47	tp	0
1-AAUAAAVNNN	STREME-1	1.3e-05	ENSU00000289422.11	15.47	tp	0
1-AAUAAAVNNN	STREME-1	1.3e-05	ENSU00000226091.2	15.47	tp	1
1-AAUAAAVNNN	STREME-1	1.3e-05	ENSU00000342245.8	15.45	tp	0
1-AAUAAAVNNN	STREME-1	1.3e-05	ENSU00000552360.3	15.4	tp	0
1-AAUAAAVNNN	STREME-1	1.3e-05	ENSU00000283752.9	15.21	fp	0
1-AAUAAAVNNN	STREME-1	1.3e-05	ENSU00000311008.15	15.14	tp	0
1-AAUAAAVNNN	STREME-1	1.3e-05	ENSU00000325617.9	15.14	tp	0
1-AAUAAAVNNN	STREME-1	1.3e-05	ENSU00000284262.2	15.09	tp	0
1-AAUAAAVNNN	STREME-1	1.3e-05	ENSU00000246802.9	15.08	tp	0
1-AAUAAAVNNN	STREME-1	1.3e-05	ENSU00000222219.7	15.08	tp	0
1-AAUAAAVNNN	STREME-1	1.3e-05	ENSU00000541323.1	15.08	fp	0
1-AAUAAAVNNN	STREME-1	1.3e-05	ENSU00000265471.9	15.06	tp	0
1-AAUAAAVNNN	STREME-1	1.3e-05	ENSU00000216840.10	15.06	tp	0
1-AAUAAAVNNN	STREME-1	1.3e-05	ENSU00000601714.5	15.06	tp	1
1-AAUAAAVNNN	STREME-1	1.3e-05	ENSU00000413013.6	14.97	tp	0
1-AAUAAAVNNN	STREME-1	1.3e-05	ENSU00000329138.8	14.97	tp	0
1-AAUAAAVNNN	STREME-1	1.3e-05	ENSU00000379086.5	14.97	tp	0
1-AAUAAAVNNN	STREME-1	1.3e-05	ENSU00000359315.6	14.97	tp	0
1-AAUAAAVNNN	STREME-1	1.3e-05	ENSU00000265846.9	14.97	tp	0
1-AAUAAAVNNN	STREME-1	1.3e-05	ENSU00000283752.9	14.94	tp	0
1-AAUAAAVNNN	STREME-1	1.3e-05	ENSU00000329003.3	14.89	tp	0
1-AAUAAAVNNN	STREME-1	1.3e-05	ENSU00000442218.2	14.81	tp	0
1-AAUAAAVNNN	STREME-1	1.3e-05	ENSU00000265598.7	14.81	tp	0
1-AAUAAAVNNN	STREME-1	1.3e-05	ENSU00000441065.2	14.79	fp	0
1-AAUAAAVNNN	STREME-1	1.3e-05	ENSU00000397709.1	14.77	tp	0
1-AAUAAAVNNN	STREME-1	1.3e-05	ENSU00000574151.5	14.77	tp	0
1-AAUAAAVNNN	STREME-1	1.3e-05	ENSU00000266971.7	14.71	fp	0
1-AAUAAAVNNN	STREME-1	1.3e-05	ENSU00000270530.8	14.71	tp	0
1-AAUAAAVNNN	STREME-1	1.3e-05	ENSU00000456150.5	14.71	fp	0
1-AAUAAAVNNN	STREME-1	1.3e-05	ENSU00000366472.5	14.68	tp	0
1-AAUAAAVNNN	STREME-1	1.3e-05	ENSU00000005286.8	14.51	tp	0
1-AAUAAAVNNN	STREME-1	1.3e-05	ENSU00000263642.2	14.49	tp	0
1-AAUAAAVNNN	STREME-1	1.3e-05	ENSU00000320389.11	14.45	tp	0
1-AAUAAAVNNN	STREME-1	1.3e-05	ENSU00000338380.2	14.44	tp	0
1-AAUAAAVNNN	STREME-1	1.3e-05	ENSU00000304611.12	14.41	tp	0
1-AAUAAAVNNN	STREME-1	1.3e-05	ENSU00000382363.7	14.38	tp	0
1-AAUAAAVNNN	STREME-1	1.3e-05	ENSU00000563393.1	14.34	tp	0
1-AAUAAAVNNN	STREME-1	1.3e-05	ENSU00000382051.7	14.34	fp	0
1-AAUAAAVNNN	STREME-1	1.3e-05	ENSU00000265598.7	14.34	fp	0
1-AAUAAAVNNN	STREME-1	1.3e-05	ENSU00000359889.9	14.24	tp	0
1-AAUAAAVNNN	STREME-1	1.3e-05	ENSU00000334221.4	14.24	tp	0
1-AAUAAAVNNN	STREME-1	1.3e-05	ENSU00000321685.7	14.24	tp	0
1-AAUAAAVNNN	STREME-1	1.3e-05	ENSU00000441065.2	14.21	tp	0
1-AAUAAAVNNN	STREME-1	1.3e-05	ENSU00000284262.2	14.2	fp	0
1-AAUAAAVNNN	STREME-1	1.3e-05	ENSU00000339276.5	14.19	tp	0
1-AAUAAAVNNN	STREME-1	1.3e-05	ENSU00000248553.6	14.19	tp	0
1-AAUAAAVNNN	STREME-1	1.3e-05	ENSU00000541323.1	14.16	tp	0
1-AAUAAAVNNN	STREME-1	1.3e-05	ENSU00000309758.5	14.16	tp	0
1-AAUAAAVNNN	STREME-1	1.3e-05	ENSU00000465160.2	14.15	tp	0
1-AAUAAAVNNN	STREME-1	1.3e-05	ENSU00000382252.5	14.14	tp	0
1-AAUAAAVNNN	STREME-1	1.3e-05	ENSU00000253778.12	14.13	tp	0
1-AAUAAAVNNN	STREME-1	1.3e-05	ENSU00000289422.11	14.13	fp	0
1-AAUAAAVNNN	STREME-1	1.3e-05	ENSU00000318782.8	14.12	tp	0
1-AAUAAAVNNN	STREME-1	1.3e-05	ENSU00000266546.10	14.09	tp	0
1-AAUAAAVNNN	STREME-1	1.3e-05	ENSU00000234256.3	14.09	fp	0
1-AAUAAAVNNN	STREME-1	1.3e-05	ENSU00000261921.7	14.09	tp	1
1-AAUAAAVNNN	STREME-1	1.3e-05	ENSU00000368094.5	14	tp	0
1-AAUAAAVNNN	STREME-1	1.3e-05	ENSU00000248929.13	13.95	tp	0
1-AAUAAAVNNN	STREME-1	1.3e-05	ENSU00000324096.8	13.95	tp	0
1-AAUAAAVNNN	STREME-1	1.3e-05	ENSU00000266971.7	13.94	tp	0
1-AAUAAAVNNN	STREME-1	1.3e-05	ENSU00000246747.8	13.92	tp	0
1-AAUAAAVNNN	STREME-1	1.3e-05	ENSU00000397041.7	13.9	tp	0
1-AAUAAAVNNN	STREME-1	1.3e-05	ENSU00000456150.5	13.87	tp	0
1-AAUAAAVNNN	STREME-1	1.3e-05	ENSU00000311083.9	13.87	tp	1
1-AAUAAAVNNN	STREME-1	1.3e-05	ENSU00000306739.8	13.86	tp	0
1-AAUAAAVNNN	STREME-1	1.3e-05	ENSU00000604268.1	13.86	fp	0
1-AAUAAAVNNN	STREME-1	1.3e-05	ENSU00000252136.11	13.79	tp	1
1-AAUAAAVNNN	STREME-1	1.3e-05	ENSU00000360507.9	13.79	tp	0
1-AAUAAAVNNN	STREME-1	1.3e-05	ENSU00000438980.6	13.79	tp	0
1-AAUAAAVNNN	STREME-1	1.3e-05	ENSU00000333625.2	13.79	tp	0
1-AAUAAAVNNN	STREME-1	1.3e-05	ENSU00000579303.5	13.74	tp	0
1-AAUAAAVNNN	STREME-1	1.3e-05	ENSU00000301332.2	13.74	tp	1
1-AAUAAAVNNN	STREME-1	1.3e-05	ENSU00000293883.8	13.71	tp	0
1-AAUAAAVNNN	STREME-1	1.3e-05	ENSU00000437379.2	13.7	tp	0
1-AAUAAAVNNN	STREME-1	1.3e-05	ENSU00000474879.6	13.68	tp	0
1-AAUAAAVNNN	STREME-1	1.3e-05	ENSU00000367577.6	13.68	tp	0
1-AAUAAAVNNN	STREME-1	1.3e-05	ENSU00000164133.6	13.66	tp	0
1-AAUAAAVNNN	STREME-1	1.3e-05	ENSU00000441545.6	13.66	tp	1
1-AAUAAAVNNN	STREME-1	1.3e-05	ENSU00000426955.6	13.65	tp	0
1-AAUAAAVNNN	STREME-1	1.3e-05	ENSU00000368463.7	13.65	tp	0
1-AAUAAAVNNN	STREME-1	1.3e-05	ENSU00000408968.3	13.65	tp	0
1-AAUAAAVNNN	STREME-1	1.3e-05	ENSU00000262776.7	13.6	tp	0
1-AAUAAAVNNN	STREME-1	1.3e-05	ENSU00000358406.9	13.58	tp	1
1-AAUAAAVNNN	STREME-1	1.3e-05	ENSU00000329548.4	13.51	tp	0
1-AAUAAAVNNN	STREME-1	1.3e-05	ENSU00000252593.6	13.51	tp	0
1-AAUAAAVNNN	STREME-1	1.3e-05	ENSU00000374759.7	13.51	tp	0
1-AAUAAAVNNN	STREME-1	1.3e-05	ENSU00000543795.5	13.51	tp	0
1-AAUAAAVNNN	STREME-1	1.3e-05	ENSU00000354026.10	13.51	tp	1
1-AAUAAAVNNN	STREME-1	1.3e-05	ENSU00000355443.8	13.49	tp	0
1-AAUAAAVNNN	STREME-1	1.3e-05	ENSU00000622947.1	13.48	fp	0
1-AAUAAAVNNN	STREME-1	1.3e-05	ENSU00000586783.5	13.48	tp	0
1-AAUAAAVNNN	STREME-1	1.3e-05	ENSU00000426546.6	13.48	tp	0
1-AAUAAAVNNN	STREME-1	1.3e-05	ENSU00000219066.5	13.47	tp	0
1-AAUAAAVNNN	STREME-1	1.3e-05	ENSU00000317905.9	13.46	tp	0
1-AAUAAAVNNN	STREME-1	1.3e-05	ENSU00000242592.8	13.45	tp	0
1-AAUAAAVNNN	STREME-1	1.3e-05	ENSU00000356976.7	13.45	tp	0
1-AAUAAAVNNN	STREME-1	1.3e-05	ENSU00000300456.4	13.45	tp	0
1-AAUAAAVNNN	STREME-1	1.3e-05	ENSU00000329492.5	13.45	tp	0
1-AAUAAAVNNN	STREME-1	1.3e-05	ENSU00000424805.1	13.44	tp	0
1-AAUAAAVNNN	STREME-1	1.3e-05	ENSU00000361157.10	13.44	tp	0
1-AAUAAAVNNN	STREME-1	1.3e-05	ENSU00000338663.11	13.41	tp	0
1-AAUAAAVNNN	STREME-1	1.3e-05	ENSU00000222247.9	13.38	tp	0
1-AAUAAAVNNN	STREME-1	1.3e-05	ENSU00000594786.1	13.38	tp	0
1-AAUAAAVNNN	STREME-1	1.3e-05	ENSU00000309100.7	13.38	tp	0
1-AAUAAAVNNN	STREME-1	1.3e-05	ENSU00000398598.7	13.38	tp	0
1-AAUAAAVNNN	STREME-1	1.3e-05	ENSU00000248879.7	13.35	tp	0
1-AAUAAAVNNN	STREME-1	1.3e-05	ENSU00000600100.5	13.34	tp	0
1-AAUAAAVNNN	STREME-1	1.3e-05	ENSU00000290510.9	13.21	tp	0
1-AAUAAAVNNN	STREME-1	1.3e-05	ENSU00000264474.3	13.18	tp	0
1-AAUAAAVNNN	STREME-1	1.3e-05	ENSU00000535543.5	13.18	tp	0
1-AAUAAAVNNN	STREME-1	1.3e-05	ENSU00000596358.5	13.16	tp	0
1-AAUAAAVNNN	STREME-1	1.3e-05	ENSU00000334888.9	13.16	tp	1
1-AAUAAAVNNN	STREME-1	1.3e-05	ENSU00000615626.4	13.14	tp	0
1-AAUAAAVNNN	STREME-1	1.3e-05	ENSU00000378339.6	13.13	tp	0
1-AAUAAAVNNN	STREME-1	1.3e-05	ENSU00000416372.5	13.07	tp	0
1-AAUAAAVNNN	STREME-1	1.3e-05	ENSU00000396807.8	13.04	tp	0
1-AAUAAAVNNN	STREME-1	1.3e-05	ENSU00000372748.7	13.04	tp	0
1-AAUAAAVNNN	STREME-1	1.3e-05	ENSU00000341942.9	13.01	tp	0
1-AAUAAAVNNN	STREME-1	1.3e-05	ENSU00000360476.7	13	tp	0
1-AAUAAAVNNN	STREME-1	1.3e-05	ENSU00000321878.9	13	tp	1
1-AAUAAAVNNN	STREME-1	1.3e-05	ENSU00000380149.5	13	tp	0
1-AAUAAAVNNN	STREME-1	1.3e-05	ENSU00000222032.9	13	tp	0
1-AAUAAAVNNN	STREME-1	1.3e-05	ENSU00000246794.9	13	tp	0
1-AAUAAAVNNN	STREME-1	1.3e-05	ENSU00000325617.9	12.99	fp	0
1-AAUAAAVNNN	STREME-1	1.3e-05	ENSU00000301057.7	12.99	tp	1
1-AAUAAAVNNN	STREME-1	1.3e-05	ENSU00000303334.8	12.98	tp	1
1-AAUAAAVNNN	STREME-1	1.3e-05	ENSU00000393928.5	12.95	tp	0
1-AAUAAAVNNN	STREME-1	1.3e-05	ENSU00000263368.8	12.95	tp	0
1-AAUAAAVNNN	STREME-1	1.3e-05	ENSU00000293195.9	12.93	tp	0
1-AAUAAAVNNN	STREME-1	1.3e-05	ENSU00000340042.1	12.85	tp	0
1-AAUAAAVNNN	STREME-1	1.3e-05	ENSU00000357726.4	12.84	tp	0
1-AAUAAAVNNN	STREME-1	1.3e-05	ENSU00000258415.8	12.84	tp	0
1-AAUAAAVNNN	STREME-1	1.3e-05	ENSU00000353479.9	12.84	tp	0
1-AAUAAAVNNN	STREME-1	1.3e-05	ENSU00000595645.5	12.84	tp	0
1-AAUAAAVNNN	STREME-1	1.3e-05	ENSU00000379389.4	12.84	tp	0
1-AAUAAAVNNN	STREME-1	1.3e-05	ENSU00000421798.4	12.84	tp	0
1-AAUAAAVNNN	STREME-1	1.3e-05	ENSU00000373709.7	12.83	tp	0
1-AAUAAAVNNN	STREME-1	1.3e-05	ENSU00000588649.6	12.79	tp	0
1-AAUAAAVNNN	STREME-1	1.3e-05	ENSU00000360652.6	12.78	tp	0
1-AAUAAAVNNN	STREME-1	1.3e-05	ENSU00000228027.11	12.76	tp	0
1-AAUAAAVNNN	STREME-1	1.3e-05	ENSU00000614878.4	12.74	tp	0
1-AAUAAAVNNN	STREME-1	1.3e-05	ENSU00000264560.11	12.73	tp	1
1-AAUAAAVNNN	STREME-1	1.3e-05	ENSU00000604268.1	12.68	tp	0
1-AAUAAAVNNN	STREME-1	1.3e-05	ENSU00000314340.9	12.66	tp	0
1-AAUAAAVNNN	STREME-1	1.3e-05	ENSU00000205194.4	12.6	tp	0
1-AAUAAAVNNN	STREME-1	1.3e-05	ENSU00000369836.8	12.6	tp	0
1-AAUAAAVNNN	STREME-1	1.3e-05	ENSU00000425460.5	12.57	tp	0
1-AAUAAAVNNN	STREME-1	1.3e-05	ENSU00000341074.9	12.56	fp	0
1-AAUAAAVNNN	STREME-1	1.3e-05	ENSU00000341333.9	12.54	tp	0
1-AAUAAAVNNN	STREME-1	1.3e-05	ENSU00000252826.9	12.54	tp	0
1-AAUAAAVNNN	STREME-1	1.3e-05	ENSU00000382011.9	12.54	tp	1
1-AAUAAAVNNN	STREME-1	1.3e-05	ENSU00000162044.13	12.54	tp	0
1-AAUAAAVNNN	STREME-1	1.3e-05	ENSU00000350881.6	12.54	tp	0
1-AAUAAAVNNN	STREME-1	1.3e-05	ENSU00000253108.8	12.53	tp	0
1-AAUAAAVNNN	STREME-1	1.3e-05	ENSU00000374180.3	12.53	tp	0
1-AAUAAAVNNN	STREME-1	1.3e-05	ENSU00000290913.7	12.53	tp	1
1-AAUAAAVNNN	STREME-1	1.3e-05	ENSU00000289805.9	12.53	tp	1
1-AAUAAAVNNN	STREME-1	1.3e-05	ENSU00000268314.8	12.5	tp	0
1-AAUAAAVNNN	STREME-1	1.3e-05	ENSU00000253055.7	12.36	tp	0
1-AAUAAAVNNN	STREME-1	1.3e-05	ENSU00000216068.8	12.27	tp	0
1-AAUAAAVNNN	STREME-1	1.3e-05	ENSU00000345851.7	12.26	tp	0
1-AAUAAAVNNN	STREME-1	1.3e-05	ENSU00000246792.3	12.26	tp	0
1-AAUAAAVNNN	STREME-1	1.3e-05	ENSU00000222219.7	12.25	fp	0
1-AAUAAAVNNN	STREME-1	1.3e-05	ENSU00000421241.6	12.22	fp	0
1-AAUAAAVNNN	STREME-1	1.3e-05	ENSU00000346365.8	12.21	tp	0
1-AAUAAAVNNN	STREME-1	1.3e-05	ENSU00000587427.5	12.21	tp	0
1-AAUAAAVNNN	STREME-1	1.3e-05	ENSU00000243878.8	12.21	tp	0
1-AAUAAAVNNN	STREME-1	1.3e-05	ENSU00000338825.4	12.16	tp	0
1-AAUAAAVNNN	STREME-1	1.3e-05	ENSU00000395145.3	12.16	tp	0
1-AAUAAAVNNN	STREME-1	1.3e-05	ENSU00000320602.11	12.15	tp	0
1-AAUAAAVNNN	STREME-1	1.3e-05	ENSU00000243776.10	12.13	tp	0
1-AAUAAAVNNN	STREME-1	1.3e-05	ENSU00000449692.3	12.12	tp	0
1-AAUAAAVNNN	STREME-1	1.3e-05	ENSU00000353479.9	12.12	fp	0
1-AAUAAAVNNN	STREME-1	1.3e-05	ENSU00000222008.10	12.05	tp	0
1-AAUAAAVNNN	STREME-1	1.3e-05	ENSU00000252809.3	12.05	tp	0
1-AAUAAAVNNN	STREME-1	1.3e-05	ENSU00000356786.9	12.05	tp	0
1-AAUAAAVNNN	STREME-1	1.3e-05	ENSU00000295984.7	12.03	tp	0
1-AAUAAAVNNN	STREME-1	1.3e-05	ENSU00000548974.1	11.99	fp	0
1-AAUAAAVNNN	STREME-1	1.3e-05	ENSU00000216259.7	11.98	tp	0
1-AAUAAAVNNN	STREME-1	1.3e-05	ENSU00000478255.1	11.94	tp	0
1-AAUAAAVNNN	STREME-1	1.3e-05	ENSU00000308964.7	11.93	tp	0
1-AAUAAAVNNN	STREME-1	1.3e-05	ENSU00000426546.6	11.92	fp	1
1-AAUAAAVNNN	STREME-1	1.3e-05	ENSU00000593256.6	11.9	tp	0
1-AAUAAAVNNN	STREME-1	1.3e-05	ENSU00000358406.9	11.81	fp	0
1-AAUAAAVNNN	STREME-1	1.3e-05	ENSU00000376112.3	11.78	tp	0
1-AAUAAAVNNN	STREME-1	1.3e-05	ENSU00000220509.9	11.74	tp	0
1-AAUAAAVNNN	STREME-1	1.3e-05	ENSU00000309032.7	11.73	tp	0
1-AAUAAAVNNN	STREME-1	1.3e-05	ENSU00000264079.10	11.69	tp	0
1-AAUAAAVNNN	STREME-1	1.3e-05	ENSU00000219320.8	11.69	tp	0
1-AAUAAAVNNN	STREME-1	1.3e-05	ENSU00000298085.4	11.69	tp	0
1-AAUAAAVNNN	STREME-1	1.3e-05	ENSU00000458121.6	11.68	tp	0
1-AAUAAAVNNN	STREME-1	1.3e-05	ENSU00000221804.4	11.65	tp	0
1-AAUAAAVNNN	STREME-1	1.3e-05	ENSU00000309032.7	11.61	fp	0
1-AAUAAAVNNN	STREME-1	1.3e-05	ENSU00000392081.6	11.6	tp	0
1-AAUAAAVNNN	STREME-1	1.3e-05	ENSU00000316911.10	11.53	tp	0
1-AAUAAAVNNN	STREME-1	1.3e-05	ENSU00000316509.10	11.53	tp	0
1-AAUAAAVNNN	STREME-1	1.3e-05	ENSU00000233616.8	11.53	tp	0
1-AAUAAAVNNN	STREME-1	1.3e-05	ENSU00000309758.5	11.52	fp	1
1-AAUAAAVNNN	STREME-1	1.3e-05	ENSU00000478255.1	11.49	fp	0
1-AAUAAAVNNN	STREME-1	1.3e-05	ENSU00000230431.10	11.3	tp	1
1-AAUAAAVNNN	STREME-1	1.3e-05	ENSU00000325351.4	11.28	tp	0
1-AAUAAAVNNN	STREME-1	1.3e-05	ENSU00000221543.9	11.26	tp	0
1-AAUAAAVNNN	STREME-1	1.3e-05	ENSU00000360476.7	11.26	fp	0
1-AAUAAAVNNN	STREME-1	1.3e-05	ENSU00000317058.7	11.23	tp	0
1-AAUAAAVNNN	STREME-1	1.3e-05	ENSU00000262890.7	11.23	tp	0
1-AAUAAAVNNN	STREME-1	1.3e-05	ENSU00000336138.3	11.1	tp	1
1-AAUAAAVNNN	STREME-1	1.3e-05	ENSU00000409248.8	11.02	tp	0
1-AAUAAAVNNN	STREME-1	1.3e-05	ENSU00000219320.8	11.02	fp	0
1-AAUAAAVNNN	STREME-1	1.3e-05	ENSU00000264474.3	11.02	fp	0
1-AAUAAAVNNN	STREME-1	1.3e-05	ENSU00000421241.6	11.01	tp	0
1-AAUAAAVNNN	STREME-1	1.3e-05	ENSU00000368400.4	10.85	tp	0
1-AAUAAAVNNN	STREME-1	1.3e-05	ENSU00000548974.1	10.78	tp	0
1-AAUAAAVNNN	STREME-1	1.3e-05	ENSU00000294168.7	10.75	tp	0
1-AAUAAAVNNN	STREME-1	1.3e-05	ENSU00000392052.7	10.71	tp	0
1-AAUAAAVNNN	STREME-1	1.3e-05	ENSU00000361157.10	10.67	fp	1
1-AAUAAAVNNN	STREME-1	1.3e-05	ENSU00000543175.4	10.67	tp	0
1-AAUAAAVNNN	STREME-1	1.3e-05	ENSU00000342480.6	10.65	tp	0
1-AAUAAAVNNN	STREME-1	1.3e-05	ENSU00000391946.6	10.62	tp	0
1-AAUAAAVNNN	STREME-1	1.3e-05	ENSU00000234256.3	10.57	tp	0
1-AAUAAAVNNN	STREME-1	1.3e-05	ENSU00000367249.8	10.55	tp	0
1-AAUAAAVNNN	STREME-1	1.3e-05	ENSU00000340958.3	10.55	tp	0
1-AAUAAAVNNN	STREME-1	1.3e-05	ENSU00000221494.9	10.51	tp	0
1-AAUAAAVNNN	STREME-1	1.3e-05	ENSU00000309996.6	10.51	tp	0
1-AAUAAAVNNN	STREME-1	1.3e-05	ENSU00000519387.1	10.49	tp	1
1-AAUAAAVNNN	STREME-1	1.3e-05	ENSU00000394817.6	10.32	tp	1
1-AAUAAAVNNN	STREME-1	1.3e-05	ENSU00000378546.8	10.31	tp	0
1-AAUAAAVNNN	STREME-1	1.3e-05	ENSU00000372748.7	10.31	fp	0
1-AAUAAAVNNN	STREME-1	1.3e-05	ENSU00000377988.6	10.09	fp	1
1-AAUAAAVNNN	STREME-1	1.3e-05	ENSU00000371571.4	10.04	tp	0
1-AAUAAAVNNN	STREME-1	1.3e-05	ENSU00000232508.9	10	tp	0
1-AAUAAAVNNN	STREME-1	1.3e-05	ENSU00000393928.5	9.88	fp	0
1-AAUAAAVNNN	STREME-1	1.3e-05	ENSU00000354488.7	9.75	tp	0
1-AAUAAAVNNN	STREME-1	1.3e-05	ENSU00000226091.2	9.7	fp	0
1-AAUAAAVNNN	STREME-1	1.3e-05	ENSU00000372663.8	9.67	tp	0
1-AAUAAAVNNN	STREME-1	1.3e-05	ENSU00000489635.5	9.65	tp	0
1-AAUAAAVNNN	STREME-1	1.3e-05	ENSU00000316509.10	9.3	fp	1
1-AAUAAAVNNN	STREME-1	1.3e-05	ENSU00000252818.4	9.22	tp	0
1-AAUAAAVNNN	STREME-1	1.3e-05	ENSU00000617961.1	9.13	tp	0
1-AAUAAAVNNN	STREME-1	1.3e-05	ENSU00000263642.2	9.01	fp	0
1-AAUAAAVNNN	STREME-1	1.3e-05	ENSU00000336307.5	8.91	tp	1
1-AAUAAAVNNN	STREME-1	1.3e-05	ENSU00000441545.6	8.86	fp	0
1-AAUAAAVNNN	STREME-1	1.3e-05	ENSU00000356433.9	8.81	tp	0
1-AAUAAAVNNN	STREME-1	1.3e-05	ENSU00000263278.8	8.8	tp	0
1-AAUAAAVNNN	STREME-1	1.3e-05	ENSU00000301332.2	8.69	fp	0
1-AAUAAAVNNN	STREME-1	1.3e-05	ENSU00000279263.11	8.64	tp	0
1-AAUAAAVNNN	STREME-1	1.3e-05	ENSU00000272167.9	8.6	tp	0
1-AAUAAAVNNN	STREME-1	1.3e-05	ENSU00000309366.8	8.51	tp	0
1-AAUAAAVNNN	STREME-1	1.3e-05	ENSU00000380149.5	8.51	fp	0
1-AAUAAAVNNN	STREME-1	1.3e-05	ENSU00000293443.11	8.42	tp	0
1-AAUAAAVNNN	STREME-1	1.3e-05	ENSU00000622947.1	8.38	tp	0
#
2-GGAGGAGGGG	STREME-2	0.016	ENSU00000293443.11	14.37	tp	0
2-GGAGGAGGGG	STREME-2	0.016	ENSU00000341333.9	14.37	tp	0
2-GGAGGAGGGG	STREME-2	0.016	ENSU00000309100.7	14.37	tp	0
2-GGAGGAGGGG	STREME-2	0.016	ENSU00000424805.1	14.37	tp	0
2-GGAGGAGGGG	STREME-2	0.016	ENSU00000340958.3	14.37	tp	0
2-GGAGGAGGGG	STREME-2	0.016	ENSU00000421798.4	14.37	tp	0
2-GGAGGAGGGG	STREME-2	0.016	ENSU00000543795.5	14.37	tp	0
2-GGAGGAGGGG	STREME-2	0.016	ENSU00000252809.3	13.78	tp	0
2-GGAGGAGGGG	STREME-2	0.016	ENSU00000216259.7	13.73	tp	0
2-GGAGGAGGGG	STREME-2	0.016	ENSU00000348624.4	13.73	fp	0
2-GGAGGAGGGG	STREME-2	0.016	ENSU00000268314.8	13.15	tp	0
2-GGAGGAGGGG	STREME-2	0.016	ENSU00000356976.7	12.68	tp	0
2-GGAGGAGGGG	STREME-2	0.016	ENSU00000367577.6	12.63	tp	0
2-GGAGGAGGGG	STREME-2	0.016	ENSU00000205194.4	12.63	tp	0
2-GGAGGAGGGG	STREME-2	0.016	ENSU00000377988.6	12.63	tp	0
2-GGAGGAGGGG	STREME-2	0.016	ENSU00000359949.11	12.63	tp	1
2-GGAGGAGGGG	STREME-2	0.016	ENSU00000484667.2	12.54	tp	0
2-GGAGGAGGGG	STREME-2	0.016	ENSU00000396807.8	12.53	tp	0
2-GGAGGAGGGG	STREME-2	0.016	ENSU00000353379.11	12.53	tp	0
2-GGAGGAGGGG	STREME-2	0.016	ENSU00000382051.7	12.53	tp	0
2-GGAGGAGGGG	STREME-2	0.016	ENSU00000316509.10	12.53	tp	0
2-GGAGGAGGGG	STREME-2	0.016	ENSU00000442218.2	12.53	tp	0
2-GGAGGAGGGG	STREME-2	0.016	ENSU00000336138.3	12.53	tp	1
2-GGAGGAGGGG	STREME-2	0.016	ENSU00000489635.5	12.12	tp	0
2-GGAGGAGGGG	STREME-2	0.016	ENSU00000614878.4	12.07	fp	0
2-GGAGGAGGGG	STREME-2	0.016	ENSU00000311008.15	12.02	tp	0
2-GGAGGAGGGG	STREME-2	0.016	ENSU00000316911.10	12.02	tp	0
2-GGAGGAGGGG	STREME-2	0.016	ENSU00000329492.5	12.02	tp	0
2-GGAGGAGGGG	STREME-2	0.016	ENSU00000225614.6	12.02	fp	0
2-GGAGGAGGGG	STREME-2	0.016	ENSU00000342245.8	12.02	fp	0
2-GGAGGAGGGG	STREME-2	0.016	ENSU00000303334.8	12.01	fp	1
2-GGAGGAGGGG	STREME-2	0.016	ENSU00000300456.4	11.97	tp	0
2-GGAGGAGGGG	STREME-2	0.016	ENSU00000301904.3	11.97	tp	0
2-GGAGGAGGGG	STREME-2	0.016	ENSU00000216259.7	11.97	fp	0
2-GGAGGAGGGG	STREME-2	0.016	ENSU00000424805.1	11.97	fp	0
2-GGAGGAGGGG	STREME-2	0.016	ENSU00000553716.5	11.97	fp	0
2-GGAGGAGGGG	STREME-2	0.016	ENSU00000340381.10	11.97	fp	0
2-GGAGGAGGGG	STREME-2	0.016	ENSU00000264560.11	11.97	tp	1
2-GGAGGAGGGG	STREME-2	0.016	ENSU00000234454.5	11.97	tp	0
2-GGAGGAGGGG	STREME-2	0.016	ENSU00000465160.2	11.97	tp	0
2-GGAGGAGGGG	STREME-2	0.016	ENSU00000489635.5	11.66	tp	0
2-GGAGGAGGGG	STREME-2	0.016	ENSU00000303991.4	11.52	fp	0
2-GGAGGAGGGG	STREME-2	0.016	ENSU00000248929.13	11.31	tp	0
2-GGAGGAGGGG	STREME-2	0.016	ENSU00000378339.6	11.31	tp	0
2-GGAGGAGGGG	STREME-2	0.016	ENSU00000397041.7	11.31	tp	0
2-GGAGGAGGGG	STREME-2	0.016	ENSU00000373883.3	11.31	fp	0
2-GGAGGAGGGG	STREME-2	0.016	ENSU00000329492.5	11.31	fp	0
2-GGAGGAGGGG	STREME-2	0.016	ENSU00000395145.3	11.29	tp	0
2-GGAGGAGGGG	STREME-2	0.016	ENSU00000320389.11	11.29	tp	0
2-GGAGGAGGGG	STREME-2	0.016	ENSU00000342480.6	11.29	fp	0
2-GGAGGAGGGG	STREME-2	0.016	ENSU00000301332.2	11.29	tp	1
2-GGAGGAGGGG	STREME-2	0.016	ENSU00000243878.8	11.25	tp	0
2-GGAGGAGGGG	STREME-2	0.016	ENSU00000289805.9	11.2	tp	1
2-GGAGGAGGGG	STREME-2	0.016	ENSU00000553716.5	11.18	tp	0
2-GGAGGAGGGG	STREME-2	0.016	ENSU00000246794.9	11.15	tp	0
2-GGAGGAGGGG	STREME-2	0.016	ENSU00000252136.11	11.15	fp	0
2-GGAGGAGGGG	STREME-2	0.016	ENSU00000246794.9	11.14	fp	0
2-GGAGGAGGGG	STREME-2	0.016	ENSU00000265846.9	11.12	tp	0
2-GGAGGAGGGG	STREME-2	0.016	ENSU00000416372.5	11.12	tp	0
2-GGAGGAGGGG	STREME-2	0.016	ENSU00000489635.5	10.92	tp	0
2-GGAGGAGGGG	STREME-2	0.016	ENSU00000362007.5	10.89	tp	0
2-GGAGGAGGGG	STREME-2	0.016	ENSU00000319129.10	10.87	tp	0
2-GGAGGAGGGG	STREME-2	0.016	ENSU00000234256.3	10.74	tp	0
2-GGAGGAGGGG	STREME-2	0.016	ENSU00000341942.9	10.74	tp	0
2-GGAGGAGGGG	STREME-2	0.016	ENSU00000372715.6	10.72	tp	0
2-GGAGGAGGGG	STREME-2	0.016	ENSU00000489635.5	10.67	tp	0
2-GGAGGAGGGG	STREME-2	0.016	ENSU00000374759.7	10.65	tp	0
2-GGAGGAGGGG	STREME-2	0.016	ENSU00000595645.5	10.63	tp	0
2-GGAGGAGGGG	STREME-2	0.016	ENSU00000393928.5	10.63	tp	0
2-GGAGGAGGGG	STREME-2	0.016	ENSU00000372663.8	10.56	tp	0
2-GGAGGAGGGG	STREME-2	0.016	ENSU00000359315.6	10.56	tp	0
2-GGAGGAGGGG	STREME-2	0.016	ENSU00000284262.2	10.39	tp	0
2-GGAGGAGGGG	STREME-2	0.016	ENSU00000266546.10	10.36	tp	0
2-GGAGGAGGGG	STREME-2	0.016	ENSU00000320602.11	10.33	tp	0
2-GGAGGAGGGG	STREME-2	0.016	ENSU00000354955.4	10.32	tp	0
2-GGAGGAGGGG	STREME-2	0.016	ENSU00000370388.3	10.32	tp	0
2-GGAGGAGGGG	STREME-2	0.016	ENSU00000474879.6	10.32	tp	0
2-GGAGGAGGGG	STREME-2	0.016	ENSU00000216068.8	10.32	fp	0
2-GGAGGAGGGG	STREME-2	0.016	ENSU00000289805.9	10.32	fp	0
2-GGAGGAGGGG	STREME-2	0.016	ENSU00000334221.4	10.23	fp	0
2-GGAGGAGGGG	STREME-2	0.016	ENSU00000318782.8	10.23	tp	0
2-GGAGGAGGGG	STREME-2	0.016	ENSU00000253778.12	10.22	tp	0
2-GGAGGAGGGG	STREME-2	0.016	ENSU00000268314.8	10.12	fp	0
2-GGAGGAGGGG	STREME-2	0.016	ENSU00000234454.5	10.12	fp	0
2-GGAGGAGGGG	STREME-2	0.016	ENSU00000303334.8	10.09	tp	1
2-GGAGGAGGGG	STREME-2	0.016	ENSU00000220509.9	10.06	fp	0
2-GGAGGAGGGG	STREME-2	0.016	ENSU00000421241.6	9.92	fp	0
2-GGAGGAGGGG	STREME-2	0.016	ENSU00000321878.9	9.77	fp	0
2-GGAGGAGGGG	STREME-2	0.016	ENSU00000264771.8	9.77	tp	0
2-GGAGGAGGGG	STREME-2	0.016	ENSU00000228027.11	9.77	tp	0
2-GGAGGAGGGG	STREME-2	0.016	ENSU00000321878.9	9.74	tp	1
2-GGAGGAGGGG	STREME-2	0.016	ENSU00000563393.1	9.72	tp	0
2-GGAGGAGGGG	STREME-2	0.016	ENSU00000597129.1	9.69	tp	1
2-GGAGGAGGGG	STREME-2	0.016	ENSU00000360587.2	9.67	tp	1
2-GGAGGAGGGG	STREME-2	0.016	ENSU00000252593.6	9.67	tp	0
2-GGAGGAGGGG	STREME-2	0.016	ENSU00000313777.8	9.62	tp	0
2-GGAGGAGGGG	STREME-2	0.016	ENSU00000369836.8	9.57	tp	0
2-GGAGGAGGGG	STREME-2	0.016	ENSU00000216068.8	9.57	tp	0
2-GGAGGAGGGG	STREME-2	0.016	ENSU00000353379.11	9.57	fp	0
2-GGAGGAGGGG	STREME-2	0.016	ENSU00000226091.2	9.57	tp	1
2-GGAGGAGGGG	STREME-2	0.016	ENSU00000437379.2	9.5	fp	0
2-GGAGGAGGGG	STREME-2	0.016	ENSU00000316948.8	9.5	tp	0
2-GGAGGAGGGG	STREME-2	0.016	ENSU00000437379.2	9.5	tp	0
2-GGAGGAGGGG	STREME-2	0.016	ENSU00000293195.9	9.47	tp	0
2-GGAGGAGGGG	STREME-2	0.016	ENSU00000219320.8	9.42	tp	0
2-GGAGGAGGGG	STREME-2	0.016	ENSU00000617961.1	9.42	tp	0
2-GGAGGAGGGG	STREME-2	0.016	ENSU00000219320.8	9.42	fp	0
2-GGAGGAGGGG	STREME-2	0.016	ENSU00000378339.6	9.41	fp	0
2-GGAGGAGGGG	STREME-2	0.016	ENSU00000382363.7	9.41	tp	0
2-GGAGGAGGGG	STREME-2	0.016	ENSU00000489635.5	9.41	tp	0
2-GGAGGAGGGG	STREME-2	0.016	ENSU00000382252.5	9.41	fp	0
2-GGAGGAGGGG	STREME-2	0.016	ENSU00000264560.11	9.41	fp	0
2-GGAGGAGGGG	STREME-2	0.016	ENSU00000353479.9	9.41	tp	0
2-GGAGGAGGGG	STREME-2	0.016	ENSU00000265846.9	9.41	fp	0
2-GGAGGAGGGG	STREME-2	0.016	ENSU00000220509.9	9.4	tp	0
2-GGAGGAGGGG	STREME-2	0.016	ENSU00000316948.8	9.4	fp	1
2-GGAGGAGGGG	STREME-2	0.016	ENSU00000233616.8	9.4	tp	0
2-GGAGGAGGGG	STREME-2	0.016	ENSU00000264079.10	9.36	tp	0
2-GGAGGAGGGG	STREME-2	0.016	ENSU00000382051.7	9.36	fp	0
2-GGAGGAGGGG	STREME-2	0.016	ENSU00000489635.5	9.34	fp	0
2-GGAGGAGGGG	STREME-2	0.016	ENSU00000371571.4	9.32	tp	0
2-GGAGGAGGGG	STREME-2	0.016	ENSU00000382252.5	9.31	tp	0
2-GGAGGAGGGG	STREME-2	0.016	ENSU00000164133.6	9.26	tp	0
2-GGAGGAGGGG	STREME-2	0.016	ENSU00000376112.3	9.26	tp	0
2-GGAGGAGGGG	STREME-2	0.016	ENSU00000340381.10	9.25	tp	0
2-GGAGGAGGGG	STREME-2	0.016	ENSU00000243776.10	9.25	tp	0
2-GGAGGAGGGG	STREME-2	0.016	ENSU00000586783.5	9.24	tp	0
2-GGAGGAGGGG	STREME-2	0.016	ENSU00000373883.3	9.14	tp	0
2-GGAGGAGGGG	STREME-2	0.016	ENSU00000456150.5	9.13	tp	0
2-GGAGGAGGGG	STREME-2	0.016	ENSU00000356786.9	9.11	tp	0
2-GGAGGAGGGG	STREME-2	0.016	ENSU00000345851.7	9.02	tp	0
2-GGAGGAGGGG	STREME-2	0.016	ENSU00000426877.2	9	fp	1
2-GGAGGAGGGG	STREME-2	0.016	ENSU00000489635.5	8.96	tp	0
2-GGAGGAGGGG	STREME-2	0.016	ENSU00000320389.11	8.96	fp	0
2-GGAGGAGGGG	STREME-2	0.016	ENSU00000569956.5	8.96	tp	1
2-GGAGGAGGGG	STREME-2	0.016	ENSU00000622947.1	8.95	tp	0
2-GGAGGAGGGG	STREME-2	0.016	ENSU00000242592.8	8.95	tp	0
2-GGAGGAGGGG	STREME-2	0.016	ENSU00000295984.7	8.89	tp	0
2-GGAGGAGGGG	STREME-2	0.016	ENSU00000379086.5	8.84	tp	0
2-GGAGGAGGGG	STREME-2	0.016	ENSU00000586783.5	8.84	fp	0
2-GGAGGAGGGG	STREME-2	0.016	ENSU00000304611.12	8.81	tp	0
#
3-UUUAUA	STREME-3	0.02	ENSU00000355443.8	13.12	tp	0
3-UUUAUA	STREME-3	0.02	ENSU00000367577.6	13.12	tp	0
3-UUUAUA	STREME-3	0.02	ENSU00000441065.2	13.12	tp	0
3-UUUAUA	STREME-3	0.02	ENSU00000354955.4	13.12	tp	0
3-UUUAUA	STREME-3	0.02	ENSU00000266971.7	13.12	tp	0
3-UUUAUA	STREME-3	0.02	ENSU00000320389.11	13.12	tp	0
3-UUUAUA	STREME-3	0.02	ENSU00000234256.3	13.12	tp	0
3-UUUAUA	STREME-3	0.02	ENSU00000321895.6	13.12	tp	0
3-UUUAUA	STREME-3	0.02	ENSU00000329492.5	13.12	tp	0
3-UUUAUA	STREME-3	0.02	ENSU00000408968.3	13.12	tp	0
3-UUUAUA	STREME-3	0.02	ENSU00000265598.7	13.12	fp	0
3-UUUAUA	STREME-3	0.02	ENSU00000261921.7	13.12	tp	1
3-UUUAUA	STREME-3	0.02	ENSU00000382051.7	12.94	tp	0
3-UUUAUA	STREME-3	0.02	ENSU00000416372.5	12.94	tp	0
3-UUUAUA	STREME-3	0.02	ENSU00000413013.6	10.16	tp	0
3-UUUAUA	STREME-3	0.02	ENSU00000340381.10	10.16	tp	0
3-UUUAUA	STREME-3	0.02	ENSU00000202917.9	10.16	tp	0
3-UUUAUA	STREME-3	0.02	ENSU00000219320.8	10.16	tp	0
3-UUUAUA	STREME-3	0.02	ENSU00000253778.12	10.16	tp	0
3-UUUAUA	STREME-3	0.02	ENSU00000325617.9	10.16	tp	0
3-UUUAUA	STREME-3	0.02	ENSU00000234454.5	10.16	tp	0
3-UUUAUA	STREME-3	0.02	ENSU00000442218.2	10.16	tp	0
3-UUUAUA	STREME-3	0.02	ENSU00000265598.7	10.16	tp	0
3-UUUAUA	STREME-3	0.02	ENSU00000284262.2	10.16	tp	0
3-UUUAUA	STREME-3	0.02	ENSU00000320389.11	10.16	fp	0
3-UUUAUA	STREME-3	0.02	ENSU00000300456.4	10.16	fp	0
3-UUUAUA	STREME-3	0.02	ENSU00000264474.3	10.16	fp	0
3-UUUAUA	STREME-3	0.02	ENSU00000334888.9	10.16	fp	0
3-UUUAUA	STREME-3	0.02	ENSU00000325617.9	10.16	fp	0
3-UUUAUA	STREME-3	0.02	ENSU00000289805.9	10.16	tp	1
3-UUUAUA	STREME-3	0.02	ENSU00000311083.9	10.16	tp	1
3-UUUAUA	STREME-3	0.02	ENSU00000232508.9	9.74	tp	0
3-UUUAUA	STREME-3	0.02	ENSU00000449692.3	9.74	tp	0
3-UUUAUA	STREME-3	0.02	ENSU00000303991.4	9.74	tp	0
3-UUUAUA	STREME-3	0.02	ENSU00000248929.13	9.74	tp	0
3-UUUAUA	STREME-3	0.02	ENSU00000252818.4	9.74	tp	0
3-UUUAUA	STREME-3	0.02	ENSU00000262776.7	9.74	tp	0
3-UUUAUA	STREME-3	0.02	ENSU00000221494.9	9.74	tp	0
3-UUUAUA	STREME-3	0.02	ENSU00000311008.15	9.74	tp	0
3-UUUAUA	STREME-3	0.02	ENSU00000308027.6	9.74	tp	0
3-UUUAUA	STREME-3	0.02	ENSU00000366472.5	9.74	tp	0
3-UUUAUA	STREME-3	0.02	ENSU00000358368.4	9.74	tp	0
3-UUUAUA	STREME-3	0.02	ENSU00000360507.9	9.74	tp	0
3-UUUAUA	STREME-3	0.02	ENSU00000216068.8	9.74	tp	0
3-UUUAUA	STREME-3	0.02	ENSU00000334221.4	9.74	tp	0
3-UUUAUA	STREME-3	0.02	ENSU00000242592.8	9.74	tp	0
3-UUUAUA	STREME-3	0.02	ENSU00000253055.7	9.74	tp	0
3-UUUAUA	STREME-3	0.02	ENSU00000379086.5	9.74	tp	0
3-UUUAUA	STREME-3	0.02	ENSU00000316509.10	9.74	tp	0
3-UUUAUA	STREME-3	0.02	ENSU00000456150.5	9.74	tp	0
3-UUUAUA	STREME-3	0.02	ENSU00000376112.3	9.74	tp	0
3-UUUAUA	STREME-3	0.02	ENSU00000367577.6	9.74	fp	0
3-UUUAUA	STREME-3	0.02	ENSU00000253778.12	9.74	fp	0
3-UUUAUA	STREME-3	0.02	ENSU00000360476.7	9.74	fp	0
3-UUUAUA	STREME-3	0.02	ENSU00000228027.11	9.74	fp	0
3-UUUAUA	STREME-3	0.02	ENSU00000360587.2	9.74	fp	0
3-UUUAUA	STREME-3	0.02	ENSU00000367249.8	9.74	fp	0
3-UUUAUA	STREME-3	0.02	ENSU00000541323.1	9.74	fp	0
3-UUUAUA	STREME-3	0.02	ENSU00000222219.7	9.74	fp	0
3-UUUAUA	STREME-3	0.02	ENSU00000250237.9	9.74	fp	0
3-UUUAUA	STREME-3	0.02	ENSU00000442218.2	9.74	fp	0
3-UUUAUA	STREME-3	0.02	ENSU00000354955.4	9.74	fp	0
3-UUUAUA	STREME-3	0.02	ENSU00000234256.3	9.74	fp	0
3-UUUAUA	STREME-3	0.02	ENSU00000303334.8	9.74	tp	1
3-UUUAUA	STREME-3	0.02	ENSU00000426546.6	9.74	fp	1
3-UUUAUA	STREME-3	0.02	ENSU00000357726.4	9.59	tp	0
3-UUUAUA	STREME-3	0.02	ENSU00000614878.4	9.59	tp	0
3-UUUAUA	STREME-3	0.02	ENSU00000348227.4	9.59	tp	0
3-UUUAUA	STREME-3	0.02	ENSU00000246794.9	9.59	tp	0
3-UUUAUA	STREME-3	0.02	ENSU00000216068.8	9.59	fp	0
3-UUUAUA	STREME-3	0.02	ENSU00000569956.5	9.59	fp	0
3-UUUAUA	STREME-3	0.02	ENSU00000284262.2	9.59	fp	0
3-UUUAUA	STREME-3	0.02	ENSU00000356433.9	9.59	fp	0
3-UUUAUA	STREME-3	0.02	ENSU00000226091.2	9.59	fp	0
3-UUUAUA	STREME-3	0.02	ENSU00000382051.7	9.59	fp	0
3-UUUAUA	STREME-3	0.02	ENSU00000456150.5	9.59	fp	0
3-UUUAUA	STREME-3	0.02	ENSU00000368463.7	9.56	tp	0
3-UUUAUA	STREME-3	0.02	ENSU00000309758.5	9.56	tp	0
3-UUUAUA	STREME-3	0.02	ENSU00000379389.4	9.56	fp	0
3-UUUAUA	STREME-3	0.02	ENSU00000301904.3	9.56	fp	0
3-UUUAUA	STREME-3	0.02	ENSU00000441545.6	9.56	fp	0
3-UUUAUA	STREME-3	0.02	ENSU00000441545.6	9.56	tp	1
3-UUUAUA	STREME-3	0.02	ENSU00000228027.11	9.55	tp	0
3-UUUAUA	STREME-3	0.02	ENSU00000316948.8	9.55	tp	0
3-UUUAUA	STREME-3	0.02	ENSU00000372748.7	9.55	fp	0
3-UUUAUA	STREME-3	0.02	ENSU00000350881.6	9.55	fp	0
3-UUUAUA	STREME-3	0.02	ENSU00000360587.2	9.55	tp	1
3-UUUAUA	STREME-3	0.02	ENSU00000359889.9	9.2	tp	0
3-UUUAUA	STREME-3	0.02	ENSU00000353379.11	9.2	tp	0
3-UUUAUA	STREME-3	0.02	ENSU00000398598.7	9.2	tp	0
3-UUUAUA	STREME-3	0.02	ENSU00000622947.1	9.2	fp	0
3-UUUAUA	STREME-3	0.02	ENSU00000301332.2	9.2	fp	0
3-UUUAUA	STREME-3	0.02	ENSU00000252809.3	9.2	fp	0
3-UUUAUA	STREME-3	0.02	ENSU00000541323.1	9.17	tp	0
3-UUUAUA	STREME-3	0.02	ENSU00000337737.7	9.17	tp	0
3-UUUAUA	STREME-3	0.02	ENSU00000293443.11	9.17	tp	0
3-UUUAUA	STREME-3	0.02	ENSU00000353479.9	9.17	tp	0
3-UUUAUA	STREME-3	0.02	ENSU00000329138.8	9.17	tp	0
3-UUUAUA	STREME-3	0.02	ENSU00000421798.4	9.17	tp	0
3-UUUAUA	STREME-3	0.02	ENSU00000393928.5	9.17	tp	0
3-UUUAUA	STREME-3	0.02	ENSU00000222219.7	9.17	tp	0
3-UUUAUA	STREME-3	0.02	ENSU00000360476.7	9.17	tp	0
3-UUUAUA	STREME-3	0.02	ENSU00000587427.5	9.17	tp	0
3-UUUAUA	STREME-3	0.02	ENSU00000441065.2	9.17	fp	0
3-UUUAUA	STREME-3	0.02	ENSU00000246794.9	9.17	fp	0
3-UUUAUA	STREME-3	0.02	ENSU00000226091.2	9.17	tp	1
3-UUUAUA	STREME-3	0.02	ENSU00000425460.5	8.78	tp	0
3-UUUAUA	STREME-3	0.02	ENSU00000301607.7	8.78	tp	0
3-UUUAUA	STREME-3	0.02	ENSU00000321895.6	8.78	fp	0
3-UUUAUA	STREME-3	0.02	ENSU00000162044.13	8.39	tp	0
3-UUUAUA	STREME-3	0.02	ENSU00000622947.1	8.39	tp	0
3-UUUAUA	STREME-3	0.02	ENSU00000205194.4	8.39	tp	0
3-UUUAUA	STREME-3	0.02	ENSU00000431372.1	8.39	tp	0
3-UUUAUA	STREME-3	0.02	ENSU00000369836.8	8.39	tp	0
3-UUUAUA	STREME-3	0.02	ENSU00000368094.5	8.39	tp	0
3-UUUAUA	STREME-3	0.02	ENSU00000316911.10	8.39	tp	0
3-UUUAUA	STREME-3	0.02	ENSU00000340958.3	8.39	tp	0
3-UUUAUA	STREME-3	0.02	ENSU00000270530.8	8.39	tp	0
3-UUUAUA	STREME-3	0.02	ENSU00000289422.11	8.39	tp	0
3-UUUAUA	STREME-3	0.02	ENSU00000373883.3	8.39	tp	0
3-UUUAUA	STREME-3	0.02	ENSU00000289805.9	8.39	fp	0
3-UUUAUA	STREME-3	0.02	ENSU00000437379.2	8.39	fp	0
3-UUUAUA	STREME-3	0.02	ENSU00000358406.9	8.39	fp	0
3-UUUAUA	STREME-3	0.02	ENSU00000359949.11	8.39	fp	0
3-UUUAUA	STREME-3	0.02	ENSU00000333625.2	8.39	fp	0
3-UUUAUA	STREME-3	0.02	ENSU00000424805.1	8.39	fp	0
3-UUUAUA	STREME-3	0.02	ENSU00000341074.9	8.39	fp	0
3-UUUAUA	STREME-3	0.02	ENSU00000421798.4	8.39	fp	0
3-UUUAUA	STREME-3	0.02	ENSU00000336307.5	8.39	tp	1
3-UUUAUA	STREME-3	0.02	ENSU00000340958.3	8.39	fp	1
3-UUUAUA	STREME-3	0.02	ENSU00000345851.7	8.21	tp	0
3-UUUAUA	STREME-3	0.02	ENSU00000354488.7	8.21	tp	0
3-UUUAUA	STREME-3	0.02	ENSU00000426546.6	8.21	tp	0
3-UUUAUA	STREME-3	0.02	ENSU00000535543.5	8.21	tp	0
3-UUUAUA	STREME-3	0.02	ENSU00000354026.10	8.21	fp	0
3-UUUAUA	STREME-3	0.02	ENSU00000263642.2	8.21	fp	0
3-UUUAUA	STREME-3	0.02	ENSU00000283752.9	7.98	tp	0
3-UUUAUA	STREME-3	0.02	ENSU00000350881.6	7.98	tp	0
3-UUUAUA	STREME-3	0.02	ENSU00000392081.6	7.98	tp	0
3-UUUAUA	STREME-3	0.02	ENSU00000341074.9	7.98	tp	0
3-UUUAUA	STREME-3	0.02	ENSU00000353479.9	7.98	fp	0
3-UUUAUA	STREME-3	0.02	ENSU00000320602.11	7.98	fp	0
3-UUUAUA	STREME-3	0.02	ENSU00000316509.10	7.98	fp	1
3-UUUAUA	STREME-3	0.02	ENSU00000219320.8	7.6	fp	0
3-UUUAUA	STREME-3	0.02	ENSU00000264079.10	7.19	tp	0
3-UUUAUA	STREME-3	0.02	ENSU00000421241.6	7.19	tp	0
3-UUUAUA	STREME-3	0.02	ENSU00000458121.6	7.19	tp	0
3-UUUAUA	STREME-3	0.02	ENSU00000269740.8	7.19	tp	0
3-UUUAUA	STREME-3	0.02	ENSU00000323854.9	7.19	tp	0
3-UUUAUA	STREME-3	0.02	ENSU00000535543.5	7.19	fp	0
3-UUUAUA	STREME-3	0.02	ENSU00000357726.4	7.19	fp	0
3-UUUAUA	STREME-3	0.02	ENSU00000164133.6	7.19	fp	0
3-UUUAUA	STREME-3	0.02	ENSU00000325351.4	7.19	fp	0
3-UUUAUA	STREME-3	0.02	ENSU00000334888.9	7.19	tp	1
3-UUUAUA	STREME-3	0.02	ENSU00000325351.4	7.02	tp	0
3-UUUAUA	STREME-3	0.02	ENSU00000216259.7	7.02	tp	0
3-UUUAUA	STREME-3	0.02	ENSU00000382252.5	7.02	tp	0
3-UUUAUA	STREME-3	0.02	ENSU00000604268.1	7.02	tp	0
3-UUUAUA	STREME-3	0.02	ENSU00000264474.3	7.02	tp	0
3-UUUAUA	STREME-3	0.02	ENSU00000329548.4	7.02	tp	0
3-UUUAUA	STREME-3	0.02	ENSU00000563393.1	7.02	tp	0
3-UUUAUA	STREME-3	0.02	ENSU00000474879.6	7.02	tp	0
3-UUUAUA	STREME-3	0.02	ENSU00000279263.11	7.02	tp	0
3-UUUAUA	STREME-3	0.02	ENSU00000382363.7	7.02	fp	0
3-UUUAUA	STREME-3	0.02	ENSU00000380149.5	7.02	fp	0
3-UUUAUA	STREME-3	0.02	ENSU00000230431.10	7.02	fp	0
3-UUUAUA	STREME-3	0.02	ENSU00000264560.11	7.02	fp	0
3-UUUAUA	STREME-3	0.02	ENSU00000354488.7	7.02	fp	0
3-UUUAUA	STREME-3	0.02	ENSU00000519387.1	7.02	tp	1
3-UUUAUA	STREME-3	0.02	ENSU00000309758.5	7.02	fp	1
3-UUUAUA	STREME-3	0.02	ENSU00000293195.9	7.01	fp	0
3-UUUAUA	STREME-3	0.02	ENSU00000289422.11	7.01	fp	0
3-UUUAUA	STREME-3	0.02	ENSU00000317905.9	6.83	tp	0
3-UUUAUA	STREME-3	0.02	ENSU00000261921.7	6.83	fp	0
3-UUUAUA	STREME-3	0.02	ENSU00000233616.8	6.83	fp	0
3-UUUAUA	STREME-3	0.02	ENSU00000489635.5	6.78	tp	0
3-UUUAUA	STREME-3	0.02	ENSU00000199706.12	6.78	tp	0
3-UUUAUA	STREME-3	0.02	ENSU00000253108.8	6.78	tp	0
3-UUUAUA	STREME-3	0.02	ENSU00000445755.6	6.78	tp	0
3-UUUAUA	STREME-3	0.02	ENSU00000397041.7	6.78	tp	0
3-UUUAUA	STREME-3	0.02	ENSU00000266546.10	6.78	tp	0
3-UUUAUA	STREME-3	0.02	ENSU00000164133.6	6.78	tp	0
3-UUUAUA	STREME-3	0.02	ENSU00000424805.1	6.78	tp	0
3-UUUAUA	STREME-3	0.02	ENSU00000308831.6	6.78	tp	0
3-UUUAUA	STREME-3	0.02	ENSU00000588649.6	6.78	tp	0
3-UUUAUA	STREME-3	0.02	ENSU00000293443.11	6.78	fp	0
3-UUUAUA	STREME-3	0.02	ENSU00000303991.4	6.78	fp	0
3-UUUAUA	STREME-3	0.02	ENSU00000329492.5	6.78	fp	0
3-UUUAUA	STREME-3	0.02	ENSU00000318782.8	6.78	fp	0
3-UUUAUA	STREME-3	0.02	ENSU00000359889.9	6.78	fp	0
3-UUUAUA	STREME-3	0.02	ENSU00000368463.7	6.78	fp	0
3-UUUAUA	STREME-3	0.02	ENSU00000615626.4	6.78	fp	0
3-UUUAUA	STREME-3	0.02	ENSU00000368094.5	6.78	fp	0
3-UUUAUA	STREME-3	0.02	ENSU00000394817.6	6.78	tp	1
3-UUUAUA	STREME-3	0.02	ENSU00000321878.9	6.78	tp	1
3-UUUAUA	STREME-3	0.02	ENSU00000368400.4	6.27	tp	0
3-UUUAUA	STREME-3	0.02	ENSU00000313777.8	6.27	tp	0
3-UUUAUA	STREME-3	0.02	ENSU00000333625.2	6.27	tp	0
3-UUUAUA	STREME-3	0.02	ENSU00000264771.8	6.27	tp	0
#
4-CCCCACCC	STREME-4	0.026	ENSU00000413013.6	12.19	tp	0
4-CCCCACCC	STREME-4	0.026	ENSU00000345851.7	12.19	tp	0
4-CCCCACCC	STREME-4	0.026	ENSU00000355443.8	12.19	tp	0
4-CCCCACCC	STREME-4	0.026	ENSU00000615626.4	12.19	tp	0
4-CCCCACCC	STREME-4	0.026	ENSU00000222008.10	12.19	tp	0
4-CCCCACCC	STREME-4	0.026	ENSU00000303991.4	12.19	tp	0
4-CCCCACCC	STREME-4	0.026	ENSU00000252288.7	12.19	tp	0
4-CCCCACCC	STREME-4	0.026	ENSU00000325351.4	12.19	tp	0
4-CCCCACCC	STREME-4	0.026	ENSU00000340381.10	12.19	tp	0
4-CCCCACCC	STREME-4	0.026	ENSU00000426955.6	12.19	tp	0
4-CCCCACCC	STREME-4	0.026	ENSU00000368463.7	12.19	tp	0
4-CCCCACCC	STREME-4	0.026	ENSU00000339276.5	12.19	tp	0
4-CCCCACCC	STREME-4	0.026	ENSU00000378339.6	12.19	tp	0
4-CCCCACCC	STREME-4	0.026	ENSU00000594786.1	12.19	tp	0
4-CCCCACCC	STREME-4	0.026	ENSU00000373709.7	12.19	tp	0
4-CCCCACCC	STREME-4	0.026	ENSU00000397041.7	12.19	tp	0
4-CCCCACCC	STREME-4	0.026	ENSU00000319129.10	12.19	tp	0
4-CCCCACCC	STREME-4	0.026	ENSU00000438323.2	12.19	tp	0
4-CCCCACCC	STREME-4	0.026	ENSU00000320602.11	12.19	tp	0
4-CCCCACCC	STREME-4	0.026	ENSU00000309100.7	12.19	tp	0
4-CCCCACCC	STREME-4	0.026	ENSU00000382051.7	12.19	tp	0
4-CCCCACCC	STREME-4	0.026	ENSU00000219320.8	12.19	tp	0
4-CCCCACCC	STREME-4	0.026	ENSU00000309996.6	12.19	tp	0
4-CCCCACCC	STREME-4	0.026	ENSU00000266971.7	12.19	tp	0
4-CCCCACCC	STREME-4	0.026	ENSU00000614878.4	12.19	tp	0
4-CCCCACCC	STREME-4	0.026	ENSU00000395641.2	12.19	tp	0
4-CCCCACCC	STREME-4	0.026	ENSU00000358368.4	12.19	tp	0
4-CCCCACCC	STREME-4	0.026	ENSU00000320389.11	12.19	tp	0
4-CCCCACCC	STREME-4	0.026	ENSU00000334221.4	12.19	tp	0
4-CCCCACCC	STREME-4	0.026	ENSU00000305978.6	12.19	tp	0
4-CCCCACCC	STREME-4	0.026	ENSU00000270530.8	12.19	tp	0
4-CCCCACCC	STREME-4	0.026	ENSU00000243776.10	12.19	tp	0
4-CCCCACCC	STREME-4	0.026	ENSU00000595645.5	12.19	tp	0
4-CCCCACCC	STREME-4	0.026	ENSU00000316509.10	12.19	tp	0
4-CCCCACCC	STREME-4	0.026	ENSU00000329492.5	12.19	tp	0
4-CCCCACCC	STREME-4	0.026	ENSU00000372748.7	12.19	tp	0
4-CCCCACCC	STREME-4	0.026	ENSU00000393928.5	12.19	tp	0
4-CCCCACCC	STREME-4	0.026	ENSU00000265471.9	12.19	tp	0
4-CCCCACCC	STREME-4	0.026	ENSU00000474879.6	12.19	tp	0
4-CCCCACCC	STREME-4	0.026	ENSU00000279263.11	12.19	tp	0
4-CCCCACCC	STREME-4	0.026	ENSU00000373883.3	12.19	tp	0
4-CCCCACCC	STREME-4	0.026	ENSU00000398598.7	12.19	tp	0
4-CCCCACCC	STREME-4	0.026	ENSU00000442218.2	12.19	tp	0
4-CCCCACCC	STREME-4	0.026	ENSU00000336307.5	12.19	fp	0
4-CCCCACCC	STREME-4	0.026	ENSU00000252288.7	12.19	fp	0
4-CCCCACCC	STREME-4	0.026	ENSU00000342480.6	12.19	fp	0
4-CCCCACCC	STREME-4	0.026	ENSU00000360587.2	12.19	fp	0
4-CCCCACCC	STREME-4	0.026	ENSU00000437379.2	12.19	fp	0
4-CCCCACCC	STREME-4	0.026	ENSU00000300456.4	12.19	fp	0
4-CCCCACCC	STREME-4	0.026	ENSU00000265846.9	12.19	fp	0
4-CCCCACCC	STREME-4	0.026	ENSU00000226091.2	12.19	fp	0
4-CCCCACCC	STREME-4	0.026	ENSU00000319129.10	12.19	fp	0
4-CCCCACCC	STREME-4	0.026	ENSU00000264560.11	12.19	fp	0
4-CCCCACCC	STREME-4	0.026	ENSU00000301904.3	12.19	fp	0
4-CCCCACCC	STREME-4	0.026	ENSU00000397709.1	12.19	fp	0
4-CCCCACCC	STREME-4	0.026	ENSU00000353379.11	12.19	fp	0
4-CCCCACCC	STREME-4	0.026	ENSU00000336138.3	12.19	tp	1
4-CCCCACCC	STREME-4	0.026	ENSU00000289805.9	12.19	tp	1
4-CCCCACCC	STREME-4	0.026	ENSU00000569956.5	12.19	tp	1
4-CCCCACCC	STREME-4	0.026	ENSU00000303334.8	12.19	tp	1
4-CCCCACCC	STREME-4	0.026	ENSU00000264560.11	12.19	tp	1
4-CCCCACCC	STREME-4	0.026	ENSU00000354026.10	12.19	tp	1
4-CCCCACCC	STREME-4	0.026	ENSU00000392081.6	12.19	fp	1
4-CCCCACCC	STREME-4	0.026	ENSU00000300456.4	9.54	tp	0
4-CCCCACCC	STREME-4	0.026	ENSU00000293443.11	9.54	tp	0
4-CCCCACCC	STREME-4	0.026	ENSU00000535543.5	9.54	tp	0
4-CCCCACCC	STREME-4	0.026	ENSU00000301904.3	9.54	tp	0
4-CCCCACCC	STREME-4	0.026	ENSU00000421241.6	9.54	tp	0
4-CCCCACCC	STREME-4	0.026	ENSU00000266546.10	9.54	tp	0
4-CCCCACCC	STREME-4	0.026	ENSU00000553716.5	9.54	tp	0
4-CCCCACCC	STREME-4	0.026	ENSU00000416372.5	9.54	tp	0
4-CCCCACCC	STREME-4	0.026	ENSU00000228027.11	9.54	tp	0
4-CCCCACCC	STREME-4	0.026	ENSU00000374759.7	9.54	tp	0
4-CCCCACCC	STREME-4	0.026	ENSU00000543795.5	9.54	tp	0
4-CCCCACCC	STREME-4	0.026	ENSU00000359315.6	9.54	tp	0
4-CCCCACCC	STREME-4	0.026	ENSU00000301057.7	9.54	fp	0
4-CCCCACCC	STREME-4	0.026	ENSU00000359315.6	9.54	fp	0
4-CCCCACCC	STREME-4	0.026	ENSU00000340381.10	9.54	fp	0
4-CCCCACCC	STREME-4	0.026	ENSU00000614878.4	9.54	fp	0
4-CCCCACCC	STREME-4	0.026	ENSU00000465160.2	9.54	fp	0
4-CCCCACCC	STREME-4	0.026	ENSU00000320602.11	9.54	fp	0
4-CCCCACCC	STREME-4	0.026	ENSU00000597129.1	9.54	tp	1
#
5-UUAUUUAUW	STREME-5	0.029	ENSU00000216068.8	17.42	tp	0
5-UUAUUUAUW	STREME-5	0.029	ENSU00000356433.9	17.42	tp	0
5-UUAUUUAUW	STREME-5	0.029	ENSU00000316509.10	17.42	tp	0
5-UUAUUUAUW	STREME-5	0.029	ENSU00000345851.7	17.27	tp	0
5-UUAUUUAUW	STREME-5	0.029	ENSU00000367577.6	17.27	tp	0
5-UUAUUUAUW	STREME-5	0.029	ENSU00000264079.10	17.27	tp	0
5-UUAUUUAUW	STREME-5	0.029	ENSU00000164133.6	17.27	tp	0
5-UUAUUUAUW	STREME-5	0.029	ENSU00000356976.7	17.27	tp	0
5-UUAUUUAUW	STREME-5	0.029	ENSU00000252809.3	17.27	tp	0
5-UUAUUUAUW	STREME-5	0.029	ENSU00000382363.7	17.27	tp	0
5-UUAUUUAUW	STREME-5	0.029	ENSU00000617961.1	17.27	tp	0
5-UUAUUUAUW	STREME-5	0.029	ENSU00000601714.5	17.27	tp	1
5-UUAUUUAUW	STREME-5	0.029	ENSU00000253778.12	16.88	tp	0
5-UUAUUUAUW	STREME-5	0.029	ENSU00000382252.5	16.73	tp	0
5-UUAUUUAUW	STREME-5	0.029	ENSU00000441065.2	16.73	fp	0
5-UUAUUUAUW	STREME-5	0.029	ENSU00000569956.5	16.37	tp	1
5-UUAUUUAUW	STREME-5	0.029	ENSU00000553716.5	16.22	tp	0
5-UUAUUUAUW	STREME-5	0.029	ENSU00000320389.11	16.22	tp	0
5-UUAUUUAUW	STREME-5	0.029	ENSU00000484667.2	16.22	tp	0
5-UUAUUUAUW	STREME-5	0.029	ENSU00000265846.9	16.22	tp	0
5-UUAUUUAUW	STREME-5	0.029	ENSU00000367577.6	16.22	fp	0
5-UUAUUUAUW	STREME-5	0.029	ENSU00000234256.3	16.14	tp	0
5-UUAUUUAUW	STREME-5	0.029	ENSU00000350881.6	15.99	tp	0
5-UUAUUUAUW	STREME-5	0.029	ENSU00000279146.7	15.61	tp	1
5-UUAUUUAUW	STREME-5	0.029	ENSU00000413013.6	15.48	tp	0
5-UUAUUUAUW	STREME-5	0.029	ENSU00000541323.1	15.43	tp	0
5-UUAUUUAUW	STREME-5	0.029	ENSU00000228027.11	14.92	tp	0
5-UUAUUUAUW	STREME-5	0.029	ENSU00000336138.3	14.92	tp	1
5-UUAUUUAUW	STREME-5	0.029	ENSU00000266546.10	14.88	tp	0
5-UUAUUUAUW	STREME-5	0.029	ENSU00000456150.5	14.78	tp	0
5-UUAUUUAUW	STREME-5	0.029	ENSU00000325617.9	14.55	fp	0
5-UUAUUUAUW	STREME-5	0.029	ENSU00000005286.8	14.54	tp	0
5-UUAUUUAUW	STREME-5	0.029	ENSU00000333625.2	14.54	tp	0
5-UUAUUUAUW	STREME-5	0.029	ENSU00000353479.9	14.38	tp	0
5-UUAUUUAUW	STREME-5	0.029	ENSU00000289422.11	14.03	tp	0
5-UUAUUUAUW	STREME-5	0.029	ENSU00000253055.7	13.88	tp	0
5-UUAUUUAUW	STREME-5	0.029	ENSU00000316948.8	13.87	tp	0
5-UUAUUUAUW	STREME-5	0.029	ENSU00000377988.6	13.87	tp	0
5-UUAUUUAUW	STREME-5	0.029	ENSU00000372748.7	13.86	tp	0
5-UUAUUUAUW	STREME-5	0.029	ENSU00000261921.7	13.81	tp	1
5-UUAUUUAUW	STREME-5	0.029	ENSU00000265598.7	13.69	tp	0
5-UUAUUUAUW	STREME-5	0.029	ENSU00000441065.2	13.66	tp	0
5-UUAUUUAUW	STREME-5	0.029	ENSU00000340381.10	13.66	tp	0
5-UUAUUUAUW	STREME-5	0.029	ENSU00000250237.9	13.66	tp	0
5-UUAUUUAUW	STREME-5	0.029	ENSU00000243776.10	13.48	tp	0
5-UUAUUUAUW	STREME-5	0.029	ENSU00000329492.5	13.26	tp	0
5-UUAUUUAUW	STREME-5	0.029	ENSU00000398598.7	13.26	tp	0
5-UUAUUUAUW	STREME-5	0.029	ENSU00000311083.9	13.26	fp	0
5-UUAUUUAUW	STREME-5	0.029	ENSU00000264474.3	13.18	tp	0
5-UUAUUUAUW	STREME-5	0.029	ENSU00000320602.11	13.15	tp	0
5-UUAUUUAUW	STREME-5	0.029	ENSU00000382051.7	13.15	tp	0
5-UUAUUUAUW	STREME-5	0.029	ENSU00000261921.7	13.12	fp	0
5-UUAUUUAUW	STREME-5	0.029	ENSU00000309758.5	13.07	fp	1
5-UUAUUUAUW	STREME-5	0.029	ENSU00000325617.9	12.75	tp	0
5-UUAUUUAUW	STREME-5	0.029	ENSU00000382252.5	12.75	fp	0
5-UUAUUUAUW	STREME-5	0.029	ENSU00000222219.7	12.62	tp	0
5-UUAUUUAUW	STREME-5	0.029	ENSU00000341074.9	12.62	fp	0
5-UUAUUUAUW	STREME-5	0.029	ENSU00000283752.9	12.55	fp	0
5-UUAUUUAUW	STREME-5	0.029	ENSU00000246792.3	12.47	tp	0
5-UUAUUUAUW	STREME-5	0.029	ENSU00000354955.4	12.47	tp	0
5-UUAUUUAUW	STREME-5	0.029	ENSU00000202917.9	12.43	fp	0
5-UUAUUUAUW	STREME-5	0.029	ENSU00000301904.3	12.4	tp	0
5-UUAUUUAUW	STREME-5	0.029	ENSU00000265598.7	12.4	fp	0
5-UUAUUUAUW	STREME-5	0.029	ENSU00000341074.9	12.07	tp	0
5-UUAUUUAUW	STREME-5	0.029	ENSU00000368463.7	11.99	fp	0
5-UUAUUUAUW	STREME-5	0.029	ENSU00000396807.8	11.91	tp	0
5-UUAUUUAUW	STREME-5	0.029	ENSU00000397041.7	11.88	tp	0
5-UUAUUUAUW	STREME-5	0.029	ENSU00000366472.5	11.77	tp	0
5-UUAUUUAUW	STREME-5	0.029	ENSU00000334888.9	11.73	tp	1
5-UUAUUUAUW	STREME-5	0.029	ENSU00000264474.3	11.53	fp	0
5-UUAUUUAUW	STREME-5	0.029	ENSU00000292539.8	11.45	tp	0
5-UUAUUUAUW	STREME-5	0.029	ENSU00000362007.5	11.45	tp	0
5-UUAUUUAUW	STREME-5	0.029	ENSU00000253778.12	11.45	fp	0
5-UUAUUUAUW	STREME-5	0.029	ENSU00000258415.8	11.41	tp	0
5-UUAUUUAUW	STREME-5	0.029	ENSU00000586783.5	11.41	tp	0
5-UUAUUUAUW	STREME-5	0.029	ENSU00000263642.2	11.31	fp	0
5-UUAUUUAUW	STREME-5	0.029	ENSU00000449692.3	11.3	tp	0
5-UUAUUUAUW	STREME-5	0.029	ENSU00000355443.8	11.3	tp	0
5-UUAUUUAUW	STREME-5	0.029	ENSU00000252818.4	11.3	tp	0
5-UUAUUUAUW	STREME-5	0.029	ENSU00000338663.11	11.3	tp	0
5-UUAUUUAUW	STREME-5	0.029	ENSU00000350881.6	11.3	fp	0
5-UUAUUUAUW	STREME-5	0.029	ENSU00000366472.5	11.3	fp	0
5-UUAUUUAUW	STREME-5	0.029	ENSU00000421798.4	11.29	tp	0
5-UUAUUUAUW	STREME-5	0.029	ENSU00000263642.2	11.29	tp	0
5-UUAUUUAUW	STREME-5	0.029	ENSU00000360587.2	11.17	tp	1
5-UUAUUUAUW	STREME-5	0.029	ENSU00000425460.5	11.15	fp	0
5-UUAUUUAUW	STREME-5	0.029	ENSU00000284262.2	11.05	tp	0
5-UUAUUUAUW	STREME-5	0.029	ENSU00000283752.9	10.86	tp	0
5-UUAUUUAUW	STREME-5	0.029	ENSU00000248553.6	10.73	tp	0
5-UUAUUUAUW	STREME-5	0.029	ENSU00000379086.5	10.68	fp	1
5-UUAUUUAUW	STREME-5	0.029	ENSU00000353379.11	10.65	tp	0
5-UUAUUUAUW	STREME-5	0.029	ENSU00000393693.6	10.65	tp	0
5-UUAUUUAUW	STREME-5	0.029	ENSU00000373883.3	10.56	tp	0
5-UUAUUUAUW	STREME-5	0.029	ENSU00000368463.7	10.53	tp	0
5-UUAUUUAUW	STREME-5	0.029	ENSU00000376112.3	10.47	fp	1
5-UUAUUUAUW	STREME-5	0.029	ENSU00000226091.2	10.45	fp	0
5-UUAUUUAUW	STREME-5	0.029	ENSU00000543175.4	10.42	tp	0
5-UUAUUUAUW	STREME-5	0.029	ENSU00000318782.8	10.27	tp	0
5-UUAUUUAUW	STREME-5	0.029	ENSU00000269740.8	10.2	fp	0
5-UUAUUUAUW	STREME-5	0.029	ENSU00000379086.5	10.15	tp	0
5-UUAUUUAUW	STREME-5	0.029	ENSU00000376112.3	10.12	tp	0
5-UUAUUUAUW	STREME-5	0.029	ENSU00000425460.5	10.07	tp	0
5-UUAUUUAUW	STREME-5	0.029	ENSU00000340958.3	10.06	tp	0
5-UUAUUUAUW	STREME-5	0.029	ENSU00000441545.6	9.9	tp	1
5-UUAUUUAUW	STREME-5	0.029	ENSU00000219320.8	9.9	fp	0
5-UUAUUUAUW	STREME-5	0.029	ENSU00000416372.5	9.82	tp	0
5-UUAUUUAUW	STREME-5	0.029	ENSU00000301607.7	9.82	tp	0
5-UUAUUUAUW	STREME-5	0.029	ENSU00000456150.5	9.53	fp	0
5-UUAUUUAUW	STREME-5	0.029	ENSU00000431372.1	9.5	tp	0
5-UUAUUUAUW	STREME-5	0.029	ENSU00000334221.4	9.39	tp	0
5-UUAUUUAUW	STREME-5	0.029	ENSU00000202917.9	9.33	tp	0
5-UUAUUUAUW	STREME-5	0.029	ENSU00000395145.3	9.23	tp	0
5-UUAUUUAUW	STREME-5	0.029	ENSU00000300456.4	9.23	tp	0
5-UUAUUUAUW	STREME-5	0.029	ENSU00000266971.7	9.21	tp	0
5-UUAUUUAUW	STREME-5	0.029	ENSU00000234256.3	9.12	fp	0
5-UUAUUUAUW	STREME-5	0.029	ENSU00000303334.8	9.06	tp	1
5-UUAUUUAUW	STREME-5	0.029	ENSU00000442218.2	8.96	tp	0
5-UUAUUUAUW	STREME-5	0.029	ENSU00000226091.2	8.82	tp	1
5-UUAUUUAUW	STREME-5	0.029	ENSU00000372663.8	8.77	tp	0
5-UUAUUUAUW	STREME-5	0.029	ENSU00000562238.5	8.72	tp	0
#
6-GGGACAG	STREME-6	0.12	ENSU00000232508.9	11.72	tp	0
6-GGGACAG	STREME-6	0.12	ENSU00000345851.7	11.72	tp	0
6-GGGACAG	STREME-6	0.12	ENSU00000548974.1	11.72	tp	0
6-GGGACAG	STREME-6	0.12	ENSU00000303991.4	11.72	tp	0
6-GGGACAG	STREME-6	0.12	ENSU00000325351.4	11.72	tp	0
6-GGGACAG	STREME-6	0.12	ENSU00000424805.1	11.72	tp	0
6-GGGACAG	STREME-6	0.12	ENSU00000300456.4	11.72	tp	0
6-GGGACAG	STREME-6	0.12	ENSU00000293443.11	11.72	tp	0
6-GGGACAG	STREME-6	0.12	ENSU00000579303.5	11.72	tp	0
6-GGGACAG	STREME-6	0.12	ENSU00000382252.5	11.72	tp	0
6-GGGACAG	STREME-6	0.12	ENSU00000329548.4	11.72	tp	0
6-GGGACAG	STREME-6	0.12	ENSU00000421241.6	11.72	tp	0
6-GGGACAG	STREME-6	0.12	ENSU00000354955.4	11.72	tp	0
6-GGGACAG	STREME-6	0.12	ENSU00000395145.3	11.72	tp	0
6-GGGACAG	STREME-6	0.12	ENSU00000431372.1	11.72	tp	0
6-GGGACAG	STREME-6	0.12	ENSU00000424805.1	11.72	tp	0
6-GGGACAG	STREME-6	0.12	ENSU00000219320.8	11.72	tp	0
6-GGGACAG	STREME-6	0.12	ENSU00000309996.6	11.72	tp	0
6-GGGACAG	STREME-6	0.12	ENSU00000348624.4	11.72	tp	0
6-GGGACAG	STREME-6	0.12	ENSU00000362007.5	11.72	tp	0
6-GGGACAG	STREME-6	0.12	ENSU00000320389.11	11.72	tp	0
6-GGGACAG	STREME-6	0.12	ENSU00000295984.7	11.72	tp	0
6-GGGACAG	STREME-6	0.12	ENSU00000234256.3	11.72	tp	0
6-GGGACAG	STREME-6	0.12	ENSU00000270530.8	11.72	tp	0
6-GGGACAG	STREME-6	0.12	ENSU00000492791.1	11.72	tp	0
6-GGGACAG	STREME-6	0.12	ENSU00000371571.4	11.72	tp	0
6-GGGACAG	STREME-6	0.12	ENSU00000253055.7	11.72	tp	0
6-GGGACAG	STREME-6	0.12	ENSU00000243878.8	11.72	tp	0
6-GGGACAG	STREME-6	0.12	ENSU00000329492.5	11.72	tp	0
6-GGGACAG	STREME-6	0.12	ENSU00000392081.6	11.72	tp	0
6-GGGACAG	STREME-6	0.12	ENSU00000382363.7	11.72	tp	0
6-GGGACAG	STREME-6	0.12	ENSU00000316948.8	11.72	tp	0
6-GGGACAG	STREME-6	0.12	ENSU00000442218.2	11.72	tp	0
6-GGGACAG	STREME-6	0.12	ENSU00000293195.9	11.72	tp	0
6-GGGACAG	STREME-6	0.12	ENSU00000489635.5	11.72	fp	0
6-GGGACAG	STREME-6	0.12	ENSU00000320389.11	11.72	fp	0
6-GGGACAG	STREME-6	0.12	ENSU00000595645.5	11.72	fp	0
6-GGGACAG	STREME-6	0.12	ENSU00000264771.8	11.72	fp	0
6-GGGACAG	STREME-6	0.12	ENSU00000219320.8	11.72	fp	0
6-GGGACAG	STREME-6	0.12	ENSU00000303991.4	11.72	fp	0
6-GGGACAG	STREME-6	0.12	ENSU00000279263.11	11.72	fp	0
6-GGGACAG	STREME-6	0.12	ENSU00000265846.9	11.72	fp	0
6-GGGACAG	STREME-6	0.12	ENSU00000268314.8	11.72	fp	0
6-GGGACAG	STREME-6	0.12	ENSU00000597129.1	11.72	fp	0
6-GGGACAG	STREME-6	0.12	ENSU00000574151.5	11.72	fp	0
6-GGGACAG	STREME-6	0.12	ENSU00000301904.3	11.72	fp	0
6-GGGACAG	STREME-6	0.12	ENSU00000586783.5	11.72	fp	0
6-GGGACAG	STREME-6	0.12	ENSU00000261921.7	11.72	tp	1
6-GGGACAG	STREME-6	0.12	ENSU00000264560.11	11.72	tp	1
6-GGGACAG	STREME-6	0.12	ENSU00000252136.11	11.72	tp	1
6-GGGACAG	STREME-6	0.12	ENSU00000426546.6	11.72	fp	1
6-GGGACAG	STREME-6	0.12	ENSU00000279146.7	11.72	fp	1
6-GGGACAG	STREME-6	0.12	ENSU00000316509.10	11.72	fp	1
6-GGGACAG	STREME-6	0.12	ENSU00000253108.8	11.65	tp	0
6-GGGACAG	STREME-6	0.12	ENSU00000622947.1	11.65	tp	0
6-GGGACAG	STREME-6	0.12	ENSU00000425460.5	11.65	tp	0
6-GGGACAG	STREME-6	0.12	ENSU00000242592.8	11.65	tp	0
6-GGGACAG	STREME-6	0.12	ENSU00000595645.5	11.65	tp	0
6-GGGACAG	STREME-6	0.12	ENSU00000393928.5	11.65	tp	0
6-GGGACAG	STREME-6	0.12	ENSU00000289805.9	11.65	fp	0
6-GGGACAG	STREME-6	0.12	ENSU00000367577.6	11.41	tp	0
6-GGGACAG	STREME-6	0.12	ENSU00000216259.7	11.41	tp	0
6-GGGACAG	STREME-6	0.12	ENSU00000378339.6	11.41	tp	0
6-GGGACAG	STREME-6	0.12	ENSU00000329138.8	11.41	tp	0
6-GGGACAG	STREME-6	0.12	ENSU00000316509.10	11.41	tp	0
6-GGGACAG	STREME-6	0.12	ENSU00000246794.9	11.41	tp	0
6-GGGACAG	STREME-6	0.12	ENSU00000437379.2	11.41	tp	0
6-GGGACAG	STREME-6	0.12	ENSU00000416372.5	11.41	fp	0
6-GGGACAG	STREME-6	0.12	ENSU00000336138.3	11.41	tp	1
6-GGGACAG	STREME-6	0.12	ENSU00000266546.10	9.74	tp	0
6-GGGACAG	STREME-6	0.12	ENSU00000382051.7	9.74	tp	0
6-GGGACAG	STREME-6	0.12	ENSU00000553716.5	9.74	tp	0
6-GGGACAG	STREME-6	0.12	ENSU00000360507.9	9.74	tp	0
6-GGGACAG	STREME-6	0.12	ENSU00000345523.8	9.74	tp	0
6-GGGACAG	STREME-6	0.12	ENSU00000458121.6	9.74	tp	0
6-GGGACAG	STREME-6	0.12	ENSU00000372748.7	9.74	tp	0
6-GGGACAG	STREME-6	0.12	ENSU00000263368.8	9.74	tp	0
6-GGGACAG	STREME-6	0.12	ENSU00000293195.9	9.74	fp	0
6-GGGACAG	STREME-6	0.12	ENSU00000336307.5	9.74	fp	0
6-GGGACAG	STREME-6	0.12	ENSU00000543795.5	9.74	fp	0
6-GGGACAG	STREME-6	0.12	ENSU00000354955.4	9.74	fp	0
6-GGGACAG	STREME-6	0.12	ENSU00000226091.2	9.74	tp	1
6-GGGACAG	STREME-6	0.12	ENSU00000380149.5	9.45	tp	0
6-GGGACAG	STREME-6	0.12	ENSU00000597129.1	9.45	tp	0
6-GGGACAG	STREME-6	0.12	ENSU00000396807.8	9.45	tp	0
6-GGGACAG	STREME-6	0.12	ENSU00000258415.8	9.45	tp	0
6-GGGACAG	STREME-6	0.12	ENSU00000164133.6	9.45	tp	0
6-GGGACAG	STREME-6	0.12	ENSU00000368094.5	9.45	tp	0
6-GGGACAG	STREME-6	0.12	ENSU00000321895.6	9.45	tp	0
6-GGGACAG	STREME-6	0.12	ENSU00000421798.4	9.45	tp	0
6-GGGACAG	STREME-6	0.12	ENSU00000265471.9	9.45	tp	0
6-GGGACAG	STREME-6	0.12	ENSU00000474879.6	9.45	tp	0
6-GGGACAG	STREME-6	0.12	ENSU00000292539.8	9.45	tp	0
6-GGGACAG	STREME-6	0.12	ENSU00000377988.6	9.45	tp	0
6-GGGACAG	STREME-6	0.12	ENSU00000234454.5	9.45	tp	0
6-GGGACAG	STREME-6	0.12	ENSU00000321878.9	9.45	fp	0
6-GGGACAG	STREME-6	0.12	ENSU00000270530.8	9.45	fp	0
6-GGGACAG	STREME-6	0.12	ENSU00000421241.6	9.45	fp	0
6-GGGACAG	STREME-6	0.12	ENSU00000535543.5	9.45	fp	0
6-GGGACAG	STREME-6	0.12	ENSU00000336138.3	9.45	fp	0
6-GGGACAG	STREME-6	0.12	ENSU00000289805.9	9.45	tp	1
6-GGGACAG	STREME-6	0.12	ENSU00000569956.5	9.45	tp	1
6-GGGACAG	STREME-6	0.12	ENSU00000394817.6	9.45	tp	1
6-GGGACAG	STREME-6	0.12	ENSU00000311083.9	9.45	tp	1
6-GGGACAG	STREME-6	0.12	ENSU00000413013.6	9.43	tp	0
6-GGGACAG	STREME-6	0.12	ENSU00000246794.9	9.43	fp	0
6-GGGACAG	STREME-6	0.12	ENSU00000340381.10	9.43	fp	0
6-GGGACAG	STREME-6	0.12	ENSU00000373709.7	9.41	tp	0
6-GGGACAG	STREME-6	0.12	ENSU00000391946.6	9.41	tp	0
6-GGGACAG	STREME-6	0.12	ENSU00000216068.8	9.41	tp	0
6-GGGACAG	STREME-6	0.12	ENSU00000340958.3	9.41	tp	0
6-GGGACAG	STREME-6	0.12	ENSU00000298085.4	9.41	tp	0
6-GGGACAG	STREME-6	0.12	ENSU00000426546.6	9.41	tp	0
6-GGGACAG	STREME-6	0.12	ENSU00000379086.5	9.41	tp	0
6-GGGACAG	STREME-6	0.12	ENSU00000374759.7	9.41	tp	0
6-GGGACAG	STREME-6	0.12	ENSU00000222219.7	9.41	tp	0
6-GGGACAG	STREME-6	0.12	ENSU00000372748.7	9.41	fp	0
6-GGGACAG	STREME-6	0.12	ENSU00000318782.8	9.41	fp	0
6-GGGACAG	STREME-6	0.12	ENSU00000393693.6	9.41	fp	0
6-GGGACAG	STREME-6	0.12	ENSU00000222219.7	9.41	fp	0
6-GGGACAG	STREME-6	0.12	ENSU00000264560.11	9.41	fp	0
6-GGGACAG	STREME-6	0.12	ENSU00000303334.8	9.41	tp	1
6-GGGACAG	STREME-6	0.12	ENSU00000303334.8	9.41	fp	1
6-GGGACAG	STREME-6	0.12	ENSU00000535543.5	9.41	fp	1
6-GGGACAG	STREME-6	0.12	ENSU00000366472.5	8.7	tp	0
6-GGGACAG	STREME-6	0.12	ENSU00000266971.7	8.7	tp	0
6-GGGACAG	STREME-6	0.12	ENSU00000325617.9	8.7	tp	0
6-GGGACAG	STREME-6	0.12	ENSU00000465160.2	8.7	tp	0
#
7-CUGUGUCUU	STREME-7	0.39	ENSU00000449692.3	13.9	tp	0
7-CUGUGUCUU	STREME-7	0.39	ENSU00000216068.8	13.9	fp	0
7-CUGUGUCUU	STREME-7	0.39	ENSU00000252288.7	13.9	fp	0
7-CUGUGUCUU	STREME-7	0.39	ENSU00000341074.9	13.7	tp	0
7-CUGUGUCUU	STREME-7	0.39	ENSU00000295984.7	13.7	tp	0
7-CUGUGUCUU	STREME-7	0.39	ENSU00000216259.7	12.98	tp	0
7-CUGUGUCUU	STREME-7	0.39	ENSU00000378339.6	12.81	tp	0
7-CUGUGUCUU	STREME-7	0.39	ENSU00000316948.8	12.81	fp	1
7-CUGUGUCUU	STREME-7	0.39	ENSU00000246794.9	12.42	tp	0
7-CUGUGUCUU	STREME-7	0.39	ENSU00000216259.7	11.85	fp	0
7-CUGUGUCUU	STREME-7	0.39	ENSU00000366472.5	11.85	fp	0
7-CUGUGUCUU	STREME-7	0.39	ENSU00000393693.6	11.83	fp	0
7-CUGUGUCUU	STREME-7	0.39	ENSU00000489635.5	11.77	tp	0
7-CUGUGUCUU	STREME-7	0.39	ENSU00000424805.1	11.77	tp	0
7-CUGUGUCUU	STREME-7	0.39	ENSU00000265598.7	11.77	tp	0
7-CUGUGUCUU	STREME-7	0.39	ENSU00000368094.5	11.77	fp	0
7-CUGUGUCUU	STREME-7	0.39	ENSU00000228027.11	11.77	tp	0
7-CUGUGUCUU	STREME-7	0.39	ENSU00000426546.6	11.77	tp	0
7-CUGUGUCUU	STREME-7	0.39	ENSU00000248553.6	11.77	tp	0
7-CUGUGUCUU	STREME-7	0.39	ENSU00000617961.1	11.77	tp	0
7-CUGUGUCUU	STREME-7	0.39	ENSU00000340381.10	11.77	fp	0
7-CUGUGUCUU	STREME-7	0.39	ENSU00000597129.1	11.77	fp	0
7-CUGUGUCUU	STREME-7	0.39	ENSU00000298085.4	11.77	fp	0
7-CUGUGUCUU	STREME-7	0.39	ENSU00000359949.11	11.77	tp	1
7-CUGUGUCUU	STREME-7	0.39	ENSU00000489635.5	11.71	tp	0
7-CUGUGUCUU	STREME-7	0.39	ENSU00000489635.5	11.71	tp	0
7-CUGUGUCUU	STREME-7	0.39	ENSU00000382363.7	11.71	tp	0
7-CUGUGUCUU	STREME-7	0.39	ENSU00000442218.2	11.71	tp	0
7-CUGUGUCUU	STREME-7	0.39	ENSU00000284262.2	11.71	tp	0
7-CUGUGUCUU	STREME-7	0.39	ENSU00000265471.9	11.67	fp	0
7-CUGUGUCUU	STREME-7	0.39	ENSU00000421798.4	11.64	tp	0
7-CUGUGUCUU	STREME-7	0.39	ENSU00000321895.6	11.54	tp	0
7-CUGUGUCUU	STREME-7	0.39	ENSU00000362007.5	11.54	fp	0
7-CUGUGUCUU	STREME-7	0.39	ENSU00000336138.3	11.54	tp	1
7-CUGUGUCUU	STREME-7	0.39	ENSU00000354955.4	11.54	tp	0
7-CUGUGUCUU	STREME-7	0.39	ENSU00000382051.7	11.54	tp	0
7-CUGUGUCUU	STREME-7	0.39	ENSU00000340958.3	11.54	tp	0
7-CUGUGUCUU	STREME-7	0.39	ENSU00000474879.6	11.54	tp	0
7-CUGUGUCUU	STREME-7	0.39	ENSU00000359889.9	11.54	fp	0
7-CUGUGUCUU	STREME-7	0.39	ENSU00000264560.11	11.54	tp	1
7-CUGUGUCUU	STREME-7	0.39	ENSU00000337737.7	11.51	tp	0
7-CUGUGUCUU	STREME-7	0.39	ENSU00000586783.5	11.51	tp	0
7-CUGUGUCUU	STREME-7	0.39	ENSU00000293443.11	11.48	tp	0
7-CUGUGUCUU	STREME-7	0.39	ENSU00000320602.11	11.48	tp	0
7-CUGUGUCUU	STREME-7	0.39	ENSU00000393928.5	11.48	fp	0
7-CUGUGUCUU	STREME-7	0.39	ENSU00000303334.8	11.48	tp	1
7-CUGUGUCUU	STREME-7	0.39	ENSU00000358406.9	11.48	tp	1
7-CUGUGUCUU	STREME-7	0.39	ENSU00000283752.9	11.47	tp	0
7-CUGUGUCUU	STREME-7	0.39	ENSU00000622947.1	11.38	tp	0
7-CUGUGUCUU	STREME-7	0.39	ENSU00000252288.7	11.34	tp	0
7-CUGUGUCUU	STREME-7	0.39	ENSU00000279146.7	11.34	fp	1
7-CUGUGUCUU	STREME-7	0.39	ENSU00000345851.7	11.28	fp	0
7-CUGUGUCUU	STREME-7	0.39	ENSU00000321878.9	11.28	tp	1
7-CUGUGUCUU	STREME-7	0.39	ENSU00000265846.9	11.11	tp	0
7-CUGUGUCUU	STREME-7	0.39	ENSU00000356976.7	11.11	fp	0
7-CUGUGUCUU	STREME-7	0.39	ENSU00000316948.8	10.94	tp	0
7-CUGUGUCUU	STREME-7	0.39	ENSU00000252818.4	10.68	tp	0
7-CUGUGUCUU	STREME-7	0.39	ENSU00000290913.7	10.68	fp	1
7-CUGUGUCUU	STREME-7	0.39	ENSU00000373883.3	10.68	fp	0
7-CUGUGUCUU	STREME-7	0.39	ENSU00000301332.2	10.68	fp	0
7-CUGUGUCUU	STREME-7	0.39	ENSU00000298085.4	10.63	tp	0
7-CUGUGUCUU	STREME-7	0.39	ENSU00000397041.7	10.47	tp	0
7-CUGUGUCUU	STREME-7	0.39	ENSU00000234256.3	10.45	fp	0
7-CUGUGUCUU	STREME-7	0.39	ENSU00000246792.3	10.45	tp	0
7-CUGUGUCUU	STREME-7	0.39	ENSU00000222219.7	10.45	tp	0
7-CUGUGUCUU	STREME-7	0.39	ENSU00000367249.8	10.42	tp	0
7-CUGUGUCUU	STREME-7	0.39	ENSU00000492791.1	10.42	tp	0
7-CUGUGUCUU	STREME-7	0.39	ENSU00000377988.6	10.42	tp	0
7-CUGUGUCUU	STREME-7	0.39	ENSU00000340381.10	10.39	tp	0
7-CUGUGUCUU	STREME-7	0.39	ENSU00000373883.3	10.39	tp	0
7-CUGUGUCUU	STREME-7	0.39	ENSU00000441545.6	10.39	fp	0
7-CUGUGUCUU	STREME-7	0.39	ENSU00000354955.4	10.39	fp	0
7-CUGUGUCUU	STREME-7	0.39	ENSU00000301607.7	10.29	tp	0
7-CUGUGUCUU	STREME-7	0.39	ENSU00000489635.5	10.24	tp	0
7-CUGUGUCUU	STREME-7	0.39	ENSU00000234256.3	10	tp	0
7-CUGUGUCUU	STREME-7	0.39	ENSU00000373709.7	9.9	fp	0
7-CUGUGUCUU	STREME-7	0.39	ENSU00000306688.7	9.84	fp	0
7-CUGUGUCUU	STREME-7	0.39	ENSU00000309032.7	9.77	fp	0
7-CUGUGUCUU	STREME-7	0.39	ENSU00000489635.5	9.77	fp	1
7-CUGUGUCUU	STREME-7	0.39	ENSU00000329492.5	9.69	tp	0
7-CUGUGUCUU	STREME-7	0.39	ENSU00000378546.8	9.69	tp	0
7-CUGUGUCUU	STREME-7	0.39	ENSU00000225614.6	9.67	tp	0
7-CUGUGUCUU	STREME-7	0.39	ENSU00000456150.5	9.65	tp	0
7-CUGUGUCUU	STREME-7	0.39	ENSU00000360476.7	9.65	tp	0
7-CUGUGUCUU	STREME-7	0.39	ENSU00000248929.13	9.61	tp	0
7-CUGUGUCUU	STREME-7	0.39	ENSU00000374759.7	9.61	tp	0
7-CUGUGUCUU	STREME-7	0.39	ENSU00000323854.9	9.6	tp	0
7-CUGUGUCUU	STREME-7	0.39	ENSU00000321878.9	9.56	fp	0
7-CUGUGUCUU	STREME-7	0.39	ENSU00000232508.9	9.54	tp	0
7-CUGUGUCUU	STREME-7	0.39	ENSU00000438323.2	9.54	tp	0
7-CUGUGUCUU	STREME-7	0.39	ENSU00000216068.8	9.47	tp	0
7-CUGUGUCUU	STREME-7	0.39	ENSU00000553716.5	9.47	tp	0
7-CUGUGUCUU	STREME-7	0.39	ENSU00000226091.2	9.45	fp	0
7-CUGUGUCUU	STREME-7	0.39	ENSU00000394817.6	9.45	tp	1
7-CUGUGUCUU	STREME-7	0.39	ENSU00000320389.11	9.44	tp	0
7-CUGUGUCUU	STREME-7	0.39	ENSU00000543175.4	9.44	fp	0
7-CUGUGUCUU	STREME-7	0.39	ENSU00000243776.10	9.44	fp	0
7-CUGUGUCUU	STREME-7	0.39	ENSU00000353379.11	9.44	fp	0
7-CUGUGUCUU	STREME-7	0.39	ENSU00000309032.7	9.41	tp	0
7-CUGUGUCUU	STREME-7	0.39	ENSU00000465160.2	9.41	tp	0
7-CUGUGUCUU	STREME-7	0.39	ENSU00000367577.6	9.4	fp	0
7-CUGUGUCUU	STREME-7	0.39	ENSU00000425460.5	9.38	tp	0
7-CUGUGUCUU	STREME-7	0.39	ENSU00000316509.10	9.38	tp	0
7-CUGUGUCUU	STREME-7	0.39	ENSU00000284262.2	9.38	fp	0
7-CUGUGUCUU	STREME-7	0.39	ENSU00000622947.1	9.38	fp	0
7-CUGUGUCUU	STREME-7	0.39	ENSU00000368094.5	9.35	tp	0
7-CUGUGUCUU	STREME-7	0.39	ENSU00000437379.2	9.35	tp	0
7-CUGUGUCUU	STREME-7	0.39	ENSU00000338380.2	9.28	tp	0
7-CUGUGUCUU	STREME-7	0.39	ENSU00000382011.9	9.25	tp	1
7-CUGUGUCUU	STREME-7	0.39	ENSU00000348624.4	9.2	fp	0
7-CUGUGUCUU	STREME-7	0.39	ENSU00000219320.8	9.19	tp	0
7-CUGUGUCUU	STREME-7	0.39	ENSU00000489635.5	9.17	tp	0
7-CUGUGUCUU	STREME-7	0.39	ENSU00000367577.6	9.16	tp	0
7-CUGUGUCUU	STREME-7	0.39	ENSU00000362007.5	9.16	tp	0
7-CUGUGUCUU	STREME-7	0.39	ENSU00000242592.8	9.16	tp	0
7-CUGUGUCUU	STREME-7	0.39	ENSU00000290510.9	9.16	tp	0
7-CUGUGUCUU	STREME-7	0.39	ENSU00000374759.7	9.16	fp	0
7-CUGUGUCUU	STREME-7	0.39	ENSU00000226091.2	9.16	tp	1
7-CUGUGUCUU	STREME-7	0.39	ENSU00000398598.7	9.15	fp	1
7-CUGUGUCUU	STREME-7	0.39	ENSU00000489635.5	9.15	tp	0
7-CUGUGUCUU	STREME-7	0.39	ENSU00000398598.7	9.15	tp	0
7-CUGUGUCUU	STREME-7	0.39	ENSU00000301904.3	9.13	tp	0
7-CUGUGUCUU	STREME-7	0.39	ENSU00000329548.4	9.13	tp	0
7-CUGUGUCUU	STREME-7	0.39	ENSU00000309758.5	9.13	tp	0
7-CUGUGUCUU	STREME-7	0.39	ENSU00000394817.6	9.13	fp	0
7-CUGUGUCUU	STREME-7	0.39	ENSU00000366472.5	9.12	tp	0
7-CUGUGUCUU	STREME-7	0.39	ENSU00000438980.6	9.12	tp	0
7-CUGUGUCUU	STREME-7	0.39	ENSU00000377988.6	9.09	fp	1
7-CUGUGUCUU	STREME-7	0.39	ENSU00000325351.4	9.08	tp	0
7-CUGUGUCUU	STREME-7	0.39	ENSU00000272167.9	9.08	tp	0
7-CUGUGUCUU	STREME-7	0.39	ENSU00000368463.7	9.02	tp	0
7-CUGUGUCUU	STREME-7	0.39	ENSU00000382252.5	9.02	tp	0
7-CUGUGUCUU	STREME-7	0.39	ENSU00000253778.12	9	tp	0
7-CUGUGUCUU	STREME-7	0.39	ENSU00000336138.3	8.99	fp	0
7-CUGUGUCUU	STREME-7	0.39	ENSU00000220509.9	8.97	fp	0
7-CUGUGUCUU	STREME-7	0.39	ENSU00000431372.1	8.92	tp	0
7-CUGUGUCUU	STREME-7	0.39	ENSU00000318782.8	8.92	tp	0
7-CUGUGUCUU	STREME-7	0.39	ENSU00000397041.7	8.92	fp	1
7-CUGUGUCUU	STREME-7	0.39	ENSU00000347755.9	8.91	tp	0
7-CUGUGUCUU	STREME-7	0.39	ENSU00000225614.6	8.89	fp	0
7-CUGUGUCUU	STREME-7	0.39	ENSU00000314340.9	8.88	tp	0
7-CUGUGUCUU	STREME-7	0.39	ENSU00000199706.12	8.69	fp	0
7-CUGUGUCUU	STREME-7	0.39	ENSU00000303334.8	8.69	fp	1
7-CUGUGUCUU	STREME-7	0.39	ENSU00000309996.6	8.6	tp	0
7-CUGUGUCUU	STREME-7	0.39	ENSU00000393693.6	8.6	tp	0
7-CUGUGUCUU	STREME-7	0.39	ENSU00000301332.2	8.6	tp	1
#
8-GACACAGA	STREME-8	0.5	ENSU00000199706.12	14.1	tp	0
8-GACACAGA	STREME-8	0.5	ENSU00000313777.8	14.1	tp	0
8-GACACAGA	STREME-8	0.5	ENSU00000234256.3	14.1	tp	0
8-GACACAGA	STREME-8	0.5	ENSU00000360476.7	14.1	tp	0
8-GACACAGA	STREME-8	0.5	ENSU00000293195.9	14.1	fp	0
8-GACACAGA	STREME-8	0.5	ENSU00000219320.8	14.1	fp	0
8-GACACAGA	STREME-8	0.5	ENSU00000318782.8	14.1	fp	0
8-GACACAGA	STREME-8	0.5	ENSU00000301904.3	12.55	tp	0
8-GACACAGA	STREME-8	0.5	ENSU00000354955.4	12.55	tp	0
8-GACACAGA	STREME-8	0.5	ENSU00000308964.7	12.55	tp	0
8-GACACAGA	STREME-8	0.5	ENSU00000382051.7	12.55	tp	0
8-GACACAGA	STREME-8	0.5	ENSU00000219320.8	12.55	tp	0
8-GACACAGA	STREME-8	0.5	ENSU00000320389.11	12.55	tp	0
8-GACACAGA	STREME-8	0.5	ENSU00000426546.6	12.55	tp	0
8-GACACAGA	STREME-8	0.5	ENSU00000377988.6	12.55	tp	0
8-GACACAGA	STREME-8	0.5	ENSU00000284262.2	12.55	tp	0
8-GACACAGA	STREME-8	0.5	ENSU00000216068.8	11.92	fp	0
8-GACACAGA	STREME-8	0.5	ENSU00000548974.1	11.89	tp	0
8-GACACAGA	STREME-8	0.5	ENSU00000205194.4	11.89	tp	0
8-GACACAGA	STREME-8	0.5	ENSU00000266546.10	11.89	tp	0
8-GACACAGA	STREME-8	0.5	ENSU00000478255.1	11.89	tp	0
8-GACACAGA	STREME-8	0.5	ENSU00000348624.4	11.89	fp	0
8-GACACAGA	STREME-8	0.5	ENSU00000553716.5	11.82	tp	0
8-GACACAGA	STREME-8	0.5	ENSU00000314340.9	11.82	fp	1
8-GACACAGA	STREME-8	0.5	ENSU00000397041.7	11.49	tp	0
8-GACACAGA	STREME-8	0.5	ENSU00000265598.7	11.49	tp	0
8-GACACAGA	STREME-8	0.5	ENSU00000228027.11	11.49	fp	0
8-GACACAGA	STREME-8	0.5	ENSU00000421241.6	11.45	tp	0
8-GACACAGA	STREME-8	0.5	ENSU00000320602.11	11.45	tp	0
8-GACACAGA	STREME-8	0.5	ENSU00000353479.9	11.45	tp	0
8-GACACAGA	STREME-8	0.5	ENSU00000489635.5	11.45	tp	0
8-GACACAGA	STREME-8	0.5	ENSU00000393928.5	11.45	tp	0
8-GACACAGA	STREME-8	0.5	ENSU00000617961.1	11.45	tp	0
8-GACACAGA	STREME-8	0.5	ENSU00000465160.2	11.45	tp	0
8-GACACAGA	STREME-8	0.5	ENSU00000265846.9	11.45	tp	0
8-GACACAGA	STREME-8	0.5	ENSU00000489635.5	11.45	fp	0
8-GACACAGA	STREME-8	0.5	ENSU00000303334.8	11.45	tp	1
8-GACACAGA	STREME-8	0.5	ENSU00000264560.11	11.45	tp	1
8-GACACAGA	STREME-8	0.5	ENSU00000295984.7	11.44	fp	0
8-GACACAGA	STREME-8	0.5	ENSU00000289805.9	11.44	tp	1
8-GACACAGA	STREME-8	0.5	ENSU00000367577.6	10.85	fp	0
8-GACACAGA	STREME-8	0.5	ENSU00000426877.2	10.82	tp	0
8-GACACAGA	STREME-8	0.5	ENSU00000342480.6	10.82	tp	0
8-GACACAGA	STREME-8	0.5	ENSU00000325351.4	10.82	tp	0
8-GACACAGA	STREME-8	0.5	ENSU00000382252.5	10.82	tp	0
8-GACACAGA	STREME-8	0.5	ENSU00000252593.6	10.63	tp	0
8-GACACAGA	STREME-8	0.5	ENSU00000489635.5	10.63	tp	0
8-GACACAGA	STREME-8	0.5	ENSU00000222219.7	10.63	tp	0
8-GACACAGA	STREME-8	0.5	ENSU00000306688.7	10.63	fp	0
8-GACACAGA	STREME-8	0.5	ENSU00000318782.8	10.38	tp	0
8-GACACAGA	STREME-8	0.5	ENSU00000622947.1	10.38	fp	0
8-GACACAGA	STREME-8	0.5	ENSU00000354488.7	10.28	tp	0
8-GACACAGA	STREME-8	0.5	ENSU00000368463.7	10.28	tp	0
8-GACACAGA	STREME-8	0.5	ENSU00000334221.4	10.28	tp	0
8-GACACAGA	STREME-8	0.5	ENSU00000374759.7	10.28	tp	0
8-GACACAGA	STREME-8	0.5	ENSU00000290510.9	10.28	tp	0
8-GACACAGA	STREME-8	0.5	ENSU00000442218.2	10.28	tp	0
8-GACACAGA	STREME-8	0.5	ENSU00000357726.4	10.28	fp	0
8-GACACAGA	STREME-8	0.5	ENSU00000333625.2	10.27	tp	0
8-GACACAGA	STREME-8	0.5	ENSU00000492791.1	10.17	tp	0
8-GACACAGA	STREME-8	0.5	ENSU00000345851.7	9.9	tp	0
8-GACACAGA	STREME-8	0.5	ENSU00000304611.12	9.9	tp	0
8-GACACAGA	STREME-8	0.5	ENSU00000316948.8	9.9	tp	0
8-GACACAGA	STREME-8	0.5	ENSU00000553716.5	9.9	fp	0
8-GACACAGA	STREME-8	0.5	ENSU00000356786.9	9.9	fp	0
8-GACACAGA	STREME-8	0.5	ENSU00000617961.1	9.9	fp	0
8-GACACAGA	STREME-8	0.5	ENSU00000377988.6	9.9	fp	1
8-GACACAGA	STREME-8	0.5	ENSU00000234256.3	9.89	fp	0
8-GACACAGA	STREME-8	0.5	ENSU00000376112.3	9.76	fp	1
8-GACACAGA	STREME-8	0.5	ENSU00000356976.7	9.63	tp	0
8-GACACAGA	STREME-8	0.5	ENSU00000489635.5	9.57	tp	0
8-GACACAGA	STREME-8	0.5	ENSU00000574151.5	9.57	tp	0
8-GACACAGA	STREME-8	0.5	ENSU00000345523.8	9.57	tp	0
8-GACACAGA	STREME-8	0.5	ENSU00000323854.9	9.57	tp	0
8-GACACAGA	STREME-8	0.5	ENSU00000264560.11	9.57	fp	0
8-GACACAGA	STREME-8	0.5	ENSU00000595645.5	9.56	tp	0
8-GACACAGA	STREME-8	0.5	ENSU00000445755.6	9.43	tp	0
8-GACACAGA	STREME-8	0.5	ENSU00000303991.4	9.43	tp	0
8-GACACAGA	STREME-8	0.5	ENSU00000329003.3	9.43	tp	0
8-GACACAGA	STREME-8	0.5	ENSU00000234454.5	9.43	fp	0
8-GACACAGA	STREME-8	0.5	ENSU00000336307.5	9.43	tp	1
8-GACACAGA	STREME-8	0.5	ENSU00000162044.13	9.25	tp	0
8-GACACAGA	STREME-8	0.5	ENSU00000246794.9	9.25	tp	0
8-GACACAGA	STREME-8	0.5	ENSU00000541323.1	9.24	tp	0
8-GACACAGA	STREME-8	0.5	ENSU00000248879.7	9.24	tp	0
8-GACACAGA	STREME-8	0.5	ENSU00000489635.5	9.24	tp	0
8-GACACAGA	STREME-8	0.5	ENSU00000270530.8	9.24	tp	0
8-GACACAGA	STREME-8	0.5	ENSU00000421798.4	9.24	tp	0
8-GACACAGA	STREME-8	0.5	ENSU00000535543.5	9.24	tp	0
8-GACACAGA	STREME-8	0.5	ENSU00000309032.7	9.24	tp	0
8-GACACAGA	STREME-8	0.5	ENSU00000437379.2	9.24	tp	0
8-GACACAGA	STREME-8	0.5	ENSU00000382363.7	9.24	fp	0
8-GACACAGA	STREME-8	0.5	ENSU00000252288.7	9.24	fp	0
8-GACACAGA	STREME-8	0.5	ENSU00000336138.3	9.24	fp	0

## Sheet: NANOS3 downregulated
motif_ID	motif_ALT_ID	motif_P-value	seq_ID	seq_Score	seq_Class	is_holdout?
1-AAAAUAAA	STREME-1	9.4e-09	ENSU00000370314.8	13.02	tp	0
1-AAAAUAAA	STREME-1	9.4e-09	ENSU00000311765.3	13.02	tp	0
1-AAAAUAAA	STREME-1	9.4e-09	ENSU00000380874.3	13.02	tp	0
1-AAAAUAAA	STREME-1	9.4e-09	ENSU00000257435.11	13.02	tp	0
1-AAAAUAAA	STREME-1	9.4e-09	ENSU00000366645.1	13.02	tp	0
1-AAAAUAAA	STREME-1	9.4e-09	ENSU00000326505.3	13.02	tp	0
1-AAAAUAAA	STREME-1	9.4e-09	ENSU00000404760.5	13.02	tp	0
1-AAAAUAAA	STREME-1	9.4e-09	ENSU00000219368.7	13.02	tp	0
1-AAAAUAAA	STREME-1	9.4e-09	ENSU00000424001.5	13.02	tp	0
1-AAAAUAAA	STREME-1	9.4e-09	ENSU00000261435.10	13.02	tp	0
1-AAAAUAAA	STREME-1	9.4e-09	ENSU00000300086.4	13.02	tp	0
1-AAAAUAAA	STREME-1	9.4e-09	ENSU00000216106.5	13.02	tp	0
1-AAAAUAAA	STREME-1	9.4e-09	ENSU00000432825.6	13.02	tp	0
1-AAAAUAAA	STREME-1	9.4e-09	ENSU00000343137.8	13.02	tp	0
1-AAAAUAAA	STREME-1	9.4e-09	ENSU00000239906.9	13.02	tp	0
1-AAAAUAAA	STREME-1	9.4e-09	ENSU00000296220.5	13.02	tp	0
1-AAAAUAAA	STREME-1	9.4e-09	ENSU00000369940.6	13.02	tp	0
1-AAAAUAAA	STREME-1	9.4e-09	ENSU00000538427.5	13.02	tp	0
1-AAAAUAAA	STREME-1	9.4e-09	ENSU00000372171.4	13.02	tp	0
1-AAAAUAAA	STREME-1	9.4e-09	ENSU00000169298.7	13.02	tp	0
1-AAAAUAAA	STREME-1	9.4e-09	ENSU00000251810.7	13.02	tp	0
1-AAAAUAAA	STREME-1	9.4e-09	ENSU00000546188.5	13.02	tp	0
1-AAAAUAAA	STREME-1	9.4e-09	ENSU00000361204.8	13.02	tp	0
1-AAAAUAAA	STREME-1	9.4e-09	ENSU00000448299.6	13.02	tp	0
1-AAAAUAAA	STREME-1	9.4e-09	ENSU00000264010.8	13.02	tp	0
1-AAAAUAAA	STREME-1	9.4e-09	ENSU00000263181.6	13.02	tp	0
1-AAAAUAAA	STREME-1	9.4e-09	ENSU00000399061.3	13.02	tp	0
1-AAAAUAAA	STREME-1	9.4e-09	ENSU00000356454.4	13.02	tp	0
1-AAAAUAAA	STREME-1	9.4e-09	ENSU00000284637.13	13.02	tp	0
1-AAAAUAAA	STREME-1	9.4e-09	ENSU00000366812.5	13.02	tp	0
1-AAAAUAAA	STREME-1	9.4e-09	ENSU00000316157.7	13.02	tp	0
1-AAAAUAAA	STREME-1	9.4e-09	ENSU00000327773.6	13.02	tp	0
1-AAAAUAAA	STREME-1	9.4e-09	ENSU00000405510.5	13.02	tp	0
1-AAAAUAAA	STREME-1	9.4e-09	ENSU00000370706.8	13.02	tp	0
1-AAAAUAAA	STREME-1	9.4e-09	ENSU00000586178.5	13.02	tp	0
1-AAAAUAAA	STREME-1	9.4e-09	ENSU00000352331.8	13.02	tp	0
1-AAAAUAAA	STREME-1	9.4e-09	ENSU00000406438.4	13.02	tp	0
1-AAAAUAAA	STREME-1	9.4e-09	ENSU00000454366.1	13.02	tp	0
1-AAAAUAAA	STREME-1	9.4e-09	ENSU00000392403.7	13.02	tp	0
1-AAAAUAAA	STREME-1	9.4e-09	ENSU00000393655.3	13.02	tp	0
1-AAAAUAAA	STREME-1	9.4e-09	ENSU00000361762.3	13.02	tp	0
1-AAAAUAAA	STREME-1	9.4e-09	ENSU00000340253.9	13.02	tp	0
1-AAAAUAAA	STREME-1	9.4e-09	ENSU00000409262.7	13.02	tp	0
1-AAAAUAAA	STREME-1	9.4e-09	ENSU00000251808.7	13.02	tp	0
1-AAAAUAAA	STREME-1	9.4e-09	ENSU00000247956.10	13.02	tp	0
1-AAAAUAAA	STREME-1	9.4e-09	ENSU00000221200.8	13.02	tp	0
1-AAAAUAAA	STREME-1	9.4e-09	ENSU00000451899.6	13.02	tp	0
1-AAAAUAAA	STREME-1	9.4e-09	ENSU00000299204.4	13.02	tp	0
1-AAAAUAAA	STREME-1	9.4e-09	ENSU00000243056.4	13.02	tp	0
1-AAAAUAAA	STREME-1	9.4e-09	ENSU00000473989.7	13.02	tp	0
1-AAAAUAAA	STREME-1	9.4e-09	ENSU00000272928.3	13.02	tp	0
1-AAAAUAAA	STREME-1	9.4e-09	ENSU00000440411.7	13.02	tp	0
1-AAAAUAAA	STREME-1	9.4e-09	ENSU00000375775.3	13.02	tp	0
1-AAAAUAAA	STREME-1	9.4e-09	ENSU00000540793.5	13.02	tp	0
1-AAAAUAAA	STREME-1	9.4e-09	ENSU00000308423.6	13.02	tp	0
1-AAAAUAAA	STREME-1	9.4e-09	ENSU00000300403.10	13.02	tp	0
1-AAAAUAAA	STREME-1	9.4e-09	ENSU00000359039.4	13.02	tp	0
1-AAAAUAAA	STREME-1	9.4e-09	ENSU00000355773.5	13.02	tp	0
1-AAAAUAAA	STREME-1	9.4e-09	ENSU00000520164.5	13.02	tp	0
1-AAAAUAAA	STREME-1	9.4e-09	ENSU00000378474.3	13.02	tp	0
1-AAAAUAAA	STREME-1	9.4e-09	ENSU00000245323.4	13.02	tp	0
1-AAAAUAAA	STREME-1	9.4e-09	ENSU00000272091.7	13.02	tp	0
1-AAAAUAAA	STREME-1	9.4e-09	ENSU00000271277.10	13.02	tp	0
1-AAAAUAAA	STREME-1	9.4e-09	ENSU00000360160.8	13.02	tp	0
1-AAAAUAAA	STREME-1	9.4e-09	ENSU00000498273.1	13.02	tp	0
1-AAAAUAAA	STREME-1	9.4e-09	ENSU00000371826.3	13.02	tp	0
1-AAAAUAAA	STREME-1	9.4e-09	ENSU00000452839.5	13.02	tp	0
1-AAAAUAAA	STREME-1	9.4e-09	ENSU00000368357.7	13.02	tp	0
1-AAAAUAAA	STREME-1	9.4e-09	ENSU00000368653.7	13.02	tp	0
1-AAAAUAAA	STREME-1	9.4e-09	ENSU00000397786.6	13.02	tp	0
1-AAAAUAAA	STREME-1	9.4e-09	ENSU00000370355.2	13.02	tp	0
1-AAAAUAAA	STREME-1	9.4e-09	ENSU00000372236.8	13.02	tp	0
1-AAAAUAAA	STREME-1	9.4e-09	ENSU00000233710.3	13.02	tp	0
1-AAAAUAAA	STREME-1	9.4e-09	ENSU00000551457.1	13.02	tp	0
1-AAAAUAAA	STREME-1	9.4e-09	ENSU00000240100.6	13.02	tp	0
1-AAAAUAAA	STREME-1	9.4e-09	ENSU00000296181.8	13.02	tp	0
1-AAAAUAAA	STREME-1	9.4e-09	ENSU00000418791.5	13.02	tp	0
1-AAAAUAAA	STREME-1	9.4e-09	ENSU00000568954.5	13.02	tp	0
1-AAAAUAAA	STREME-1	9.4e-09	ENSU00000378454.7	13.02	tp	0
1-AAAAUAAA	STREME-1	9.4e-09	ENSU00000408954.7	13.02	tp	0
1-AAAAUAAA	STREME-1	9.4e-09	ENSU00000260795.6	13.02	tp	0
1-AAAAUAAA	STREME-1	9.4e-09	ENSU00000333751.4	13.02	tp	0
1-AAAAUAAA	STREME-1	9.4e-09	ENSU00000371356.6	13.02	tp	0
1-AAAAUAAA	STREME-1	9.4e-09	ENSU00000265689.8	13.02	tp	0
1-AAAAUAAA	STREME-1	9.4e-09	ENSU00000335135.8	13.02	tp	0
1-AAAAUAAA	STREME-1	9.4e-09	ENSU00000428390.2	13.02	tp	0
1-AAAAUAAA	STREME-1	9.4e-09	ENSU00000361603.6	13.02	tp	0
1-AAAAUAAA	STREME-1	9.4e-09	ENSU00000372491.3	13.02	tp	0
1-AAAAUAAA	STREME-1	9.4e-09	ENSU00000290551.4	13.02	tp	0
1-AAAAUAAA	STREME-1	9.4e-09	ENSU00000608100.5	13.02	tp	0
1-AAAAUAAA	STREME-1	9.4e-09	ENSU00000538487.6	13.02	tp	0
1-AAAAUAAA	STREME-1	9.4e-09	ENSU00000370963.8	13.02	tp	0
1-AAAAUAAA	STREME-1	9.4e-09	ENSU00000297347.7	13.02	tp	0
1-AAAAUAAA	STREME-1	9.4e-09	ENSU00000370196.10	13.02	tp	0
1-AAAAUAAA	STREME-1	9.4e-09	ENSU00000281708.8	13.02	tp	0
1-AAAAUAAA	STREME-1	9.4e-09	ENSU00000375077.4	13.02	tp	0
1-AAAAUAAA	STREME-1	9.4e-09	ENSU00000369287.7	13.02	tp	0
1-AAAAUAAA	STREME-1	9.4e-09	ENSU00000297316.4	13.02	tp	0
1-AAAAUAAA	STREME-1	9.4e-09	ENSU00000302118.5	13.02	tp	0
1-AAAAUAAA	STREME-1	9.4e-09	ENSU00000317620.13	13.02	tp	0
1-AAAAUAAA	STREME-1	9.4e-09	ENSU00000230461.10	13.02	tp	0
1-AAAAUAAA	STREME-1	9.4e-09	ENSU00000319653.13	13.02	tp	0
1-AAAAUAAA	STREME-1	9.4e-09	ENSU00000292433.3	13.02	tp	0
1-AAAAUAAA	STREME-1	9.4e-09	ENSU00000296632.7	13.02	tp	0
1-AAAAUAAA	STREME-1	9.4e-09	ENSU00000377482.9	13.02	tp	0
1-AAAAUAAA	STREME-1	9.4e-09	ENSU00000465342.3	13.02	tp	0
1-AAAAUAAA	STREME-1	9.4e-09	ENSU00000283946.7	13.02	tp	0
1-AAAAUAAA	STREME-1	9.4e-09	ENSU00000367808.7	13.02	tp	0
1-AAAAUAAA	STREME-1	9.4e-09	ENSU00000489244.1	13.02	tp	0
1-AAAAUAAA	STREME-1	9.4e-09	ENSU00000308731.7	13.02	tp	0
1-AAAAUAAA	STREME-1	9.4e-09	ENSU00000542583.6	13.02	tp	0
1-AAAAUAAA	STREME-1	9.4e-09	ENSU00000279873.11	13.02	tp	0
1-AAAAUAAA	STREME-1	9.4e-09	ENSU00000422737.5	13.02	tp	0
1-AAAAUAAA	STREME-1	9.4e-09	ENSU00000372638.3	13.02	tp	0
1-AAAAUAAA	STREME-1	9.4e-09	ENSU00000370251.3	13.02	tp	0
1-AAAAUAAA	STREME-1	9.4e-09	ENSU00000315367.3	13.02	tp	0
1-AAAAUAAA	STREME-1	9.4e-09	ENSU00000318160.4	13.02	tp	0
1-AAAAUAAA	STREME-1	9.4e-09	ENSU00000371485.7	13.02	tp	0
1-AAAAUAAA	STREME-1	9.4e-09	ENSU00000381344.7	13.02	tp	0
1-AAAAUAAA	STREME-1	9.4e-09	ENSU00000587309.5	13.02	tp	0
1-AAAAUAAA	STREME-1	9.4e-09	ENSU00000375360.7	13.02	tp	0
1-AAAAUAAA	STREME-1	9.4e-09	ENSU00000257570.9	13.02	tp	0
1-AAAAUAAA	STREME-1	9.4e-09	ENSU00000437519.5	13.02	tp	0
1-AAAAUAAA	STREME-1	9.4e-09	ENSU00000238789.9	13.02	tp	0
1-AAAAUAAA	STREME-1	9.4e-09	ENSU00000372520.1	13.02	tp	0
1-AAAAUAAA	STREME-1	9.4e-09	ENSU00000367558.5	13.02	tp	0
1-AAAAUAAA	STREME-1	9.4e-09	ENSU00000302342.3	13.02	tp	0
1-AAAAUAAA	STREME-1	9.4e-09	ENSU00000378954.8	13.02	tp	0
1-AAAAUAAA	STREME-1	9.4e-09	ENSU00000369909.6	13.02	tp	0
1-AAAAUAAA	STREME-1	9.4e-09	ENSU00000356198.6	13.02	tp	0
1-AAAAUAAA	STREME-1	9.4e-09	ENSU00000494857.5	13.02	tp	0
1-AAAAUAAA	STREME-1	9.4e-09	ENSU00000262158.6	13.02	tp	0
1-AAAAUAAA	STREME-1	9.4e-09	ENSU00000202917.9	13.02	tp	0
1-AAAAUAAA	STREME-1	9.4e-09	ENSU00000282549.6	13.02	tp	0
1-AAAAUAAA	STREME-1	9.4e-09	ENSU00000368406.2	13.02	tp	0
1-AAAAUAAA	STREME-1	9.4e-09	ENSU00000228705.6	13.02	tp	0
1-AAAAUAAA	STREME-1	9.4e-09	ENSU00000369562.8	13.02	tp	0
1-AAAAUAAA	STREME-1	9.4e-09	ENSU00000382592.4	13.02	tp	0
1-AAAAUAAA	STREME-1	9.4e-09	ENSU00000240304.5	13.02	tp	0
1-AAAAUAAA	STREME-1	9.4e-09	ENSU00000319974.5	13.02	tp	0
1-AAAAUAAA	STREME-1	9.4e-09	ENSU00000259808.8	13.02	tp	0
1-AAAAUAAA	STREME-1	9.4e-09	ENSU00000399127.5	13.02	tp	0
1-AAAAUAAA	STREME-1	9.4e-09	ENSU00000619850.1	13.02	tp	0
1-AAAAUAAA	STREME-1	9.4e-09	ENSU00000269216.7	13.02	tp	0
1-AAAAUAAA	STREME-1	9.4e-09	ENSU00000275034.4	13.02	tp	0
1-AAAAUAAA	STREME-1	9.4e-09	ENSU00000278550.11	13.02	tp	0
1-AAAAUAAA	STREME-1	9.4e-09	ENSU00000303052.12	13.02	tp	0
1-AAAAUAAA	STREME-1	9.4e-09	ENSU00000391701.1	13.02	tp	0
1-AAAAUAAA	STREME-1	9.4e-09	ENSU00000423902.6	13.02	tp	0
1-AAAAUAAA	STREME-1	9.4e-09	ENSU00000457855.1	13.02	tp	0
1-AAAAUAAA	STREME-1	9.4e-09	ENSU00000306999.6	13.02	tp	0
1-AAAAUAAA	STREME-1	9.4e-09	ENSU00000287713.6	13.02	tp	0
1-AAAAUAAA	STREME-1	9.4e-09	ENSU00000369026.2	13.02	tp	0
1-AAAAUAAA	STREME-1	9.4e-09	ENSU00000592339.5	13.02	tp	0
1-AAAAUAAA	STREME-1	9.4e-09	ENSU00000227451.3	13.02	tp	0
1-AAAAUAAA	STREME-1	9.4e-09	ENSU00000361976.6	13.02	tp	0
1-AAAAUAAA	STREME-1	9.4e-09	ENSU00000217961.4	13.02	tp	0
1-AAAAUAAA	STREME-1	9.4e-09	ENSU00000265138.3	13.02	tp	0
1-AAAAUAAA	STREME-1	9.4e-09	ENSU00000360538.6	13.02	tp	0
1-AAAAUAAA	STREME-1	9.4e-09	ENSU00000332624.7	13.02	tp	0
1-AAAAUAAA	STREME-1	9.4e-09	ENSU00000287275.5	13.02	tp	0
1-AAAAUAAA	STREME-1	9.4e-09	ENSU00000373313.2	13.02	tp	0
1-AAAAUAAA	STREME-1	9.4e-09	ENSU00000373517.3	13.02	tp	0
1-AAAAUAAA	STREME-1	9.4e-09	ENSU00000359237.8	13.02	tp	0
1-AAAAUAAA	STREME-1	9.4e-09	ENSU00000366691.3	13.02	tp	0
1-AAAAUAAA	STREME-1	9.4e-09	ENSU00000639893.1	13.02	tp	0
1-AAAAUAAA	STREME-1	9.4e-09	ENSU00000297293.5	13.02	tp	0
1-AAAAUAAA	STREME-1	9.4e-09	ENSU00000302506.7	13.02	tp	0
1-AAAAUAAA	STREME-1	9.4e-09	ENSU00000348225.6	13.02	tp	0
1-AAAAUAAA	STREME-1	9.4e-09	ENSU00000325870.2	13.02	tp	0
1-AAAAUAAA	STREME-1	9.4e-09	ENSU00000361189.6	13.02	tp	0
1-AAAAUAAA	STREME-1	9.4e-09	ENSU00000349155.6	13.02	tp	0
1-AAAAUAAA	STREME-1	9.4e-09	ENSU00000322886.11	13.02	tp	0
1-AAAAUAAA	STREME-1	9.4e-09	ENSU00000379826.4	13.02	tp	0
1-AAAAUAAA	STREME-1	9.4e-09	ENSU00000556972.6	13.02	tp	0
1-AAAAUAAA	STREME-1	9.4e-09	ENSU00000340622.7	13.02	tp	0
1-AAAAUAAA	STREME-1	9.4e-09	ENSU00000400485.5	13.02	tp	0
1-AAAAUAAA	STREME-1	9.4e-09	ENSU00000217086.8	13.02	tp	0
1-AAAAUAAA	STREME-1	9.4e-09	ENSU00000359606.3	13.02	tp	0
1-AAAAUAAA	STREME-1	9.4e-09	ENSU00000371442.3	13.02	tp	0
1-AAAAUAAA	STREME-1	9.4e-09	ENSU00000285689.7	13.02	tp	0
1-AAAAUAAA	STREME-1	9.4e-09	ENSU00000263726.3	13.02	tp	0
1-AAAAUAAA	STREME-1	9.4e-09	ENSU00000341222.10	13.02	tp	0
1-AAAAUAAA	STREME-1	9.4e-09	ENSU00000373079.3	13.02	tp	0
1-AAAAUAAA	STREME-1	9.4e-09	ENSU00000628542.2	13.02	tp	0
1-AAAAUAAA	STREME-1	9.4e-09	ENSU00000411486.6	13.02	tp	0
1-AAAAUAAA	STREME-1	9.4e-09	ENSU00000380013.8	13.02	tp	0
1-AAAAUAAA	STREME-1	9.4e-09	ENSU00000272163.8	13.02	tp	0
1-AAAAUAAA	STREME-1	9.4e-09	ENSU00000260731.4	13.02	tp	0
1-AAAAUAAA	STREME-1	9.4e-09	ENSU00000402802.7	13.02	tp	0
1-AAAAUAAA	STREME-1	9.4e-09	ENSU00000381396.9	13.02	tp	0
1-AAAAUAAA	STREME-1	9.4e-09	ENSU00000281043.3	13.02	tp	0
1-AAAAUAAA	STREME-1	9.4e-09	ENSU00000497571.5	13.02	tp	0
1-AAAAUAAA	STREME-1	9.4e-09	ENSU00000412285.6	13.02	fp	0
1-AAAAUAAA	STREME-1	9.4e-09	ENSU00000316157.7	13.02	fp	0
1-AAAAUAAA	STREME-1	9.4e-09	ENSU00000358912.4	13.02	fp	0
1-AAAAUAAA	STREME-1	9.4e-09	ENSU00000367294.3	13.02	fp	0
1-AAAAUAAA	STREME-1	9.4e-09	ENSU00000375011.3	13.02	fp	0
1-AAAAUAAA	STREME-1	9.4e-09	ENSU00000367188.4	13.02	fp	0
1-AAAAUAAA	STREME-1	9.4e-09	ENSU00000261435.10	13.02	fp	0
1-AAAAUAAA	STREME-1	9.4e-09	ENSU00000338121.9	13.02	fp	0
1-AAAAUAAA	STREME-1	9.4e-09	ENSU00000370396.6	13.02	fp	0
1-AAAAUAAA	STREME-1	9.4e-09	ENSU00000251810.7	13.02	fp	0
1-AAAAUAAA	STREME-1	9.4e-09	ENSU00000296521.11	13.02	fp	0
1-AAAAUAAA	STREME-1	9.4e-09	ENSU00000378454.7	13.02	fp	0
1-AAAAUAAA	STREME-1	9.4e-09	ENSU00000322886.11	13.02	fp	0
1-AAAAUAAA	STREME-1	9.4e-09	ENSU00000366687.5	13.02	fp	0
1-AAAAUAAA	STREME-1	9.4e-09	ENSU00000248633.8	13.02	fp	0
1-AAAAUAAA	STREME-1	9.4e-09	ENSU00000494857.5	13.02	fp	0
1-AAAAUAAA	STREME-1	9.4e-09	ENSU00000374126.9	13.02	fp	0
1-AAAAUAAA	STREME-1	9.4e-09	ENSU00000332783.11	13.02	fp	0
1-AAAAUAAA	STREME-1	9.4e-09	ENSU00000284987.5	13.02	fp	0
1-AAAAUAAA	STREME-1	9.4e-09	ENSU00000348225.6	13.02	fp	0
1-AAAAUAAA	STREME-1	9.4e-09	ENSU00000374884.2	13.02	fp	0
1-AAAAUAAA	STREME-1	9.4e-09	ENSU00000310421.4	13.02	fp	0
1-AAAAUAAA	STREME-1	9.4e-09	ENSU00000257940.6	13.02	fp	0
1-AAAAUAAA	STREME-1	9.4e-09	ENSU00000447399.6	13.02	fp	0
1-AAAAUAAA	STREME-1	9.4e-09	ENSU00000368357.7	13.02	fp	0
1-AAAAUAAA	STREME-1	9.4e-09	ENSU00000367942.3	13.02	fp	0
1-AAAAUAAA	STREME-1	9.4e-09	ENSU00000373233.7	13.02	fp	0
1-AAAAUAAA	STREME-1	9.4e-09	ENSU00000272163.8	13.02	fp	0
1-AAAAUAAA	STREME-1	9.4e-09	ENSU00000380013.8	13.02	fp	0
1-AAAAUAAA	STREME-1	9.4e-09	ENSU00000273047.8	13.02	fp	0
1-AAAAUAAA	STREME-1	9.4e-09	ENSU00000396161.9	13.02	fp	0
1-AAAAUAAA	STREME-1	9.4e-09	ENSU00000513834.5	13.02	fp	0
1-AAAAUAAA	STREME-1	9.4e-09	ENSU00000370706.8	13.02	fp	0
1-AAAAUAAA	STREME-1	9.4e-09	ENSU00000417344.2	13.02	fp	0
1-AAAAUAAA	STREME-1	9.4e-09	ENSU00000375256.4	13.02	fp	0
1-AAAAUAAA	STREME-1	9.4e-09	ENSU00000357736.8	13.02	fp	0
1-AAAAUAAA	STREME-1	9.4e-09	ENSU00000233710.3	13.02	fp	0
1-AAAAUAAA	STREME-1	9.4e-09	ENSU00000344949.9	13.02	fp	0
1-AAAAUAAA	STREME-1	9.4e-09	ENSU00000221200.8	13.02	fp	0
1-AAAAUAAA	STREME-1	9.4e-09	ENSU00000324079.10	13.02	fp	0
1-AAAAUAAA	STREME-1	9.4e-09	ENSU00000259808.8	13.02	fp	0
1-AAAAUAAA	STREME-1	9.4e-09	ENSU00000261842.9	13.02	fp	0
1-AAAAUAAA	STREME-1	9.4e-09	ENSU00000242728.4	13.02	fp	0
1-AAAAUAAA	STREME-1	9.4e-09	ENSU00000529533.5	13.02	fp	0
1-AAAAUAAA	STREME-1	9.4e-09	ENSU00000496558.5	13.02	fp	0
1-AAAAUAAA	STREME-1	9.4e-09	ENSU00000275034.4	13.02	fp	0
1-AAAAUAAA	STREME-1	9.4e-09	ENSU00000237172.11	13.02	fp	0
1-AAAAUAAA	STREME-1	9.4e-09	ENSU00000628515.2	13.02	fp	0
1-AAAAUAAA	STREME-1	9.4e-09	ENSU00000436941.1	13.02	fp	0
1-AAAAUAAA	STREME-1	9.4e-09	ENSU00000396842.6	13.02	fp	0
1-AAAAUAAA	STREME-1	9.4e-09	ENSU00000355957.9	13.02	fp	0
1-AAAAUAAA	STREME-1	9.4e-09	ENSU00000302450.10	13.02	fp	0
1-AAAAUAAA	STREME-1	9.4e-09	ENSU00000262102.10	13.02	fp	0
1-AAAAUAAA	STREME-1	9.4e-09	ENSU00000373452.2	13.02	fp	0
1-AAAAUAAA	STREME-1	9.4e-09	ENSU00000420679.1	13.02	fp	0
1-AAAAUAAA	STREME-1	9.4e-09	ENSU00000280481.8	13.02	fp	0
1-AAAAUAAA	STREME-1	9.4e-09	ENSU00000319974.5	13.02	fp	0
1-AAAAUAAA	STREME-1	9.4e-09	ENSU00000326474.4	13.02	fp	0
1-AAAAUAAA	STREME-1	9.4e-09	ENSU00000399061.3	13.02	fp	0
1-AAAAUAAA	STREME-1	9.4e-09	ENSU00000551659.5	13.02	fp	0
1-AAAAUAAA	STREME-1	9.4e-09	ENSU00000359039.4	13.02	fp	0
1-AAAAUAAA	STREME-1	9.4e-09	ENSU00000377026.4	13.02	fp	0
1-AAAAUAAA	STREME-1	9.4e-09	ENSU00000540793.5	13.02	fp	0
1-AAAAUAAA	STREME-1	9.4e-09	ENSU00000285689.7	13.02	fp	0
1-AAAAUAAA	STREME-1	9.4e-09	ENSU00000306999.6	13.02	fp	0
1-AAAAUAAA	STREME-1	9.4e-09	ENSU00000361915.7	13.02	fp	0
1-AAAAUAAA	STREME-1	9.4e-09	ENSU00000369940.6	13.02	fp	0
1-AAAAUAAA	STREME-1	9.4e-09	ENSU00000216294.4	13.02	fp	0
1-AAAAUAAA	STREME-1	9.4e-09	ENSU00000261402.6	13.02	fp	0
1-AAAAUAAA	STREME-1	9.4e-09	ENSU00000381396.9	13.02	fp	0
1-AAAAUAAA	STREME-1	9.4e-09	ENSU00000379938.6	13.02	fp	0
1-AAAAUAAA	STREME-1	9.4e-09	ENSU00000416165.5	13.02	tp	1
1-AAAAUAAA	STREME-1	9.4e-09	ENSU00000288207.6	13.02	tp	1
1-AAAAUAAA	STREME-1	9.4e-09	ENSU00000220931.10	13.02	tp	1
1-AAAAUAAA	STREME-1	9.4e-09	ENSU00000548311.5	13.02	tp	1
1-AAAAUAAA	STREME-1	9.4e-09	ENSU00000345239.6	13.02	tp	1
1-AAAAUAAA	STREME-1	9.4e-09	ENSU00000532414.2	13.02	tp	1
1-AAAAUAAA	STREME-1	9.4e-09	ENSU00000496558.5	13.02	tp	1
1-AAAAUAAA	STREME-1	9.4e-09	ENSU00000321870.2	13.02	tp	1
1-AAAAUAAA	STREME-1	9.4e-09	ENSU00000242728.4	13.02	tp	1
1-AAAAUAAA	STREME-1	9.4e-09	ENSU00000381883.3	13.02	tp	1
1-AAAAUAAA	STREME-1	9.4e-09	ENSU00000247191.6	13.02	tp	1
1-AAAAUAAA	STREME-1	9.4e-09	ENSU00000432493.5	13.02	tp	1
1-AAAAUAAA	STREME-1	9.4e-09	ENSU00000307068.4	13.02	tp	1
1-AAAAUAAA	STREME-1	9.4e-09	ENSU00000487257.1	13.02	tp	1
1-AAAAUAAA	STREME-1	9.4e-09	ENSU00000341065.8	13.02	tp	1
1-AAAAUAAA	STREME-1	9.4e-09	ENSU00000367463.4	13.02	tp	1
1-AAAAUAAA	STREME-1	9.4e-09	ENSU00000399300.6	13.02	tp	1
1-AAAAUAAA	STREME-1	9.4e-09	ENSU00000367350.4	13.02	tp	1
1-AAAAUAAA	STREME-1	9.4e-09	ENSU00000345514.2	13.02	tp	1
1-AAAAUAAA	STREME-1	9.4e-09	ENSU00000306560.1	13.02	tp	1
1-AAAAUAAA	STREME-1	9.4e-09	ENSU00000280481.8	13.02	tp	1
1-AAAAUAAA	STREME-1	9.4e-09	ENSU00000373464.4	13.02	tp	1
1-AAAAUAAA	STREME-1	9.4e-09	ENSU00000324079.10	13.02	tp	1
1-AAAAUAAA	STREME-1	9.4e-09	ENSU00000359042.6	13.02	tp	1
1-AAAAUAAA	STREME-1	9.4e-09	ENSU00000366687.5	13.02	tp	1
1-AAAAUAAA	STREME-1	9.4e-09	ENSU00000361915.7	13.02	tp	1
1-AAAAUAAA	STREME-1	9.4e-09	ENSU00000369297.1	13.02	tp	1
1-AAAAUAAA	STREME-1	9.4e-09	ENSU00000244051.2	13.02	tp	1
1-AAAAUAAA	STREME-1	9.4e-09	ENSU00000319332.9	13.02	tp	1
1-AAAAUAAA	STREME-1	9.4e-09	ENSU00000277554.3	13.02	tp	1
1-AAAAUAAA	STREME-1	9.4e-09	ENSU00000260526.10	13.02	fp	1
1-AAAAUAAA	STREME-1	9.4e-09	ENSU00000473989.7	13.02	fp	1
1-AAAAUAAA	STREME-1	9.4e-09	ENSU00000370339.7	13.02	fp	1
1-AAAAUAAA	STREME-1	9.4e-09	ENSU00000263390.7	13.02	fp	1
1-AAAAUAAA	STREME-1	9.4e-09	ENSU00000325870.2	13.02	fp	1
1-AAAAUAAA	STREME-1	9.4e-09	ENSU00000316459.4	13.02	fp	1
1-AAAAUAAA	STREME-1	9.4e-09	ENSU00000223190.8	13.02	fp	1
1-AAAAUAAA	STREME-1	9.4e-09	ENSU00000248633.8	11.96	tp	0
1-AAAAUAAA	STREME-1	9.4e-09	ENSU00000630077.2	11.96	tp	0
1-AAAAUAAA	STREME-1	9.4e-09	ENSU00000507152.5	11.96	tp	0
1-AAAAUAAA	STREME-1	9.4e-09	ENSU00000370035.7	11.96	tp	0
1-AAAAUAAA	STREME-1	9.4e-09	ENSU00000379389.4	11.96	tp	0
1-AAAAUAAA	STREME-1	9.4e-09	ENSU00000263390.7	11.96	tp	0
1-AAAAUAAA	STREME-1	9.4e-09	ENSU00000343505.9	11.96	tp	0
1-AAAAUAAA	STREME-1	9.4e-09	ENSU00000278780.6	11.96	tp	0
1-AAAAUAAA	STREME-1	9.4e-09	ENSU00000373452.2	11.96	tp	0
1-AAAAUAAA	STREME-1	9.4e-09	ENSU00000371222.3	11.96	tp	0
1-AAAAUAAA	STREME-1	9.4e-09	ENSU00000367294.3	11.96	tp	0
1-AAAAUAAA	STREME-1	9.4e-09	ENSU00000244745.3	11.96	tp	0
1-AAAAUAAA	STREME-1	9.4e-09	ENSU00000367288.4	11.96	tp	0
1-AAAAUAAA	STREME-1	9.4e-09	ENSU00000367467.7	11.96	tp	0
1-AAAAUAAA	STREME-1	9.4e-09	ENSU00000332981.9	11.96	tp	0
1-AAAAUAAA	STREME-1	9.4e-09	ENSU00000261507.10	11.96	tp	0
1-AAAAUAAA	STREME-1	9.4e-09	ENSU00000454909.6	11.96	tp	0
1-AAAAUAAA	STREME-1	9.4e-09	ENSU00000377962.7	11.96	tp	0
1-AAAAUAAA	STREME-1	9.4e-09	ENSU00000307750.4	11.96	tp	0
1-AAAAUAAA	STREME-1	9.4e-09	ENSU00000439326.7	11.96	tp	0
1-AAAAUAAA	STREME-1	9.4e-09	ENSU00000447399.6	11.96	tp	0
1-AAAAUAAA	STREME-1	9.4e-09	ENSU00000618014.1	11.96	tp	0
1-AAAAUAAA	STREME-1	9.4e-09	ENSU00000316334.4	11.96	tp	0
1-AAAAUAAA	STREME-1	9.4e-09	ENSU00000254521.7	11.96	tp	0
1-AAAAUAAA	STREME-1	9.4e-09	ENSU00000314583.7	11.96	tp	0
1-AAAAUAAA	STREME-1	9.4e-09	ENSU00000327451.10	11.96	tp	0
1-AAAAUAAA	STREME-1	9.4e-09	ENSU00000296252.8	11.96	tp	0
1-AAAAUAAA	STREME-1	9.4e-09	ENSU00000371804.3	11.96	tp	0
1-AAAAUAAA	STREME-1	9.4e-09	ENSU00000514176.5	11.96	tp	0
1-AAAAUAAA	STREME-1	9.4e-09	ENSU00000465798.2	11.96	tp	0
1-AAAAUAAA	STREME-1	9.4e-09	ENSU00000323926.10	11.96	tp	0
1-AAAAUAAA	STREME-1	9.4e-09	ENSU00000358067.5	11.96	tp	0
1-AAAAUAAA	STREME-1	9.4e-09	ENSU00000338121.9	11.96	tp	0
1-AAAAUAAA	STREME-1	9.4e-09	ENSU00000302418.4	11.96	tp	0
1-AAAAUAAA	STREME-1	9.4e-09	ENSU00000548676.5	11.96	tp	0
1-AAAAUAAA	STREME-1	9.4e-09	ENSU00000335350.10	11.96	tp	0
1-AAAAUAAA	STREME-1	9.4e-09	ENSU00000370396.6	11.96	tp	0
1-AAAAUAAA	STREME-1	9.4e-09	ENSU00000359530.6	11.96	tp	0
1-AAAAUAAA	STREME-1	9.4e-09	ENSU00000336152.7	11.96	tp	0
1-AAAAUAAA	STREME-1	9.4e-09	ENSU00000286648.9	11.96	tp	0
1-AAAAUAAA	STREME-1	9.4e-09	ENSU00000398341.7	11.96	tp	0
1-AAAAUAAA	STREME-1	9.4e-09	ENSU00000312938.4	11.96	tp	0
1-AAAAUAAA	STREME-1	9.4e-09	ENSU00000367075.3	11.96	tp	0
1-AAAAUAAA	STREME-1	9.4e-09	ENSU00000511455.6	11.96	tp	0
1-AAAAUAAA	STREME-1	9.4e-09	ENSU00000288135.5	11.96	tp	0
1-AAAAUAAA	STREME-1	9.4e-09	ENSU00000257261.10	11.96	tp	0
1-AAAAUAAA	STREME-1	9.4e-09	ENSU00000273047.8	11.96	tp	0
1-AAAAUAAA	STREME-1	9.4e-09	ENSU00000379446.9	11.96	tp	0
1-AAAAUAAA	STREME-1	9.4e-09	ENSU00000407712.1	11.96	tp	0
1-AAAAUAAA	STREME-1	9.4e-09	ENSU00000301998.4	11.96	tp	0
1-AAAAUAAA	STREME-1	9.4e-09	ENSU00000344257.9	11.96	tp	0
1-AAAAUAAA	STREME-1	9.4e-09	ENSU00000433688.2	11.96	tp	0
1-AAAAUAAA	STREME-1	9.4e-09	ENSU00000278426.7	11.96	tp	0
1-AAAAUAAA	STREME-1	9.4e-09	ENSU00000356736.4	11.96	tp	0
1-AAAAUAAA	STREME-1	9.4e-09	ENSU00000340684.10	11.96	tp	0
1-AAAAUAAA	STREME-1	9.4e-09	ENSU00000395097.6	11.96	tp	0
1-AAAAUAAA	STREME-1	9.4e-09	ENSU00000367942.3	11.96	tp	0
1-AAAAUAAA	STREME-1	9.4e-09	ENSU00000420679.1	11.96	tp	0
1-AAAAUAAA	STREME-1	9.4e-09	ENSU00000292779.3	11.96	tp	0
1-AAAAUAAA	STREME-1	9.4e-09	ENSU00000259470.5	11.96	tp	0
1-AAAAUAAA	STREME-1	9.4e-09	ENSU00000510408.5	11.96	tp	0
1-AAAAUAAA	STREME-1	9.4e-09	ENSU00000514176.5	11.96	tp	0
1-AAAAUAAA	STREME-1	9.4e-09	ENSU00000402064.5	11.96	tp	0
1-AAAAUAAA	STREME-1	9.4e-09	ENSU00000350082.9	11.96	tp	0
1-AAAAUAAA	STREME-1	9.4e-09	ENSU00000514176.5	11.96	tp	0
1-AAAAUAAA	STREME-1	9.4e-09	ENSU00000258607.9	11.96	tp	0
1-AAAAUAAA	STREME-1	9.4e-09	ENSU00000411977.6	11.96	tp	0
1-AAAAUAAA	STREME-1	9.4e-09	ENSU00000256362.4	11.96	tp	0
1-AAAAUAAA	STREME-1	9.4e-09	ENSU00000543948.5	11.96	tp	0
1-AAAAUAAA	STREME-1	9.4e-09	ENSU00000412285.6	11.96	tp	0
1-AAAAUAAA	STREME-1	9.4e-09	ENSU00000327876.4	11.96	tp	0
1-AAAAUAAA	STREME-1	9.4e-09	ENSU00000257940.6	11.96	tp	0
1-AAAAUAAA	STREME-1	9.4e-09	ENSU00000502646.1	11.96	tp	0
1-AAAAUAAA	STREME-1	9.4e-09	ENSU00000330560.7	11.96	tp	0
1-AAAAUAAA	STREME-1	9.4e-09	ENSU00000401827.7	11.96	tp	0
1-AAAAUAAA	STREME-1	9.4e-09	ENSU00000253063.3	11.96	tp	0
1-AAAAUAAA	STREME-1	9.4e-09	ENSU00000252032.9	11.96	fp	0
1-AAAAUAAA	STREME-1	9.4e-09	ENSU00000311765.3	11.96	fp	0
1-AAAAUAAA	STREME-1	9.4e-09	ENSU00000568954.5	11.96	fp	0
1-AAAAUAAA	STREME-1	9.4e-09	ENSU00000263925.7	11.96	fp	0
1-AAAAUAAA	STREME-1	9.4e-09	ENSU00000367178.7	11.96	fp	0
1-AAAAUAAA	STREME-1	9.4e-09	ENSU00000312938.4	11.96	fp	0
1-AAAAUAAA	STREME-1	9.4e-09	ENSU00000369026.2	11.96	fp	0
1-AAAAUAAA	STREME-1	9.4e-09	ENSU00000397354.7	11.96	fp	0
1-AAAAUAAA	STREME-1	9.4e-09	ENSU00000433307.2	11.96	fp	0
1-AAAAUAAA	STREME-1	9.4e-09	ENSU00000286648.9	11.96	fp	0
1-AAAAUAAA	STREME-1	9.4e-09	ENSU00000489244.1	11.96	fp	0
1-AAAAUAAA	STREME-1	9.4e-09	ENSU00000582322.1	11.96	fp	0
1-AAAAUAAA	STREME-1	9.4e-09	ENSU00000475298.5	11.96	fp	0
1-AAAAUAAA	STREME-1	9.4e-09	ENSU00000361603.6	11.96	fp	0
1-AAAAUAAA	STREME-1	9.4e-09	ENSU00000263979.7	11.96	fp	0
1-AAAAUAAA	STREME-1	9.4e-09	ENSU00000415947.1	11.96	fp	0
1-AAAAUAAA	STREME-1	9.4e-09	ENSU00000493422.2	11.96	fp	0
1-AAAAUAAA	STREME-1	9.4e-09	ENSU00000220931.10	11.96	fp	0
1-AAAAUAAA	STREME-1	9.4e-09	ENSU00000392872.7	11.96	fp	0
1-AAAAUAAA	STREME-1	9.4e-09	ENSU00000318160.4	11.96	fp	0
1-AAAAUAAA	STREME-1	9.4e-09	ENSU00000332624.7	11.96	fp	0
1-AAAAUAAA	STREME-1	9.4e-09	ENSU00000277554.3	11.96	fp	0
1-AAAAUAAA	STREME-1	9.4e-09	ENSU00000400485.5	11.96	fp	0
1-AAAAUAAA	STREME-1	9.4e-09	ENSU00000557386.5	11.96	fp	0
1-AAAAUAAA	STREME-1	9.4e-09	ENSU00000326505.3	11.96	fp	0
1-AAAAUAAA	STREME-1	9.4e-09	ENSU00000366691.3	11.96	fp	0
1-AAAAUAAA	STREME-1	9.4e-09	ENSU00000423902.6	11.96	fp	0
1-AAAAUAAA	STREME-1	9.4e-09	ENSU00000265012.4	11.96	tp	1
1-AAAAUAAA	STREME-1	9.4e-09	ENSU00000306467.9	11.96	tp	1
1-AAAAUAAA	STREME-1	9.4e-09	ENSU00000310421.4	11.96	tp	1
1-AAAAUAAA	STREME-1	9.4e-09	ENSU00000475298.5	11.96	tp	1
1-AAAAUAAA	STREME-1	9.4e-09	ENSU00000443185.6	11.96	tp	1
1-AAAAUAAA	STREME-1	9.4e-09	ENSU00000259241.6	11.96	tp	1
1-AAAAUAAA	STREME-1	9.4e-09	ENSU00000335987.7	11.96	tp	1
1-AAAAUAAA	STREME-1	9.4e-09	ENSU00000621533.4	11.89	tp	0
1-AAAAUAAA	STREME-1	9.4e-09	ENSU00000358022.4	11.89	tp	0
1-AAAAUAAA	STREME-1	9.4e-09	ENSU00000341460.5	11.89	tp	0
1-AAAAUAAA	STREME-1	9.4e-09	ENSU00000342697.4	11.89	tp	0
1-AAAAUAAA	STREME-1	9.4e-09	ENSU00000396032.7	11.89	tp	0
1-AAAAUAAA	STREME-1	9.4e-09	ENSU00000345851.7	11.89	tp	0
1-AAAAUAAA	STREME-1	9.4e-09	ENSU00000606230.2	11.89	tp	0
1-AAAAUAAA	STREME-1	9.4e-09	ENSU00000622647.3	11.89	tp	0
1-AAAAUAAA	STREME-1	9.4e-09	ENSU00000261402.6	11.89	tp	0
1-AAAAUAAA	STREME-1	9.4e-09	ENSU00000234198.8	11.89	tp	0
1-AAAAUAAA	STREME-1	9.4e-09	ENSU00000456315.6	11.89	tp	0
1-AAAAUAAA	STREME-1	9.4e-09	ENSU00000373779.7	11.89	tp	0
1-AAAAUAAA	STREME-1	9.4e-09	ENSU00000321765.9	11.89	tp	0
1-AAAAUAAA	STREME-1	9.4e-09	ENSU00000357155.1	11.89	tp	0
1-AAAAUAAA	STREME-1	9.4e-09	ENSU00000369458.7	11.89	tp	0
1-AAAAUAAA	STREME-1	9.4e-09	ENSU00000374672.4	11.89	tp	0
1-AAAAUAAA	STREME-1	9.4e-09	ENSU00000333651.10	11.89	tp	0
1-AAAAUAAA	STREME-1	9.4e-09	ENSU00000420719.6	11.89	tp	0
1-AAAAUAAA	STREME-1	9.4e-09	ENSU00000339598.7	11.89	tp	0
1-AAAAUAAA	STREME-1	9.4e-09	ENSU00000395323.7	11.89	tp	0
1-AAAAUAAA	STREME-1	9.4e-09	ENSU00000372524.4	11.89	tp	0
1-AAAAUAAA	STREME-1	9.4e-09	ENSU00000368192.8	11.89	tp	0
1-AAAAUAAA	STREME-1	9.4e-09	ENSU00000319234.4	11.89	tp	0
1-AAAAUAAA	STREME-1	9.4e-09	ENSU00000262429.8	11.89	tp	0
1-AAAAUAAA	STREME-1	9.4e-09	ENSU00000344949.9	11.89	tp	0
1-AAAAUAAA	STREME-1	9.4e-09	ENSU00000257787.5	11.89	tp	0
1-AAAAUAAA	STREME-1	9.4e-09	ENSU00000355957.9	11.89	tp	0
1-AAAAUAAA	STREME-1	9.4e-09	ENSU00000327473.8	11.89	tp	0
1-AAAAUAAA	STREME-1	9.4e-09	ENSU00000298767.9	11.89	tp	0
1-AAAAUAAA	STREME-1	9.4e-09	ENSU00000379727.7	11.89	tp	0
1-AAAAUAAA	STREME-1	9.4e-09	ENSU00000296233.3	11.89	tp	0
1-AAAAUAAA	STREME-1	9.4e-09	ENSU00000304056.8	11.89	tp	0
1-AAAAUAAA	STREME-1	9.4e-09	ENSU00000355527.7	11.89	tp	0
1-AAAAUAAA	STREME-1	9.4e-09	ENSU00000366934.3	11.89	tp	0
1-AAAAUAAA	STREME-1	9.4e-09	ENSU00000626021.2	11.89	tp	0
1-AAAAUAAA	STREME-1	9.4e-09	ENSU00000259915.12	11.89	tp	0
1-AAAAUAAA	STREME-1	9.4e-09	ENSU00000322354.3	11.89	tp	0
1-AAAAUAAA	STREME-1	9.4e-09	ENSU00000313368.7	11.89	tp	0
1-AAAAUAAA	STREME-1	9.4e-09	ENSU00000261888.10	11.89	tp	0
1-AAAAUAAA	STREME-1	9.4e-09	ENSU00000614491.1	11.89	tp	0
1-AAAAUAAA	STREME-1	9.4e-09	ENSU00000504926.5	11.89	tp	0
1-AAAAUAAA	STREME-1	9.4e-09	ENSU00000258886.12	11.89	tp	0
1-AAAAUAAA	STREME-1	9.4e-09	ENSU00000216733.7	11.89	tp	0
1-AAAAUAAA	STREME-1	9.4e-09	ENSU00000323669.9	11.89	tp	0
1-AAAAUAAA	STREME-1	9.4e-09	ENSU00000375436.8	11.89	tp	0
1-AAAAUAAA	STREME-1	9.4e-09	ENSU00000377648.4	11.89	tp	0
1-AAAAUAAA	STREME-1	9.4e-09	ENSU00000284551.10	11.89	tp	0
1-AAAAUAAA	STREME-1	9.4e-09	ENSU00000343979.5	11.89	tp	0
1-AAAAUAAA	STREME-1	9.4e-09	ENSU00000354300.4	11.89	tp	0
1-AAAAUAAA	STREME-1	9.4e-09	ENSU00000271324.5	11.89	tp	0
1-AAAAUAAA	STREME-1	9.4e-09	ENSU00000370733.4	11.89	tp	0
1-AAAAUAAA	STREME-1	9.4e-09	ENSU00000434821.5	11.89	tp	0
1-AAAAUAAA	STREME-1	9.4e-09	ENSU00000359929.7	11.89	tp	0
1-AAAAUAAA	STREME-1	9.4e-09	ENSU00000370328.3	11.89	tp	0
1-AAAAUAAA	STREME-1	9.4e-09	ENSU00000401950.6	11.89	tp	0
1-AAAAUAAA	STREME-1	9.4e-09	ENSU00000298573.8	11.89	tp	0
1-AAAAUAAA	STREME-1	9.4e-09	ENSU00000418342.5	11.89	tp	0
1-AAAAUAAA	STREME-1	9.4e-09	ENSU00000284987.5	11.89	tp	0
1-AAAAUAAA	STREME-1	9.4e-09	ENSU00000570807.5	11.89	tp	0
1-AAAAUAAA	STREME-1	9.4e-09	ENSU00000452400.6	11.89	tp	0
1-AAAAUAAA	STREME-1	9.4e-09	ENSU00000370316.7	11.89	tp	0
1-AAAAUAAA	STREME-1	9.4e-09	ENSU00000272164.5	11.89	tp	0
1-AAAAUAAA	STREME-1	9.4e-09	ENSU00000377464.5	11.89	tp	0
1-AAAAUAAA	STREME-1	9.4e-09	ENSU00000366999.8	11.89	tp	0
1-AAAAUAAA	STREME-1	9.4e-09	ENSU00000396842.6	11.89	tp	0
1-AAAAUAAA	STREME-1	9.4e-09	ENSU00000282308.3	11.89	tp	0
1-AAAAUAAA	STREME-1	9.4e-09	ENSU00000543621.6	11.89	tp	0
1-AAAAUAAA	STREME-1	9.4e-09	ENSU00000439174.6	11.89	tp	0
1-AAAAUAAA	STREME-1	9.4e-09	ENSU00000261842.9	11.89	tp	0
1-AAAAUAAA	STREME-1	9.4e-09	ENSU00000356865.10	11.89	tp	0
1-AAAAUAAA	STREME-1	9.4e-09	ENSU00000328046.8	11.89	tp	0
1-AAAAUAAA	STREME-1	9.4e-09	ENSU00000354724.7	11.89	tp	0
1-AAAAUAAA	STREME-1	9.4e-09	ENSU00000316459.4	11.89	tp	0
1-AAAAUAAA	STREME-1	9.4e-09	ENSU00000439685.6	11.89	tp	0
1-AAAAUAAA	STREME-1	9.4e-09	ENSU00000257905.12	11.89	fp	0
1-AAAAUAAA	STREME-1	9.4e-09	ENSU00000315367.3	11.89	fp	0
1-AAAAUAAA	STREME-1	9.4e-09	ENSU00000586178.5	11.89	fp	0
1-AAAAUAAA	STREME-1	9.4e-09	ENSU00000373983.2	11.89	fp	0
1-AAAAUAAA	STREME-1	9.4e-09	ENSU00000368851.9	11.89	fp	0
1-AAAAUAAA	STREME-1	9.4e-09	ENSU00000307078.9	11.89	fp	0
1-AAAAUAAA	STREME-1	9.4e-09	ENSU00000212015.10	11.89	fp	0
1-AAAAUAAA	STREME-1	9.4e-09	ENSU00000376767.7	11.89	fp	0
1-AAAAUAAA	STREME-1	9.4e-09	ENSU00000371843.7	11.89	fp	0
1-AAAAUAAA	STREME-1	9.4e-09	ENSU00000282538.9	11.89	fp	0
1-AAAAUAAA	STREME-1	9.4e-09	ENSU00000397786.6	11.89	fp	0
1-AAAAUAAA	STREME-1	9.4e-09	ENSU00000636056.1	11.89	fp	0
1-AAAAUAAA	STREME-1	9.4e-09	ENSU00000223023.4	11.89	fp	0
1-AAAAUAAA	STREME-1	9.4e-09	ENSU00000380266.3	11.89	fp	0
1-AAAAUAAA	STREME-1	9.4e-09	ENSU00000379826.4	11.89	fp	0
1-AAAAUAAA	STREME-1	9.4e-09	ENSU00000380874.3	11.89	fp	0
1-AAAAUAAA	STREME-1	9.4e-09	ENSU00000397062.7	11.89	fp	0
1-AAAAUAAA	STREME-1	9.4e-09	ENSU00000271277.10	11.89	fp	0
1-AAAAUAAA	STREME-1	9.4e-09	ENSU00000458659.2	11.89	fp	0
1-AAAAUAAA	STREME-1	9.4e-09	ENSU00000361189.6	11.89	fp	0
1-AAAAUAAA	STREME-1	9.4e-09	ENSU00000371627.4	11.89	fp	0
1-AAAAUAAA	STREME-1	9.4e-09	ENSU00000418791.5	11.89	fp	0
1-AAAAUAAA	STREME-1	9.4e-09	ENSU00000228872.8	11.89	fp	0
1-AAAAUAAA	STREME-1	9.4e-09	ENSU00000532414.2	11.89	fp	0
1-AAAAUAAA	STREME-1	9.4e-09	ENSU00000341460.5	11.89	fp	0
1-AAAAUAAA	STREME-1	9.4e-09	ENSU00000274311.2	11.89	fp	0
1-AAAAUAAA	STREME-1	9.4e-09	ENSU00000356660.8	11.89	fp	0
1-AAAAUAAA	STREME-1	9.4e-09	ENSU00000335135.8	11.89	fp	0
1-AAAAUAAA	STREME-1	9.4e-09	ENSU00000168712.2	11.89	fp	0
1-AAAAUAAA	STREME-1	9.4e-09	ENSU00000304636.7	11.89	fp	0
1-AAAAUAAA	STREME-1	9.4e-09	ENSU00000343979.5	11.89	fp	0
1-AAAAUAAA	STREME-1	9.4e-09	ENSU00000264596.3	11.89	fp	0
1-AAAAUAAA	STREME-1	9.4e-09	ENSU00000282412.8	11.89	fp	0
1-AAAAUAAA	STREME-1	9.4e-09	ENSU00000453270.2	11.89	tp	1
1-AAAAUAAA	STREME-1	9.4e-09	ENSU00000325509.4	11.89	tp	1
1-AAAAUAAA	STREME-1	9.4e-09	ENSU00000613132.4	11.89	tp	1
1-AAAAUAAA	STREME-1	9.4e-09	ENSU00000380283.4	11.89	tp	1
1-AAAAUAAA	STREME-1	9.4e-09	ENSU00000274311.2	11.89	tp	1
1-AAAAUAAA	STREME-1	9.4e-09	ENSU00000304636.7	11.89	tp	1
1-AAAAUAAA	STREME-1	9.4e-09	ENSU00000261381.6	11.89	tp	1
1-AAAAUAAA	STREME-1	9.4e-09	ENSU00000272771.9	11.89	tp	1
1-AAAAUAAA	STREME-1	9.4e-09	ENSU00000375533.5	11.89	tp	1
1-AAAAUAAA	STREME-1	9.4e-09	ENSU00000254260.7	11.89	tp	1
1-AAAAUAAA	STREME-1	9.4e-09	ENSU00000302342.3	11.89	fp	1
1-AAAAUAAA	STREME-1	9.4e-09	ENSU00000217961.4	11.89	fp	1
1-AAAAUAAA	STREME-1	9.4e-09	ENSU00000529533.5	11.29	tp	0
1-AAAAUAAA	STREME-1	9.4e-09	ENSU00000309922.6	11.29	tp	0
1-AAAAUAAA	STREME-1	9.4e-09	ENSU00000211122.3	11.29	tp	0
1-AAAAUAAA	STREME-1	9.4e-09	ENSU00000373233.7	11.29	tp	0
1-AAAAUAAA	STREME-1	9.4e-09	ENSU00000524678.1	11.29	tp	0
1-AAAAUAAA	STREME-1	9.4e-09	ENSU00000380266.3	11.29	tp	0
1-AAAAUAAA	STREME-1	9.4e-09	ENSU00000356660.8	11.29	tp	0
1-AAAAUAAA	STREME-1	9.4e-09	ENSU00000617887.4	11.29	tp	0
1-AAAAUAAA	STREME-1	9.4e-09	ENSU00000392556.8	11.29	tp	0
1-AAAAUAAA	STREME-1	9.4e-09	ENSU00000319331.3	11.29	tp	0
1-AAAAUAAA	STREME-1	9.4e-09	ENSU00000305141.4	11.29	tp	0
1-AAAAUAAA	STREME-1	9.4e-09	ENSU00000372876.1	11.29	tp	0
1-AAAAUAAA	STREME-1	9.4e-09	ENSU00000288840.9	11.29	tp	0
1-AAAAUAAA	STREME-1	9.4e-09	ENSU00000372201.4	11.29	tp	0
1-AAAAUAAA	STREME-1	9.4e-09	ENSU00000330871.3	11.29	tp	0
1-AAAAUAAA	STREME-1	9.4e-09	ENSU00000499247.2	11.29	tp	0
1-AAAAUAAA	STREME-1	9.4e-09	ENSU00000296921.5	11.29	tp	0
1-AAAAUAAA	STREME-1	9.4e-09	ENSU00000392161.3	11.29	tp	0
1-AAAAUAAA	STREME-1	9.4e-09	ENSU00000347302.7	11.29	tp	0
1-AAAAUAAA	STREME-1	9.4e-09	ENSU00000393765.6	11.29	tp	0
1-AAAAUAAA	STREME-1	9.4e-09	ENSU00000532090.2	11.29	tp	0
1-AAAAUAAA	STREME-1	9.4e-09	ENSU00000433389.6	11.29	tp	0
1-AAAAUAAA	STREME-1	9.4e-09	ENSU00000392452.2	11.29	tp	0
1-AAAAUAAA	STREME-1	9.4e-09	ENSU00000601739.5	11.29	tp	0
1-AAAAUAAA	STREME-1	9.4e-09	ENSU00000622544.4	11.29	tp	0
1-AAAAUAAA	STREME-1	9.4e-09	ENSU00000223023.4	11.29	tp	0
1-AAAAUAAA	STREME-1	9.4e-09	ENSU00000358912.4	11.29	tp	0
1-AAAAUAAA	STREME-1	9.4e-09	ENSU00000375472.7	11.29	tp	0
1-AAAAUAAA	STREME-1	9.4e-09	ENSU00000338891.11	11.29	tp	0
1-AAAAUAAA	STREME-1	9.4e-09	ENSU00000341184.6	11.29	tp	0
1-AAAAUAAA	STREME-1	9.4e-09	ENSU00000250056.12	11.29	tp	0
1-AAAAUAAA	STREME-1	9.4e-09	ENSU00000367204.5	11.29	tp	0
1-AAAAUAAA	STREME-1	9.4e-09	ENSU00000380003.7	11.29	tp	0
1-AAAAUAAA	STREME-1	9.4e-09	ENSU00000374561.5	11.29	tp	0
1-AAAAUAAA	STREME-1	9.4e-09	ENSU00000201031.2	11.29	tp	0
1-AAAAUAAA	STREME-1	9.4e-09	ENSU00000287598.10	11.29	tp	0
1-AAAAUAAA	STREME-1	9.4e-09	ENSU00000265717.4	11.29	tp	0
1-AAAAUAAA	STREME-1	9.4e-09	ENSU00000300101.2	11.29	tp	0
1-AAAAUAAA	STREME-1	9.4e-09	ENSU00000371697.3	11.29	tp	0
1-AAAAUAAA	STREME-1	9.4e-09	ENSU00000302450.10	11.29	tp	0
1-AAAAUAAA	STREME-1	9.4e-09	ENSU00000301765.9	11.29	tp	0
1-AAAAUAAA	STREME-1	9.4e-09	ENSU00000308683.2	11.29	tp	0
1-AAAAUAAA	STREME-1	9.4e-09	ENSU00000396161.9	11.29	tp	0
1-AAAAUAAA	STREME-1	9.4e-09	ENSU00000532695.5	11.29	tp	0
1-AAAAUAAA	STREME-1	9.4e-09	ENSU00000314276.7	11.29	tp	0
1-AAAAUAAA	STREME-1	9.4e-09	ENSU00000232424.3	11.29	tp	0
1-AAAAUAAA	STREME-1	9.4e-09	ENSU00000379938.6	11.29	tp	0
1-AAAAUAAA	STREME-1	9.4e-09	ENSU00000282561.3	11.29	fp	0
1-AAAAUAAA	STREME-1	9.4e-09	ENSU00000451899.6	11.29	fp	0
1-AAAAUAAA	STREME-1	9.4e-09	ENSU00000297316.4	11.29	fp	0
1-AAAAUAAA	STREME-1	9.4e-09	ENSU00000304060.9	11.29	fp	0
1-AAAAUAAA	STREME-1	9.4e-09	ENSU00000378954.8	11.29	fp	0
1-AAAAUAAA	STREME-1	9.4e-09	ENSU00000393655.3	11.29	fp	0
1-AAAAUAAA	STREME-1	9.4e-09	ENSU00000465342.3	11.29	fp	0
1-AAAAUAAA	STREME-1	9.4e-09	ENSU00000428390.2	11.29	fp	0
1-AAAAUAAA	STREME-1	9.4e-09	ENSU00000356198.6	11.29	fp	0
1-AAAAUAAA	STREME-1	9.4e-09	ENSU00000361762.3	11.29	fp	0
1-AAAAUAAA	STREME-1	9.4e-09	ENSU00000279873.11	11.29	fp	0
1-AAAAUAAA	STREME-1	9.4e-09	ENSU00000434935.6	11.29	fp	0
1-AAAAUAAA	STREME-1	9.4e-09	ENSU00000499247.2	11.29	fp	0
1-AAAAUAAA	STREME-1	9.4e-09	ENSU00000281708.8	11.29	fp	0
1-AAAAUAAA	STREME-1	9.4e-09	ENSU00000356454.4	11.29	fp	0
1-AAAAUAAA	STREME-1	9.4e-09	ENSU00000310954.6	11.29	fp	0
1-AAAAUAAA	STREME-1	9.4e-09	ENSU00000520164.5	11.29	fp	0
1-AAAAUAAA	STREME-1	9.4e-09	ENSU00000302418.4	11.29	fp	0
1-AAAAUAAA	STREME-1	9.4e-09	ENSU00000378700.7	11.29	fp	0
1-AAAAUAAA	STREME-1	9.4e-09	ENSU00000345514.2	11.29	fp	0
1-AAAAUAAA	STREME-1	9.4e-09	ENSU00000304449.5	11.29	fp	0
1-AAAAUAAA	STREME-1	9.4e-09	ENSU00000258607.9	11.29	fp	0
1-AAAAUAAA	STREME-1	9.4e-09	ENSU00000300086.4	11.29	fp	0
1-AAAAUAAA	STREME-1	9.4e-09	ENSU00000245323.4	11.29	fp	0
1-AAAAUAAA	STREME-1	9.4e-09	ENSU00000216106.5	11.29	fp	0
1-AAAAUAAA	STREME-1	9.4e-09	ENSU00000252744.5	11.29	fp	0
1-AAAAUAAA	STREME-1	9.4e-09	ENSU00000493039.5	11.29	tp	1
1-AAAAUAAA	STREME-1	9.4e-09	ENSU00000347055.3	11.29	tp	1
1-AAAAUAAA	STREME-1	9.4e-09	ENSU00000395003.5	11.29	tp	1
1-AAAAUAAA	STREME-1	9.4e-09	ENSU00000507785.2	11.29	tp	1
1-AAAAUAAA	STREME-1	9.4e-09	ENSU00000415680.6	11.29	fp	1
1-AAAAUAAA	STREME-1	9.4e-09	ENSU00000296632.7	11.29	fp	1
1-AAAAUAAA	STREME-1	9.4e-09	ENSU00000607574.1	10.93	tp	0
1-AAAAUAAA	STREME-1	9.4e-09	ENSU00000328850.7	10.93	tp	0
1-AAAAUAAA	STREME-1	9.4e-09	ENSU00000392872.7	10.93	tp	0
1-AAAAUAAA	STREME-1	9.4e-09	ENSU00000303921.2	10.93	tp	0
1-AAAAUAAA	STREME-1	9.4e-09	ENSU00000356698.8	10.93	tp	0
1-AAAAUAAA	STREME-1	9.4e-09	ENSU00000451882.2	10.93	tp	0
1-AAAAUAAA	STREME-1	9.4e-09	ENSU00000331238.6	10.93	tp	0
1-AAAAUAAA	STREME-1	9.4e-09	ENSU00000360011.5	10.93	tp	0
1-AAAAUAAA	STREME-1	9.4e-09	ENSU00000274605.5	10.93	tp	0
1-AAAAUAAA	STREME-1	9.4e-09	ENSU00000425042.6	10.93	tp	0
1-AAAAUAAA	STREME-1	9.4e-09	ENSU00000313669.11	10.93	tp	0
1-AAAAUAAA	STREME-1	9.4e-09	ENSU00000252506.10	10.93	tp	0
1-AAAAUAAA	STREME-1	9.4e-09	ENSU00000212015.10	10.93	tp	0
1-AAAAUAAA	STREME-1	9.4e-09	ENSU00000374259.7	10.93	tp	0
1-AAAAUAAA	STREME-1	9.4e-09	ENSU00000371818.8	10.93	tp	0
1-AAAAUAAA	STREME-1	9.4e-09	ENSU00000425478.6	10.93	tp	0
1-AAAAUAAA	STREME-1	9.4e-09	ENSU00000226247.2	10.93	tp	0
1-AAAAUAAA	STREME-1	9.4e-09	ENSU00000261405.9	10.93	tp	0
1-AAAAUAAA	STREME-1	9.4e-09	ENSU00000222329.8	10.93	tp	0
1-AAAAUAAA	STREME-1	9.4e-09	ENSU00000295321.8	10.93	tp	0
1-AAAAUAAA	STREME-1	9.4e-09	ENSU00000304449.5	10.93	tp	0
1-AAAAUAAA	STREME-1	9.4e-09	ENSU00000548676.5	10.93	tp	0
1-AAAAUAAA	STREME-1	9.4e-09	ENSU00000264596.3	10.93	tp	0
1-AAAAUAAA	STREME-1	9.4e-09	ENSU00000295156.8	10.93	tp	0
1-AAAAUAAA	STREME-1	9.4e-09	ENSU00000538992.3	10.93	tp	0
1-AAAAUAAA	STREME-1	9.4e-09	ENSU00000262198.8	10.93	tp	0
1-AAAAUAAA	STREME-1	9.4e-09	ENSU00000369702.4	10.93	tp	0
1-AAAAUAAA	STREME-1	9.4e-09	ENSU00000567039.1	10.93	tp	0
1-AAAAUAAA	STREME-1	9.4e-09	ENSU00000359534.3	10.93	tp	0
1-AAAAUAAA	STREME-1	9.4e-09	ENSU00000377026.4	10.93	tp	0
1-AAAAUAAA	STREME-1	9.4e-09	ENSU00000611312.1	10.93	tp	0
1-AAAAUAAA	STREME-1	9.4e-09	ENSU00000332395.6	10.93	tp	0
1-AAAAUAAA	STREME-1	9.4e-09	ENSU00000310512.3	10.93	tp	0
1-AAAAUAAA	STREME-1	9.4e-09	ENSU00000368851.9	10.93	tp	0
1-AAAAUAAA	STREME-1	9.4e-09	ENSU00000304060.9	10.93	tp	0
1-AAAAUAAA	STREME-1	9.4e-09	ENSU00000558569.1	10.93	tp	0
1-AAAAUAAA	STREME-1	9.4e-09	ENSU00000367808.7	10.93	fp	0
1-AAAAUAAA	STREME-1	9.4e-09	ENSU00000342697.4	10.93	fp	0
1-AAAAUAAA	STREME-1	9.4e-09	ENSU00000335350.10	10.93	fp	0
1-AAAAUAAA	STREME-1	9.4e-09	ENSU00000373872.8	10.93	fp	0
1-AAAAUAAA	STREME-1	9.4e-09	ENSU00000361976.6	10.93	fp	0
1-AAAAUAAA	STREME-1	9.4e-09	ENSU00000301998.4	10.93	fp	0
1-AAAAUAAA	STREME-1	9.4e-09	ENSU00000319357.5	10.93	fp	0
1-AAAAUAAA	STREME-1	9.4e-09	ENSU00000324907.13	10.93	fp	0
1-AAAAUAAA	STREME-1	9.4e-09	ENSU00000278550.11	10.93	fp	0
1-AAAAUAAA	STREME-1	9.4e-09	ENSU00000614342.1	10.93	fp	0
1-AAAAUAAA	STREME-1	9.4e-09	ENSU00000340258.9	10.93	fp	0
1-AAAAUAAA	STREME-1	9.4e-09	ENSU00000367595.3	10.93	fp	0
1-AAAAUAAA	STREME-1	9.4e-09	ENSU00000238789.9	10.93	fp	0
1-AAAAUAAA	STREME-1	9.4e-09	ENSU00000361507.4	10.93	tp	1
1-AAAAUAAA	STREME-1	9.4e-09	ENSU00000270451.5	10.93	tp	1
1-AAAAUAAA	STREME-1	9.4e-09	ENSU00000326427.10	10.93	tp	1
1-AAAAUAAA	STREME-1	9.4e-09	ENSU00000225688.3	10.93	tp	1
1-AAAAUAAA	STREME-1	9.4e-09	ENSU00000532695.5	10.93	fp	1
1-AAAAUAAA	STREME-1	9.4e-09	ENSU00000415680.6	10.91	tp	0
1-AAAAUAAA	STREME-1	9.4e-09	ENSU00000434935.6	10.91	tp	0
1-AAAAUAAA	STREME-1	9.4e-09	ENSU00000512158.5	10.91	tp	0
1-AAAAUAAA	STREME-1	9.4e-09	ENSU00000260526.10	10.91	tp	0
1-AAAAUAAA	STREME-1	9.4e-09	ENSU00000515291.1	10.91	tp	0
1-AAAAUAAA	STREME-1	9.4e-09	ENSU00000317506.7	10.91	tp	0
1-AAAAUAAA	STREME-1	9.4e-09	ENSU00000371385.7	10.91	tp	0
1-AAAAUAAA	STREME-1	9.4e-09	ENSU00000389032.7	10.91	tp	0
1-AAAAUAAA	STREME-1	9.4e-09	ENSU00000551659.5	10.91	tp	0
1-AAAAUAAA	STREME-1	9.4e-09	ENSU00000247207.6	10.91	tp	0
1-AAAAUAAA	STREME-1	9.4e-09	ENSU00000262713.6	10.91	tp	0
1-AAAAUAAA	STREME-1	9.4e-09	ENSU00000428502.6	10.91	tp	0
1-AAAAUAAA	STREME-1	9.4e-09	ENSU00000367188.4	10.91	tp	0
1-AAAAUAAA	STREME-1	9.4e-09	ENSU00000310954.6	10.91	tp	0
1-AAAAUAAA	STREME-1	9.4e-09	ENSU00000311177.6	10.91	tp	0
1-AAAAUAAA	STREME-1	9.4e-09	ENSU00000372771.4	10.91	tp	0
1-AAAAUAAA	STREME-1	9.4e-09	ENSU00000368285.7	10.91	tp	0
1-AAAAUAAA	STREME-1	9.4e-09	ENSU00000252032.9	10.91	tp	0
1-AAAAUAAA	STREME-1	9.4e-09	ENSU00000375759.7	10.91	tp	0
1-AAAAUAAA	STREME-1	9.4e-09	ENSU00000263388.6	10.91	tp	0
1-AAAAUAAA	STREME-1	9.4e-09	ENSU00000420613.6	10.91	tp	0
1-AAAAUAAA	STREME-1	9.4e-09	ENSU00000343575.10	10.91	tp	0
1-AAAAUAAA	STREME-1	9.4e-09	ENSU00000374810.7	10.91	tp	0
1-AAAAUAAA	STREME-1	9.4e-09	ENSU00000354300.4	10.91	fp	0
1-AAAAUAAA	STREME-1	9.4e-09	ENSU00000323669.9	10.91	fp	0
1-AAAAUAAA	STREME-1	9.4e-09	ENSU00000369287.7	10.91	fp	0
1-AAAAUAAA	STREME-1	9.4e-09	ENSU00000514176.5	10.91	fp	0
1-AAAAUAAA	STREME-1	9.4e-09	ENSU00000369458.7	10.91	fp	0
1-AAAAUAAA	STREME-1	9.4e-09	ENSU00000300403.10	10.91	fp	0
1-AAAAUAAA	STREME-1	9.4e-09	ENSU00000230461.10	10.91	fp	0
1-AAAAUAAA	STREME-1	9.4e-09	ENSU00000239223.3	10.91	fp	0
1-AAAAUAAA	STREME-1	9.4e-09	ENSU00000244745.3	10.91	fp	0
1-AAAAUAAA	STREME-1	9.4e-09	ENSU00000350082.9	10.91	fp	0
1-AAAAUAAA	STREME-1	9.4e-09	ENSU00000367463.4	10.91	fp	0
1-AAAAUAAA	STREME-1	9.4e-09	ENSU00000497571.5	10.91	fp	0
1-AAAAUAAA	STREME-1	9.4e-09	ENSU00000328111.6	10.91	fp	0
1-AAAAUAAA	STREME-1	9.4e-09	ENSU00000307068.4	10.91	fp	0
1-AAAAUAAA	STREME-1	9.4e-09	ENSU00000252744.5	10.91	tp	1
1-AAAAUAAA	STREME-1	9.4e-09	ENSU00000332783.11	10.91	tp	1
1-AAAAUAAA	STREME-1	9.4e-09	ENSU00000211122.3	10.91	fp	1
1-AAAAUAAA	STREME-1	9.4e-09	ENSU00000389032.7	10.91	fp	1
1-AAAAUAAA	STREME-1	9.4e-09	ENSU00000359606.3	10.91	fp	1
1-AAAAUAAA	STREME-1	9.4e-09	ENSU00000369042.5	10.37	tp	0
1-AAAAUAAA	STREME-1	9.4e-09	ENSU00000636239.1	10.37	tp	0
1-AAAAUAAA	STREME-1	9.4e-09	ENSU00000457137.6	10.37	tp	0
1-AAAAUAAA	STREME-1	9.4e-09	ENSU00000407464.6	10.37	tp	0
1-AAAAUAAA	STREME-1	9.4e-09	ENSU00000519947.1	10.37	tp	0
1-AAAAUAAA	STREME-1	9.4e-09	ENSU00000262293.8	10.37	tp	0
1-AAAAUAAA	STREME-1	9.4e-09	ENSU00000378700.7	10.37	tp	0
1-AAAAUAAA	STREME-1	9.4e-09	ENSU00000375256.4	10.37	tp	0
1-AAAAUAAA	STREME-1	9.4e-09	ENSU00000531066.5	10.37	tp	0
1-AAAAUAAA	STREME-1	9.4e-09	ENSU00000421804.6	10.37	tp	0
1-AAAAUAAA	STREME-1	9.4e-09	ENSU00000349015.7	10.37	tp	0
1-AAAAUAAA	STREME-1	9.4e-09	ENSU00000228872.8	10.37	tp	0
1-AAAAUAAA	STREME-1	9.4e-09	ENSU00000488340.5	10.37	tp	0
1-AAAAUAAA	STREME-1	9.4e-09	ENSU00000484210.1	10.37	tp	0
1-AAAAUAAA	STREME-1	9.4e-09	ENSU00000367178.7	10.37	tp	0
1-AAAAUAAA	STREME-1	9.4e-09	ENSU00000262878.4	10.37	tp	0
1-AAAAUAAA	STREME-1	9.4e-09	ENSU00000249883.9	10.37	tp	0
1-AAAAUAAA	STREME-1	9.4e-09	ENSU00000300917.9	10.37	tp	0
1-AAAAUAAA	STREME-1	9.4e-09	ENSU00000282538.9	10.37	tp	0
1-AAAAUAAA	STREME-1	9.4e-09	ENSU00000276594.2	10.37	tp	0
1-AAAAUAAA	STREME-1	9.4e-09	ENSU00000354724.7	10.37	fp	0
1-AAAAUAAA	STREME-1	9.4e-09	ENSU00000412285.6	10.37	fp	0
1-AAAAUAAA	STREME-1	9.4e-09	ENSU00000370314.8	10.37	fp	0
1-AAAAUAAA	STREME-1	9.4e-09	ENSU00000360538.6	10.37	fp	0
1-AAAAUAAA	STREME-1	9.4e-09	ENSU00000406438.4	10.37	fp	0
1-AAAAUAAA	STREME-1	9.4e-09	ENSU00000264027.8	10.37	fp	0
1-AAAAUAAA	STREME-1	9.4e-09	ENSU00000433389.6	10.37	fp	0
1-AAAAUAAA	STREME-1	9.4e-09	ENSU00000341184.6	10.37	fp	0
1-AAAAUAAA	STREME-1	9.4e-09	ENSU00000298767.9	10.37	fp	0
1-AAAAUAAA	STREME-1	9.4e-09	ENSU00000396148.1	10.37	tp	1
1-AAAAUAAA	STREME-1	9.4e-09	ENSU00000539664.2	10.37	tp	1
1-AAAAUAAA	STREME-1	9.4e-09	ENSU00000254803.3	10.37	fp	1
1-AAAAUAAA	STREME-1	9.4e-09	ENSU00000264183.8	9.93	tp	0
1-AAAAUAAA	STREME-1	9.4e-09	ENSU00000243346.9	9.93	tp	0
1-AAAAUAAA	STREME-1	9.4e-09	ENSU00000347934.8	9.93	tp	0
1-AAAAUAAA	STREME-1	9.4e-09	ENSU00000637322.1	9.93	tp	0
1-AAAAUAAA	STREME-1	9.4e-09	ENSU00000392981.6	9.93	tp	0
1-AAAAUAAA	STREME-1	9.4e-09	ENSU00000238647.4	9.93	tp	0
1-AAAAUAAA	STREME-1	9.4e-09	ENSU00000319357.5	9.93	tp	0
1-AAAAUAAA	STREME-1	9.4e-09	ENSU00000237172.11	9.93	tp	0
1-AAAAUAAA	STREME-1	9.4e-09	ENSU00000530181.5	9.93	tp	0
1-AAAAUAAA	STREME-1	9.4e-09	ENSU00000326474.4	9.93	tp	0
1-AAAAUAAA	STREME-1	9.4e-09	ENSU00000381163.7	9.93	tp	0
1-AAAAUAAA	STREME-1	9.4e-09	ENSU00000340258.9	9.93	tp	0
1-AAAAUAAA	STREME-1	9.4e-09	ENSU00000332029.2	9.93	tp	0
1-AAAAUAAA	STREME-1	9.4e-09	ENSU00000398598.7	9.93	tp	0
1-AAAAUAAA	STREME-1	9.4e-09	ENSU00000355898.5	9.93	tp	0
1-AAAAUAAA	STREME-1	9.4e-09	ENSU00000451024.4	9.93	tp	0
1-AAAAUAAA	STREME-1	9.4e-09	ENSU00000396349.3	9.93	tp	0
1-AAAAUAAA	STREME-1	9.4e-09	ENSU00000374884.2	9.93	tp	0
1-AAAAUAAA	STREME-1	9.4e-09	ENSU00000293925.9	9.93	tp	0
1-AAAAUAAA	STREME-1	9.4e-09	ENSU00000282412.8	9.93	tp	0
1-AAAAUAAA	STREME-1	9.4e-09	ENSU00000367350.4	9.93	fp	0
1-AAAAUAAA	STREME-1	9.4e-09	ENSU00000273261.7	9.93	fp	0
1-AAAAUAAA	STREME-1	9.4e-09	ENSU00000452400.6	9.93	fp	0
1-AAAAUAAA	STREME-1	9.4e-09	ENSU00000260731.4	9.93	fp	0
1-AAAAUAAA	STREME-1	9.4e-09	ENSU00000360911.7	9.93	fp	0
1-AAAAUAAA	STREME-1	9.4e-09	ENSU00000371826.3	9.93	fp	0
1-AAAAUAAA	STREME-1	9.4e-09	ENSU00000316334.4	9.93	fp	0
1-AAAAUAAA	STREME-1	9.4e-09	ENSU00000626021.2	9.93	fp	0
1-AAAAUAAA	STREME-1	9.4e-09	ENSU00000538427.5	9.93	fp	0
1-AAAAUAAA	STREME-1	9.4e-09	ENSU00000379446.9	9.93	fp	0
1-AAAAUAAA	STREME-1	9.4e-09	ENSU00000487257.1	9.93	fp	0
1-AAAAUAAA	STREME-1	9.4e-09	ENSU00000639893.1	9.93	fp	0
1-AAAAUAAA	STREME-1	9.4e-09	ENSU00000507152.5	9.93	fp	0
1-AAAAUAAA	STREME-1	9.4e-09	ENSU00000371485.7	9.93	fp	0
1-AAAAUAAA	STREME-1	9.4e-09	ENSU00000367409.8	9.93	tp	1
1-AAAAUAAA	STREME-1	9.4e-09	ENSU00000254853.9	9.86	tp	0
1-AAAAUAAA	STREME-1	9.4e-09	ENSU00000503952.5	9.86	tp	0
1-AAAAUAAA	STREME-1	9.4e-09	ENSU00000297404.1	9.86	tp	0
1-AAAAUAAA	STREME-1	9.4e-09	ENSU00000271452.7	9.86	tp	0
1-AAAAUAAA	STREME-1	9.4e-09	ENSU00000357799.8	9.86	tp	0
1-AAAAUAAA	STREME-1	9.4e-09	ENSU00000416165.5	9.86	fp	0
1-AAAAUAAA	STREME-1	9.4e-09	ENSU00000392403.7	9.86	fp	0
1-AAAAUAAA	STREME-1	9.4e-09	ENSU00000395097.6	9.86	fp	0
1-AAAAUAAA	STREME-1	9.4e-09	ENSU00000548676.5	9.86	fp	0
1-AAAAUAAA	STREME-1	9.4e-09	ENSU00000367467.7	9.86	fp	0
1-AAAAUAAA	STREME-1	9.4e-09	ENSU00000542583.6	9.86	fp	0
1-AAAAUAAA	STREME-1	9.4e-09	ENSU00000408954.7	9.86	fp	0
1-AAAAUAAA	STREME-1	9.4e-09	ENSU00000216361.8	9.86	fp	0
1-AAAAUAAA	STREME-1	9.4e-09	ENSU00000536315.6	9.86	fp	0
1-AAAAUAAA	STREME-1	9.4e-09	ENSU00000577716.5	9.86	tp	1
1-AAAAUAAA	STREME-1	9.4e-09	ENSU00000548311.5	9.86	fp	1
1-AAAAUAAA	STREME-1	9.4e-09	ENSU00000256495.3	9.86	fp	1
1-AAAAUAAA	STREME-1	9.4e-09	ENSU00000372690.7	9.79	tp	0
1-AAAAUAAA	STREME-1	9.4e-09	ENSU00000258411.7	9.79	tp	0
1-AAAAUAAA	STREME-1	9.4e-09	ENSU00000304543.9	9.79	tp	0
1-AAAAUAAA	STREME-1	9.4e-09	ENSU00000433307.2	9.79	tp	0
1-AAAAUAAA	STREME-1	9.4e-09	ENSU00000324907.13	9.79	tp	0
1-AAAAUAAA	STREME-1	9.4e-09	ENSU00000239223.3	9.79	tp	0
1-AAAAUAAA	STREME-1	9.4e-09	ENSU00000434704.2	9.79	tp	0
1-AAAAUAAA	STREME-1	9.4e-09	ENSU00000422113.6	9.79	tp	0
1-AAAAUAAA	STREME-1	9.4e-09	ENSU00000257905.12	9.79	tp	0
1-AAAAUAAA	STREME-1	9.4e-09	ENSU00000256495.3	9.79	tp	0
1-AAAAUAAA	STREME-1	9.4e-09	ENSU00000557057.5	9.79	tp	0
1-AAAAUAAA	STREME-1	9.4e-09	ENSU00000252936.7	9.79	tp	0
1-AAAAUAAA	STREME-1	9.4e-09	ENSU00000307750.4	9.79	fp	0
1-AAAAUAAA	STREME-1	9.4e-09	ENSU00000272771.9	9.79	fp	0
1-AAAAUAAA	STREME-1	9.4e-09	ENSU00000265717.4	9.79	fp	0
1-AAAAUAAA	STREME-1	9.4e-09	ENSU00000295156.8	9.79	fp	0
1-AAAAUAAA	STREME-1	9.4e-09	ENSU00000284637.13	9.79	fp	0
1-AAAAUAAA	STREME-1	9.4e-09	ENSU00000628542.2	9.79	fp	0
1-AAAAUAAA	STREME-1	9.4e-09	ENSU00000258886.12	9.79	fp	0
1-AAAAUAAA	STREME-1	9.4e-09	ENSU00000357799.8	9.79	fp	0
1-AAAAUAAA	STREME-1	9.4e-09	ENSU00000317506.7	9.79	fp	0
1-AAAAUAAA	STREME-1	9.4e-09	ENSU00000335793.3	9.79	fp	0
1-AAAAUAAA	STREME-1	9.4e-09	ENSU00000374672.4	9.79	fp	0
1-AAAAUAAA	STREME-1	9.4e-09	ENSU00000380003.7	9.79	fp	0
1-AAAAUAAA	STREME-1	9.4e-09	ENSU00000437051.5	9.79	fp	0
1-AAAAUAAA	STREME-1	9.4e-09	ENSU00000328046.8	9.79	fp	0
1-AAAAUAAA	STREME-1	9.4e-09	ENSU00000307078.9	9.79	tp	1
1-AAAAUAAA	STREME-1	9.4e-09	ENSU00000247291.7	9.32	tp	0
1-AAAAUAAA	STREME-1	9.4e-09	ENSU00000348721.3	9.32	tp	0
1-AAAAUAAA	STREME-1	9.4e-09	ENSU00000245663.8	9.32	tp	0
1-AAAAUAAA	STREME-1	9.4e-09	ENSU00000265113.8	9.32	tp	0
1-AAAAUAAA	STREME-1	9.4e-09	ENSU00000520439.1	9.32	tp	0
1-AAAAUAAA	STREME-1	9.4e-09	ENSU00000367772.8	9.32	tp	0
1-AAAAUAAA	STREME-1	9.4e-09	ENSU00000582322.1	9.32	tp	0
1-AAAAUAAA	STREME-1	9.4e-09	ENSU00000340160.7	9.32	tp	0
1-AAAAUAAA	STREME-1	9.4e-09	ENSU00000262741.9	9.32	tp	0
1-AAAAUAAA	STREME-1	9.4e-09	ENSU00000425478.6	9.32	fp	0
1-AAAAUAAA	STREME-1	9.4e-09	ENSU00000358022.4	9.32	fp	0
1-AAAAUAAA	STREME-1	9.4e-09	ENSU00000377648.4	9.32	fp	0
1-AAAAUAAA	STREME-1	9.4e-09	ENSU00000244051.2	9.32	fp	0
1-AAAAUAAA	STREME-1	9.4e-09	ENSU00000327876.4	9.32	fp	0
1-AAAAUAAA	STREME-1	9.4e-09	ENSU00000347359.3	9.32	fp	0
1-AAAAUAAA	STREME-1	9.4e-09	ENSU00000519947.1	9.32	fp	0
1-AAAAUAAA	STREME-1	9.4e-09	ENSU00000347055.3	9.32	fp	0
1-AAAAUAAA	STREME-1	9.4e-09	ENSU00000366934.3	9.32	fp	0
1-AAAAUAAA	STREME-1	9.4e-09	ENSU00000502646.1	9.32	fp	0
1-AAAAUAAA	STREME-1	9.4e-09	ENSU00000360160.8	9.32	fp	0
1-AAAAUAAA	STREME-1	9.4e-09	ENSU00000355295.4	9.3	tp	0
1-AAAAUAAA	STREME-1	9.4e-09	ENSU00000262102.10	9.3	tp	0
1-AAAAUAAA	STREME-1	9.4e-09	ENSU00000005286.8	9.3	tp	0
1-AAAAUAAA	STREME-1	9.4e-09	ENSU00000216294.4	9.3	tp	0
1-AAAAUAAA	STREME-1	9.4e-09	ENSU00000514176.5	9.3	tp	0
1-AAAAUAAA	STREME-1	9.4e-09	ENSU00000531818.5	9.3	tp	0
1-AAAAUAAA	STREME-1	9.4e-09	ENSU00000513834.5	9.3	tp	0
1-AAAAUAAA	STREME-1	9.4e-09	ENSU00000332810.3	9.3	tp	0
1-AAAAUAAA	STREME-1	9.4e-09	ENSU00000263925.7	9.3	tp	0
1-AAAAUAAA	STREME-1	9.4e-09	ENSU00000380026.7	9.3	tp	0
1-AAAAUAAA	STREME-1	9.4e-09	ENSU00000361157.10	9.3	tp	0
1-AAAAUAAA	STREME-1	9.4e-09	ENSU00000321356.8	9.3	tp	0
1-AAAAUAAA	STREME-1	9.4e-09	ENSU00000252998.1	9.3	tp	0
1-AAAAUAAA	STREME-1	9.4e-09	ENSU00000249005.2	9.3	tp	0
1-AAAAUAAA	STREME-1	9.4e-09	ENSU00000399100.6	9.3	tp	0
1-AAAAUAAA	STREME-1	9.4e-09	ENSU00000264027.8	9.3	tp	0
1-AAAAUAAA	STREME-1	9.4e-09	ENSU00000567328.5	9.3	tp	0
1-AAAAUAAA	STREME-1	9.4e-09	ENSU00000418460.2	9.3	tp	0
1-AAAAUAAA	STREME-1	9.4e-09	ENSU00000348761.2	9.3	tp	0
1-AAAAUAAA	STREME-1	9.4e-09	ENSU00000263979.7	9.3	tp	0
1-AAAAUAAA	STREME-1	9.4e-09	ENSU00000371222.3	9.3	fp	0
1-AAAAUAAA	STREME-1	9.4e-09	ENSU00000370035.7	9.3	fp	0
1-AAAAUAAA	STREME-1	9.4e-09	ENSU00000347934.8	9.3	fp	0
1-AAAAUAAA	STREME-1	9.4e-09	ENSU00000308731.7	9.3	fp	0
1-AAAAUAAA	STREME-1	9.4e-09	ENSU00000432493.5	9.3	fp	0
1-AAAAUAAA	STREME-1	9.4e-09	ENSU00000262878.4	9.3	fp	0
1-AAAAUAAA	STREME-1	9.4e-09	ENSU00000465798.2	9.3	fp	0
1-AAAAUAAA	STREME-1	9.4e-09	ENSU00000377482.9	9.3	fp	0
1-AAAAUAAA	STREME-1	9.4e-09	ENSU00000271452.7	9.3	fp	0
1-AAAAUAAA	STREME-1	9.4e-09	ENSU00000507785.2	9.3	fp	0
1-AAAAUAAA	STREME-1	9.4e-09	ENSU00000428502.6	9.3	fp	0
1-AAAAUAAA	STREME-1	9.4e-09	ENSU00000439174.6	9.3	fp	0
1-AAAAUAAA	STREME-1	9.4e-09	ENSU00000321870.2	9.3	fp	0
1-AAAAUAAA	STREME-1	9.4e-09	ENSU00000369702.4	9.3	fp	0
1-AAAAUAAA	STREME-1	9.4e-09	ENSU00000408965.3	9.3	tp	1
1-AAAAUAAA	STREME-1	9.4e-09	ENSU00000452839.5	9.3	fp	1
1-AAAAUAAA	STREME-1	9.4e-09	ENSU00000382592.4	9.3	fp	1
1-AAAAUAAA	STREME-1	9.4e-09	ENSU00000347587.7	9.27	tp	0
1-AAAAUAAA	STREME-1	9.4e-09	ENSU00000316519.10	9.27	tp	0
1-AAAAUAAA	STREME-1	9.4e-09	ENSU00000323544.4	9.27	tp	0
1-AAAAUAAA	STREME-1	9.4e-09	ENSU00000436941.1	9.27	tp	0
1-AAAAUAAA	STREME-1	9.4e-09	ENSU00000426955.6	9.27	tp	0
1-AAAAUAAA	STREME-1	9.4e-09	ENSU00000538562.5	9.27	tp	0
1-AAAAUAAA	STREME-1	9.4e-09	ENSU00000447388.7	9.27	tp	0
1-AAAAUAAA	STREME-1	9.4e-09	ENSU00000496902.6	9.27	tp	0
1-AAAAUAAA	STREME-1	9.4e-09	ENSU00000361368.6	9.27	tp	0
1-AAAAUAAA	STREME-1	9.4e-09	ENSU00000397354.7	9.27	tp	0
1-AAAAUAAA	STREME-1	9.4e-09	ENSU00000259241.6	9.27	fp	0
1-AAAAUAAA	STREME-1	9.4e-09	ENSU00000306467.9	9.27	fp	0
1-AAAAUAAA	STREME-1	9.4e-09	ENSU00000510305.5	9.27	fp	0
1-AAAAUAAA	STREME-1	9.4e-09	ENSU00000269209.6	9.27	fp	0
1-AAAAUAAA	STREME-1	9.4e-09	ENSU00000456315.6	9.27	fp	0
1-AAAAUAAA	STREME-1	9.4e-09	ENSU00000357248.8	9.27	fp	0
1-AAAAUAAA	STREME-1	9.4e-09	ENSU00000281043.3	9.27	fp	0
1-AAAAUAAA	STREME-1	9.4e-09	ENSU00000159087.6	9.27	tp	1
1-AAAAUAAA	STREME-1	9.4e-09	ENSU00000531818.5	9.27	fp	1
1-AAAAUAAA	STREME-1	9.4e-09	ENSU00000239906.9	9.27	fp	1
1-AAAAUAAA	STREME-1	9.4e-09	ENSU00000399300.6	9.27	fp	1
1-AAAAUAAA	STREME-1	9.4e-09	ENSU00000328111.6	9.25	tp	0
1-AAAAUAAA	STREME-1	9.4e-09	ENSU00000309784.8	9.25	tp	0
1-AAAAUAAA	STREME-1	9.4e-09	ENSU00000317501.7	9.25	tp	0
1-AAAAUAAA	STREME-1	9.4e-09	ENSU00000538562.5	9.25	tp	0
1-AAAAUAAA	STREME-1	9.4e-09	ENSU00000493039.5	9.25	tp	0
1-AAAAUAAA	STREME-1	9.4e-09	ENSU00000557386.5	9.25	tp	0
1-AAAAUAAA	STREME-1	9.4e-09	ENSU00000333538.9	9.25	tp	0
1-AAAAUAAA	STREME-1	9.4e-09	ENSU00000383794.6	9.25	tp	0
1-AAAAUAAA	STREME-1	9.4e-09	ENSU00000321612.7	9.25	tp	0
1-AAAAUAAA	STREME-1	9.4e-09	ENSU00000304056.8	9.25	fp	0
1-AAAAUAAA	STREME-1	9.4e-09	ENSU00000421804.6	9.25	fp	0
1-AAAAUAAA	STREME-1	9.4e-09	ENSU00000366645.1	9.25	fp	0
1-AAAAUAAA	STREME-1	9.4e-09	ENSU00000283946.7	9.25	fp	0
1-AAAAUAAA	STREME-1	9.4e-09	ENSU00000297404.1	9.25	fp	0
1-AAAAUAAA	STREME-1	9.4e-09	ENSU00000606230.2	9.25	fp	0
1-AAAAUAAA	STREME-1	9.4e-09	ENSU00000264183.8	9.25	fp	0
1-AAAAUAAA	STREME-1	9.4e-09	ENSU00000257787.5	9.25	fp	0
1-AAAAUAAA	STREME-1	9.4e-09	ENSU00000375077.4	9.25	fp	0
1-AAAAUAAA	STREME-1	9.4e-09	ENSU00000454909.6	9.25	fp	0
1-AAAAUAAA	STREME-1	9.4e-09	ENSU00000340253.9	9.25	fp	0
1-AAAAUAAA	STREME-1	9.4e-09	ENSU00000262395.9	9.25	fp	0
1-AAAAUAAA	STREME-1	9.4e-09	ENSU00000371818.8	9.25	fp	1
1-AAAAUAAA	STREME-1	9.4e-09	ENSU00000321560.3	9.19	tp	0
1-AAAAUAAA	STREME-1	9.4e-09	ENSU00000579665.1	9.19	tp	0
1-AAAAUAAA	STREME-1	9.4e-09	ENSU00000353383.5	9.19	tp	0
1-AAAAUAAA	STREME-1	9.4e-09	ENSU00000376767.7	9.19	tp	0
1-AAAAUAAA	STREME-1	9.4e-09	ENSU00000335793.3	9.19	tp	0
1-AAAAUAAA	STREME-1	9.4e-09	ENSU00000617887.4	9.19	fp	0
1-AAAAUAAA	STREME-1	9.4e-09	ENSU00000366812.5	9.19	fp	1
1-AAAAUAAA	STREME-1	9.4e-09	ENSU00000290354.5	9.02	tp	0
1-AAAAUAAA	STREME-1	9.4e-09	ENSU00000337975.5	9.02	tp	0
1-AAAAUAAA	STREME-1	9.4e-09	ENSU00000389463.8	9.02	tp	0
1-AAAAUAAA	STREME-1	9.4e-09	ENSU00000381482.7	9.02	tp	0
1-AAAAUAAA	STREME-1	9.4e-09	ENSU00000393382.7	9.02	tp	0
1-AAAAUAAA	STREME-1	9.4e-09	ENSU00000325926.3	9.02	tp	0
1-AAAAUAAA	STREME-1	9.4e-09	ENSU00000397625.8	9.02	tp	0
1-AAAAUAAA	STREME-1	9.4e-09	ENSU00000371627.4	9.02	tp	0
1-AAAAUAAA	STREME-1	9.4e-09	ENSU00000352433.9	9.02	tp	0
1-AAAAUAAA	STREME-1	9.4e-09	ENSU00000529430.1	9.02	tp	0
1-AAAAUAAA	STREME-1	9.4e-09	ENSU00000361226.7	9.02	tp	0
1-AAAAUAAA	STREME-1	9.4e-09	ENSU00000426954.6	9.02	tp	0
1-AAAAUAAA	STREME-1	9.4e-09	ENSU00000276014.11	9.02	tp	0
1-AAAAUAAA	STREME-1	9.4e-09	ENSU00000278849.4	9.02	tp	0
1-AAAAUAAA	STREME-1	9.4e-09	ENSU00000361170.6	9.02	tp	0
1-AAAAUAAA	STREME-1	9.4e-09	ENSU00000273261.7	9.02	tp	0
1-AAAAUAAA	STREME-1	9.4e-09	ENSU00000254803.3	9.02	tp	0
1-AAAAUAAA	STREME-1	9.4e-09	ENSU00000395833.7	9.02	tp	0
1-AAAAUAAA	STREME-1	9.4e-09	ENSU00000437051.5	9.02	tp	0
1-AAAAUAAA	STREME-1	9.4e-09	ENSU00000367264.6	9.02	tp	0
1-AAAAUAAA	STREME-1	9.4e-09	ENSU00000262395.9	9.02	tp	0
1-AAAAUAAA	STREME-1	9.4e-09	ENSU00000546276.5	9.02	tp	0
1-AAAAUAAA	STREME-1	9.4e-09	ENSU00000376509.4	9.02	tp	0
1-AAAAUAAA	STREME-1	9.4e-09	ENSU00000610153.1	9.02	tp	0
1-AAAAUAAA	STREME-1	9.4e-09	ENSU00000342016.7	9.02	tp	0
1-AAAAUAAA	STREME-1	9.4e-09	ENSU00000267853.9	9.02	tp	0
1-AAAAUAAA	STREME-1	9.4e-09	ENSU00000399804.5	9.02	tp	0
1-AAAAUAAA	STREME-1	9.4e-09	ENSU00000589378.5	9.02	tp	0
1-AAAAUAAA	STREME-1	9.4e-09	ENSU00000241393.3	9.02	tp	0
1-AAAAUAAA	STREME-1	9.4e-09	ENSU00000370339.7	9.02	tp	0
1-AAAAUAAA	STREME-1	9.4e-09	ENSU00000404625.5	9.02	fp	0
1-AAAAUAAA	STREME-1	9.4e-09	ENSU00000443185.6	9.02	fp	0
1-AAAAUAAA	STREME-1	9.4e-09	ENSU00000563137.6	9.02	fp	0
1-AAAAUAAA	STREME-1	9.4e-09	ENSU00000394894.7	9.02	fp	0
1-AAAAUAAA	STREME-1	9.4e-09	ENSU00000296181.8	9.02	fp	0
1-AAAAUAAA	STREME-1	9.4e-09	ENSU00000263181.6	9.02	fp	0
1-AAAAUAAA	STREME-1	9.4e-09	ENSU00000396349.3	9.02	fp	0
1-AAAAUAAA	STREME-1	9.4e-09	ENSU00000453270.2	9.02	fp	0
1-AAAAUAAA	STREME-1	9.4e-09	ENSU00000340684.10	9.02	fp	0
1-AAAAUAAA	STREME-1	9.4e-09	ENSU00000299824.5	9.02	fp	0
1-AAAAUAAA	STREME-1	9.4e-09	ENSU00000368192.8	9.02	fp	0
1-AAAAUAAA	STREME-1	9.4e-09	ENSU00000254260.7	9.02	fp	0
1-AAAAUAAA	STREME-1	9.4e-09	ENSU00000303052.12	9.02	fp	0
1-AAAAUAAA	STREME-1	9.4e-09	ENSU00000303921.2	9.02	fp	0
1-AAAAUAAA	STREME-1	9.4e-09	ENSU00000398246.7	9.02	fp	0
1-AAAAUAAA	STREME-1	9.4e-09	ENSU00000367559.7	9.02	tp	1
1-AAAAUAAA	STREME-1	9.4e-09	ENSU00000507499.5	9.02	tp	1
1-AAAAUAAA	STREME-1	9.4e-09	ENSU00000164133.6	9.02	tp	1
1-AAAAUAAA	STREME-1	9.4e-09	ENSU00000357736.8	8.98	tp	0
1-AAAAUAAA	STREME-1	9.4e-09	ENSU00000216361.8	8.98	tp	0
1-AAAAUAAA	STREME-1	9.4e-09	ENSU00000282561.3	8.98	tp	0
1-AAAAUAAA	STREME-1	9.4e-09	ENSU00000439696.2	8.98	tp	0
1-AAAAUAAA	STREME-1	9.4e-09	ENSU00000430325.6	8.98	tp	0
1-AAAAUAAA	STREME-1	9.4e-09	ENSU00000377674.8	8.98	tp	0
1-AAAAUAAA	STREME-1	9.4e-09	ENSU00000359980.5	8.98	tp	0
1-AAAAUAAA	STREME-1	9.4e-09	ENSU00000287590.5	8.98	tp	0
1-AAAAUAAA	STREME-1	9.4e-09	ENSU00000404643.5	8.98	tp	0
1-AAAAUAAA	STREME-1	9.4e-09	ENSU00000269209.6	8.98	tp	0
1-AAAAUAAA	STREME-1	9.4e-09	ENSU00000563137.6	8.98	tp	0
1-AAAAUAAA	STREME-1	9.4e-09	ENSU00000373812.7	8.98	tp	0
1-AAAAUAAA	STREME-1	9.4e-09	ENSU00000281282.5	8.98	tp	0
1-AAAAUAAA	STREME-1	9.4e-09	ENSU00000406895.3	8.98	tp	0
1-AAAAUAAA	STREME-1	9.4e-09	ENSU00000342483.5	8.98	tp	0
1-AAAAUAAA	STREME-1	9.4e-09	ENSU00000332512.7	8.98	tp	0
1-AAAAUAAA	STREME-1	9.4e-09	ENSU00000524189.5	8.98	tp	0
1-AAAAUAAA	STREME-1	9.4e-09	ENSU00000314393.5	8.98	tp	0
1-AAAAUAAA	STREME-1	9.4e-09	ENSU00000302165.4	8.98	tp	0
1-AAAAUAAA	STREME-1	9.4e-09	ENSU00000233948.3	8.98	tp	0
1-AAAAUAAA	STREME-1	9.4e-09	ENSU00000313288.8	8.98	tp	0
1-AAAAUAAA	STREME-1	9.4e-09	ENSU00000325212.10	8.98	tp	0
1-AAAAUAAA	STREME-1	9.4e-09	ENSU00000399496.7	8.98	tp	0
1-AAAAUAAA	STREME-1	9.4e-09	ENSU00000620722.4	8.98	tp	0
1-AAAAUAAA	STREME-1	9.4e-09	ENSU00000298229.6	8.98	tp	0
1-AAAAUAAA	STREME-1	9.4e-09	ENSU00000439096.2	8.98	tp	0
1-AAAAUAAA	STREME-1	9.4e-09	ENSU00000458659.2	8.98	tp	0
1-AAAAUAAA	STREME-1	9.4e-09	ENSU00000368642.4	8.98	tp	0
1-AAAAUAAA	STREME-1	9.4e-09	ENSU00000304477.2	8.98	tp	0
1-AAAAUAAA	STREME-1	9.4e-09	ENSU00000261381.6	8.98	fp	0
1-AAAAUAAA	STREME-1	9.4e-09	ENSU00000379335.7	8.98	fp	0
1-AAAAUAAA	STREME-1	9.4e-09	ENSU00000439326.7	8.98	fp	0
1-AAAAUAAA	STREME-1	9.4e-09	ENSU00000371385.7	8.98	fp	0
1-AAAAUAAA	STREME-1	9.4e-09	ENSU00000369297.1	8.98	fp	0
1-AAAAUAAA	STREME-1	9.4e-09	ENSU00000298573.8	8.98	fp	0
1-AAAAUAAA	STREME-1	9.4e-09	ENSU00000395323.7	8.98	fp	0
1-AAAAUAAA	STREME-1	9.4e-09	ENSU00000530181.5	8.98	fp	0
1-AAAAUAAA	STREME-1	9.4e-09	ENSU00000003084.10	8.98	tp	1
1-AAAAUAAA	STREME-1	9.4e-09	ENSU00000367559.7	8.98	fp	1
#
2-UAUUUUUU	STREME-2	2.2e-08	ENSU00000621533.4	12.75	tp	0
2-UAUUUUUU	STREME-2	2.2e-08	ENSU00000257435.11	12.75	tp	0
2-UAUUUUUU	STREME-2	2.2e-08	ENSU00000369042.5	12.75	tp	0
2-UAUUUUUU	STREME-2	2.2e-08	ENSU00000503952.5	12.75	tp	0
2-UAUUUUUU	STREME-2	2.2e-08	ENSU00000392872.7	12.75	tp	0
2-UAUUUUUU	STREME-2	2.2e-08	ENSU00000341460.5	12.75	tp	0
2-UAUUUUUU	STREME-2	2.2e-08	ENSU00000507152.5	12.75	tp	0
2-UAUUUUUU	STREME-2	2.2e-08	ENSU00000370035.7	12.75	tp	0
2-UAUUUUUU	STREME-2	2.2e-08	ENSU00000366645.1	12.75	tp	0
2-UAUUUUUU	STREME-2	2.2e-08	ENSU00000342697.4	12.75	tp	0
2-UAUUUUUU	STREME-2	2.2e-08	ENSU00000216294.4	12.75	tp	0
2-UAUUUUUU	STREME-2	2.2e-08	ENSU00000261435.10	12.75	tp	0
2-UAUUUUUU	STREME-2	2.2e-08	ENSU00000381482.7	12.75	tp	0
2-UAUUUUUU	STREME-2	2.2e-08	ENSU00000282561.3	12.75	tp	0
2-UAUUUUUU	STREME-2	2.2e-08	ENSU00000239906.9	12.75	tp	0
2-UAUUUUUU	STREME-2	2.2e-08	ENSU00000369940.6	12.75	tp	0
2-UAUUUUUU	STREME-2	2.2e-08	ENSU00000316519.10	12.75	tp	0
2-UAUUUUUU	STREME-2	2.2e-08	ENSU00000343505.9	12.75	tp	0
2-UAUUUUUU	STREME-2	2.2e-08	ENSU00000169298.7	12.75	tp	0
2-UAUUUUUU	STREME-2	2.2e-08	ENSU00000251810.7	12.75	tp	0
2-UAUUUUUU	STREME-2	2.2e-08	ENSU00000361204.8	12.75	tp	0
2-UAUUUUUU	STREME-2	2.2e-08	ENSU00000367294.3	12.75	tp	0
2-UAUUUUUU	STREME-2	2.2e-08	ENSU00000261402.6	12.75	tp	0
2-UAUUUUUU	STREME-2	2.2e-08	ENSU00000263181.6	12.75	tp	0
2-UAUUUUUU	STREME-2	2.2e-08	ENSU00000244745.3	12.75	tp	0
2-UAUUUUUU	STREME-2	2.2e-08	ENSU00000234198.8	12.75	tp	0
2-UAUUUUUU	STREME-2	2.2e-08	ENSU00000399061.3	12.75	tp	0
2-UAUUUUUU	STREME-2	2.2e-08	ENSU00000456315.6	12.75	tp	0
2-UAUUUUUU	STREME-2	2.2e-08	ENSU00000356454.4	12.75	tp	0
2-UAUUUUUU	STREME-2	2.2e-08	ENSU00000316157.7	12.75	tp	0
2-UAUUUUUU	STREME-2	2.2e-08	ENSU00000367467.7	12.75	tp	0
2-UAUUUUUU	STREME-2	2.2e-08	ENSU00000373233.7	12.75	tp	0
2-UAUUUUUU	STREME-2	2.2e-08	ENSU00000260526.10	12.75	tp	0
2-UAUUUUUU	STREME-2	2.2e-08	ENSU00000457137.6	12.75	tp	0
2-UAUUUUUU	STREME-2	2.2e-08	ENSU00000370706.8	12.75	tp	0
2-UAUUUUUU	STREME-2	2.2e-08	ENSU00000407464.6	12.75	tp	0
2-UAUUUUUU	STREME-2	2.2e-08	ENSU00000228515.5	12.75	tp	0
2-UAUUUUUU	STREME-2	2.2e-08	ENSU00000406438.4	12.75	tp	0
2-UAUUUUUU	STREME-2	2.2e-08	ENSU00000392403.7	12.75	tp	0
2-UAUUUUUU	STREME-2	2.2e-08	ENSU00000361762.3	12.75	tp	0
2-UAUUUUUU	STREME-2	2.2e-08	ENSU00000409262.7	12.75	tp	0
2-UAUUUUUU	STREME-2	2.2e-08	ENSU00000377962.7	12.75	tp	0
2-UAUUUUUU	STREME-2	2.2e-08	ENSU00000251808.7	12.75	tp	0
2-UAUUUUUU	STREME-2	2.2e-08	ENSU00000374672.4	12.75	tp	0
2-UAUUUUUU	STREME-2	2.2e-08	ENSU00000221200.8	12.75	tp	0
2-UAUUUUUU	STREME-2	2.2e-08	ENSU00000317506.7	12.75	tp	0
2-UAUUUUUU	STREME-2	2.2e-08	ENSU00000307750.4	12.75	tp	0
2-UAUUUUUU	STREME-2	2.2e-08	ENSU00000245663.8	12.75	tp	0
2-UAUUUUUU	STREME-2	2.2e-08	ENSU00000378700.7	12.75	tp	0
2-UAUUUUUU	STREME-2	2.2e-08	ENSU00000439326.7	12.75	tp	0
2-UAUUUUUU	STREME-2	2.2e-08	ENSU00000473989.7	12.75	tp	0
2-UAUUUUUU	STREME-2	2.2e-08	ENSU00000272928.3	12.75	tp	0
2-UAUUUUUU	STREME-2	2.2e-08	ENSU00000356660.8	12.75	tp	0
2-UAUUUUUU	STREME-2	2.2e-08	ENSU00000617887.4	12.75	tp	0
2-UAUUUUUU	STREME-2	2.2e-08	ENSU00000610895.2	12.75	tp	0
2-UAUUUUUU	STREME-2	2.2e-08	ENSU00000328111.6	12.75	tp	0
2-UAUUUUUU	STREME-2	2.2e-08	ENSU00000372524.4	12.75	tp	0
2-UAUUUUUU	STREME-2	2.2e-08	ENSU00000359039.4	12.75	tp	0
2-UAUUUUUU	STREME-2	2.2e-08	ENSU00000636056.1	12.75	tp	0
2-UAUUUUUU	STREME-2	2.2e-08	ENSU00000368192.8	12.75	tp	0
2-UAUUUUUU	STREME-2	2.2e-08	ENSU00000513834.5	12.75	tp	0
2-UAUUUUUU	STREME-2	2.2e-08	ENSU00000245323.4	12.75	tp	0
2-UAUUUUUU	STREME-2	2.2e-08	ENSU00000316334.4	12.75	tp	0
2-UAUUUUUU	STREME-2	2.2e-08	ENSU00000389032.7	12.75	tp	0
2-UAUUUUUU	STREME-2	2.2e-08	ENSU00000272091.7	12.75	tp	0
2-UAUUUUUU	STREME-2	2.2e-08	ENSU00000330871.3	12.75	tp	0
2-UAUUUUUU	STREME-2	2.2e-08	ENSU00000433307.2	12.75	tp	0
2-UAUUUUUU	STREME-2	2.2e-08	ENSU00000271277.10	12.75	tp	0
2-UAUUUUUU	STREME-2	2.2e-08	ENSU00000263925.7	12.75	tp	0
2-UAUUUUUU	STREME-2	2.2e-08	ENSU00000355957.9	12.75	tp	0
2-UAUUUUUU	STREME-2	2.2e-08	ENSU00000327473.8	12.75	tp	0
2-UAUUUUUU	STREME-2	2.2e-08	ENSU00000499247.2	12.75	tp	0
2-UAUUUUUU	STREME-2	2.2e-08	ENSU00000298767.9	12.75	tp	0
2-UAUUUUUU	STREME-2	2.2e-08	ENSU00000323926.10	12.75	tp	0
2-UAUUUUUU	STREME-2	2.2e-08	ENSU00000551659.5	12.75	tp	0
2-UAUUUUUU	STREME-2	2.2e-08	ENSU00000397786.6	12.75	tp	0
2-UAUUUUUU	STREME-2	2.2e-08	ENSU00000370355.2	12.75	tp	0
2-UAUUUUUU	STREME-2	2.2e-08	ENSU00000372236.8	12.75	tp	0
2-UAUUUUUU	STREME-2	2.2e-08	ENSU00000376112.3	12.75	tp	0
2-UAUUUUUU	STREME-2	2.2e-08	ENSU00000371627.4	12.75	tp	0
2-UAUUUUUU	STREME-2	2.2e-08	ENSU00000418791.5	12.75	tp	0
2-UAUUUUUU	STREME-2	2.2e-08	ENSU00000568954.5	12.75	tp	0
2-UAUUUUUU	STREME-2	2.2e-08	ENSU00000563137.6	12.75	tp	0
2-UAUUUUUU	STREME-2	2.2e-08	ENSU00000378454.7	12.75	tp	0
2-UAUUUUUU	STREME-2	2.2e-08	ENSU00000626021.2	12.75	tp	0
2-UAUUUUUU	STREME-2	2.2e-08	ENSU00000372520.1	12.75	tp	0
2-UAUUUUUU	STREME-2	2.2e-08	ENSU00000532090.2	12.75	tp	0
2-UAUUUUUU	STREME-2	2.2e-08	ENSU00000338121.9	12.75	tp	0
2-UAUUUUUU	STREME-2	2.2e-08	ENSU00000302418.4	12.75	tp	0
2-UAUUUUUU	STREME-2	2.2e-08	ENSU00000260795.6	12.75	tp	0
2-UAUUUUUU	STREME-2	2.2e-08	ENSU00000371356.6	12.75	tp	0
2-UAUUUUUU	STREME-2	2.2e-08	ENSU00000265594.8	12.75	tp	0
2-UAUUUUUU	STREME-2	2.2e-08	ENSU00000572705.1	12.75	tp	0
2-UAUUUUUU	STREME-2	2.2e-08	ENSU00000290551.4	12.75	tp	0
2-UAUUUUUU	STREME-2	2.2e-08	ENSU00000622544.4	12.75	tp	0
2-UAUUUUUU	STREME-2	2.2e-08	ENSU00000297347.7	12.75	tp	0
2-UAUUUUUU	STREME-2	2.2e-08	ENSU00000358912.4	12.75	tp	0
2-UAUUUUUU	STREME-2	2.2e-08	ENSU00000286648.9	12.75	tp	0
2-UAUUUUUU	STREME-2	2.2e-08	ENSU00000281708.8	12.75	tp	0
2-UAUUUUUU	STREME-2	2.2e-08	ENSU00000375077.4	12.75	tp	0
2-UAUUUUUU	STREME-2	2.2e-08	ENSU00000317620.13	12.75	tp	0
2-UAUUUUUU	STREME-2	2.2e-08	ENSU00000228872.8	12.75	tp	0
2-UAUUUUUU	STREME-2	2.2e-08	ENSU00000375436.8	12.75	tp	0
2-UAUUUUUU	STREME-2	2.2e-08	ENSU00000377648.4	12.75	tp	0
2-UAUUUUUU	STREME-2	2.2e-08	ENSU00000230461.10	12.75	tp	0
2-UAUUUUUU	STREME-2	2.2e-08	ENSU00000354300.4	12.75	tp	0
2-UAUUUUUU	STREME-2	2.2e-08	ENSU00000296632.7	12.75	tp	0
2-UAUUUUUU	STREME-2	2.2e-08	ENSU00000268138.11	12.75	tp	0
2-UAUUUUUU	STREME-2	2.2e-08	ENSU00000278849.4	12.75	tp	0
2-UAUUUUUU	STREME-2	2.2e-08	ENSU00000489244.1	12.75	tp	0
2-UAUUUUUU	STREME-2	2.2e-08	ENSU00000308731.7	12.75	tp	0
2-UAUUUUUU	STREME-2	2.2e-08	ENSU00000324907.13	12.75	tp	0
2-UAUUUUUU	STREME-2	2.2e-08	ENSU00000341184.6	12.75	tp	0
2-UAUUUUUU	STREME-2	2.2e-08	ENSU00000360911.7	12.75	tp	0
2-UAUUUUUU	STREME-2	2.2e-08	ENSU00000315367.3	12.75	tp	0
2-UAUUUUUU	STREME-2	2.2e-08	ENSU00000367188.4	12.75	tp	0
2-UAUUUUUU	STREME-2	2.2e-08	ENSU00000340160.7	12.75	tp	0
2-UAUUUUUU	STREME-2	2.2e-08	ENSU00000310954.6	12.75	tp	0
2-UAUUUUUU	STREME-2	2.2e-08	ENSU00000360612.4	12.75	tp	0
2-UAUUUUUU	STREME-2	2.2e-08	ENSU00000520127.5	12.75	tp	0
2-UAUUUUUU	STREME-2	2.2e-08	ENSU00000437519.5	12.75	tp	0
2-UAUUUUUU	STREME-2	2.2e-08	ENSU00000238789.9	12.75	tp	0
2-UAUUUUUU	STREME-2	2.2e-08	ENSU00000418342.5	12.75	tp	0
2-UAUUUUUU	STREME-2	2.2e-08	ENSU00000437051.5	12.75	tp	0
2-UAUUUUUU	STREME-2	2.2e-08	ENSU00000302342.3	12.75	tp	0
2-UAUUUUUU	STREME-2	2.2e-08	ENSU00000284987.5	12.75	tp	0
2-UAUUUUUU	STREME-2	2.2e-08	ENSU00000447388.7	12.75	tp	0
2-UAUUUUUU	STREME-2	2.2e-08	ENSU00000367264.6	12.75	tp	0
2-UAUUUUUU	STREME-2	2.2e-08	ENSU00000262198.8	12.75	tp	0
2-UAUUUUUU	STREME-2	2.2e-08	ENSU00000287598.10	12.75	tp	0
2-UAUUUUUU	STREME-2	2.2e-08	ENSU00000367178.7	12.75	tp	0
2-UAUUUUUU	STREME-2	2.2e-08	ENSU00000228705.6	12.75	tp	0
2-UAUUUUUU	STREME-2	2.2e-08	ENSU00000372771.4	12.75	tp	0
2-UAUUUUUU	STREME-2	2.2e-08	ENSU00000382592.4	12.75	tp	0
2-UAUUUUUU	STREME-2	2.2e-08	ENSU00000271452.7	12.75	tp	0
2-UAUUUUUU	STREME-2	2.2e-08	ENSU00000268043.8	12.75	tp	0
2-UAUUUUUU	STREME-2	2.2e-08	ENSU00000452400.6	12.75	tp	0
2-UAUUUUUU	STREME-2	2.2e-08	ENSU00000319974.5	12.75	tp	0
2-UAUUUUUU	STREME-2	2.2e-08	ENSU00000259808.8	12.75	tp	0
2-UAUUUUUU	STREME-2	2.2e-08	ENSU00000275034.4	12.75	tp	0
2-UAUUUUUU	STREME-2	2.2e-08	ENSU00000272164.5	12.75	tp	0
2-UAUUUUUU	STREME-2	2.2e-08	ENSU00000278550.11	12.75	tp	0
2-UAUUUUUU	STREME-2	2.2e-08	ENSU00000368285.7	12.75	tp	0
2-UAUUUUUU	STREME-2	2.2e-08	ENSU00000252032.9	12.75	tp	0
2-UAUUUUUU	STREME-2	2.2e-08	ENSU00000423902.6	12.75	tp	0
2-UAUUUUUU	STREME-2	2.2e-08	ENSU00000636222.1	12.75	tp	0
2-UAUUUUUU	STREME-2	2.2e-08	ENSU00000332029.2	12.75	tp	0
2-UAUUUUUU	STREME-2	2.2e-08	ENSU00000262878.4	12.75	tp	0
2-UAUUUUUU	STREME-2	2.2e-08	ENSU00000265138.3	12.75	tp	0
2-UAUUUUUU	STREME-2	2.2e-08	ENSU00000360538.6	12.75	tp	0
2-UAUUUUUU	STREME-2	2.2e-08	ENSU00000249883.9	12.75	tp	0
2-UAUUUUUU	STREME-2	2.2e-08	ENSU00000367942.3	12.75	tp	0
2-UAUUUUUU	STREME-2	2.2e-08	ENSU00000451024.4	12.75	tp	0
2-UAUUUUUU	STREME-2	2.2e-08	ENSU00000374884.2	12.75	tp	0
2-UAUUUUUU	STREME-2	2.2e-08	ENSU00000359534.3	12.75	tp	0
2-UAUUUUUU	STREME-2	2.2e-08	ENSU00000297293.5	12.75	tp	0
2-UAUUUUUU	STREME-2	2.2e-08	ENSU00000302506.7	12.75	tp	0
2-UAUUUUUU	STREME-2	2.2e-08	ENSU00000377464.5	12.75	tp	0
2-UAUUUUUU	STREME-2	2.2e-08	ENSU00000361368.6	12.75	tp	0
2-UAUUUUUU	STREME-2	2.2e-08	ENSU00000377026.4	12.75	tp	0
2-UAUUUUUU	STREME-2	2.2e-08	ENSU00000361189.6	12.75	tp	0
2-UAUUUUUU	STREME-2	2.2e-08	ENSU00000322886.11	12.75	tp	0
2-UAUUUUUU	STREME-2	2.2e-08	ENSU00000396842.6	12.75	tp	0
2-UAUUUUUU	STREME-2	2.2e-08	ENSU00000379826.4	12.75	tp	0
2-UAUUUUUU	STREME-2	2.2e-08	ENSU00000333538.9	12.75	tp	0
2-UAUUUUUU	STREME-2	2.2e-08	ENSU00000532695.5	12.75	tp	0
2-UAUUUUUU	STREME-2	2.2e-08	ENSU00000350082.9	12.75	tp	0
2-UAUUUUUU	STREME-2	2.2e-08	ENSU00000368851.9	12.75	tp	0
2-UAUUUUUU	STREME-2	2.2e-08	ENSU00000400485.5	12.75	tp	0
2-UAUUUUUU	STREME-2	2.2e-08	ENSU00000217086.8	12.75	tp	0
2-UAUUUUUU	STREME-2	2.2e-08	ENSU00000293925.9	12.75	tp	0
2-UAUUUUUU	STREME-2	2.2e-08	ENSU00000373079.3	12.75	tp	0
2-UAUUUUUU	STREME-2	2.2e-08	ENSU00000261842.9	12.75	tp	0
2-UAUUUUUU	STREME-2	2.2e-08	ENSU00000356865.10	12.75	tp	0
2-UAUUUUUU	STREME-2	2.2e-08	ENSU00000370339.7	12.75	tp	0
2-UAUUUUUU	STREME-2	2.2e-08	ENSU00000328046.8	12.75	tp	0
2-UAUUUUUU	STREME-2	2.2e-08	ENSU00000310546.2	12.75	tp	0
2-UAUUUUUU	STREME-2	2.2e-08	ENSU00000272163.8	12.75	tp	0
2-UAUUUUUU	STREME-2	2.2e-08	ENSU00000412285.6	12.75	tp	0
2-UAUUUUUU	STREME-2	2.2e-08	ENSU00000263388.6	12.75	tp	0
2-UAUUUUUU	STREME-2	2.2e-08	ENSU00000304060.9	12.75	tp	0
2-UAUUUUUU	STREME-2	2.2e-08	ENSU00000502646.1	12.75	tp	0
2-UAUUUUUU	STREME-2	2.2e-08	ENSU00000397354.7	12.75	tp	0
2-UAUUUUUU	STREME-2	2.2e-08	ENSU00000343575.10	12.75	tp	0
2-UAUUUUUU	STREME-2	2.2e-08	ENSU00000374810.7	12.75	tp	0
2-UAUUUUUU	STREME-2	2.2e-08	ENSU00000497571.5	12.75	tp	0
2-UAUUUUUU	STREME-2	2.2e-08	ENSU00000354300.4	12.75	fp	0
2-UAUUUUUU	STREME-2	2.2e-08	ENSU00000622544.4	12.75	fp	0
2-UAUUUUUU	STREME-2	2.2e-08	ENSU00000358912.4	12.75	fp	0
2-UAUUUUUU	STREME-2	2.2e-08	ENSU00000330871.3	12.75	fp	0
2-UAUUUUUU	STREME-2	2.2e-08	ENSU00000252032.9	12.75	fp	0
2-UAUUUUUU	STREME-2	2.2e-08	ENSU00000367188.4	12.75	fp	0
2-UAUUUUUU	STREME-2	2.2e-08	ENSU00000315367.3	12.75	fp	0
2-UAUUUUUU	STREME-2	2.2e-08	ENSU00000586178.5	12.75	fp	0
2-UAUUUUUU	STREME-2	2.2e-08	ENSU00000443185.6	12.75	fp	0
2-UAUUUUUU	STREME-2	2.2e-08	ENSU00000409262.7	12.75	fp	0
2-UAUUUUUU	STREME-2	2.2e-08	ENSU00000412285.6	12.75	fp	0
2-UAUUUUUU	STREME-2	2.2e-08	ENSU00000320334.4	12.75	fp	0
2-UAUUUUUU	STREME-2	2.2e-08	ENSU00000263925.7	12.75	fp	0
2-UAUUUUUU	STREME-2	2.2e-08	ENSU00000251810.7	12.75	fp	0
2-UAUUUUUU	STREME-2	2.2e-08	ENSU00000369287.7	12.75	fp	0
2-UAUUUUUU	STREME-2	2.2e-08	ENSU00000378454.7	12.75	fp	0
2-UAUUUUUU	STREME-2	2.2e-08	ENSU00000322886.11	12.75	fp	0
2-UAUUUUUU	STREME-2	2.2e-08	ENSU00000367808.7	12.75	fp	0
2-UAUUUUUU	STREME-2	2.2e-08	ENSU00000588676.1	12.75	fp	0
2-UAUUUUUU	STREME-2	2.2e-08	ENSU00000263181.6	12.75	fp	0
2-UAUUUUUU	STREME-2	2.2e-08	ENSU00000392403.7	12.75	fp	0
2-UAUUUUUU	STREME-2	2.2e-08	ENSU00000358022.4	12.75	fp	0
2-UAUUUUUU	STREME-2	2.2e-08	ENSU00000281961.2	12.75	fp	0
2-UAUUUUUU	STREME-2	2.2e-08	ENSU00000248633.8	12.75	fp	0
2-UAUUUUUU	STREME-2	2.2e-08	ENSU00000494857.5	12.75	fp	0
2-UAUUUUUU	STREME-2	2.2e-08	ENSU00000212015.10	12.75	fp	0
2-UAUUUUUU	STREME-2	2.2e-08	ENSU00000452400.6	12.75	fp	0
2-UAUUUUUU	STREME-2	2.2e-08	ENSU00000371843.7	12.75	fp	0
2-UAUUUUUU	STREME-2	2.2e-08	ENSU00000306467.9	12.75	fp	0
2-UAUUUUUU	STREME-2	2.2e-08	ENSU00000621533.4	12.75	fp	0
2-UAUUUUUU	STREME-2	2.2e-08	ENSU00000332783.11	12.75	fp	0
2-UAUUUUUU	STREME-2	2.2e-08	ENSU00000397786.6	12.75	fp	0
2-UAUUUUUU	STREME-2	2.2e-08	ENSU00000370314.8	12.75	fp	0
2-UAUUUUUU	STREME-2	2.2e-08	ENSU00000360538.6	12.75	fp	0
2-UAUUUUUU	STREME-2	2.2e-08	ENSU00000265717.4	12.75	fp	0
2-UAUUUUUU	STREME-2	2.2e-08	ENSU00000373872.8	12.75	fp	0
2-UAUUUUUU	STREME-2	2.2e-08	ENSU00000247207.6	12.75	fp	0
2-UAUUUUUU	STREME-2	2.2e-08	ENSU00000272163.8	12.75	fp	0
2-UAUUUUUU	STREME-2	2.2e-08	ENSU00000223023.4	12.75	fp	0
2-UAUUUUUU	STREME-2	2.2e-08	ENSU00000260731.4	12.75	fp	0
2-UAUUUUUU	STREME-2	2.2e-08	ENSU00000343137.8	12.75	fp	0
2-UAUUUUUU	STREME-2	2.2e-08	ENSU00000273047.8	12.75	fp	0
2-UAUUUUUU	STREME-2	2.2e-08	ENSU00000396161.9	12.75	fp	0
2-UAUUUUUU	STREME-2	2.2e-08	ENSU00000370706.8	12.75	fp	0
2-UAUUUUUU	STREME-2	2.2e-08	ENSU00000433307.2	12.75	fp	0
2-UAUUUUUU	STREME-2	2.2e-08	ENSU00000572705.1	12.75	fp	0
2-UAUUUUUU	STREME-2	2.2e-08	ENSU00000370355.2	12.75	fp	0
2-UAUUUUUU	STREME-2	2.2e-08	ENSU00000264027.8	12.75	fp	0
2-UAUUUUUU	STREME-2	2.2e-08	ENSU00000221200.8	12.75	fp	0
2-UAUUUUUU	STREME-2	2.2e-08	ENSU00000614342.1	12.75	fp	0
2-UAUUUUUU	STREME-2	2.2e-08	ENSU00000454909.6	12.75	fp	0
2-UAUUUUUU	STREME-2	2.2e-08	ENSU00000261842.9	12.75	fp	0
2-UAUUUUUU	STREME-2	2.2e-08	ENSU00000242728.4	12.75	fp	0
2-UAUUUUUU	STREME-2	2.2e-08	ENSU00000349155.6	12.75	fp	0
2-UAUUUUUU	STREME-2	2.2e-08	ENSU00000288135.5	12.75	fp	0
2-UAUUUUUU	STREME-2	2.2e-08	ENSU00000230461.10	12.75	fp	0
2-UAUUUUUU	STREME-2	2.2e-08	ENSU00000275034.4	12.75	fp	0
2-UAUUUUUU	STREME-2	2.2e-08	ENSU00000264010.8	12.75	fp	0
2-UAUUUUUU	STREME-2	2.2e-08	ENSU00000316334.4	12.75	fp	0
2-UAUUUUUU	STREME-2	2.2e-08	ENSU00000626021.2	12.75	fp	0
2-UAUUUUUU	STREME-2	2.2e-08	ENSU00000332624.7	12.75	fp	0
2-UAUUUUUU	STREME-2	2.2e-08	ENSU00000355957.9	12.75	fp	0
2-UAUUUUUU	STREME-2	2.2e-08	ENSU00000244745.3	12.75	fp	0
2-UAUUUUUU	STREME-2	2.2e-08	ENSU00000228872.8	12.75	fp	0
2-UAUUUUUU	STREME-2	2.2e-08	ENSU00000341460.5	12.75	fp	0
2-UAUUUUUU	STREME-2	2.2e-08	ENSU00000350082.9	12.75	fp	0
2-UAUUUUUU	STREME-2	2.2e-08	ENSU00000260795.6	12.75	fp	0
2-UAUUUUUU	STREME-2	2.2e-08	ENSU00000280481.8	12.75	fp	0
2-UAUUUUUU	STREME-2	2.2e-08	ENSU00000321612.7	12.75	fp	0
2-UAUUUUUU	STREME-2	2.2e-08	ENSU00000347055.3	12.75	fp	0
2-UAUUUUUU	STREME-2	2.2e-08	ENSU00000366934.3	12.75	fp	0
2-UAUUUUUU	STREME-2	2.2e-08	ENSU00000310954.6	12.75	fp	0
2-UAUUUUUU	STREME-2	2.2e-08	ENSU00000520164.5	12.75	fp	0
2-UAUUUUUU	STREME-2	2.2e-08	ENSU00000302418.4	12.75	fp	0
2-UAUUUUUU	STREME-2	2.2e-08	ENSU00000487257.1	12.75	fp	0
2-UAUUUUUU	STREME-2	2.2e-08	ENSU00000298767.9	12.75	fp	0
2-UAUUUUUU	STREME-2	2.2e-08	ENSU00000375533.5	12.75	fp	0
2-UAUUUUUU	STREME-2	2.2e-08	ENSU00000515291.1	12.75	fp	0
2-UAUUUUUU	STREME-2	2.2e-08	ENSU00000554015.5	12.75	fp	0
2-UAUUUUUU	STREME-2	2.2e-08	ENSU00000345514.2	12.75	fp	0
2-UAUUUUUU	STREME-2	2.2e-08	ENSU00000285689.7	12.75	fp	0
2-UAUUUUUU	STREME-2	2.2e-08	ENSU00000254323.6	12.75	fp	0
2-UAUUUUUU	STREME-2	2.2e-08	ENSU00000361915.7	12.75	fp	0
2-UAUUUUUU	STREME-2	2.2e-08	ENSU00000238789.9	12.75	fp	0
2-UAUUUUUU	STREME-2	2.2e-08	ENSU00000369940.6	12.75	fp	0
2-UAUUUUUU	STREME-2	2.2e-08	ENSU00000328046.8	12.75	fp	0
2-UAUUUUUU	STREME-2	2.2e-08	ENSU00000282412.8	12.75	fp	0
2-UAUUUUUU	STREME-2	2.2e-08	ENSU00000379938.6	12.75	fp	0
2-UAUUUUUU	STREME-2	2.2e-08	ENSU00000416165.5	12.75	tp	1
2-UAUUUUUU	STREME-2	2.2e-08	ENSU00000252744.5	12.75	tp	1
2-UAUUUUUU	STREME-2	2.2e-08	ENSU00000325509.4	12.75	tp	1
2-UAUUUUUU	STREME-2	2.2e-08	ENSU00000220931.10	12.75	tp	1
2-UAUUUUUU	STREME-2	2.2e-08	ENSU00000613132.4	12.75	tp	1
2-UAUUUUUU	STREME-2	2.2e-08	ENSU00000265012.4	12.75	tp	1
2-UAUUUUUU	STREME-2	2.2e-08	ENSU00000507499.5	12.75	tp	1
2-UAUUUUUU	STREME-2	2.2e-08	ENSU00000306467.9	12.75	tp	1
2-UAUUUUUU	STREME-2	2.2e-08	ENSU00000321870.2	12.75	tp	1
2-UAUUUUUU	STREME-2	2.2e-08	ENSU00000310421.4	12.75	tp	1
2-UAUUUUUU	STREME-2	2.2e-08	ENSU00000221891.8	12.75	tp	1
2-UAUUUUUU	STREME-2	2.2e-08	ENSU00000539664.2	12.75	tp	1
2-UAUUUUUU	STREME-2	2.2e-08	ENSU00000443185.6	12.75	tp	1
2-UAUUUUUU	STREME-2	2.2e-08	ENSU00000304636.7	12.75	tp	1
2-UAUUUUUU	STREME-2	2.2e-08	ENSU00000261381.6	12.75	tp	1
2-UAUUUUUU	STREME-2	2.2e-08	ENSU00000345514.2	12.75	tp	1
2-UAUUUUUU	STREME-2	2.2e-08	ENSU00000280481.8	12.75	tp	1
2-UAUUUUUU	STREME-2	2.2e-08	ENSU00000590841.5	12.75	tp	1
2-UAUUUUUU	STREME-2	2.2e-08	ENSU00000324079.10	12.75	tp	1
2-UAUUUUUU	STREME-2	2.2e-08	ENSU00000335987.7	12.75	tp	1
2-UAUUUUUU	STREME-2	2.2e-08	ENSU00000260526.10	12.75	fp	1
2-UAUUUUUU	STREME-2	2.2e-08	ENSU00000473989.7	12.75	fp	1
2-UAUUUUUU	STREME-2	2.2e-08	ENSU00000232424.3	12.75	fp	1
2-UAUUUUUU	STREME-2	2.2e-08	ENSU00000439696.2	12.75	fp	1
2-UAUUUUUU	STREME-2	2.2e-08	ENSU00000373464.4	12.75	fp	1
2-UAUUUUUU	STREME-2	2.2e-08	ENSU00000272091.7	12.75	fp	1
2-UAUUUUUU	STREME-2	2.2e-08	ENSU00000296632.7	12.75	fp	1
2-UAUUUUUU	STREME-2	2.2e-08	ENSU00000379335.7	12.53	tp	0
2-UAUUUUUU	STREME-2	2.2e-08	ENSU00000357736.8	12.53	tp	0
2-UAUUUUUU	STREME-2	2.2e-08	ENSU00000404760.5	12.53	tp	0
2-UAUUUUUU	STREME-2	2.2e-08	ENSU00000345851.7	12.53	tp	0
2-UAUUUUUU	STREME-2	2.2e-08	ENSU00000356698.8	12.53	tp	0
2-UAUUUUUU	STREME-2	2.2e-08	ENSU00000247291.7	12.53	tp	0
2-UAUUUUUU	STREME-2	2.2e-08	ENSU00000300086.4	12.53	tp	0
2-UAUUUUUU	STREME-2	2.2e-08	ENSU00000296220.5	12.53	tp	0
2-UAUUUUUU	STREME-2	2.2e-08	ENSU00000439696.2	12.53	tp	0
2-UAUUUUUU	STREME-2	2.2e-08	ENSU00000403059.8	12.53	tp	0
2-UAUUUUUU	STREME-2	2.2e-08	ENSU00000373452.2	12.53	tp	0
2-UAUUUUUU	STREME-2	2.2e-08	ENSU00000395091.2	12.53	tp	0
2-UAUUUUUU	STREME-2	2.2e-08	ENSU00000373064.9	12.53	tp	0
2-UAUUUUUU	STREME-2	2.2e-08	ENSU00000332981.9	12.53	tp	0
2-UAUUUUUU	STREME-2	2.2e-08	ENSU00000352331.8	12.53	tp	0
2-UAUUUUUU	STREME-2	2.2e-08	ENSU00000452070.5	12.53	tp	0
2-UAUUUUUU	STREME-2	2.2e-08	ENSU00000254323.6	12.53	tp	0
2-UAUUUUUU	STREME-2	2.2e-08	ENSU00000451899.6	12.53	tp	0
2-UAUUUUUU	STREME-2	2.2e-08	ENSU00000375775.3	12.53	tp	0
2-UAUUUUUU	STREME-2	2.2e-08	ENSU00000447399.6	12.53	tp	0
2-UAUUUUUU	STREME-2	2.2e-08	ENSU00000319234.4	12.53	tp	0
2-UAUUUUUU	STREME-2	2.2e-08	ENSU00000372201.4	12.53	tp	0
2-UAUUUUUU	STREME-2	2.2e-08	ENSU00000421804.6	12.53	tp	0
2-UAUUUUUU	STREME-2	2.2e-08	ENSU00000323039.9	12.53	tp	0
2-UAUUUUUU	STREME-2	2.2e-08	ENSU00000269209.6	12.53	tp	0
2-UAUUUUUU	STREME-2	2.2e-08	ENSU00000368357.7	12.53	tp	0
2-UAUUUUUU	STREME-2	2.2e-08	ENSU00000249075.3	12.53	tp	0
2-UAUUUUUU	STREME-2	2.2e-08	ENSU00000233710.3	12.53	tp	0
2-UAUUUUUU	STREME-2	2.2e-08	ENSU00000240100.6	12.53	tp	0
2-UAUUUUUU	STREME-2	2.2e-08	ENSU00000221496.4	12.53	tp	0
2-UAUUUUUU	STREME-2	2.2e-08	ENSU00000281282.5	12.53	tp	0
2-UAUUUUUU	STREME-2	2.2e-08	ENSU00000359530.6	12.53	tp	0
2-UAUUUUUU	STREME-2	2.2e-08	ENSU00000392452.2	12.53	tp	0
2-UAUUUUUU	STREME-2	2.2e-08	ENSU00000391881.7	12.53	tp	0
2-UAUUUUUU	STREME-2	2.2e-08	ENSU00000398341.7	12.53	tp	0
2-UAUUUUUU	STREME-2	2.2e-08	ENSU00000426954.6	12.53	tp	0
2-UAUUUUUU	STREME-2	2.2e-08	ENSU00000212015.10	12.53	tp	0
2-UAUUUUUU	STREME-2	2.2e-08	ENSU00000276014.11	12.53	tp	0
2-UAUUUUUU	STREME-2	2.2e-08	ENSU00000312938.4	12.53	tp	0
2-UAUUUUUU	STREME-2	2.2e-08	ENSU00000369287.7	12.53	tp	0
2-UAUUUUUU	STREME-2	2.2e-08	ENSU00000302118.5	12.53	tp	0
2-UAUUUUUU	STREME-2	2.2e-08	ENSU00000428502.6	12.53	tp	0
2-UAUUUUUU	STREME-2	2.2e-08	ENSU00000284551.10	12.53	tp	0
2-UAUUUUUU	STREME-2	2.2e-08	ENSU00000343979.5	12.53	tp	0
2-UAUUUUUU	STREME-2	2.2e-08	ENSU00000226247.2	12.53	tp	0
2-UAUUUUUU	STREME-2	2.2e-08	ENSU00000434821.5	12.53	tp	0
2-UAUUUUUU	STREME-2	2.2e-08	ENSU00000361170.6	12.53	tp	0
2-UAUUUUUU	STREME-2	2.2e-08	ENSU00000338891.11	12.53	tp	0
2-UAUUUUUU	STREME-2	2.2e-08	ENSU00000367204.5	12.53	tp	0
2-UAUUUUUU	STREME-2	2.2e-08	ENSU00000528586.1	12.53	tp	0
2-UAUUUUUU	STREME-2	2.2e-08	ENSU00000375360.7	12.53	tp	0
2-UAUUUUUU	STREME-2	2.2e-08	ENSU00000367558.5	12.53	tp	0
2-UAUUUUUU	STREME-2	2.2e-08	ENSU00000282549.6	12.53	tp	0
2-UAUUUUUU	STREME-2	2.2e-08	ENSU00000301998.4	12.53	tp	0
2-UAUUUUUU	STREME-2	2.2e-08	ENSU00000433688.2	12.53	tp	0
2-UAUUUUUU	STREME-2	2.2e-08	ENSU00000300101.2	12.53	tp	0
2-UAUUUUUU	STREME-2	2.2e-08	ENSU00000302450.10	12.53	tp	0
2-UAUUUUUU	STREME-2	2.2e-08	ENSU00000457855.1	12.53	tp	0
2-UAUUUUUU	STREME-2	2.2e-08	ENSU00000262395.9	12.53	tp	0
2-UAUUUUUU	STREME-2	2.2e-08	ENSU00000222256.8	12.53	tp	0
2-UAUUUUUU	STREME-2	2.2e-08	ENSU00000361976.6	12.53	tp	0
2-UAUUUUUU	STREME-2	2.2e-08	ENSU00000558518.5	12.53	tp	0
2-UAUUUUUU	STREME-2	2.2e-08	ENSU00000300917.9	12.53	tp	0
2-UAUUUUUU	STREME-2	2.2e-08	ENSU00000298229.6	12.53	tp	0
2-UAUUUUUU	STREME-2	2.2e-08	ENSU00000366691.3	12.53	tp	0
2-UAUUUUUU	STREME-2	2.2e-08	ENSU00000325870.2	12.53	tp	0
2-UAUUUUUU	STREME-2	2.2e-08	ENSU00000618634.2	12.53	tp	0
2-UAUUUUUU	STREME-2	2.2e-08	ENSU00000611312.1	12.53	tp	0
2-UAUUUUUU	STREME-2	2.2e-08	ENSU00000267853.9	12.53	tp	0
2-UAUUUUUU	STREME-2	2.2e-08	ENSU00000556972.6	12.53	tp	0
2-UAUUUUUU	STREME-2	2.2e-08	ENSU00000383794.6	12.53	tp	0
2-UAUUUUUU	STREME-2	2.2e-08	ENSU00000258607.9	12.53	tp	0
2-UAUUUUUU	STREME-2	2.2e-08	ENSU00000359606.3	12.53	tp	0
2-UAUUUUUU	STREME-2	2.2e-08	ENSU00000263726.3	12.53	tp	0
2-UAUUUUUU	STREME-2	2.2e-08	ENSU00000257940.6	12.53	tp	0
2-UAUUUUUU	STREME-2	2.2e-08	ENSU00000401827.7	12.53	tp	0
2-UAUUUUUU	STREME-2	2.2e-08	ENSU00000381396.9	12.53	tp	0
2-UAUUUUUU	STREME-2	2.2e-08	ENSU00000514176.5	12.53	tp	0
2-UAUUUUUU	STREME-2	2.2e-08	ENSU00000366966.6	12.53	tp	0
2-UAUUUUUU	STREME-2	2.2e-08	ENSU00000403432.5	12.53	tp	0
2-UAUUUUUU	STREME-2	2.2e-08	ENSU00000451899.6	12.53	fp	0
2-UAUUUUUU	STREME-2	2.2e-08	ENSU00000261435.10	12.53	fp	0
2-UAUUUUUU	STREME-2	2.2e-08	ENSU00000367157.4	12.53	fp	0
2-UAUUUUUU	STREME-2	2.2e-08	ENSU00000563137.6	12.53	fp	0
2-UAUUUUUU	STREME-2	2.2e-08	ENSU00000265113.8	12.53	fp	0
2-UAUUUUUU	STREME-2	2.2e-08	ENSU00000265138.3	12.53	fp	0
2-UAUUUUUU	STREME-2	2.2e-08	ENSU00000366687.5	12.53	fp	0
2-UAUUUUUU	STREME-2	2.2e-08	ENSU00000366999.8	12.53	fp	0
2-UAUUUUUU	STREME-2	2.2e-08	ENSU00000325212.10	12.53	fp	0
2-UAUUUUUU	STREME-2	2.2e-08	ENSU00000342697.4	12.53	fp	0
2-UAUUUUUU	STREME-2	2.2e-08	ENSU00000284987.5	12.53	fp	0
2-UAUUUUUU	STREME-2	2.2e-08	ENSU00000374884.2	12.53	fp	0
2-UAUUUUUU	STREME-2	2.2e-08	ENSU00000361976.6	12.53	fp	0
2-UAUUUUUU	STREME-2	2.2e-08	ENSU00000368357.7	12.53	fp	0
2-UAUUUUUU	STREME-2	2.2e-08	ENSU00000304543.9	12.53	fp	0
2-UAUUUUUU	STREME-2	2.2e-08	ENSU00000380013.8	12.53	fp	0
2-UAUUUUUU	STREME-2	2.2e-08	ENSU00000003084.10	12.53	fp	0
2-UAUUUUUU	STREME-2	2.2e-08	ENSU00000520439.1	12.53	fp	0
2-UAUUUUUU	STREME-2	2.2e-08	ENSU00000379826.4	12.53	fp	0
2-UAUUUUUU	STREME-2	2.2e-08	ENSU00000415947.1	12.53	fp	0
2-UAUUUUUU	STREME-2	2.2e-08	ENSU00000499247.2	12.53	fp	0
2-UAUUUUUU	STREME-2	2.2e-08	ENSU00000392872.7	12.53	fp	0
2-UAUUUUUU	STREME-2	2.2e-08	ENSU00000371627.4	12.53	fp	0
2-UAUUUUUU	STREME-2	2.2e-08	ENSU00000418791.5	12.53	fp	0
2-UAUUUUUU	STREME-2	2.2e-08	ENSU00000274311.2	12.53	fp	0
2-UAUUUUUU	STREME-2	2.2e-08	ENSU00000323926.10	12.53	fp	0
2-UAUUUUUU	STREME-2	2.2e-08	ENSU00000319974.5	12.53	fp	0
2-UAUUUUUU	STREME-2	2.2e-08	ENSU00000217086.8	12.53	fp	0
2-UAUUUUUU	STREME-2	2.2e-08	ENSU00000617887.4	12.53	fp	0
2-UAUUUUUU	STREME-2	2.2e-08	ENSU00000380003.7	12.53	fp	0
2-UAUUUUUU	STREME-2	2.2e-08	ENSU00000343979.5	12.53	fp	0
2-UAUUUUUU	STREME-2	2.2e-08	ENSU00000370251.3	12.53	fp	0
2-UAUUUUUU	STREME-2	2.2e-08	ENSU00000367559.7	12.53	tp	1
2-UAUUUUUU	STREME-2	2.2e-08	ENSU00000332783.11	12.53	tp	1
2-UAUUUUUU	STREME-2	2.2e-08	ENSU00000345239.6	12.53	tp	1
2-UAUUUUUU	STREME-2	2.2e-08	ENSU00000381883.3	12.53	tp	1
2-UAUUUUUU	STREME-2	2.2e-08	ENSU00000307068.4	12.53	tp	1
2-UAUUUUUU	STREME-2	2.2e-08	ENSU00000361507.4	12.53	tp	1
2-UAUUUUUU	STREME-2	2.2e-08	ENSU00000164133.6	12.53	tp	1
2-UAUUUUUU	STREME-2	2.2e-08	ENSU00000367463.4	12.53	tp	1
2-UAUUUUUU	STREME-2	2.2e-08	ENSU00000307078.9	12.53	tp	1
2-UAUUUUUU	STREME-2	2.2e-08	ENSU00000003084.10	12.53	tp	1
2-UAUUUUUU	STREME-2	2.2e-08	ENSU00000590800.5	12.53	tp	1
2-UAUUUUUU	STREME-2	2.2e-08	ENSU00000254260.7	12.53	tp	1
2-UAUUUUUU	STREME-2	2.2e-08	ENSU00000217961.4	12.53	fp	1
2-UAUUUUUU	STREME-2	2.2e-08	ENSU00000371804.3	12.53	fp	1
2-UAUUUUUU	STREME-2	2.2e-08	ENSU00000248633.8	11.29	tp	0
2-UAUUUUUU	STREME-2	2.2e-08	ENSU00000370314.8	11.29	tp	0
2-UAUUUUUU	STREME-2	2.2e-08	ENSU00000345146.6	11.29	tp	0
2-UAUUUUUU	STREME-2	2.2e-08	ENSU00000434935.6	11.29	tp	0
2-UAUUUUUU	STREME-2	2.2e-08	ENSU00000311765.3	11.29	tp	0
2-UAUUUUUU	STREME-2	2.2e-08	ENSU00000380874.3	11.29	tp	0
2-UAUUUUUU	STREME-2	2.2e-08	ENSU00000264183.8	11.29	tp	0
2-UAUUUUUU	STREME-2	2.2e-08	ENSU00000396032.7	11.29	tp	0
2-UAUUUUUU	STREME-2	2.2e-08	ENSU00000303921.2	11.29	tp	0
2-UAUUUUUU	STREME-2	2.2e-08	ENSU00000284637.13	11.29	tp	0
2-UAUUUUUU	STREME-2	2.2e-08	ENSU00000430325.6	11.29	tp	0
2-UAUUUUUU	STREME-2	2.2e-08	ENSU00000235150.4	11.29	tp	0
2-UAUUUUUU	STREME-2	2.2e-08	ENSU00000514176.5	11.29	tp	0
2-UAUUUUUU	STREME-2	2.2e-08	ENSU00000319331.3	11.29	tp	0
2-UAUUUUUU	STREME-2	2.2e-08	ENSU00000344949.9	11.29	tp	0
2-UAUUUUUU	STREME-2	2.2e-08	ENSU00000371826.3	11.29	tp	0
2-UAUUUUUU	STREME-2	2.2e-08	ENSU00000366934.3	11.29	tp	0
2-UAUUUUUU	STREME-2	2.2e-08	ENSU00000433389.6	11.29	tp	0
2-UAUUUUUU	STREME-2	2.2e-08	ENSU00000258383.3	11.29	tp	0
2-UAUUUUUU	STREME-2	2.2e-08	ENSU00000370396.6	11.29	tp	0
2-UAUUUUUU	STREME-2	2.2e-08	ENSU00000326474.4	11.29	tp	0
2-UAUUUUUU	STREME-2	2.2e-08	ENSU00000361603.6	11.29	tp	0
2-UAUUUUUU	STREME-2	2.2e-08	ENSU00000504926.5	11.29	tp	0
2-UAUUUUUU	STREME-2	2.2e-08	ENSU00000258886.12	11.29	tp	0
2-UAUUUUUU	STREME-2	2.2e-08	ENSU00000465342.3	11.29	tp	0
2-UAUUUUUU	STREME-2	2.2e-08	ENSU00000283946.7	11.29	tp	0
2-UAUUUUUU	STREME-2	2.2e-08	ENSU00000367808.7	11.29	tp	0
2-UAUUUUUU	STREME-2	2.2e-08	ENSU00000273261.7	11.29	tp	0
2-UAUUUUUU	STREME-2	2.2e-08	ENSU00000417368.6	11.29	tp	0
2-UAUUUUUU	STREME-2	2.2e-08	ENSU00000279873.11	11.29	tp	0
2-UAUUUUUU	STREME-2	2.2e-08	ENSU00000422737.5	11.29	tp	0
2-UAUUUUUU	STREME-2	2.2e-08	ENSU00000318160.4	11.29	tp	0
2-UAUUUUUU	STREME-2	2.2e-08	ENSU00000371485.7	11.29	tp	0
2-UAUUUUUU	STREME-2	2.2e-08	ENSU00000254803.3	11.29	tp	0
2-UAUUUUUU	STREME-2	2.2e-08	ENSU00000395833.7	11.29	tp	0
2-UAUUUUUU	STREME-2	2.2e-08	ENSU00000381344.7	11.29	tp	0
2-UAUUUUUU	STREME-2	2.2e-08	ENSU00000357248.8	11.29	tp	0
2-UAUUUUUU	STREME-2	2.2e-08	ENSU00000380003.7	11.29	tp	0
2-UAUUUUUU	STREME-2	2.2e-08	ENSU00000295156.8	11.29	tp	0
2-UAUUUUUU	STREME-2	2.2e-08	ENSU00000379446.9	11.29	tp	0
2-UAUUUUUU	STREME-2	2.2e-08	ENSU00000484210.1	11.29	tp	0
2-UAUUUUUU	STREME-2	2.2e-08	ENSU00000494857.5	11.29	tp	0
2-UAUUUUUU	STREME-2	2.2e-08	ENSU00000262158.6	11.29	tp	0
2-UAUUUUUU	STREME-2	2.2e-08	ENSU00000369562.8	11.29	tp	0
2-UAUUUUUU	STREME-2	2.2e-08	ENSU00000536315.6	11.29	tp	0
2-UAUUUUUU	STREME-2	2.2e-08	ENSU00000592339.5	11.29	tp	0
2-UAUUUUUU	STREME-2	2.2e-08	ENSU00000217961.4	11.29	tp	0
2-UAUUUUUU	STREME-2	2.2e-08	ENSU00000373517.3	11.29	tp	0
2-UAUUUUUU	STREME-2	2.2e-08	ENSU00000299824.5	11.29	tp	0
2-UAUUUUUU	STREME-2	2.2e-08	ENSU00000610153.1	11.29	tp	0
2-UAUUUUUU	STREME-2	2.2e-08	ENSU00000285689.7	11.29	tp	0
2-UAUUUUUU	STREME-2	2.2e-08	ENSU00000439174.6	11.29	tp	0
2-UAUUUUUU	STREME-2	2.2e-08	ENSU00000309237.8	11.29	tp	0
2-UAUUUUUU	STREME-2	2.2e-08	ENSU00000380013.8	11.29	tp	0
2-UAUUUUUU	STREME-2	2.2e-08	ENSU00000232424.3	11.29	tp	0
2-UAUUUUUU	STREME-2	2.2e-08	ENSU00000316157.7	11.29	fp	0
2-UAUUUUUU	STREME-2	2.2e-08	ENSU00000297293.5	11.29	fp	0
2-UAUUUUUU	STREME-2	2.2e-08	ENSU00000323669.9	11.29	fp	0
2-UAUUUUUU	STREME-2	2.2e-08	ENSU00000242209.8	11.29	fp	0
2-UAUUUUUU	STREME-2	2.2e-08	ENSU00000304056.8	11.29	fp	0
2-UAUUUUUU	STREME-2	2.2e-08	ENSU00000296252.8	11.29	fp	0
2-UAUUUUUU	STREME-2	2.2e-08	ENSU00000296181.8	11.29	fp	0
2-UAUUUUUU	STREME-2	2.2e-08	ENSU00000234198.8	11.29	fp	0
2-UAUUUUUU	STREME-2	2.2e-08	ENSU00000437519.5	11.29	fp	0
2-UAUUUUUU	STREME-2	2.2e-08	ENSU00000272928.3	11.29	fp	0
2-UAUUUUUU	STREME-2	2.2e-08	ENSU00000434550.2	11.29	fp	0
2-UAUUUUUU	STREME-2	2.2e-08	ENSU00000267853.9	11.29	fp	0
2-UAUUUUUU	STREME-2	2.2e-08	ENSU00000257940.6	11.29	fp	0
2-UAUUUUUU	STREME-2	2.2e-08	ENSU00000295321.8	11.29	fp	0
2-UAUUUUUU	STREME-2	2.2e-08	ENSU00000420613.6	11.29	fp	0
2-UAUUUUUU	STREME-2	2.2e-08	ENSU00000371697.3	11.29	fp	0
2-UAUUUUUU	STREME-2	2.2e-08	ENSU00000406895.3	11.29	fp	0
2-UAUUUUUU	STREME-2	2.2e-08	ENSU00000380874.3	11.29	fp	0
2-UAUUUUUU	STREME-2	2.2e-08	ENSU00000397062.7	11.29	fp	0
2-UAUUUUUU	STREME-2	2.2e-08	ENSU00000496558.5	11.29	fp	0
2-UAUUUUUU	STREME-2	2.2e-08	ENSU00000374259.7	11.29	fp	0
2-UAUUUUUU	STREME-2	2.2e-08	ENSU00000433389.6	11.29	fp	0
2-UAUUUUUU	STREME-2	2.2e-08	ENSU00000439174.6	11.29	fp	0
2-UAUUUUUU	STREME-2	2.2e-08	ENSU00000456315.6	11.29	fp	0
2-UAUUUUUU	STREME-2	2.2e-08	ENSU00000400485.5	11.29	fp	0
2-UAUUUUUU	STREME-2	2.2e-08	ENSU00000551659.5	11.29	fp	0
2-UAUUUUUU	STREME-2	2.2e-08	ENSU00000262713.6	11.29	fp	0
2-UAUUUUUU	STREME-2	2.2e-08	ENSU00000437051.5	11.29	fp	0
2-UAUUUUUU	STREME-2	2.2e-08	ENSU00000610153.1	11.29	fp	0
2-UAUUUUUU	STREME-2	2.2e-08	ENSU00000304449.5	11.29	fp	0
2-UAUUUUUU	STREME-2	2.2e-08	ENSU00000369702.4	11.29	fp	0
2-UAUUUUUU	STREME-2	2.2e-08	ENSU00000245323.4	11.29	fp	0
2-UAUUUUUU	STREME-2	2.2e-08	ENSU00000252744.5	11.29	fp	0
2-UAUUUUUU	STREME-2	2.2e-08	ENSU00000367145.3	11.29	tp	1
2-UAUUUUUU	STREME-2	2.2e-08	ENSU00000396148.1	11.29	tp	1
2-UAUUUUUU	STREME-2	2.2e-08	ENSU00000532414.2	11.29	tp	1
2-UAUUUUUU	STREME-2	2.2e-08	ENSU00000432493.5	11.29	tp	1
2-UAUUUUUU	STREME-2	2.2e-08	ENSU00000347055.3	11.29	tp	1
2-UAUUUUUU	STREME-2	2.2e-08	ENSU00000399300.6	11.29	tp	1
2-UAUUUUUU	STREME-2	2.2e-08	ENSU00000395003.5	11.29	tp	1
2-UAUUUUUU	STREME-2	2.2e-08	ENSU00000359042.6	11.29	tp	1
2-UAUUUUUU	STREME-2	2.2e-08	ENSU00000361915.7	11.29	tp	1
2-UAUUUUUU	STREME-2	2.2e-08	ENSU00000343575.10	11.29	fp	1
2-UAUUUUUU	STREME-2	2.2e-08	ENSU00000370339.7	11.29	fp	1
2-UAUUUUUU	STREME-2	2.2e-08	ENSU00000302342.3	11.29	fp	1
2-UAUUUUUU	STREME-2	2.2e-08	ENSU00000389032.7	11.29	fp	1
2-UAUUUUUU	STREME-2	2.2e-08	ENSU00000325870.2	11.29	fp	1
2-UAUUUUUU	STREME-2	2.2e-08	ENSU00000254803.3	11.29	fp	1
2-UAUUUUUU	STREME-2	2.2e-08	ENSU00000630077.2	10.41	tp	0
2-UAUUUUUU	STREME-2	2.2e-08	ENSU00000262102.10	10.41	tp	0
2-UAUUUUUU	STREME-2	2.2e-08	ENSU00000358022.4	10.41	tp	0
2-UAUUUUUU	STREME-2	2.2e-08	ENSU00000321560.3	10.41	tp	0
2-UAUUUUUU	STREME-2	2.2e-08	ENSU00000538427.5	10.41	tp	0
2-UAUUUUUU	STREME-2	2.2e-08	ENSU00000327773.6	10.41	tp	0
2-UAUUUUUU	STREME-2	2.2e-08	ENSU00000454366.1	10.41	tp	0
2-UAUUUUUU	STREME-2	2.2e-08	ENSU00000347359.3	10.41	tp	0
2-UAUUUUUU	STREME-2	2.2e-08	ENSU00000247956.10	10.41	tp	0
2-UAUUUUUU	STREME-2	2.2e-08	ENSU00000299204.4	10.41	tp	0
2-UAUUUUUU	STREME-2	2.2e-08	ENSU00000265113.8	10.41	tp	0
2-UAUUUUUU	STREME-2	2.2e-08	ENSU00000355773.5	10.41	tp	0
2-UAUUUUUU	STREME-2	2.2e-08	ENSU00000618014.1	10.41	tp	0
2-UAUUUUUU	STREME-2	2.2e-08	ENSU00000520164.5	10.41	tp	0
2-UAUUUUUU	STREME-2	2.2e-08	ENSU00000372876.1	10.41	tp	0
2-UAUUUUUU	STREME-2	2.2e-08	ENSU00000319357.5	10.41	tp	0
2-UAUUUUUU	STREME-2	2.2e-08	ENSU00000309784.8	10.41	tp	0
2-UAUUUUUU	STREME-2	2.2e-08	ENSU00000296252.8	10.41	tp	0
2-UAUUUUUU	STREME-2	2.2e-08	ENSU00000379727.7	10.41	tp	0
2-UAUUUUUU	STREME-2	2.2e-08	ENSU00000304056.8	10.41	tp	0
2-UAUUUUUU	STREME-2	2.2e-08	ENSU00000247207.6	10.41	tp	0
2-UAUUUUUU	STREME-2	2.2e-08	ENSU00000358067.5	10.41	tp	0
2-UAUUUUUU	STREME-2	2.2e-08	ENSU00000408954.7	10.41	tp	0
2-UAUUUUUU	STREME-2	2.2e-08	ENSU00000317501.7	10.41	tp	0
2-UAUUUUUU	STREME-2	2.2e-08	ENSU00000428390.2	10.41	tp	0
2-UAUUUUUU	STREME-2	2.2e-08	ENSU00000406895.3	10.41	tp	0
2-UAUUUUUU	STREME-2	2.2e-08	ENSU00000223023.4	10.41	tp	0
2-UAUUUUUU	STREME-2	2.2e-08	ENSU00000288135.5	10.41	tp	0
2-UAUUUUUU	STREME-2	2.2e-08	ENSU00000314393.5	10.41	tp	0
2-UAUUUUUU	STREME-2	2.2e-08	ENSU00000542583.6	10.41	tp	0
2-UAUUUUUU	STREME-2	2.2e-08	ENSU00000389737.4	10.41	tp	0
2-UAUUUUUU	STREME-2	2.2e-08	ENSU00000587309.5	10.41	tp	0
2-UAUUUUUU	STREME-2	2.2e-08	ENSU00000407712.1	10.41	tp	0
2-UAUUUUUU	STREME-2	2.2e-08	ENSU00000369909.6	10.41	tp	0
2-UAUUUUUU	STREME-2	2.2e-08	ENSU00000619850.1	10.41	tp	0
2-UAUUUUUU	STREME-2	2.2e-08	ENSU00000303052.12	10.41	tp	0
2-UAUUUUUU	STREME-2	2.2e-08	ENSU00000391701.1	10.41	tp	0
2-UAUUUUUU	STREME-2	2.2e-08	ENSU00000369026.2	10.41	tp	0
2-UAUUUUUU	STREME-2	2.2e-08	ENSU00000256495.3	10.41	tp	0
2-UAUUUUUU	STREME-2	2.2e-08	ENSU00000332624.7	10.41	tp	0
2-UAUUUUUU	STREME-2	2.2e-08	ENSU00000373313.2	10.41	tp	0
2-UAUUUUUU	STREME-2	2.2e-08	ENSU00000396349.3	10.41	tp	0
2-UAUUUUUU	STREME-2	2.2e-08	ENSU00000359237.8	10.41	tp	0
2-UAUUUUUU	STREME-2	2.2e-08	ENSU00000282538.9	10.41	tp	0
2-UAUUUUUU	STREME-2	2.2e-08	ENSU00000327987.8	10.41	tp	0
2-UAUUUUUU	STREME-2	2.2e-08	ENSU00000373872.8	10.41	tp	0
2-UAUUUUUU	STREME-2	2.2e-08	ENSU00000367157.4	10.41	tp	0
2-UAUUUUUU	STREME-2	2.2e-08	ENSU00000368642.4	10.41	tp	0
2-UAUUUUUU	STREME-2	2.2e-08	ENSU00000256362.4	10.41	tp	0
2-UAUUUUUU	STREME-2	2.2e-08	ENSU00000342711.5	10.41	tp	0
2-UAUUUUUU	STREME-2	2.2e-08	ENSU00000282412.8	10.41	tp	0
2-UAUUUUUU	STREME-2	2.2e-08	ENSU00000320334.4	10.41	tp	0
2-UAUUUUUU	STREME-2	2.2e-08	ENSU00000260731.4	10.41	tp	0
2-UAUUUUUU	STREME-2	2.2e-08	ENSU00000379938.6	10.41	tp	0
2-UAUUUUUU	STREME-2	2.2e-08	ENSU00000234396.8	10.41	tp	0
2-UAUUUUUU	STREME-2	2.2e-08	ENSU00000267620.14	10.41	tp	0
2-UAUUUUUU	STREME-2	2.2e-08	ENSU00000319234.4	10.41	fp	0
2-UAUUUUUU	STREME-2	2.2e-08	ENSU00000370396.6	10.41	fp	0
2-UAUUUUUU	STREME-2	2.2e-08	ENSU00000367350.4	10.41	fp	0
2-UAUUUUUU	STREME-2	2.2e-08	ENSU00000370035.7	10.41	fp	0
2-UAUUUUUU	STREME-2	2.2e-08	ENSU00000336152.7	10.41	fp	0
2-UAUUUUUU	STREME-2	2.2e-08	ENSU00000455230.5	10.41	fp	0
2-UAUUUUUU	STREME-2	2.2e-08	ENSU00000411486.6	10.41	fp	0
2-UAUUUUUU	STREME-2	2.2e-08	ENSU00000393655.3	10.41	fp	0
2-UAUUUUUU	STREME-2	2.2e-08	ENSU00000392981.6	10.41	fp	0
2-UAUUUUUU	STREME-2	2.2e-08	ENSU00000369026.2	10.41	fp	0
2-UAUUUUUU	STREME-2	2.2e-08	ENSU00000282538.9	10.41	fp	0
2-UAUUUUUU	STREME-2	2.2e-08	ENSU00000287713.6	10.41	fp	0
2-UAUUUUUU	STREME-2	2.2e-08	ENSU00000310421.4	10.41	fp	0
2-UAUUUUUU	STREME-2	2.2e-08	ENSU00000373233.7	10.41	fp	0
2-UAUUUUUU	STREME-2	2.2e-08	ENSU00000295156.8	10.41	fp	0
2-UAUUUUUU	STREME-2	2.2e-08	ENSU00000513834.5	10.41	fp	0
2-UAUUUUUU	STREME-2	2.2e-08	ENSU00000356198.6	10.41	fp	0
2-UAUUUUUU	STREME-2	2.2e-08	ENSU00000375256.4	10.41	fp	0
2-UAUUUUUU	STREME-2	2.2e-08	ENSU00000361762.3	10.41	fp	0
2-UAUUUUUU	STREME-2	2.2e-08	ENSU00000279873.11	10.41	fp	0
2-UAUUUUUU	STREME-2	2.2e-08	ENSU00000244051.2	10.41	fp	0
2-UAUUUUUU	STREME-2	2.2e-08	ENSU00000237172.11	10.41	fp	0
2-UAUUUUUU	STREME-2	2.2e-08	ENSU00000538427.5	10.41	fp	0
2-UAUUUUUU	STREME-2	2.2e-08	ENSU00000630077.2	10.41	fp	0
2-UAUUUUUU	STREME-2	2.2e-08	ENSU00000403432.5	10.41	fp	0
2-UAUUUUUU	STREME-2	2.2e-08	ENSU00000304636.7	10.41	fp	0
2-UAUUUUUU	STREME-2	2.2e-08	ENSU00000378700.7	10.41	fp	0
2-UAUUUUUU	STREME-2	2.2e-08	ENSU00000373313.2	10.41	fp	0
2-UAUUUUUU	STREME-2	2.2e-08	ENSU00000309784.8	10.41	fp	0
2-UAUUUUUU	STREME-2	2.2e-08	ENSU00000497571.5	10.41	fp	0
2-UAUUUUUU	STREME-2	2.2e-08	ENSU00000357248.8	10.41	fp	0
2-UAUUUUUU	STREME-2	2.2e-08	ENSU00000408954.7	10.41	fp	0
2-UAUUUUUU	STREME-2	2.2e-08	ENSU00000507152.5	10.41	fp	0
2-UAUUUUUU	STREME-2	2.2e-08	ENSU00000371485.7	10.41	fp	0
2-UAUUUUUU	STREME-2	2.2e-08	ENSU00000366691.3	10.41	fp	0
2-UAUUUUUU	STREME-2	2.2e-08	ENSU00000381396.9	10.41	fp	0
2-UAUUUUUU	STREME-2	2.2e-08	ENSU00000242728.4	10.41	tp	1
2-UAUUUUUU	STREME-2	2.2e-08	ENSU00000242209.8	10.41	tp	1
2-UAUUUUUU	STREME-2	2.2e-08	ENSU00000274311.2	10.41	tp	1
2-UAUUUUUU	STREME-2	2.2e-08	ENSU00000487257.1	10.41	tp	1
2-UAUUUUUU	STREME-2	2.2e-08	ENSU00000475298.5	10.41	tp	1
2-UAUUUUUU	STREME-2	2.2e-08	ENSU00000404625.5	10.41	tp	1
2-UAUUUUUU	STREME-2	2.2e-08	ENSU00000526292.1	10.41	tp	1
2-UAUUUUUU	STREME-2	2.2e-08	ENSU00000270233.10	10.41	tp	1
2-UAUUUUUU	STREME-2	2.2e-08	ENSU00000244051.2	10.41	tp	1
2-UAUUUUUU	STREME-2	2.2e-08	ENSU00000277554.3	10.41	tp	1
2-UAUUUUUU	STREME-2	2.2e-08	ENSU00000367559.7	10.41	fp	1
2-UAUUUUUU	STREME-2	2.2e-08	ENSU00000399300.6	10.41	fp	1
2-UAUUUUUU	STREME-2	2.2e-08	ENSU00000219368.7	10.19	tp	0
2-UAUUUUUU	STREME-2	2.2e-08	ENSU00000347587.7	10.19	tp	0
2-UAUUUUUU	STREME-2	2.2e-08	ENSU00000371222.3	10.19	tp	0
2-UAUUUUUU	STREME-2	2.2e-08	ENSU00000454909.6	10.19	tp	0
2-UAUUUUUU	STREME-2	2.2e-08	ENSU00000296521.11	10.19	tp	0
2-UAUUUUUU	STREME-2	2.2e-08	ENSU00000375256.4	10.19	tp	0
2-UAUUUUUU	STREME-2	2.2e-08	ENSU00000371818.8	10.19	tp	0
2-UAUUUUUU	STREME-2	2.2e-08	ENSU00000323669.9	10.19	tp	0
2-UAUUUUUU	STREME-2	2.2e-08	ENSU00000304449.5	10.19	tp	0
2-UAUUUUUU	STREME-2	2.2e-08	ENSU00000168712.2	10.19	tp	0
2-UAUUUUUU	STREME-2	2.2e-08	ENSU00000301765.9	10.19	tp	0
2-UAUUUUUU	STREME-2	2.2e-08	ENSU00000558490.5	10.19	tp	0
2-UAUUUUUU	STREME-2	2.2e-08	ENSU00000550207.1	10.19	tp	0
2-UAUUUUUU	STREME-2	2.2e-08	ENSU00000297316.4	10.19	fp	0
2-UAUUUUUU	STREME-2	2.2e-08	ENSU00000347934.8	10.19	fp	0
2-UAUUUUUU	STREME-2	2.2e-08	ENSU00000342016.7	10.19	fp	0
2-UAUUUUUU	STREME-2	2.2e-08	ENSU00000262293.8	10.19	fp	0
2-UAUUUUUU	STREME-2	2.2e-08	ENSU00000417344.2	10.19	fp	0
2-UAUUUUUU	STREME-2	2.2e-08	ENSU00000489244.1	10.19	fp	0
2-UAUUUUUU	STREME-2	2.2e-08	ENSU00000324907.13	10.19	fp	0
2-UAUUUUUU	STREME-2	2.2e-08	ENSU00000434935.6	10.19	fp	0
2-UAUUUUUU	STREME-2	2.2e-08	ENSU00000361189.6	10.19	fp	0
2-UAUUUUUU	STREME-2	2.2e-08	ENSU00000577716.5	10.19	tp	1
2-UAUUUUUU	STREME-2	2.2e-08	ENSU00000526202.5	10.19	tp	1
2-UAUUUUUU	STREME-2	2.2e-08	ENSU00000366687.5	10.19	tp	1
2-UAUUUUUU	STREME-2	2.2e-08	ENSU00000606230.2	10.03	tp	0
2-UAUUUUUU	STREME-2	2.2e-08	ENSU00000432825.6	10.03	tp	0
2-UAUUUUUU	STREME-2	2.2e-08	ENSU00000372171.4	10.03	tp	0
2-UAUUUUUU	STREME-2	2.2e-08	ENSU00000395038.6	10.03	tp	0
2-UAUUUUUU	STREME-2	2.2e-08	ENSU00000540793.5	10.03	tp	0
2-UAUUUUUU	STREME-2	2.2e-08	ENSU00000415947.1	10.03	tp	0
2-UAUUUUUU	STREME-2	2.2e-08	ENSU00000445355.7	10.03	tp	0
2-UAUUUUUU	STREME-2	2.2e-08	ENSU00000238647.4	10.03	tp	0
2-UAUUUUUU	STREME-2	2.2e-08	ENSU00000288840.9	10.03	tp	0
2-UAUUUUUU	STREME-2	2.2e-08	ENSU00000380026.7	10.03	tp	0
2-UAUUUUUU	STREME-2	2.2e-08	ENSU00000367075.3	10.03	tp	0
2-UAUUUUUU	STREME-2	2.2e-08	ENSU00000377482.9	10.03	tp	0
2-UAUUUUUU	STREME-2	2.2e-08	ENSU00000261336.6	10.03	tp	0
2-UAUUUUUU	STREME-2	2.2e-08	ENSU00000401950.6	10.03	tp	0
2-UAUUUUUU	STREME-2	2.2e-08	ENSU00000302006.3	10.03	tp	0
2-UAUUUUUU	STREME-2	2.2e-08	ENSU00000265717.4	10.03	tp	0
2-UAUUUUUU	STREME-2	2.2e-08	ENSU00000349155.6	10.03	tp	0
2-UAUUUUUU	STREME-2	2.2e-08	ENSU00000340622.7	10.03	tp	0
2-UAUUUUUU	STREME-2	2.2e-08	ENSU00000375011.3	10.03	tp	0
2-UAUUUUUU	STREME-2	2.2e-08	ENSU00000263979.7	10.03	tp	0
2-UAUUUUUU	STREME-2	2.2e-08	ENSU00000373983.2	10.03	fp	0
2-UAUUUUUU	STREME-2	2.2e-08	ENSU00000392452.2	10.03	fp	0
2-UAUUUUUU	STREME-2	2.2e-08	ENSU00000359534.3	10.03	fp	0
2-UAUUUUUU	STREME-2	2.2e-08	ENSU00000249883.9	10.03	fp	0
2-UAUUUUUU	STREME-2	2.2e-08	ENSU00000493422.2	10.03	fp	0
2-UAUUUUUU	STREME-2	2.2e-08	ENSU00000628515.2	10.03	fp	0
2-UAUUUUUU	STREME-2	2.2e-08	ENSU00000381344.7	10.03	fp	0
2-UAUUUUUU	STREME-2	2.2e-08	ENSU00000434821.5	10.03	fp	0
2-UAUUUUUU	STREME-2	2.2e-08	ENSU00000399061.3	10.03	fp	0
2-UAUUUUUU	STREME-2	2.2e-08	ENSU00000359530.6	10.03	fp	0
2-UAUUUUUU	STREME-2	2.2e-08	ENSU00000359039.4	10.03	fp	0
2-UAUUUUUU	STREME-2	2.2e-08	ENSU00000373079.3	10.03	fp	0
2-UAUUUUUU	STREME-2	2.2e-08	ENSU00000262198.8	10.03	fp	0
2-UAUUUUUU	STREME-2	2.2e-08	ENSU00000375533.5	10.03	tp	1
2-UAUUUUUU	STREME-2	2.2e-08	ENSU00000319332.9	10.03	tp	1
2-UAUUUUUU	STREME-2	2.2e-08	ENSU00000326427.10	10.03	tp	1
2-UAUUUUUU	STREME-2	2.2e-08	ENSU00000366812.5	10.03	fp	1
#
3-UUUUUUAAAW	STREME-3	3.7e-05	ENSU00000615321.1	14.87	tp	0
3-UUUUUUAAAW	STREME-3	3.7e-05	ENSU00000381482.7	14.87	tp	0
3-UUUUUUAAAW	STREME-3	3.7e-05	ENSU00000343137.8	14.87	tp	0
3-UUUUUUAAAW	STREME-3	3.7e-05	ENSU00000296220.5	14.87	tp	0
3-UUUUUUAAAW	STREME-3	3.7e-05	ENSU00000369940.6	14.87	tp	0
3-UUUUUUAAAW	STREME-3	3.7e-05	ENSU00000263181.6	14.87	tp	0
3-UUUUUUAAAW	STREME-3	3.7e-05	ENSU00000409262.7	14.87	tp	0
3-UUUUUUAAAW	STREME-3	3.7e-05	ENSU00000245663.8	14.87	tp	0
3-UUUUUUAAAW	STREME-3	3.7e-05	ENSU00000378700.7	14.87	tp	0
3-UUUUUUAAAW	STREME-3	3.7e-05	ENSU00000319357.5	14.87	tp	0
3-UUUUUUAAAW	STREME-3	3.7e-05	ENSU00000368357.7	14.87	tp	0
3-UUUUUUAAAW	STREME-3	3.7e-05	ENSU00000298767.9	14.87	tp	0
3-UUUUUUAAAW	STREME-3	3.7e-05	ENSU00000370396.6	14.87	tp	0
3-UUUUUUAAAW	STREME-3	3.7e-05	ENSU00000326474.4	14.87	tp	0
3-UUUUUUAAAW	STREME-3	3.7e-05	ENSU00000375077.4	14.87	tp	0
3-UUUUUUAAAW	STREME-3	3.7e-05	ENSU00000312938.4	14.87	tp	0
3-UUUUUUAAAW	STREME-3	3.7e-05	ENSU00000238789.9	14.87	tp	0
3-UUUUUUAAAW	STREME-3	3.7e-05	ENSU00000423902.6	14.87	tp	0
3-UUUUUUAAAW	STREME-3	3.7e-05	ENSU00000332624.7	14.87	tp	0
3-UUUUUUAAAW	STREME-3	3.7e-05	ENSU00000327987.8	14.87	tp	0
3-UUUUUUAAAW	STREME-3	3.7e-05	ENSU00000348225.6	14.87	tp	0
3-UUUUUUAAAW	STREME-3	3.7e-05	ENSU00000325870.2	14.87	tp	0
3-UUUUUUAAAW	STREME-3	3.7e-05	ENSU00000350082.9	14.87	tp	0
3-UUUUUUAAAW	STREME-3	3.7e-05	ENSU00000411486.6	14.87	tp	0
3-UUUUUUAAAW	STREME-3	3.7e-05	ENSU00000343575.10	14.87	tp	0
3-UUUUUUAAAW	STREME-3	3.7e-05	ENSU00000367188.4	14.87	fp	0
3-UUUUUUAAAW	STREME-3	3.7e-05	ENSU00000409262.7	14.87	fp	0
3-UUUUUUAAAW	STREME-3	3.7e-05	ENSU00000621533.4	14.87	fp	0
3-UUUUUUAAAW	STREME-3	3.7e-05	ENSU00000310421.4	14.87	fp	0
3-UUUUUUAAAW	STREME-3	3.7e-05	ENSU00000247207.6	14.87	fp	0
3-UUUUUUAAAW	STREME-3	3.7e-05	ENSU00000238647.4	14.87	fp	0
3-UUUUUUAAAW	STREME-3	3.7e-05	ENSU00000003084.10	14.87	fp	0
3-UUUUUUAAAW	STREME-3	3.7e-05	ENSU00000275034.4	14.87	fp	0
3-UUUUUUAAAW	STREME-3	3.7e-05	ENSU00000357799.8	14.87	fp	0
3-UUUUUUAAAW	STREME-3	3.7e-05	ENSU00000280481.8	14.87	fp	0
3-UUUUUUAAAW	STREME-3	3.7e-05	ENSU00000345514.2	14.87	fp	0
3-UUUUUUAAAW	STREME-3	3.7e-05	ENSU00000285689.7	14.87	fp	0
3-UUUUUUAAAW	STREME-3	3.7e-05	ENSU00000307068.4	14.87	fp	0
3-UUUUUUAAAW	STREME-3	3.7e-05	ENSU00000238789.9	14.87	fp	0
3-UUUUUUAAAW	STREME-3	3.7e-05	ENSU00000361507.4	14.87	tp	1
3-UUUUUUAAAW	STREME-3	3.7e-05	ENSU00000345514.2	14.87	tp	1
3-UUUUUUAAAW	STREME-3	3.7e-05	ENSU00000395003.5	14.87	tp	1
3-UUUUUUAAAW	STREME-3	3.7e-05	ENSU00000370314.8	13.89	tp	0
3-UUUUUUAAAW	STREME-3	3.7e-05	ENSU00000257435.11	13.89	tp	0
3-UUUUUUAAAW	STREME-3	3.7e-05	ENSU00000379335.7	13.89	tp	0
3-UUUUUUAAAW	STREME-3	3.7e-05	ENSU00000341460.5	13.89	tp	0
3-UUUUUUAAAW	STREME-3	3.7e-05	ENSU00000370035.7	13.89	tp	0
3-UUUUUUAAAW	STREME-3	3.7e-05	ENSU00000282561.3	13.89	tp	0
3-UUUUUUAAAW	STREME-3	3.7e-05	ENSU00000234198.8	13.89	tp	0
3-UUUUUUAAAW	STREME-3	3.7e-05	ENSU00000399061.3	13.89	tp	0
3-UUUUUUAAAW	STREME-3	3.7e-05	ENSU00000284637.13	13.89	tp	0
3-UUUUUUAAAW	STREME-3	3.7e-05	ENSU00000370706.8	13.89	tp	0
3-UUUUUUAAAW	STREME-3	3.7e-05	ENSU00000261507.10	13.89	tp	0
3-UUUUUUAAAW	STREME-3	3.7e-05	ENSU00000454909.6	13.89	tp	0
3-UUUUUUAAAW	STREME-3	3.7e-05	ENSU00000243056.4	13.89	tp	0
3-UUUUUUAAAW	STREME-3	3.7e-05	ENSU00000440411.7	13.89	tp	0
3-UUUUUUAAAW	STREME-3	3.7e-05	ENSU00000300403.10	13.89	tp	0
3-UUUUUUAAAW	STREME-3	3.7e-05	ENSU00000371843.7	13.89	tp	0
3-UUUUUUAAAW	STREME-3	3.7e-05	ENSU00000389032.7	13.89	tp	0
3-UUUUUUAAAW	STREME-3	3.7e-05	ENSU00000355957.9	13.89	tp	0
3-UUUUUUAAAW	STREME-3	3.7e-05	ENSU00000249075.3	13.89	tp	0
3-UUUUUUAAAW	STREME-3	3.7e-05	ENSU00000240100.6	13.89	tp	0
3-UUUUUUAAAW	STREME-3	3.7e-05	ENSU00000281282.5	13.89	tp	0
3-UUUUUUAAAW	STREME-3	3.7e-05	ENSU00000280665.10	13.89	tp	0
3-UUUUUUAAAW	STREME-3	3.7e-05	ENSU00000247207.6	13.89	tp	0
3-UUUUUUAAAW	STREME-3	3.7e-05	ENSU00000367772.8	13.89	tp	0
3-UUUUUUAAAW	STREME-3	3.7e-05	ENSU00000361603.6	13.89	tp	0
3-UUUUUUAAAW	STREME-3	3.7e-05	ENSU00000358912.4	13.89	tp	0
3-UUUUUUAAAW	STREME-3	3.7e-05	ENSU00000258886.12	13.89	tp	0
3-UUUUUUAAAW	STREME-3	3.7e-05	ENSU00000297404.1	13.89	tp	0
3-UUUUUUAAAW	STREME-3	3.7e-05	ENSU00000262713.6	13.89	tp	0
3-UUUUUUAAAW	STREME-3	3.7e-05	ENSU00000369287.7	13.89	tp	0
3-UUUUUUAAAW	STREME-3	3.7e-05	ENSU00000297316.4	13.89	tp	0
3-UUUUUUAAAW	STREME-3	3.7e-05	ENSU00000228872.8	13.89	tp	0
3-UUUUUUAAAW	STREME-3	3.7e-05	ENSU00000465342.3	13.89	tp	0
3-UUUUUUAAAW	STREME-3	3.7e-05	ENSU00000222329.8	13.89	tp	0
3-UUUUUUAAAW	STREME-3	3.7e-05	ENSU00000313288.8	13.89	tp	0
3-UUUUUUAAAW	STREME-3	3.7e-05	ENSU00000284987.5	13.89	tp	0
3-UUUUUUAAAW	STREME-3	3.7e-05	ENSU00000452400.6	13.89	tp	0
3-UUUUUUAAAW	STREME-3	3.7e-05	ENSU00000265717.4	13.89	tp	0
3-UUUUUUAAAW	STREME-3	3.7e-05	ENSU00000269216.7	13.89	tp	0
3-UUUUUUAAAW	STREME-3	3.7e-05	ENSU00000275034.4	13.89	tp	0
3-UUUUUUAAAW	STREME-3	3.7e-05	ENSU00000302450.10	13.89	tp	0
3-UUUUUUAAAW	STREME-3	3.7e-05	ENSU00000222256.8	13.89	tp	0
3-UUUUUUAAAW	STREME-3	3.7e-05	ENSU00000256495.3	13.89	tp	0
3-UUUUUUAAAW	STREME-3	3.7e-05	ENSU00000265138.3	13.89	tp	0
3-UUUUUUAAAW	STREME-3	3.7e-05	ENSU00000249883.9	13.89	tp	0
3-UUUUUUAAAW	STREME-3	3.7e-05	ENSU00000451024.4	13.89	tp	0
3-UUUUUUAAAW	STREME-3	3.7e-05	ENSU00000299824.5	13.89	tp	0
3-UUUUUUAAAW	STREME-3	3.7e-05	ENSU00000259470.5	13.89	tp	0
3-UUUUUUAAAW	STREME-3	3.7e-05	ENSU00000322886.11	13.89	tp	0
3-UUUUUUAAAW	STREME-3	3.7e-05	ENSU00000439174.6	13.89	tp	0
3-UUUUUUAAAW	STREME-3	3.7e-05	ENSU00000380013.8	13.89	tp	0
3-UUUUUUAAAW	STREME-3	3.7e-05	ENSU00000282412.8	13.89	tp	0
3-UUUUUUAAAW	STREME-3	3.7e-05	ENSU00000381396.9	13.89	tp	0
3-UUUUUUAAAW	STREME-3	3.7e-05	ENSU00000497571.5	13.89	tp	0
3-UUUUUUAAAW	STREME-3	3.7e-05	ENSU00000451899.6	13.89	fp	0
3-UUUUUUAAAW	STREME-3	3.7e-05	ENSU00000370035.7	13.89	fp	0
3-UUUUUUAAAW	STREME-3	3.7e-05	ENSU00000269216.7	13.89	fp	0
3-UUUUUUAAAW	STREME-3	3.7e-05	ENSU00000366687.5	13.89	fp	0
3-UUUUUUAAAW	STREME-3	3.7e-05	ENSU00000223023.4	13.89	fp	0
3-UUUUUUAAAW	STREME-3	3.7e-05	ENSU00000401827.7	13.89	fp	0
3-UUUUUUAAAW	STREME-3	3.7e-05	ENSU00000380874.3	13.89	fp	0
3-UUUUUUAAAW	STREME-3	3.7e-05	ENSU00000258383.3	13.89	fp	0
3-UUUUUUAAAW	STREME-3	3.7e-05	ENSU00000356660.8	13.89	fp	0
3-UUUUUUAAAW	STREME-3	3.7e-05	ENSU00000319974.5	13.89	fp	0
3-UUUUUUAAAW	STREME-3	3.7e-05	ENSU00000399061.3	13.89	fp	0
3-UUUUUUAAAW	STREME-3	3.7e-05	ENSU00000298767.9	13.89	fp	0
3-UUUUUUAAAW	STREME-3	3.7e-05	ENSU00000321870.2	13.89	tp	1
3-UUUUUUAAAW	STREME-3	3.7e-05	ENSU00000367463.4	13.89	tp	1
3-UUUUUUAAAW	STREME-3	3.7e-05	ENSU00000526202.5	13.89	tp	1
3-UUUUUUAAAW	STREME-3	3.7e-05	ENSU00000280481.8	13.89	tp	1
3-UUUUUUAAAW	STREME-3	3.7e-05	ENSU00000290551.4	13.89	fp	1
3-UUUUUUAAAW	STREME-3	3.7e-05	ENSU00000615321.1	13.89	fp	1
3-UUUUUUAAAW	STREME-3	3.7e-05	ENSU00000325870.2	13.89	fp	1
3-UUUUUUAAAW	STREME-3	3.7e-05	ENSU00000261435.10	13.62	tp	0
3-UUUUUUAAAW	STREME-3	3.7e-05	ENSU00000264010.8	13.62	tp	0
3-UUUUUUAAAW	STREME-3	3.7e-05	ENSU00000355773.5	13.62	tp	0
3-UUUUUUAAAW	STREME-3	3.7e-05	ENSU00000368192.8	13.62	tp	0
3-UUUUUUAAAW	STREME-3	3.7e-05	ENSU00000618014.1	13.62	tp	0
3-UUUUUUAAAW	STREME-3	3.7e-05	ENSU00000371385.7	13.62	tp	0
3-UUUUUUAAAW	STREME-3	3.7e-05	ENSU00000372491.3	13.62	tp	0
3-UUUUUUAAAW	STREME-3	3.7e-05	ENSU00000375360.7	13.62	tp	0
3-UUUUUUAAAW	STREME-3	3.7e-05	ENSU00000397062.7	13.62	tp	0
3-UUUUUUAAAW	STREME-3	3.7e-05	ENSU00000260570.7	13.62	tp	0
3-UUUUUUAAAW	STREME-3	3.7e-05	ENSU00000322886.11	13.62	fp	0
3-UUUUUUAAAW	STREME-3	3.7e-05	ENSU00000326474.4	13.62	fp	0
3-UUUUUUAAAW	STREME-3	3.7e-05	ENSU00000507152.5	13.62	fp	0
3-UUUUUUAAAW	STREME-3	3.7e-05	ENSU00000404760.5	13.43	tp	0
3-UUUUUUAAAW	STREME-3	3.7e-05	ENSU00000244745.3	13.43	tp	0
3-UUUUUUAAAW	STREME-3	3.7e-05	ENSU00000272928.3	13.43	tp	0
3-UUUUUUAAAW	STREME-3	3.7e-05	ENSU00000610895.2	13.43	tp	0
3-UUUUUUAAAW	STREME-3	3.7e-05	ENSU00000265113.8	13.43	tp	0
3-UUUUUUAAAW	STREME-3	3.7e-05	ENSU00000300101.2	13.43	tp	0
3-UUUUUUAAAW	STREME-3	3.7e-05	ENSU00000628542.2	13.43	tp	0
3-UUUUUUAAAW	STREME-3	3.7e-05	ENSU00000622544.4	13.43	fp	0
3-UUUUUUAAAW	STREME-3	3.7e-05	ENSU00000379938.6	13.43	fp	0
3-UUUUUUAAAW	STREME-3	3.7e-05	ENSU00000487257.1	13.43	tp	1
3-UUUUUUAAAW	STREME-3	3.7e-05	ENSU00000408965.3	13.43	tp	1
3-UUUUUUAAAW	STREME-3	3.7e-05	ENSU00000389032.7	13.43	fp	1
3-UUUUUUAAAW	STREME-3	3.7e-05	ENSU00000311765.3	12.84	tp	0
3-UUUUUUAAAW	STREME-3	3.7e-05	ENSU00000392872.7	12.84	tp	0
3-UUUUUUAAAW	STREME-3	3.7e-05	ENSU00000296521.11	12.84	tp	0
3-UUUUUUAAAW	STREME-3	3.7e-05	ENSU00000316334.4	12.84	tp	0
3-UUUUUUAAAW	STREME-3	3.7e-05	ENSU00000393765.6	12.84	tp	0
3-UUUUUUAAAW	STREME-3	3.7e-05	ENSU00000392452.2	12.84	tp	0
3-UUUUUUAAAW	STREME-3	3.7e-05	ENSU00000302342.3	12.84	tp	0
3-UUUUUUAAAW	STREME-3	3.7e-05	ENSU00000494857.5	12.84	tp	0
3-UUUUUUAAAW	STREME-3	3.7e-05	ENSU00000392403.7	12.84	fp	0
3-UUUUUUAAAW	STREME-3	3.7e-05	ENSU00000342697.4	12.84	fp	0
3-UUUUUUAAAW	STREME-3	3.7e-05	ENSU00000273047.8	12.84	fp	0
3-UUUUUUAAAW	STREME-3	3.7e-05	ENSU00000332624.7	12.84	fp	0
3-UUUUUUAAAW	STREME-3	3.7e-05	ENSU00000355957.9	12.84	fp	0
3-UUUUUUAAAW	STREME-3	3.7e-05	ENSU00000265012.4	12.84	tp	1
3-UUUUUUAAAW	STREME-3	3.7e-05	ENSU00000310421.4	12.84	tp	1
3-UUUUUUAAAW	STREME-3	3.7e-05	ENSU00000326505.3	12.65	tp	0
3-UUUUUUAAAW	STREME-3	3.7e-05	ENSU00000360011.5	12.65	tp	0
3-UUUUUUAAAW	STREME-3	3.7e-05	ENSU00000334661.4	12.65	tp	0
3-UUUUUUAAAW	STREME-3	3.7e-05	ENSU00000444328.6	12.65	tp	0
3-UUUUUUAAAW	STREME-3	3.7e-05	ENSU00000305141.4	12.65	tp	0
3-UUUUUUAAAW	STREME-3	3.7e-05	ENSU00000344949.9	12.65	tp	0
3-UUUUUUAAAW	STREME-3	3.7e-05	ENSU00000499247.2	12.65	tp	0
3-UUUUUUAAAW	STREME-3	3.7e-05	ENSU00000397786.6	12.65	tp	0
3-UUUUUUAAAW	STREME-3	3.7e-05	ENSU00000332512.7	12.65	tp	0
3-UUUUUUAAAW	STREME-3	3.7e-05	ENSU00000359929.7	12.65	tp	0
3-UUUUUUAAAW	STREME-3	3.7e-05	ENSU00000374561.5	12.65	tp	0
3-UUUUUUAAAW	STREME-3	3.7e-05	ENSU00000356736.4	12.65	tp	0
3-UUUUUUAAAW	STREME-3	3.7e-05	ENSU00000374884.2	12.65	tp	0
3-UUUUUUAAAW	STREME-3	3.7e-05	ENSU00000439685.6	12.65	tp	0
3-UUUUUUAAAW	STREME-3	3.7e-05	ENSU00000272163.8	12.65	fp	0
3-UUUUUUAAAW	STREME-3	3.7e-05	ENSU00000343137.8	12.65	fp	0
3-UUUUUUAAAW	STREME-3	3.7e-05	ENSU00000415947.1	12.65	fp	0
3-UUUUUUAAAW	STREME-3	3.7e-05	ENSU00000369297.1	12.65	tp	1
3-UUUUUUAAAW	STREME-3	3.7e-05	ENSU00000259470.5	12.65	fp	1
3-UUUUUUAAAW	STREME-3	3.7e-05	ENSU00000382592.4	12.65	fp	1
3-UUUUUUAAAW	STREME-3	3.7e-05	ENSU00000296632.7	12.65	fp	1
3-UUUUUUAAAW	STREME-3	3.7e-05	ENSU00000630077.2	12.6	tp	0
3-UUUUUUAAAW	STREME-3	3.7e-05	ENSU00000239906.9	12.6	tp	0
3-UUUUUUAAAW	STREME-3	3.7e-05	ENSU00000316157.7	12.6	tp	0
3-UUUUUUAAAW	STREME-3	3.7e-05	ENSU00000323926.10	12.6	tp	0
3-UUUUUUAAAW	STREME-3	3.7e-05	ENSU00000371627.4	12.6	tp	0
3-UUUUUUAAAW	STREME-3	3.7e-05	ENSU00000302418.4	12.6	tp	0
3-UUUUUUAAAW	STREME-3	3.7e-05	ENSU00000296632.7	12.6	tp	0
3-UUUUUUAAAW	STREME-3	3.7e-05	ENSU00000582322.1	12.6	tp	0
3-UUUUUUAAAW	STREME-3	3.7e-05	ENSU00000278550.11	12.6	tp	0
3-UUUUUUAAAW	STREME-3	3.7e-05	ENSU00000303052.12	12.6	tp	0
3-UUUUUUAAAW	STREME-3	3.7e-05	ENSU00000340258.9	12.6	tp	0
3-UUUUUUAAAW	STREME-3	3.7e-05	ENSU00000341222.10	12.6	tp	0
3-UUUUUUAAAW	STREME-3	3.7e-05	ENSU00000349155.6	12.6	fp	0
3-UUUUUUAAAW	STREME-3	3.7e-05	ENSU00000389709.7	12.6	tp	1
3-UUUUUUAAAW	STREME-3	3.7e-05	ENSU00000473989.7	12.6	fp	1
3-UUUUUUAAAW	STREME-3	3.7e-05	ENSU00000439696.2	12.6	fp	1
3-UUUUUUAAAW	STREME-3	3.7e-05	ENSU00000500893.3	12.48	tp	0
3-UUUUUUAAAW	STREME-3	3.7e-05	ENSU00000407464.6	12.48	tp	0
3-UUUUUUAAAW	STREME-3	3.7e-05	ENSU00000288840.9	12.48	tp	0
3-UUUUUUAAAW	STREME-3	3.7e-05	ENSU00000271277.10	12.48	tp	0
3-UUUUUUAAAW	STREME-3	3.7e-05	ENSU00000279873.11	12.48	tp	0
3-UUUUUUAAAW	STREME-3	3.7e-05	ENSU00000374810.7	12.48	tp	0
3-UUUUUUAAAW	STREME-3	3.7e-05	ENSU00000243346.9	12.48	fp	0
3-UUUUUUAAAW	STREME-3	3.7e-05	ENSU00000327473.8	12.48	fp	0
3-UUUUUUAAAW	STREME-3	3.7e-05	ENSU00000265138.3	12.48	fp	0
3-UUUUUUAAAW	STREME-3	3.7e-05	ENSU00000361189.6	12.48	fp	0
3-UUUUUUAAAW	STREME-3	3.7e-05	ENSU00000613132.4	12.48	tp	1
3-UUUUUUAAAW	STREME-3	3.7e-05	ENSU00000375533.5	12.48	tp	1
3-UUUUUUAAAW	STREME-3	3.7e-05	ENSU00000373464.4	12.48	tp	1
3-UUUUUUAAAW	STREME-3	3.7e-05	ENSU00000352331.8	12.45	tp	0
3-UUUUUUAAAW	STREME-3	3.7e-05	ENSU00000245323.4	12.45	tp	0
3-UUUUUUAAAW	STREME-3	3.7e-05	ENSU00000443831.1	12.45	fp	0
3-UUUUUUAAAW	STREME-3	3.7e-05	ENSU00000276014.11	12.45	fp	0
3-UUUUUUAAAW	STREME-3	3.7e-05	ENSU00000586178.5	12.45	fp	0
3-UUUUUUAAAW	STREME-3	3.7e-05	ENSU00000408965.3	12.45	fp	0
3-UUUUUUAAAW	STREME-3	3.7e-05	ENSU00000258886.12	12.45	fp	0
3-UUUUUUAAAW	STREME-3	3.7e-05	ENSU00000370733.4	12.45	fp	0
3-UUUUUUAAAW	STREME-3	3.7e-05	ENSU00000309784.8	12.45	fp	0
3-UUUUUUAAAW	STREME-3	3.7e-05	ENSU00000306467.9	12.45	tp	1
3-UUUUUUAAAW	STREME-3	3.7e-05	ENSU00000373452.2	12.18	tp	0
3-UUUUUUAAAW	STREME-3	3.7e-05	ENSU00000354300.4	12.18	tp	0
3-UUUUUUAAAW	STREME-3	3.7e-05	ENSU00000377482.9	12.18	tp	0
3-UUUUUUAAAW	STREME-3	3.7e-05	ENSU00000310954.6	12.18	tp	0
3-UUUUUUAAAW	STREME-3	3.7e-05	ENSU00000458659.2	12.18	tp	0
3-UUUUUUAAAW	STREME-3	3.7e-05	ENSU00000272163.8	12.18	tp	0
3-UUUUUUAAAW	STREME-3	3.7e-05	ENSU00000212015.10	12.18	fp	0
3-UUUUUUAAAW	STREME-3	3.7e-05	ENSU00000321870.2	12.18	fp	0
3-UUUUUUAAAW	STREME-3	3.7e-05	ENSU00000220931.10	12.18	tp	1
3-UUUUUUAAAW	STREME-3	3.7e-05	ENSU00000369042.5	12.11	tp	0
3-UUUUUUAAAW	STREME-3	3.7e-05	ENSU00000356454.4	12.11	tp	0
3-UUUUUUAAAW	STREME-3	3.7e-05	ENSU00000636056.1	12.11	tp	0
3-UUUUUUAAAW	STREME-3	3.7e-05	ENSU00000286648.9	12.11	tp	0
3-UUUUUUAAAW	STREME-3	3.7e-05	ENSU00000212015.10	12.11	tp	0
3-UUUUUUAAAW	STREME-3	3.7e-05	ENSU00000323669.9	12.11	tp	0
3-UUUUUUAAAW	STREME-3	3.7e-05	ENSU00000273047.8	12.11	tp	0
3-UUUUUUAAAW	STREME-3	3.7e-05	ENSU00000301998.4	12.11	tp	0
3-UUUUUUAAAW	STREME-3	3.7e-05	ENSU00000272164.5	12.11	tp	0
3-UUUUUUAAAW	STREME-3	3.7e-05	ENSU00000360538.6	12.11	tp	0
3-UUUUUUAAAW	STREME-3	3.7e-05	ENSU00000328046.8	12.11	tp	0
3-UUUUUUAAAW	STREME-3	3.7e-05	ENSU00000265012.4	12.11	fp	0
3-UUUUUUAAAW	STREME-3	3.7e-05	ENSU00000251810.7	12.11	fp	0
3-UUUUUUAAAW	STREME-3	3.7e-05	ENSU00000425478.6	12.11	fp	0
3-UUUUUUAAAW	STREME-3	3.7e-05	ENSU00000393655.3	12.11	fp	0
3-UUUUUUAAAW	STREME-3	3.7e-05	ENSU00000332783.11	12.11	fp	0
3-UUUUUUAAAW	STREME-3	3.7e-05	ENSU00000301998.4	12.11	fp	0
3-UUUUUUAAAW	STREME-3	3.7e-05	ENSU00000286648.9	12.11	fp	0
3-UUUUUUAAAW	STREME-3	3.7e-05	ENSU00000439174.6	12.11	fp	0
3-UUUUUUAAAW	STREME-3	3.7e-05	ENSU00000400485.5	12.11	fp	0
3-UUUUUUAAAW	STREME-3	3.7e-05	ENSU00000216294.4	12.11	fp	0
3-UUUUUUAAAW	STREME-3	3.7e-05	ENSU00000274311.2	12.11	tp	1
3-UUUUUUAAAW	STREME-3	3.7e-05	ENSU00000357736.8	11.86	tp	0
3-UUUUUUAAAW	STREME-3	3.7e-05	ENSU00000342697.4	11.86	tp	0
3-UUUUUUAAAW	STREME-3	3.7e-05	ENSU00000347587.7	11.86	tp	0
3-UUUUUUAAAW	STREME-3	3.7e-05	ENSU00000254853.9	11.86	tp	0
3-UUUUUUAAAW	STREME-3	3.7e-05	ENSU00000251808.7	11.86	tp	0
3-UUUUUUAAAW	STREME-3	3.7e-05	ENSU00000617887.4	11.86	tp	0
3-UUUUUUAAAW	STREME-3	3.7e-05	ENSU00000378474.3	11.86	tp	0
3-UUUUUUAAAW	STREME-3	3.7e-05	ENSU00000366934.3	11.86	tp	0
3-UUUUUUAAAW	STREME-3	3.7e-05	ENSU00000322354.3	11.86	tp	0
3-UUUUUUAAAW	STREME-3	3.7e-05	ENSU00000264027.8	11.86	tp	0
3-UUUUUUAAAW	STREME-3	3.7e-05	ENSU00000361976.6	11.86	tp	0
3-UUUUUUAAAW	STREME-3	3.7e-05	ENSU00000376509.4	11.86	tp	0
3-UUUUUUAAAW	STREME-3	3.7e-05	ENSU00000358912.4	11.86	fp	0
3-UUUUUUAAAW	STREME-3	3.7e-05	ENSU00000504926.5	11.86	fp	0
3-UUUUUUAAAW	STREME-3	3.7e-05	ENSU00000361603.6	11.86	fp	0
3-UUUUUUAAAW	STREME-3	3.7e-05	ENSU00000367350.4	11.86	tp	1
3-UUUUUUAAAW	STREME-3	3.7e-05	ENSU00000606230.2	11.82	tp	0
3-UUUUUUAAAW	STREME-3	3.7e-05	ENSU00000531818.5	11.82	tp	0
3-UUUUUUAAAW	STREME-3	3.7e-05	ENSU00000262429.8	11.82	tp	0
3-UUUUUUAAAW	STREME-3	3.7e-05	ENSU00000230461.10	11.82	tp	0
3-UUUUUUAAAW	STREME-3	3.7e-05	ENSU00000268138.11	11.82	tp	0
3-UUUUUUAAAW	STREME-3	3.7e-05	ENSU00000318160.4	11.82	tp	0
3-UUUUUUAAAW	STREME-3	3.7e-05	ENSU00000264596.3	11.82	tp	0
3-UUUUUUAAAW	STREME-3	3.7e-05	ENSU00000494857.5	11.82	fp	0
3-UUUUUUAAAW	STREME-3	3.7e-05	ENSU00000264010.8	11.82	fp	0
3-UUUUUUAAAW	STREME-3	3.7e-05	ENSU00000313368.7	11.82	fp	0
3-UUUUUUAAAW	STREME-3	3.7e-05	ENSU00000381396.9	11.82	fp	0
3-UUUUUUAAAW	STREME-3	3.7e-05	ENSU00000507152.5	11.63	tp	0
3-UUUUUUAAAW	STREME-3	3.7e-05	ENSU00000367467.7	11.63	tp	0
3-UUUUUUAAAW	STREME-3	3.7e-05	ENSU00000586178.5	11.63	tp	0
3-UUUUUUAAAW	STREME-3	3.7e-05	ENSU00000378454.7	11.63	tp	0
3-UUUUUUAAAW	STREME-3	3.7e-05	ENSU00000378954.8	11.63	tp	0
3-UUUUUUAAAW	STREME-3	3.7e-05	ENSU00000536315.6	11.63	tp	0
3-UUUUUUAAAW	STREME-3	3.7e-05	ENSU00000345133.9	11.63	fp	0
3-UUUUUUAAAW	STREME-3	3.7e-05	ENSU00000328046.8	11.63	fp	0
3-UUUUUUAAAW	STREME-3	3.7e-05	ENSU00000347055.3	11.63	tp	1
3-UUUUUUAAAW	STREME-3	3.7e-05	ENSU00000361915.7	11.63	tp	1
3-UUUUUUAAAW	STREME-3	3.7e-05	ENSU00000345146.6	11.59	tp	0
3-UUUUUUAAAW	STREME-3	3.7e-05	ENSU00000397786.6	11.59	fp	0
3-UUUUUUAAAW	STREME-3	3.7e-05	ENSU00000274311.2	11.59	fp	0
3-UUUUUUAAAW	STREME-3	3.7e-05	ENSU00000216106.5	11.49	tp	0
3-UUUUUUAAAW	STREME-3	3.7e-05	ENSU00000392403.7	11.49	tp	0
3-UUUUUUAAAW	STREME-3	3.7e-05	ENSU00000317506.7	11.49	tp	0
3-UUUUUUAAAW	STREME-3	3.7e-05	ENSU00000299204.4	11.49	tp	0
3-UUUUUUAAAW	STREME-3	3.7e-05	ENSU00000473989.7	11.49	tp	0
[truncated: 12,170 more rows]

## Sheet: NANOS3 upregulated
motif_ID	motif_ALT_ID	motif_P-value	seq_ID	seq_Score	seq_Class	is_holdout?
1-AAAUAAAAW	STREME-1	5.1e-08	ENSU00000319211.4	14.41	tp	0
1-AAAUAAAAW	STREME-1	5.1e-08	ENSU00000297991.4	14.41	tp	0
1-AAAUAAAAW	STREME-1	5.1e-08	ENSU00000375078.3	14.41	tp	0
1-AAAUAAAAW	STREME-1	5.1e-08	ENSU00000299736.4	14.41	tp	0
1-AAAUAAAAW	STREME-1	5.1e-08	ENSU00000522362.6	14.41	tp	0
1-AAAUAAAAW	STREME-1	5.1e-08	ENSU00000423059.8	14.41	tp	0
1-AAAUAAAAW	STREME-1	5.1e-08	ENSU00000316097.12	14.41	tp	0
1-AAAUAAAAW	STREME-1	5.1e-08	ENSU00000294304.11	14.41	tp	0
1-AAAUAAAAW	STREME-1	5.1e-08	ENSU00000543496.3	14.41	tp	0
1-AAAUAAAAW	STREME-1	5.1e-08	ENSU00000430300.5	14.41	tp	0
1-AAAUAAAAW	STREME-1	5.1e-08	ENSU00000611665.4	14.41	tp	0
1-AAAUAAAAW	STREME-1	5.1e-08	ENSU00000366621.7	14.41	tp	0
1-AAAUAAAAW	STREME-1	5.1e-08	ENSU00000615724.1	14.41	tp	0
1-AAAUAAAAW	STREME-1	5.1e-08	ENSU00000379612.4	14.41	tp	0
1-AAAUAAAAW	STREME-1	5.1e-08	ENSU00000563281.1	14.41	tp	0
1-AAAUAAAAW	STREME-1	5.1e-08	ENSU00000295809.11	14.41	tp	0
1-AAAUAAAAW	STREME-1	5.1e-08	ENSU00000257209.8	14.41	tp	0
1-AAAUAAAAW	STREME-1	5.1e-08	ENSU00000223095.4	14.41	tp	0
1-AAAUAAAAW	STREME-1	5.1e-08	ENSU00000281455.6	14.41	tp	0
1-AAAUAAAAW	STREME-1	5.1e-08	ENSU00000495880.1	14.41	tp	0
1-AAAUAAAAW	STREME-1	5.1e-08	ENSU00000541972.5	14.41	tp	0
1-AAAUAAAAW	STREME-1	5.1e-08	ENSU00000250092.10	14.41	tp	0
1-AAAUAAAAW	STREME-1	5.1e-08	ENSU00000467482.5	14.41	tp	0
1-AAAUAAAAW	STREME-1	5.1e-08	ENSU00000309415.7	14.41	tp	0
1-AAAUAAAAW	STREME-1	5.1e-08	ENSU00000471180.5	14.41	tp	0
1-AAAUAAAAW	STREME-1	5.1e-08	ENSU00000295113.4	14.41	tp	0
1-AAAUAAAAW	STREME-1	5.1e-08	ENSU00000356083.7	14.41	tp	0
1-AAAUAAAAW	STREME-1	5.1e-08	ENSU00000618626.1	14.41	tp	0
1-AAAUAAAAW	STREME-1	5.1e-08	ENSU00000530349.1	14.41	tp	0
1-AAAUAAAAW	STREME-1	5.1e-08	ENSU00000281589.4	14.41	tp	0
1-AAAUAAAAW	STREME-1	5.1e-08	ENSU00000557185.5	14.41	tp	0
1-AAAUAAAAW	STREME-1	5.1e-08	ENSU00000373053.7	14.41	tp	0
1-AAAUAAAAW	STREME-1	5.1e-08	ENSU00000368719.8	14.41	tp	0
1-AAAUAAAAW	STREME-1	5.1e-08	ENSU00000311337.10	14.41	fp	0
1-AAAUAAAAW	STREME-1	5.1e-08	ENSU00000193403.10	14.41	fp	0
1-AAAUAAAAW	STREME-1	5.1e-08	ENSU00000330889.7	14.41	fp	0
1-AAAUAAAAW	STREME-1	5.1e-08	ENSU00000280571.9	14.41	tp	1
1-AAAUAAAAW	STREME-1	5.1e-08	ENSU00000398881.3	14.41	tp	1
1-AAAUAAAAW	STREME-1	5.1e-08	ENSU00000262960.13	14.41	tp	1
1-AAAUAAAAW	STREME-1	5.1e-08	ENSU00000275072.4	14.41	fp	1
1-AAAUAAAAW	STREME-1	5.1e-08	ENSU00000295317.3	14.33	tp	0
1-AAAUAAAAW	STREME-1	5.1e-08	ENSU00000319533.9	14.33	tp	0
1-AAAUAAAAW	STREME-1	5.1e-08	ENSU00000255531.8	14.33	tp	0
1-AAAUAAAAW	STREME-1	5.1e-08	ENSU00000285279.9	14.33	tp	0
1-AAAUAAAAW	STREME-1	5.1e-08	ENSU00000307201.4	14.33	tp	0
1-AAAUAAAAW	STREME-1	5.1e-08	ENSU00000379153.3	14.33	tp	0
1-AAAUAAAAW	STREME-1	5.1e-08	ENSU00000260356.5	14.33	tp	0
1-AAAUAAAAW	STREME-1	5.1e-08	ENSU00000367385.8	14.33	tp	0
1-AAAUAAAAW	STREME-1	5.1e-08	ENSU00000351718.8	14.33	tp	0
1-AAAUAAAAW	STREME-1	5.1e-08	ENSU00000449651.5	14.33	tp	0
1-AAAUAAAAW	STREME-1	5.1e-08	ENSU00000234590.8	14.33	tp	0
1-AAAUAAAAW	STREME-1	5.1e-08	ENSU00000042381.8	14.33	tp	0
1-AAAUAAAAW	STREME-1	5.1e-08	ENSU00000270517.11	14.33	tp	0
1-AAAUAAAAW	STREME-1	5.1e-08	ENSU00000537670.5	14.33	tp	0
1-AAAUAAAAW	STREME-1	5.1e-08	ENSU00000298198.4	14.33	tp	0
1-AAAUAAAAW	STREME-1	5.1e-08	ENSU00000341772.4	14.33	tp	0
1-AAAUAAAAW	STREME-1	5.1e-08	ENSU00000283684.8	14.33	tp	0
1-AAAUAAAAW	STREME-1	5.1e-08	ENSU00000393468.1	14.33	tp	0
1-AAAUAAAAW	STREME-1	5.1e-08	ENSU00000435041.2	14.33	tp	0
1-AAAUAAAAW	STREME-1	5.1e-08	ENSU00000317376.8	14.33	tp	0
1-AAAUAAAAW	STREME-1	5.1e-08	ENSU00000297107.10	14.33	tp	0
1-AAAUAAAAW	STREME-1	5.1e-08	ENSU00000020926.7	14.33	tp	0
1-AAAUAAAAW	STREME-1	5.1e-08	ENSU00000319285.4	14.33	tp	0
1-AAAUAAAAW	STREME-1	5.1e-08	ENSU00000381232.7	14.33	tp	0
1-AAAUAAAAW	STREME-1	5.1e-08	ENSU00000348126.6	14.33	tp	0
1-AAAUAAAAW	STREME-1	5.1e-08	ENSU00000264187.6	14.33	tp	0
1-AAAUAAAAW	STREME-1	5.1e-08	ENSU00000315323.4	14.33	tp	0
1-AAAUAAAAW	STREME-1	5.1e-08	ENSU00000356082.8	14.33	tp	0
1-AAAUAAAAW	STREME-1	5.1e-08	ENSU00000284486.8	14.33	tp	0
1-AAAUAAAAW	STREME-1	5.1e-08	ENSU00000295006.5	14.33	tp	0
1-AAAUAAAAW	STREME-1	5.1e-08	ENSU00000251343.9	14.33	tp	0
1-AAAUAAAAW	STREME-1	5.1e-08	ENSU00000579774.2	14.33	tp	0
1-AAAUAAAAW	STREME-1	5.1e-08	ENSU00000358334.9	14.33	tp	0
1-AAAUAAAAW	STREME-1	5.1e-08	ENSU00000382276.7	14.33	tp	0
1-AAAUAAAAW	STREME-1	5.1e-08	ENSU00000323534.4	14.33	tp	0
1-AAAUAAAAW	STREME-1	5.1e-08	ENSU00000337979.8	14.33	tp	0
1-AAAUAAAAW	STREME-1	5.1e-08	ENSU00000382599.8	14.33	tp	0
1-AAAUAAAAW	STREME-1	5.1e-08	ENSU00000361475.6	14.33	tp	0
1-AAAUAAAAW	STREME-1	5.1e-08	ENSU00000261388.7	14.33	tp	0
1-AAAUAAAAW	STREME-1	5.1e-08	ENSU00000595607.5	14.33	tp	0
1-AAAUAAAAW	STREME-1	5.1e-08	ENSU00000554012.5	14.33	tp	0
1-AAAUAAAAW	STREME-1	5.1e-08	ENSU00000013807.9	14.33	tp	0
1-AAAUAAAAW	STREME-1	5.1e-08	ENSU00000437808.5	14.33	tp	0
1-AAAUAAAAW	STREME-1	5.1e-08	ENSU00000343200.9	14.33	tp	0
1-AAAUAAAAW	STREME-1	5.1e-08	ENSU00000272252.9	14.33	tp	0
1-AAAUAAAAW	STREME-1	5.1e-08	ENSU00000409700.4	14.33	fp	0
1-AAAUAAAAW	STREME-1	5.1e-08	ENSU00000296585.9	14.33	fp	0
1-AAAUAAAAW	STREME-1	5.1e-08	ENSU00000381962.3	14.33	fp	0
1-AAAUAAAAW	STREME-1	5.1e-08	ENSU00000281589.4	14.33	fp	0
1-AAAUAAAAW	STREME-1	5.1e-08	ENSU00000381232.7	14.33	fp	0
1-AAAUAAAAW	STREME-1	5.1e-08	ENSU00000455470.5	14.33	fp	0
1-AAAUAAAAW	STREME-1	5.1e-08	ENSU00000371065.8	14.33	tp	1
1-AAAUAAAAW	STREME-1	5.1e-08	ENSU00000369583.3	14.33	tp	1
1-AAAUAAAAW	STREME-1	5.1e-08	ENSU00000263372.4	14.33	tp	1
1-AAAUAAAAW	STREME-1	5.1e-08	ENSU00000226091.2	14.33	tp	1
1-AAAUAAAAW	STREME-1	5.1e-08	ENSU00000299163.6	14.33	tp	1
1-AAAUAAAAW	STREME-1	5.1e-08	ENSU00000438295.2	14.33	fp	1
1-AAAUAAAAW	STREME-1	5.1e-08	ENSU00000514500.1	13.77	tp	0
1-AAAUAAAAW	STREME-1	5.1e-08	ENSU00000261978.8	13.77	tp	0
1-AAAUAAAAW	STREME-1	5.1e-08	ENSU00000409700.4	13.77	tp	0
1-AAAUAAAAW	STREME-1	5.1e-08	ENSU00000487273.6	13.77	tp	0
1-AAAUAAAAW	STREME-1	5.1e-08	ENSU00000540068.5	13.77	tp	0
1-AAAUAAAAW	STREME-1	5.1e-08	ENSU00000429967.2	13.77	tp	0
1-AAAUAAAAW	STREME-1	5.1e-08	ENSU00000258201.8	13.77	tp	0
1-AAAUAAAAW	STREME-1	5.1e-08	ENSU00000394549.6	13.77	tp	0
1-AAAUAAAAW	STREME-1	5.1e-08	ENSU00000392668.8	13.77	tp	0
1-AAAUAAAAW	STREME-1	5.1e-08	ENSU00000372285.7	13.77	tp	0
1-AAAUAAAAW	STREME-1	5.1e-08	ENSU00000412307.3	13.77	tp	0
1-AAAUAAAAW	STREME-1	5.1e-08	ENSU00000340790.8	13.77	tp	0
1-AAAUAAAAW	STREME-1	5.1e-08	ENSU00000254051.10	13.77	tp	0
1-AAAUAAAAW	STREME-1	5.1e-08	ENSU00000234454.5	13.77	tp	0
1-AAAUAAAAW	STREME-1	5.1e-08	ENSU00000394199.6	13.77	tp	0
1-AAAUAAAAW	STREME-1	5.1e-08	ENSU00000039989.8	13.77	tp	0
1-AAAUAAAAW	STREME-1	5.1e-08	ENSU00000571244.2	13.77	tp	0
1-AAAUAAAAW	STREME-1	5.1e-08	ENSU00000275072.4	13.77	tp	0
1-AAAUAAAAW	STREME-1	5.1e-08	ENSU00000304129.8	13.77	tp	0
1-AAAUAAAAW	STREME-1	5.1e-08	ENSU00000221132.7	13.77	tp	0
1-AAAUAAAAW	STREME-1	5.1e-08	ENSU00000409304.5	13.77	tp	0
1-AAAUAAAAW	STREME-1	5.1e-08	ENSU00000544915.5	13.77	tp	0
1-AAAUAAAAW	STREME-1	5.1e-08	ENSU00000262953.10	13.77	tp	0
1-AAAUAAAAW	STREME-1	5.1e-08	ENSU00000395348.7	13.77	tp	0
1-AAAUAAAAW	STREME-1	5.1e-08	ENSU00000265758.6	13.77	tp	0
1-AAAUAAAAW	STREME-1	5.1e-08	ENSU00000256497.8	13.77	tp	0
1-AAAUAAAAW	STREME-1	5.1e-08	ENSU00000262435.13	13.77	tp	0
1-AAAUAAAAW	STREME-1	5.1e-08	ENSU00000552361.1	13.77	tp	0
1-AAAUAAAAW	STREME-1	5.1e-08	ENSU00000379086.5	13.77	tp	0
1-AAAUAAAAW	STREME-1	5.1e-08	ENSU00000297875.6	13.77	tp	0
1-AAAUAAAAW	STREME-1	5.1e-08	ENSU00000257497.10	13.77	tp	0
1-AAAUAAAAW	STREME-1	5.1e-08	ENSU00000283147.6	13.77	tp	0
1-AAAUAAAAW	STREME-1	5.1e-08	ENSU00000268035.10	13.77	tp	0
1-AAAUAAAAW	STREME-1	5.1e-08	ENSU00000224807.9	13.77	tp	0
1-AAAUAAAAW	STREME-1	5.1e-08	ENSU00000266458.9	13.77	tp	0
1-AAAUAAAAW	STREME-1	5.1e-08	ENSU00000296677.4	13.77	tp	0
1-AAAUAAAAW	STREME-1	5.1e-08	ENSU00000435041.2	13.77	fp	0
1-AAAUAAAAW	STREME-1	5.1e-08	ENSU00000316881.8	13.77	fp	0
1-AAAUAAAAW	STREME-1	5.1e-08	ENSU00000463836.1	13.77	fp	0
1-AAAUAAAAW	STREME-1	5.1e-08	ENSU00000367385.8	13.77	fp	0
1-AAAUAAAAW	STREME-1	5.1e-08	ENSU00000252338.4	13.77	fp	0
1-AAAUAAAAW	STREME-1	5.1e-08	ENSU00000341441.9	13.77	fp	0
1-AAAUAAAAW	STREME-1	5.1e-08	ENSU00000295006.5	13.77	fp	0
1-AAAUAAAAW	STREME-1	5.1e-08	ENSU00000244333.3	13.77	tp	1
1-AAAUAAAAW	STREME-1	5.1e-08	ENSU00000266085.6	13.77	tp	1
1-AAAUAAAAW	STREME-1	5.1e-08	ENSU00000336873.9	13.77	tp	1
1-AAAUAAAAW	STREME-1	5.1e-08	ENSU00000295666.6	13.77	tp	1
1-AAAUAAAAW	STREME-1	5.1e-08	ENSU00000631460.1	13.77	tp	1
1-AAAUAAAAW	STREME-1	5.1e-08	ENSU00000283206.8	13.69	tp	0
1-AAAUAAAAW	STREME-1	5.1e-08	ENSU00000288050.8	13.69	tp	0
1-AAAUAAAAW	STREME-1	5.1e-08	ENSU00000243918.9	13.69	tp	0
1-AAAUAAAAW	STREME-1	5.1e-08	ENSU00000334888.9	13.69	tp	0
1-AAAUAAAAW	STREME-1	5.1e-08	ENSU00000263671.9	13.69	tp	0
1-AAAUAAAAW	STREME-1	5.1e-08	ENSU00000438295.2	13.69	tp	0
1-AAAUAAAAW	STREME-1	5.1e-08	ENSU00000301618.8	13.69	tp	0
1-AAAUAAAAW	STREME-1	5.1e-08	ENSU00000433892.6	13.69	tp	0
1-AAAUAAAAW	STREME-1	5.1e-08	ENSU00000370690.7	13.69	fp	0
1-AAAUAAAAW	STREME-1	5.1e-08	ENSU00000336733.10	13.69	tp	1
1-AAAUAAAAW	STREME-1	5.1e-08	ENSU00000263379.3	13.61	tp	0
1-AAAUAAAAW	STREME-1	5.1e-08	ENSU00000456150.5	13.61	tp	0
1-AAAUAAAAW	STREME-1	5.1e-08	ENSU00000271064.11	13.61	tp	0
1-AAAUAAAAW	STREME-1	5.1e-08	ENSU00000241600.9	13.61	tp	0
1-AAAUAAAAW	STREME-1	5.1e-08	ENSU00000298694.8	13.61	tp	0
1-AAAUAAAAW	STREME-1	5.1e-08	ENSU00000374840.7	13.61	tp	0
1-AAAUAAAAW	STREME-1	5.1e-08	ENSU00000310924.6	13.61	tp	0
1-AAAUAAAAW	STREME-1	5.1e-08	ENSU00000269919.10	13.61	tp	0
1-AAAUAAAAW	STREME-1	5.1e-08	ENSU00000227507.2	13.61	tp	0
1-AAAUAAAAW	STREME-1	5.1e-08	ENSU00000266546.10	13.61	tp	0
1-AAAUAAAAW	STREME-1	5.1e-08	ENSU00000296027.4	13.61	tp	0
1-AAAUAAAAW	STREME-1	5.1e-08	ENSU00000233143.5	13.61	tp	0
1-AAAUAAAAW	STREME-1	5.1e-08	ENSU00000503639.7	13.61	tp	0
1-AAAUAAAAW	STREME-1	5.1e-08	ENSU00000266563.9	13.61	tp	0
1-AAAUAAAAW	STREME-1	5.1e-08	ENSU00000373337.3	13.61	tp	0
1-AAAUAAAAW	STREME-1	5.1e-08	ENSU00000372469.5	13.61	tp	0
1-AAAUAAAAW	STREME-1	5.1e-08	ENSU00000253796.9	13.61	tp	0
1-AAAUAAAAW	STREME-1	5.1e-08	ENSU00000597279.5	13.61	tp	0
1-AAAUAAAAW	STREME-1	5.1e-08	ENSU00000256925.11	13.61	tp	0
1-AAAUAAAAW	STREME-1	5.1e-08	ENSU00000217305.2	13.61	tp	0
1-AAAUAAAAW	STREME-1	5.1e-08	ENSU00000228741.7	13.61	fp	0
1-AAAUAAAAW	STREME-1	5.1e-08	ENSU00000357917.4	13.61	fp	0
1-AAAUAAAAW	STREME-1	5.1e-08	ENSU00000392825.7	13.61	fp	0
1-AAAUAAAAW	STREME-1	5.1e-08	ENSU00000292147.6	13.61	tp	1
1-AAAUAAAAW	STREME-1	5.1e-08	ENSU00000378470.5	13.61	tp	0
1-AAAUAAAAW	STREME-1	5.1e-08	ENSU00000368713.7	13.61	tp	0
1-AAAUAAAAW	STREME-1	5.1e-08	ENSU00000403444.7	13.61	tp	0
1-AAAUAAAAW	STREME-1	5.1e-08	ENSU00000342228.7	13.61	tp	0
1-AAAUAAAAW	STREME-1	5.1e-08	ENSU00000366777.3	13.61	tp	0
1-AAAUAAAAW	STREME-1	5.1e-08	ENSU00000305958.8	13.61	tp	0
1-AAAUAAAAW	STREME-1	5.1e-08	ENSU00000344616.3	13.61	tp	0
1-AAAUAAAAW	STREME-1	5.1e-08	ENSU00000369980.7	13.61	tp	0
1-AAAUAAAAW	STREME-1	5.1e-08	ENSU00000341441.9	13.61	tp	0
1-AAAUAAAAW	STREME-1	5.1e-08	ENSU00000346192.7	13.61	tp	0
1-AAAUAAAAW	STREME-1	5.1e-08	ENSU00000256010.6	13.61	tp	0
1-AAAUAAAAW	STREME-1	5.1e-08	ENSU00000361175.8	13.61	tp	0
1-AAAUAAAAW	STREME-1	5.1e-08	ENSU00000356839.9	13.61	tp	0
1-AAAUAAAAW	STREME-1	5.1e-08	ENSU00000544915.5	13.61	fp	0
1-AAAUAAAAW	STREME-1	5.1e-08	ENSU00000375078.3	13.61	fp	0
1-AAAUAAAAW	STREME-1	5.1e-08	ENSU00000283206.8	13.61	fp	0
1-AAAUAAAAW	STREME-1	5.1e-08	ENSU00000398019.6	13.61	fp	0
1-AAAUAAAAW	STREME-1	5.1e-08	ENSU00000382276.7	13.61	fp	0
1-AAAUAAAAW	STREME-1	5.1e-08	ENSU00000615724.1	13.61	fp	0
1-AAAUAAAAW	STREME-1	5.1e-08	ENSU00000631460.1	13.61	fp	0
1-AAAUAAAAW	STREME-1	5.1e-08	ENSU00000487273.6	13.61	fp	0
1-AAAUAAAAW	STREME-1	5.1e-08	ENSU00000305798.7	13.61	fp	0
1-AAAUAAAAW	STREME-1	5.1e-08	ENSU00000296511.9	13.61	fp	0
1-AAAUAAAAW	STREME-1	5.1e-08	ENSU00000309502.7	13.61	tp	1
1-AAAUAAAAW	STREME-1	5.1e-08	ENSU00000299092.3	13.61	tp	1
1-AAAUAAAAW	STREME-1	5.1e-08	ENSU00000416109.2	13.61	tp	1
1-AAAUAAAAW	STREME-1	5.1e-08	ENSU00000316881.8	13.61	tp	1
1-AAAUAAAAW	STREME-1	5.1e-08	ENSU00000328965.8	13.39	tp	1
1-AAAUAAAAW	STREME-1	5.1e-08	ENSU00000423059.8	13.39	fp	1
1-AAAUAAAAW	STREME-1	5.1e-08	ENSU00000348904.3	13.05	tp	0
1-AAAUAAAAW	STREME-1	5.1e-08	ENSU00000297205.6	13.05	tp	0
1-AAAUAAAAW	STREME-1	5.1e-08	ENSU00000308167.9	13.05	tp	0
1-AAAUAAAAW	STREME-1	5.1e-08	ENSU00000316495.7	13.05	tp	0
1-AAAUAAAAW	STREME-1	5.1e-08	ENSU00000262139.9	13.05	tp	0
1-AAAUAAAAW	STREME-1	5.1e-08	ENSU00000329138.8	13.05	tp	0
1-AAAUAAAAW	STREME-1	5.1e-08	ENSU00000371149.7	13.05	tp	0
1-AAAUAAAAW	STREME-1	5.1e-08	ENSU00000360990.7	13.05	tp	0
1-AAAUAAAAW	STREME-1	5.1e-08	ENSU00000463836.1	13.05	tp	0
1-AAAUAAAAW	STREME-1	5.1e-08	ENSU00000415762.6	13.05	tp	0
1-AAAUAAAAW	STREME-1	5.1e-08	ENSU00000381989.3	13.05	tp	0
1-AAAUAAAAW	STREME-1	5.1e-08	ENSU00000272570.9	13.05	tp	0
1-AAAUAAAAW	STREME-1	5.1e-08	ENSU00000620761.4	13.05	tp	0
1-AAAUAAAAW	STREME-1	5.1e-08	ENSU00000396650.6	13.05	tp	0
1-AAAUAAAAW	STREME-1	5.1e-08	ENSU00000356853.9	13.05	tp	0
1-AAAUAAAAW	STREME-1	5.1e-08	ENSU00000349718.8	13.05	tp	0
1-AAAUAAAAW	STREME-1	5.1e-08	ENSU00000395872.5	13.05	tp	0
1-AAAUAAAAW	STREME-1	5.1e-08	ENSU00000307428.7	13.05	tp	0
1-AAAUAAAAW	STREME-1	5.1e-08	ENSU00000303991.4	13.05	tp	0
1-AAAUAAAAW	STREME-1	5.1e-08	ENSU00000316356.8	13.05	tp	0
1-AAAUAAAAW	STREME-1	5.1e-08	ENSU00000409829.7	13.05	tp	0
1-AAAUAAAAW	STREME-1	5.1e-08	ENSU00000304434.10	13.05	fp	0
1-AAAUAAAAW	STREME-1	5.1e-08	ENSU00000343200.9	13.05	fp	0
1-AAAUAAAAW	STREME-1	5.1e-08	ENSU00000392668.8	13.05	fp	1
1-AAAUAAAAW	STREME-1	5.1e-08	ENSU00000351718.8	13.05	fp	1
1-AAAUAAAAW	STREME-1	5.1e-08	ENSU00000369073.3	12.88	tp	0
1-AAAUAAAAW	STREME-1	5.1e-08	ENSU00000254667.7	12.88	tp	0
1-AAAUAAAAW	STREME-1	5.1e-08	ENSU00000378533.3	12.88	tp	0
1-AAAUAAAAW	STREME-1	5.1e-08	ENSU00000493763.5	12.88	tp	0
1-AAAUAAAAW	STREME-1	5.1e-08	ENSU00000356613.3	12.88	tp	0
1-AAAUAAAAW	STREME-1	5.1e-08	ENSU00000372999.5	12.88	tp	0
1-AAAUAAAAW	STREME-1	5.1e-08	ENSU00000518068.5	12.88	tp	0
1-AAAUAAAAW	STREME-1	5.1e-08	ENSU00000612363.1	12.88	tp	0
1-AAAUAAAAW	STREME-1	5.1e-08	ENSU00000282908.9	12.88	tp	0
1-AAAUAAAAW	STREME-1	5.1e-08	ENSU00000378533.3	12.88	fp	0
1-AAAUAAAAW	STREME-1	5.1e-08	ENSU00000395348.7	12.88	fp	0
1-AAAUAAAAW	STREME-1	5.1e-08	ENSU00000442011.6	12.88	tp	1
1-AAAUAAAAW	STREME-1	5.1e-08	ENSU00000275815.3	12.82	tp	0
1-AAAUAAAAW	STREME-1	5.1e-08	ENSU00000296425.9	12.82	tp	0
1-AAAUAAAAW	STREME-1	5.1e-08	ENSU00000258526.8	12.82	tp	0
1-AAAUAAAAW	STREME-1	5.1e-08	ENSU00000415738.2	12.82	tp	0
1-AAAUAAAAW	STREME-1	5.1e-08	ENSU00000248437.8	12.82	tp	0
1-AAAUAAAAW	STREME-1	5.1e-08	ENSU00000370441.8	12.82	tp	0
1-AAAUAAAAW	STREME-1	5.1e-08	ENSU00000296511.9	12.82	tp	0
1-AAAUAAAAW	STREME-1	5.1e-08	ENSU00000370053.2	12.82	tp	0
1-AAAUAAAAW	STREME-1	5.1e-08	ENSU00000329548.4	12.82	tp	0
1-AAAUAAAAW	STREME-1	5.1e-08	ENSU00000587091.5	12.82	tp	0
1-AAAUAAAAW	STREME-1	5.1e-08	ENSU00000333039.2	12.82	tp	0
1-AAAUAAAAW	STREME-1	5.1e-08	ENSU00000216968.4	12.82	tp	0
1-AAAUAAAAW	STREME-1	5.1e-08	ENSU00000374726.7	12.82	tp	0
1-AAAUAAAAW	STREME-1	5.1e-08	ENSU00000393106.6	12.82	tp	0
1-AAAUAAAAW	STREME-1	5.1e-08	ENSU00000579303.5	12.82	tp	0
1-AAAUAAAAW	STREME-1	5.1e-08	ENSU00000306730.7	12.82	tp	0
1-AAAUAAAAW	STREME-1	5.1e-08	ENSU00000220772.7	12.82	fp	0
1-AAAUAAAAW	STREME-1	5.1e-08	ENSU00000296425.9	12.82	fp	0
1-AAAUAAAAW	STREME-1	5.1e-08	ENSU00000217305.2	12.82	fp	0
1-AAAUAAAAW	STREME-1	5.1e-08	ENSU00000323534.4	12.82	fp	0
1-AAAUAAAAW	STREME-1	5.1e-08	ENSU00000406877.7	12.82	fp	0
1-AAAUAAAAW	STREME-1	5.1e-08	ENSU00000580036.5	12.82	tp	1
1-AAAUAAAAW	STREME-1	5.1e-08	ENSU00000359564.2	12.82	tp	1
1-AAAUAAAAW	STREME-1	5.1e-08	ENSU00000014930.8	12.79	tp	0
1-AAAUAAAAW	STREME-1	5.1e-08	ENSU00000366510.3	12.79	tp	0
1-AAAUAAAAW	STREME-1	5.1e-08	ENSU00000334205.8	12.79	tp	0
1-AAAUAAAAW	STREME-1	5.1e-08	ENSU00000445265.6	12.79	tp	0
1-AAAUAAAAW	STREME-1	5.1e-08	ENSU00000319273.9	12.79	tp	0
1-AAAUAAAAW	STREME-1	5.1e-08	ENSU00000249330.2	12.79	tp	0
1-AAAUAAAAW	STREME-1	5.1e-08	ENSU00000296597.9	12.79	tp	0
1-AAAUAAAAW	STREME-1	5.1e-08	ENSU00000321562.8	12.79	tp	0
1-AAAUAAAAW	STREME-1	5.1e-08	ENSU00000246080.3	12.79	tp	0
1-AAAUAAAAW	STREME-1	5.1e-08	ENSU00000379655.8	12.79	tp	0
1-AAAUAAAAW	STREME-1	5.1e-08	ENSU00000429504.6	12.79	tp	0
1-AAAUAAAAW	STREME-1	5.1e-08	ENSU00000400337.6	12.79	tp	0
1-AAAUAAAAW	STREME-1	5.1e-08	ENSU00000320330.7	12.79	tp	0
1-AAAUAAAAW	STREME-1	5.1e-08	ENSU00000285018.4	12.79	tp	0
1-AAAUAAAAW	STREME-1	5.1e-08	ENSU00000614878.4	12.79	tp	0
1-AAAUAAAAW	STREME-1	5.1e-08	ENSU00000338663.11	12.79	tp	0
1-AAAUAAAAW	STREME-1	5.1e-08	ENSU00000296585.9	12.79	tp	0
1-AAAUAAAAW	STREME-1	5.1e-08	ENSU00000216223.9	12.79	tp	0
1-AAAUAAAAW	STREME-1	5.1e-08	ENSU00000372764.3	12.79	tp	0
1-AAAUAAAAW	STREME-1	5.1e-08	ENSU00000219611.6	12.79	tp	0
1-AAAUAAAAW	STREME-1	5.1e-08	ENSU00000312515.6	12.79	tp	0
1-AAAUAAAAW	STREME-1	5.1e-08	ENSU00000296755.11	12.79	tp	0
1-AAAUAAAAW	STREME-1	5.1e-08	ENSU00000369849.8	12.79	fp	0
1-AAAUAAAAW	STREME-1	5.1e-08	ENSU00000493763.5	12.79	fp	0
1-AAAUAAAAW	STREME-1	5.1e-08	ENSU00000326739.8	12.79	fp	0
1-AAAUAAAAW	STREME-1	5.1e-08	ENSU00000298198.4	12.79	fp	0
1-AAAUAAAAW	STREME-1	5.1e-08	ENSU00000299163.6	12.79	fp	0
1-AAAUAAAAW	STREME-1	5.1e-08	ENSU00000381962.3	12.79	tp	1
1-AAAUAAAAW	STREME-1	5.1e-08	ENSU00000304222.2	12.79	tp	1
1-AAAUAAAAW	STREME-1	5.1e-08	ENSU00000199764.6	12.79	tp	1
1-AAAUAAAAW	STREME-1	5.1e-08	ENSU00000296755.11	12.79	fp	1
1-AAAUAAAAW	STREME-1	5.1e-08	ENSU00000283684.8	12.79	fp	1
1-AAAUAAAAW	STREME-1	5.1e-08	ENSU00000306117.5	12.73	tp	0
1-AAAUAAAAW	STREME-1	5.1e-08	ENSU00000367351.3	12.73	tp	0
1-AAAUAAAAW	STREME-1	5.1e-08	ENSU00000620913.4	12.73	tp	0
1-AAAUAAAAW	STREME-1	5.1e-08	ENSU00000360085.6	12.73	tp	0
1-AAAUAAAAW	STREME-1	5.1e-08	ENSU00000396210.7	12.73	tp	0
1-AAAUAAAAW	STREME-1	5.1e-08	ENSU00000389386.7	12.73	tp	0
1-AAAUAAAAW	STREME-1	5.1e-08	ENSU00000342115.8	12.73	tp	0
1-AAAUAAAAW	STREME-1	5.1e-08	ENSU00000255416.8	12.73	tp	0
1-AAAUAAAAW	STREME-1	5.1e-08	ENSU00000341529.7	12.73	tp	0
1-AAAUAAAAW	STREME-1	5.1e-08	ENSU00000358932.8	12.73	tp	0
1-AAAUAAAAW	STREME-1	5.1e-08	ENSU00000265643.3	12.73	tp	0
1-AAAUAAAAW	STREME-1	5.1e-08	ENSU00000592947.5	12.73	tp	0
1-AAAUAAAAW	STREME-1	5.1e-08	ENSU00000393623.6	12.73	tp	0
1-AAAUAAAAW	STREME-1	5.1e-08	ENSU00000264144.4	12.73	tp	0
1-AAAUAAAAW	STREME-1	5.1e-08	ENSU00000373150.8	12.73	tp	0
1-AAAUAAAAW	STREME-1	5.1e-08	ENSU00000278927.9	12.73	tp	0
1-AAAUAAAAW	STREME-1	5.1e-08	ENSU00000579649.5	12.73	tp	0
1-AAAUAAAAW	STREME-1	5.1e-08	ENSU00000620041.4	12.73	tp	0
1-AAAUAAAAW	STREME-1	5.1e-08	ENSU00000218388.8	12.73	tp	0
1-AAAUAAAAW	STREME-1	5.1e-08	ENSU00000215115.4	12.73	tp	0
1-AAAUAAAAW	STREME-1	5.1e-08	ENSU00000503639.7	12.73	fp	0
1-AAAUAAAAW	STREME-1	5.1e-08	ENSU00000216223.9	12.73	fp	0
1-AAAUAAAAW	STREME-1	5.1e-08	ENSU00000404933.6	12.73	fp	0
1-AAAUAAAAW	STREME-1	5.1e-08	ENSU00000280758.9	12.73	fp	0
1-AAAUAAAAW	STREME-1	5.1e-08	ENSU00000543496.3	12.73	fp	0
1-AAAUAAAAW	STREME-1	5.1e-08	ENSU00000322177.5	12.68	tp	0
1-AAAUAAAAW	STREME-1	5.1e-08	ENSU00000370611.3	12.68	tp	0
1-AAAUAAAAW	STREME-1	5.1e-08	ENSU00000257527.8	12.68	tp	0
1-AAAUAAAAW	STREME-1	5.1e-08	ENSU00000303927.3	12.68	tp	0
1-AAAUAAAAW	STREME-1	5.1e-08	ENSU00000373418.7	12.68	tp	0
1-AAAUAAAAW	STREME-1	5.1e-08	ENSU00000331289.4	12.68	tp	0
1-AAAUAAAAW	STREME-1	5.1e-08	ENSU00000319273.9	12.68	fp	0
1-AAAUAAAAW	STREME-1	5.1e-08	ENSU00000319211.4	12.68	fp	0
1-AAAUAAAAW	STREME-1	5.1e-08	ENSU00000255531.8	12.68	fp	0
1-AAAUAAAAW	STREME-1	5.1e-08	ENSU00000295666.6	12.68	fp	0
1-AAAUAAAAW	STREME-1	5.1e-08	ENSU00000348411.2	12.68	fp	0
1-AAAUAAAAW	STREME-1	5.1e-08	ENSU00000380834.6	12.68	tp	1
1-AAAUAAAAW	STREME-1	5.1e-08	ENSU00000220772.7	12.59	tp	0
1-AAAUAAAAW	STREME-1	5.1e-08	ENSU00000249071.10	12.59	tp	0
1-AAAUAAAAW	STREME-1	5.1e-08	ENSU00000221847.5	12.59	tp	0
1-AAAUAAAAW	STREME-1	5.1e-08	ENSU00000622093.4	12.59	tp	0
1-AAAUAAAAW	STREME-1	5.1e-08	ENSU00000259254.8	12.59	tp	0
1-AAAUAAAAW	STREME-1	5.1e-08	ENSU00000374541.3	12.59	tp	0
1-AAAUAAAAW	STREME-1	5.1e-08	ENSU00000301061.8	12.59	tp	0
1-AAAUAAAAW	STREME-1	5.1e-08	ENSU00000550726.5	12.59	fp	0
1-AAAUAAAAW	STREME-1	5.1e-08	ENSU00000356447.8	12.59	fp	0
1-AAAUAAAAW	STREME-1	5.1e-08	ENSU00000605930.2	12.59	tp	1
1-AAAUAAAAW	STREME-1	5.1e-08	ENSU00000433892.6	12.59	fp	1
1-AAAUAAAAW	STREME-1	5.1e-08	ENSU00000336430.11	12.47	tp	0
1-AAAUAAAAW	STREME-1	5.1e-08	ENSU00000395842.2	12.47	tp	0
1-AAAUAAAAW	STREME-1	5.1e-08	ENSU00000222482.8	12.47	tp	0
1-AAAUAAAAW	STREME-1	5.1e-08	ENSU00000366597.5	12.47	tp	1
1-AAAUAAAAW	STREME-1	5.1e-08	ENSU00000371817.7	12.4	tp	0
1-AAAUAAAAW	STREME-1	5.1e-08	ENSU00000373290.6	12.4	tp	0
1-AAAUAAAAW	STREME-1	5.1e-08	ENSU00000248564.5	12.4	tp	0
1-AAAUAAAAW	STREME-1	5.1e-08	ENSU00000504170.2	12.4	tp	0
1-AAAUAAAAW	STREME-1	5.1e-08	ENSU00000337630.10	12.4	tp	0
1-AAAUAAAAW	STREME-1	5.1e-08	ENSU00000372950.4	12.4	tp	0
1-AAAUAAAAW	STREME-1	5.1e-08	ENSU00000412735.5	12.4	tp	0
1-AAAUAAAAW	STREME-1	5.1e-08	ENSU00000228741.7	12.4	tp	0
1-AAAUAAAAW	STREME-1	5.1e-08	ENSU00000323469.4	12.4	tp	0
1-AAAUAAAAW	STREME-1	5.1e-08	ENSU00000371698.3	12.4	tp	0
1-AAAUAAAAW	STREME-1	5.1e-08	ENSU00000295133.9	12.4	tp	0
1-AAAUAAAAW	STREME-1	5.1e-08	ENSU00000522948.5	12.4	fp	0
1-AAAUAAAAW	STREME-1	5.1e-08	ENSU00000369066.7	12.4	fp	0
1-AAAUAAAAW	STREME-1	5.1e-08	ENSU00000265758.6	12.4	fp	0
1-AAAUAAAAW	STREME-1	5.1e-08	ENSU00000260356.5	12.4	fp	0
1-AAAUAAAAW	STREME-1	5.1e-08	ENSU00000359564.2	12.4	fp	0
1-AAAUAAAAW	STREME-1	5.1e-08	ENSU00000370441.8	12.4	fp	0
1-AAAUAAAAW	STREME-1	5.1e-08	ENSU00000380149.5	12.4	tp	1
1-AAAUAAAAW	STREME-1	5.1e-08	ENSU00000264705.8	12.1	tp	0
1-AAAUAAAAW	STREME-1	5.1e-08	ENSU00000426613.4	12.1	tp	0
1-AAAUAAAAW	STREME-1	5.1e-08	ENSU00000487137.6	12.1	tp	0
1-AAAUAAAAW	STREME-1	5.1e-08	ENSU00000360938.7	12.1	tp	0
1-AAAUAAAAW	STREME-1	5.1e-08	ENSU00000435091.7	12.1	tp	0
1-AAAUAAAAW	STREME-1	5.1e-08	ENSU00000342665.4	12.1	tp	0
1-AAAUAAAAW	STREME-1	5.1e-08	ENSU00000357955.6	12.1	tp	0
1-AAAUAAAAW	STREME-1	5.1e-08	ENSU00000216117.8	12.1	tp	0
1-AAAUAAAAW	STREME-1	5.1e-08	ENSU00000542748.5	12.1	tp	0
1-AAAUAAAAW	STREME-1	5.1e-08	ENSU00000296861.2	12.1	tp	0
1-AAAUAAAAW	STREME-1	5.1e-08	ENSU00000376327.5	12.1	tp	0
1-AAAUAAAAW	STREME-1	5.1e-08	ENSU00000373709.7	12.1	tp	0
1-AAAUAAAAW	STREME-1	5.1e-08	ENSU00000371065.8	12.1	fp	0
1-AAAUAAAAW	STREME-1	5.1e-08	ENSU00000370602.5	12.1	fp	0
1-AAAUAAAAW	STREME-1	5.1e-08	ENSU00000503787.5	12.1	fp	0
1-AAAUAAAAW	STREME-1	5.1e-08	ENSU00000321301.6	12.1	tp	1
1-AAAUAAAAW	STREME-1	5.1e-08	ENSU00000402029.3	12.1	tp	1
1-AAAUAAAAW	STREME-1	5.1e-08	ENSU00000315869.7	12.06	tp	0
1-AAAUAAAAW	STREME-1	5.1e-08	ENSU00000606738.2	12.06	tp	0
1-AAAUAAAAW	STREME-1	5.1e-08	ENSU00000355173.6	12.06	tp	0
1-AAAUAAAAW	STREME-1	5.1e-08	ENSU00000312251.7	12.06	tp	0
1-AAAUAAAAW	STREME-1	5.1e-08	ENSU00000615541.2	12.06	tp	0
1-AAAUAAAAW	STREME-1	5.1e-08	ENSU00000216487.11	12.06	tp	0
1-AAAUAAAAW	STREME-1	5.1e-08	ENSU00000371064.7	12.06	tp	0
1-AAAUAAAAW	STREME-1	5.1e-08	ENSU00000326577.8	12.06	tp	0
1-AAAUAAAAW	STREME-1	5.1e-08	ENSU00000242576.6	12.06	tp	0
1-AAAUAAAAW	STREME-1	5.1e-08	ENSU00000372588.4	12.06	fp	0
1-AAAUAAAAW	STREME-1	5.1e-08	ENSU00000366621.7	12.06	fp	0
1-AAAUAAAAW	STREME-1	5.1e-08	ENSU00000373298.6	12.06	fp	0
1-AAAUAAAAW	STREME-1	5.1e-08	ENSU00000375766.7	12.03	tp	0
1-AAAUAAAAW	STREME-1	5.1e-08	ENSU00000437581.1	12.03	tp	0
1-AAAUAAAAW	STREME-1	5.1e-08	ENSU00000215727.9	12.03	tp	0
1-AAAUAAAAW	STREME-1	5.1e-08	ENSU00000602728.1	12.03	tp	0
1-AAAUAAAAW	STREME-1	5.1e-08	ENSU00000252338.4	12.03	tp	0
1-AAAUAAAAW	STREME-1	5.1e-08	ENSU00000296657.6	12.03	tp	0
1-AAAUAAAAW	STREME-1	5.1e-08	ENSU00000368172.1	12.03	tp	0
1-AAAUAAAAW	STREME-1	5.1e-08	ENSU00000007264.6	12.03	tp	0
1-AAAUAAAAW	STREME-1	5.1e-08	ENSU00000368814.7	12.03	tp	0
1-AAAUAAAAW	STREME-1	5.1e-08	ENSU00000603223.1	12.03	tp	0
1-AAAUAAAAW	STREME-1	5.1e-08	ENSU00000367249.8	12.03	tp	0
1-AAAUAAAAW	STREME-1	5.1e-08	ENSU00000246792.3	12.03	tp	0
1-AAAUAAAAW	STREME-1	5.1e-08	ENSU00000555055.5	12.03	tp	0
1-AAAUAAAAW	STREME-1	5.1e-08	ENSU00000262428.4	12.03	tp	0
1-AAAUAAAAW	STREME-1	5.1e-08	ENSU00000322563.7	12.03	tp	0
1-AAAUAAAAW	STREME-1	5.1e-08	ENSU00000348495.10	12.03	tp	0
1-AAAUAAAAW	STREME-1	5.1e-08	ENSU00000394815.2	12.03	tp	0
1-AAAUAAAAW	STREME-1	5.1e-08	ENSU00000261413.9	12.03	tp	0
1-AAAUAAAAW	STREME-1	5.1e-08	ENSU00000296657.6	12.03	fp	0
1-AAAUAAAAW	STREME-1	5.1e-08	ENSU00000329099.4	12.03	fp	0
1-AAAUAAAAW	STREME-1	5.1e-08	ENSU00000370449.8	12.03	tp	1
1-AAAUAAAAW	STREME-1	5.1e-08	ENSU00000372476.7	12.03	tp	1
1-AAAUAAAAW	STREME-1	5.1e-08	ENSU00000374517.5	12.03	tp	1
1-AAAUAAAAW	STREME-1	5.1e-08	ENSU00000356025.7	12	tp	0
1-AAAUAAAAW	STREME-1	5.1e-08	ENSU00000251473.9	12	tp	0
1-AAAUAAAAW	STREME-1	5.1e-08	ENSU00000372734.3	12	tp	0
1-AAAUAAAAW	STREME-1	5.1e-08	ENSU00000587489.5	12	tp	0
1-AAAUAAAAW	STREME-1	5.1e-08	ENSU00000299855.9	12	tp	0
1-AAAUAAAAW	STREME-1	5.1e-08	ENSU00000357943.9	12	tp	0
1-AAAUAAAAW	STREME-1	5.1e-08	ENSU00000495880.1	12	fp	0
1-AAAUAAAAW	STREME-1	5.1e-08	ENSU00000381989.3	12	fp	0
1-AAAUAAAAW	STREME-1	5.1e-08	ENSU00000343938.8	11.95	tp	0
1-AAAUAAAAW	STREME-1	5.1e-08	ENSU00000315491.11	11.95	tp	0
1-AAAUAAAAW	STREME-1	5.1e-08	ENSU00000326961.6	11.95	tp	0
1-AAAUAAAAW	STREME-1	5.1e-08	ENSU00000304129.8	11.95	fp	0
1-AAAUAAAAW	STREME-1	5.1e-08	ENSU00000440944.5	11.92	tp	0
1-AAAUAAAAW	STREME-1	5.1e-08	ENSU00000544180.6	11.92	tp	0
1-AAAUAAAAW	STREME-1	5.1e-08	ENSU00000449283.1	11.92	tp	0
1-AAAUAAAAW	STREME-1	5.1e-08	ENSU00000325888.12	11.92	tp	0
1-AAAUAAAAW	STREME-1	5.1e-08	ENSU00000370110.5	11.92	tp	0
1-AAAUAAAAW	STREME-1	5.1e-08	ENSU00000302536.2	11.92	tp	0
1-AAAUAAAAW	STREME-1	5.1e-08	ENSU00000357681.9	11.92	tp	0
1-AAAUAAAAW	STREME-1	5.1e-08	ENSU00000395762.6	11.92	tp	0
1-AAAUAAAAW	STREME-1	5.1e-08	ENSU00000518068.5	11.92	fp	0
1-AAAUAAAAW	STREME-1	5.1e-08	ENSU00000262960.13	11.92	fp	0
1-AAAUAAAAW	STREME-1	5.1e-08	ENSU00000290271.6	11.92	fp	0
1-AAAUAAAAW	STREME-1	5.1e-08	ENSU00000258526.8	11.92	fp	0
1-AAAUAAAAW	STREME-1	5.1e-08	ENSU00000592299.5	11.92	tp	1
1-AAAUAAAAW	STREME-1	5.1e-08	ENSU00000220809.8	11.87	tp	0
1-AAAUAAAAW	STREME-1	5.1e-08	ENSU00000369849.8	11.87	tp	0
1-AAAUAAAAW	STREME-1	5.1e-08	ENSU00000264193.2	11.87	tp	0
1-AAAUAAAAW	STREME-1	5.1e-08	ENSU00000317744.9	11.87	tp	0
1-AAAUAAAAW	STREME-1	5.1e-08	ENSU00000357811.7	11.87	tp	0
1-AAAUAAAAW	STREME-1	5.1e-08	ENSU00000373298.6	11.87	tp	0
1-AAAUAAAAW	STREME-1	5.1e-08	ENSU00000622093.4	11.87	fp	0
1-AAAUAAAAW	STREME-1	5.1e-08	ENSU00000484800.6	11.87	fp	0
1-AAAUAAAAW	STREME-1	5.1e-08	ENSU00000521466.5	11.87	tp	1
1-AAAUAAAAW	STREME-1	5.1e-08	ENSU00000256010.6	11.87	fp	1
1-AAAUAAAAW	STREME-1	5.1e-08	ENSU00000253968.10	11.83	tp	0
1-AAAUAAAAW	STREME-1	5.1e-08	ENSU00000414563.6	11.83	tp	0
1-AAAUAAAAW	STREME-1	5.1e-08	ENSU00000357917.4	11.83	tp	0
1-AAAUAAAAW	STREME-1	5.1e-08	ENSU00000283752.9	11.83	tp	0
1-AAAUAAAAW	STREME-1	5.1e-08	ENSU00000389167.9	11.83	tp	0
1-AAAUAAAAW	STREME-1	5.1e-08	ENSU00000357872.8	11.83	tp	0
1-AAAUAAAAW	STREME-1	5.1e-08	ENSU00000276914.6	11.83	tp	0
1-AAAUAAAAW	STREME-1	5.1e-08	ENSU00000360270.6	11.83	tp	0
1-AAAUAAAAW	STREME-1	5.1e-08	ENSU00000211998.9	11.83	tp	0
1-AAAUAAAAW	STREME-1	5.1e-08	ENSU00000374694.2	11.83	tp	0
1-AAAUAAAAW	STREME-1	5.1e-08	ENSU00000377953.3	11.83	tp	0
1-AAAUAAAAW	STREME-1	5.1e-08	ENSU00000370388.3	11.83	tp	0
1-AAAUAAAAW	STREME-1	5.1e-08	ENSU00000341074.9	11.83	tp	0
1-AAAUAAAAW	STREME-1	5.1e-08	ENSU00000375511.3	11.83	tp	0
1-AAAUAAAAW	STREME-1	5.1e-08	ENSU00000370602.5	11.83	tp	0
1-AAAUAAAAW	STREME-1	5.1e-08	ENSU00000606738.2	11.83	fp	0
1-AAAUAAAAW	STREME-1	5.1e-08	ENSU00000629816.2	11.83	fp	0
1-AAAUAAAAW	STREME-1	5.1e-08	ENSU00000317744.9	11.83	fp	0
1-AAAUAAAAW	STREME-1	5.1e-08	ENSU00000281455.6	11.83	fp	0
1-AAAUAAAAW	STREME-1	5.1e-08	ENSU00000542575.6	11.83	tp	1
1-AAAUAAAAW	STREME-1	5.1e-08	ENSU00000311487.9	11.74	tp	0
1-AAAUAAAAW	STREME-1	5.1e-08	ENSU00000393577.7	11.74	tp	0
1-AAAUAAAAW	STREME-1	5.1e-08	ENSU00000481070.1	11.74	tp	0
1-AAAUAAAAW	STREME-1	5.1e-08	ENSU00000272542.7	11.74	tp	0
1-AAAUAAAAW	STREME-1	5.1e-08	ENSU00000317610.11	11.74	tp	0
1-AAAUAAAAW	STREME-1	5.1e-08	ENSU00000617875.4	11.74	tp	0
1-AAAUAAAAW	STREME-1	5.1e-08	ENSU00000224237.9	11.74	tp	0
1-AAAUAAAAW	STREME-1	5.1e-08	ENSU00000359370.10	11.74	tp	0
1-AAAUAAAAW	STREME-1	5.1e-08	ENSU00000310574.7	11.74	tp	0
1-AAAUAAAAW	STREME-1	5.1e-08	ENSU00000331782.7	11.74	tp	0
1-AAAUAAAAW	STREME-1	5.1e-08	ENSU00000303143.9	11.74	fp	0
1-AAAUAAAAW	STREME-1	5.1e-08	ENSU00000331825.10	11.74	fp	0
1-AAAUAAAAW	STREME-1	5.1e-08	ENSU00000550325.5	11.74	fp	0
1-AAAUAAAAW	STREME-1	5.1e-08	ENSU00000367987.1	11.74	tp	1
1-AAAUAAAAW	STREME-1	5.1e-08	ENSU00000264848.9	11.71	tp	0
1-AAAUAAAAW	STREME-1	5.1e-08	ENSU00000334049.10	11.71	tp	0
1-AAAUAAAAW	STREME-1	5.1e-08	ENSU00000263233.8	11.71	tp	0
1-AAAUAAAAW	STREME-1	5.1e-08	ENSU00000379772.3	11.71	tp	0
1-AAAUAAAAW	STREME-1	5.1e-08	ENSU00000369066.7	11.71	tp	0
1-AAAUAAAAW	STREME-1	5.1e-08	ENSU00000265109.7	11.71	tp	0
1-AAAUAAAAW	STREME-1	5.1e-08	ENSU00000377950.7	11.71	tp	0
1-AAAUAAAAW	STREME-1	5.1e-08	ENSU00000362034.6	11.71	tp	0
1-AAAUAAAAW	STREME-1	5.1e-08	ENSU00000307428.7	11.71	fp	0
1-AAAUAAAAW	STREME-1	5.1e-08	ENSU00000469655.5	11.71	fp	0
1-AAAUAAAAW	STREME-1	5.1e-08	ENSU00000329305.6	11.67	tp	0
1-AAAUAAAAW	STREME-1	5.1e-08	ENSU00000303143.9	11.67	tp	0
1-AAAUAAAAW	STREME-1	5.1e-08	ENSU00000449692.3	11.67	tp	0
1-AAAUAAAAW	STREME-1	5.1e-08	ENSU00000586582.5	11.67	tp	0
1-AAAUAAAAW	STREME-1	5.1e-08	ENSU00000351018.4	11.67	tp	0
1-AAAUAAAAW	STREME-1	5.1e-08	ENSU00000223357.7	11.67	tp	0
1-AAAUAAAAW	STREME-1	5.1e-08	ENSU00000255108.7	11.67	fp	0
1-AAAUAAAAW	STREME-1	5.1e-08	ENSU00000624301.3	11.67	tp	1
1-AAAUAAAAW	STREME-1	5.1e-08	ENSU00000379743.8	11.67	tp	1
1-AAAUAAAAW	STREME-1	5.1e-08	ENSU00000370690.7	11.46	tp	0
1-AAAUAAAAW	STREME-1	5.1e-08	ENSU00000331825.10	11.46	tp	0
1-AAAUAAAAW	STREME-1	5.1e-08	ENSU00000323482.8	11.46	tp	0
1-AAAUAAAAW	STREME-1	5.1e-08	ENSU00000610533.4	11.46	tp	0
1-AAAUAAAAW	STREME-1	5.1e-08	ENSU00000252809.3	11.46	tp	0
1-AAAUAAAAW	STREME-1	5.1e-08	ENSU00000295211.5	11.46	tp	0
1-AAAUAAAAW	STREME-1	5.1e-08	ENSU00000290913.7	11.46	tp	0
1-AAAUAAAAW	STREME-1	5.1e-08	ENSU00000370215.7	11.46	tp	0
1-AAAUAAAAW	STREME-1	5.1e-08	ENSU00000381237.5	11.46	tp	0
1-AAAUAAAAW	STREME-1	5.1e-08	ENSU00000295317.3	11.46	fp	0
1-AAAUAAAAW	STREME-1	5.1e-08	ENSU00000282908.9	11.46	fp	0
1-AAAUAAAAW	STREME-1	5.1e-08	ENSU00000261755.9	11.46	tp	1
1-AAAUAAAAW	STREME-1	5.1e-08	ENSU00000374736.7	11.46	tp	1
1-AAAUAAAAW	STREME-1	5.1e-08	ENSU00000339556.8	11.46	tp	1
1-AAAUAAAAW	STREME-1	5.1e-08	ENSU00000359280.8	11.46	tp	0
1-AAAUAAAAW	STREME-1	5.1e-08	ENSU00000254351.8	11.46	tp	0
1-AAAUAAAAW	STREME-1	5.1e-08	ENSU00000371571.4	11.46	fp	0
1-AAAUAAAAW	STREME-1	5.1e-08	ENSU00000582743.5	11.35	tp	0
1-AAAUAAAAW	STREME-1	5.1e-08	ENSU00000329078.7	11.35	tp	0
1-AAAUAAAAW	STREME-1	5.1e-08	ENSU00000397676.7	11.35	tp	0
1-AAAUAAAAW	STREME-1	5.1e-08	ENSU00000596358.5	11.35	tp	0
1-AAAUAAAAW	STREME-1	5.1e-08	ENSU00000215582.7	11.35	tp	0
1-AAAUAAAAW	STREME-1	5.1e-08	ENSU00000274276.7	11.35	tp	0
1-AAAUAAAAW	STREME-1	5.1e-08	ENSU00000427851.6	11.35	tp	0
1-AAAUAAAAW	STREME-1	5.1e-08	ENSU00000255108.7	11.35	tp	0
1-AAAUAAAAW	STREME-1	5.1e-08	ENSU00000392206.6	11.35	tp	0
1-AAAUAAAAW	STREME-1	5.1e-08	ENSU00000587427.5	11.35	tp	0
1-AAAUAAAAW	STREME-1	5.1e-08	ENSU00000392587.6	11.35	tp	0
1-AAAUAAAAW	STREME-1	5.1e-08	ENSU00000307201.4	11.35	fp	0
1-AAAUAAAAW	STREME-1	5.1e-08	ENSU00000579774.2	11.35	fp	0
1-AAAUAAAAW	STREME-1	5.1e-08	ENSU00000367987.1	11.35	fp	0
1-AAAUAAAAW	STREME-1	5.1e-08	ENSU00000593256.6	11.3	tp	0
1-AAAUAAAAW	STREME-1	5.1e-08	ENSU00000555147.1	11.3	tp	0
1-AAAUAAAAW	STREME-1	5.1e-08	ENSU00000325551.8	11.3	tp	0
1-AAAUAAAAW	STREME-1	5.1e-08	ENSU00000263791.9	11.3	tp	0
1-AAAUAAAAW	STREME-1	5.1e-08	ENSU00000426002.5	11.3	tp	0
1-AAAUAAAAW	STREME-1	5.1e-08	ENSU00000617070.4	11.3	tp	0
1-AAAUAAAAW	STREME-1	5.1e-08	ENSU00000290271.6	11.2	tp	0
1-AAAUAAAAW	STREME-1	5.1e-08	ENSU00000334221.4	11.2	tp	0
1-AAAUAAAAW	STREME-1	5.1e-08	ENSU00000372435.8	11.2	tp	0
1-AAAUAAAAW	STREME-1	5.1e-08	ENSU00000388995.10	11.2	tp	0
1-AAAUAAAAW	STREME-1	5.1e-08	ENSU00000361689.6	11.2	tp	0
1-AAAUAAAAW	STREME-1	5.1e-08	ENSU00000489081.5	11.2	tp	0
1-AAAUAAAAW	STREME-1	5.1e-08	ENSU00000393454.6	11.2	tp	0
1-AAAUAAAAW	STREME-1	5.1e-08	ENSU00000348904.3	11.2	fp	0
1-AAAUAAAAW	STREME-1	5.1e-08	ENSU00000360938.7	11.2	fp	0
1-AAAUAAAAW	STREME-1	5.1e-08	ENSU00000301364.9	11.2	fp	0
1-AAAUAAAAW	STREME-1	5.1e-08	ENSU00000549155.5	11.18	tp	0
1-AAAUAAAAW	STREME-1	5.1e-08	ENSU00000426650.6	11.18	tp	0
1-AAAUAAAAW	STREME-1	5.1e-08	ENSU00000378470.5	11.18	fp	0
1-AAAUAAAAW	STREME-1	5.1e-08	ENSU00000264187.6	11.18	fp	0
1-AAAUAAAAW	STREME-1	5.1e-08	ENSU00000612703.3	11.18	fp	0
1-AAAUAAAAW	STREME-1	5.1e-08	ENSU00000020926.7	11.18	fp	0
1-AAAUAAAAW	STREME-1	5.1e-08	ENSU00000225941.5	11.02	tp	0
1-AAAUAAAAW	STREME-1	5.1e-08	ENSU00000284440.8	11.02	tp	0
1-AAAUAAAAW	STREME-1	5.1e-08	ENSU00000228945.8	11.02	tp	0
1-AAAUAAAAW	STREME-1	5.1e-08	ENSU00000269391.10	11.02	tp	0
1-AAAUAAAAW	STREME-1	5.1e-08	ENSU00000216446.8	11.02	tp	0
1-AAAUAAAAW	STREME-1	5.1e-08	ENSU00000503787.5	11.02	tp	0
1-AAAUAAAAW	STREME-1	5.1e-08	ENSU00000486777.6	11.02	tp	0
1-AAAUAAAAW	STREME-1	5.1e-08	ENSU00000367815.8	11.02	tp	0
1-AAAUAAAAW	STREME-1	5.1e-08	ENSU00000280758.9	11.02	tp	0
1-AAAUAAAAW	STREME-1	5.1e-08	ENSU00000360476.7	11.02	tp	0
1-AAAUAAAAW	STREME-1	5.1e-08	ENSU00000356493.9	10.98	tp	0
1-AAAUAAAAW	STREME-1	5.1e-08	ENSU00000305798.7	10.98	tp	0
1-AAAUAAAAW	STREME-1	5.1e-08	ENSU00000374168.6	10.98	tp	0
1-AAAUAAAAW	STREME-1	5.1e-08	ENSU00000372330.3	10.98	tp	0
1-AAAUAAAAW	STREME-1	5.1e-08	ENSU00000520847.1	10.98	tp	0
1-AAAUAAAAW	STREME-1	5.1e-08	ENSU00000318407.4	10.98	tp	0
1-AAAUAAAAW	STREME-1	5.1e-08	ENSU00000221957.8	10.98	tp	0
1-AAAUAAAAW	STREME-1	5.1e-08	ENSU00000372360.7	10.98	tp	0
1-AAAUAAAAW	STREME-1	5.1e-08	ENSU00000357355.7	10.98	fp	0
1-AAAUAAAAW	STREME-1	5.1e-08	ENSU00000283147.6	10.98	fp	0
1-AAAUAAAAW	STREME-1	5.1e-08	ENSU00000328939.8	10.89	tp	0
1-AAAUAAAAW	STREME-1	5.1e-08	ENSU00000525807.5	10.89	tp	0
1-AAAUAAAAW	STREME-1	5.1e-08	ENSU00000435218.6	10.89	tp	0
1-AAAUAAAAW	STREME-1	5.1e-08	ENSU00000335181.9	10.89	tp	0
1-AAAUAAAAW	STREME-1	5.1e-08	ENSU00000320031.12	10.89	tp	0
1-AAAUAAAAW	STREME-1	5.1e-08	ENSU00000215957.10	10.89	tp	0
1-AAAUAAAAW	STREME-1	5.1e-08	ENSU00000309099.6	10.89	tp	0
1-AAAUAAAAW	STREME-1	5.1e-08	ENSU00000611665.4	10.89	fp	0
1-AAAUAAAAW	STREME-1	5.1e-08	ENSU00000522362.6	10.89	fp	0
1-AAAUAAAAW	STREME-1	5.1e-08	ENSU00000406877.7	10.89	tp	1
1-AAAUAAAAW	STREME-1	5.1e-08	ENSU00000380546.7	10.87	tp	0
1-AAAUAAAAW	STREME-1	5.1e-08	ENSU00000590986.5	10.87	tp	0
1-AAAUAAAAW	STREME-1	5.1e-08	ENSU00000162044.13	10.87	tp	0
1-AAAUAAAAW	STREME-1	5.1e-08	ENSU00000392825.7	10.87	tp	0
1-AAAUAAAAW	STREME-1	5.1e-08	ENSU00000347901.8	10.87	tp	0
1-AAAUAAAAW	STREME-1	5.1e-08	ENSU00000300060.6	10.87	tp	0
1-AAAUAAAAW	STREME-1	5.1e-08	ENSU00000389048.7	10.87	tp	0
1-AAAUAAAAW	STREME-1	5.1e-08	ENSU00000361069.8	10.87	tp	0
1-AAAUAAAAW	STREME-1	5.1e-08	ENSU00000367351.3	10.87	fp	0
1-AAAUAAAAW	STREME-1	5.1e-08	ENSU00000373053.7	10.87	fp	0
1-AAAUAAAAW	STREME-1	5.1e-08	ENSU00000263512.5	10.85	tp	0
1-AAAUAAAAW	STREME-1	5.1e-08	ENSU00000257264.3	10.85	tp	0
1-AAAUAAAAW	STREME-1	5.1e-08	ENSU00000401609.5	10.85	tp	0
1-AAAUAAAAW	STREME-1	5.1e-08	ENSU00000333684.9	10.85	tp	0
1-AAAUAAAAW	STREME-1	5.1e-08	ENSU00000367194.4	10.85	tp	0
1-AAAUAAAAW	STREME-1	5.1e-08	ENSU00000326739.8	10.85	tp	0
1-AAAUAAAAW	STREME-1	5.1e-08	ENSU00000422318.6	10.85	tp	0
1-AAAUAAAAW	STREME-1	5.1e-08	ENSU00000357700.10	10.85	tp	0
1-AAAUAAAAW	STREME-1	5.1e-08	ENSU00000317811.5	10.85	tp	0
1-AAAUAAAAW	STREME-1	5.1e-08	ENSU00000221930.5	10.85	tp	0
1-AAAUAAAAW	STREME-1	5.1e-08	ENSU00000246337.8	10.85	tp	0
1-AAAUAAAAW	STREME-1	5.1e-08	ENSU00000436759.6	10.85	tp	0
1-AAAUAAAAW	STREME-1	5.1e-08	ENSU00000525815.5	10.85	fp	0
1-AAAUAAAAW	STREME-1	5.1e-08	ENSU00000251195.9	10.85	fp	0
1-AAAUAAAAW	STREME-1	5.1e-08	ENSU00000243918.9	10.85	fp	0
1-AAAUAAAAW	STREME-1	5.1e-08	ENSU00000315323.4	10.85	fp	0
1-AAAUAAAAW	STREME-1	5.1e-08	ENSU00000548278.1	10.8	tp	0
1-AAAUAAAAW	STREME-1	5.1e-08	ENSU00000296721.8	10.79	tp	0
1-AAAUAAAAW	STREME-1	5.1e-08	ENSU00000439383.5	10.79	tp	0
1-AAAUAAAAW	STREME-1	5.1e-08	ENSU00000397443.6	10.79	tp	0
1-AAAUAAAAW	STREME-1	5.1e-08	ENSU00000469655.5	10.79	tp	0
1-AAAUAAAAW	STREME-1	5.1e-08	ENSU00000372858.7	10.79	tp	0
1-AAAUAAAAW	STREME-1	5.1e-08	ENSU00000261483.4	10.79	tp	0
1-AAAUAAAAW	STREME-1	5.1e-08	ENSU00000357720.8	10.79	tp	0
1-AAAUAAAAW	STREME-1	5.1e-08	ENSU00000250124.10	10.79	tp	0
1-AAAUAAAAW	STREME-1	5.1e-08	ENSU00000357631.6	10.79	tp	0
1-AAAUAAAAW	STREME-1	5.1e-08	ENSU00000372588.4	10.79	tp	0
1-AAAUAAAAW	STREME-1	5.1e-08	ENSU00000557457.1	10.79	tp	0
1-AAAUAAAAW	STREME-1	5.1e-08	ENSU00000331565.4	10.79	fp	0
1-AAAUAAAAW	STREME-1	5.1e-08	ENSU00000341247.8	10.79	tp	1
1-AAAUAAAAW	STREME-1	5.1e-08	ENSU00000355143.8	10.74	tp	0
1-AAAUAAAAW	STREME-1	5.1e-08	ENSU00000293379.8	10.74	tp	0
1-AAAUAAAAW	STREME-1	5.1e-08	ENSU00000334133.8	10.74	tp	0
1-AAAUAAAAW	STREME-1	5.1e-08	ENSU00000379751.4	10.74	tp	0
1-AAAUAAAAW	STREME-1	5.1e-08	ENSU00000306704.10	10.74	tp	0
1-AAAUAAAAW	STREME-1	5.1e-08	ENSU00000421952.2	10.74	tp	0
1-AAAUAAAAW	STREME-1	5.1e-08	ENSU00000337630.10	10.74	fp	0
1-AAAUAAAAW	STREME-1	5.1e-08	ENSU00000456150.5	10.74	fp	0
1-AAAUAAAAW	STREME-1	5.1e-08	ENSU00000271638.2	10.74	tp	0
1-AAAUAAAAW	STREME-1	5.1e-08	ENSU00000382011.9	10.74	tp	0
1-AAAUAAAAW	STREME-1	5.1e-08	ENSU00000420993.6	10.74	tp	0
1-AAAUAAAAW	STREME-1	5.1e-08	ENSU00000309318.7	10.74	tp	0
1-AAAUAAAAW	STREME-1	5.1e-08	ENSU00000368744.3	10.74	tp	0
1-AAAUAAAAW	STREME-1	5.1e-08	ENSU00000265109.7	10.74	fp	0
1-AAAUAAAAW	STREME-1	5.1e-08	ENSU00000544180.6	10.74	fp	0
1-AAAUAAAAW	STREME-1	5.1e-08	ENSU00000296027.4	10.74	fp	0
1-AAAUAAAAW	STREME-1	5.1e-08	ENSU00000568698.5	10.74	tp	1
1-AAAUAAAAW	STREME-1	5.1e-08	ENSU00000329099.4	10.66	tp	0
1-AAAUAAAAW	STREME-1	5.1e-08	ENSU00000267750.8	10.66	tp	0
1-AAAUAAAAW	STREME-1	5.1e-08	ENSU00000327741.9	10.66	tp	0
1-AAAUAAAAW	STREME-1	5.1e-08	ENSU00000613079.4	10.66	tp	0
1-AAAUAAAAW	STREME-1	5.1e-08	ENSU00000394485.4	10.66	tp	0
1-AAAUAAAAW	STREME-1	5.1e-08	ENSU00000379661.7	10.66	fp	0
1-AAAUAAAAW	STREME-1	5.1e-08	ENSU00000430300.5	10.66	fp	0
1-AAAUAAAAW	STREME-1	5.1e-08	ENSU00000323851.11	10.66	tp	1
1-AAAUAAAAW	STREME-1	5.1e-08	ENSU00000312579.3	10.62	tp	0
1-AAAUAAAAW	STREME-1	5.1e-08	ENSU00000479141.5	10.62	tp	0
1-AAAUAAAAW	STREME-1	5.1e-08	ENSU00000355697.6	10.62	tp	0
1-AAAUAAAAW	STREME-1	5.1e-08	ENSU00000317610.11	10.62	fp	0
1-AAAUAAAAW	STREME-1	5.1e-08	ENSU00000394332.5	10.62	fp	0
1-AAAUAAAAW	STREME-1	5.1e-08	ENSU00000357681.9	10.62	fp	0
1-AAAUAAAAW	STREME-1	5.1e-08	ENSU00000217159.5	10.47	tp	0
1-AAAUAAAAW	STREME-1	5.1e-08	ENSU00000326685.11	10.47	tp	0
1-AAAUAAAAW	STREME-1	5.1e-08	ENSU00000338560.11	10.47	tp	0
1-AAAUAAAAW	STREME-1	5.1e-08	ENSU00000430350.2	10.47	tp	0
1-AAAUAAAAW	STREME-1	5.1e-08	ENSU00000304434.10	10.47	tp	0
1-AAAUAAAAW	STREME-1	5.1e-08	ENSU00000293230.9	10.47	tp	0
1-AAAUAAAAW	STREME-1	5.1e-08	ENSU00000373658.7	10.47	tp	0
1-AAAUAAAAW	STREME-1	5.1e-08	ENSU00000358432.7	10.47	tp	0
1-AAAUAAAAW	STREME-1	5.1e-08	ENSU00000405392.5	10.47	tp	0
1-AAAUAAAAW	STREME-1	5.1e-08	ENSU00000525815.5	10.39	tp	0
1-AAAUAAAAW	STREME-1	5.1e-08	ENSU00000382998.8	10.39	tp	0
1-AAAUAAAAW	STREME-1	5.1e-08	ENSU00000297875.6	10.39	fp	0
1-AAAUAAAAW	STREME-1	5.1e-08	ENSU00000296677.4	10.39	fp	0
1-AAAUAAAAW	STREME-1	5.1e-08	ENSU00000356447.8	10.39	tp	1
1-AAAUAAAAW	STREME-1	5.1e-08	ENSU00000368232.8	10.23	tp	0
1-AAAUAAAAW	STREME-1	5.1e-08	ENSU00000611653.4	10.23	tp	0
1-AAAUAAAAW	STREME-1	5.1e-08	ENSU00000342782.3	10.23	tp	0
1-AAAUAAAAW	STREME-1	5.1e-08	ENSU00000373146.5	10.23	tp	0
1-AAAUAAAAW	STREME-1	5.1e-08	ENSU00000296238.3	10.23	tp	0
1-AAAUAAAAW	STREME-1	5.1e-08	ENSU00000369515.6	10.23	fp	0
1-AAAUAAAAW	STREME-1	5.1e-08	ENSU00000396210.7	10.23	fp	0
1-AAAUAAAAW	STREME-1	5.1e-08	ENSU00000380911.3	10.23	fp	0
1-AAAUAAAAW	STREME-1	5.1e-08	ENSU00000358334.9	10.23	fp	1
1-AAAUAAAAW	STREME-1	5.1e-08	ENSU00000612703.3	10.19	tp	0
1-AAAUAAAAW	STREME-1	5.1e-08	ENSU00000393324.7	10.19	tp	0
1-AAAUAAAAW	STREME-1	5.1e-08	ENSU00000310169.2	10.19	tp	0
1-AAAUAAAAW	STREME-1	5.1e-08	ENSU00000312562.6	10.19	tp	0
1-AAAUAAAAW	STREME-1	5.1e-08	ENSU00000272252.9	10.19	fp	0
1-AAAUAAAAW	STREME-1	5.1e-08	ENSU00000377346.8	10.19	fp	0
1-AAAUAAAAW	STREME-1	5.1e-08	ENSU00000354161.7	10.19	tp	1
1-AAAUAAAAW	STREME-1	5.1e-08	ENSU00000455470.5	10.14	tp	0
1-AAAUAAAAW	STREME-1	5.1e-08	ENSU00000328649.10	10.14	tp	0
1-AAAUAAAAW	STREME-1	5.1e-08	ENSU00000221856.10	10.14	tp	0
1-AAAUAAAAW	STREME-1	5.1e-08	ENSU00000330889.7	10.14	tp	0
1-AAAUAAAAW	STREME-1	5.1e-08	ENSU00000510508.4	10.14	tp	0
1-AAAUAAAAW	STREME-1	5.1e-08	ENSU00000393664.6	10.14	tp	0
1-AAAUAAAAW	STREME-1	5.1e-08	ENSU00000292591.11	10.14	tp	0
1-AAAUAAAAW	STREME-1	5.1e-08	ENSU00000368744.3	10.14	fp	0
1-AAAUAAAAW	STREME-1	5.1e-08	ENSU00000571244.2	10.14	fp	0
1-AAAUAAAAW	STREME-1	5.1e-08	ENSU00000281938.6	10.14	tp	1
1-AAAUAAAAW	STREME-1	5.1e-08	ENSU00000331563.6	10.14	tp	0
1-AAAUAAAAW	STREME-1	5.1e-08	ENSU00000311320.8	10.14	tp	0
1-AAAUAAAAW	STREME-1	5.1e-08	ENSU00000398019.6	10.14	tp	0
1-AAAUAAAAW	STREME-1	5.1e-08	ENSU00000329759.5	10.14	tp	0
1-AAAUAAAAW	STREME-1	5.1e-08	ENSU00000301825.7	10.14	tp	0
1-AAAUAAAAW	STREME-1	5.1e-08	ENSU00000433408.1	10.14	tp	0
1-AAAUAAAAW	STREME-1	5.1e-08	ENSU00000395067.6	10.14	fp	0
1-AAAUAAAAW	STREME-1	5.1e-08	ENSU00000334049.10	10.14	fp	0
1-AAAUAAAAW	STREME-1	5.1e-08	ENSU00000397826.7	10.09	tp	0
1-AAAUAAAAW	STREME-1	5.1e-08	ENSU00000463812.1	10.09	tp	0
1-AAAUAAAAW	STREME-1	5.1e-08	ENSU00000393928.5	10.09	tp	0
1-AAAUAAAAW	STREME-1	5.1e-08	ENSU00000450315.7	10.09	tp	0
1-AAAUAAAAW	STREME-1	5.1e-08	ENSU00000350690.9	10.09	tp	0
1-AAAUAAAAW	STREME-1	5.1e-08	ENSU00000354334.7	10.09	tp	0
1-AAAUAAAAW	STREME-1	5.1e-08	ENSU00000340958.3	10.09	tp	0
1-AAAUAAAAW	STREME-1	5.1e-08	ENSU00000318801.8	10.09	tp	1
1-AAAUAAAAW	STREME-1	5.1e-08	ENSU00000233638.7	10.09	tp	0
1-AAAUAAAAW	STREME-1	5.1e-08	ENSU00000348127.10	10.09	tp	0
1-AAAUAAAAW	STREME-1	5.1e-08	ENSU00000379153.3	10.09	fp	0
1-AAAUAAAAW	STREME-1	5.1e-08	ENSU00000341074.9	10.09	fp	1
1-AAAUAAAAW	STREME-1	5.1e-08	ENSU00000616154.1	10	tp	0
1-AAAUAAAAW	STREME-1	5.1e-08	ENSU00000285873.7	10	tp	0
1-AAAUAAAAW	STREME-1	5.1e-08	ENSU00000288050.8	10	fp	0
1-AAAUAAAAW	STREME-1	5.1e-08	ENSU00000424649.6	9.99	tp	0
1-AAAUAAAAW	STREME-1	5.1e-08	ENSU00000354202.8	9.99	tp	0
1-AAAUAAAAW	STREME-1	5.1e-08	ENSU00000339276.5	9.99	tp	0
1-AAAUAAAAW	STREME-1	5.1e-08	ENSU00000331565.4	9.99	tp	0
1-AAAUAAAAW	STREME-1	5.1e-08	ENSU00000393353.7	9.99	tp	0
1-AAAUAAAAW	STREME-1	5.1e-08	ENSU00000394975.2	9.99	tp	0
1-AAAUAAAAW	STREME-1	5.1e-08	ENSU00000228534.5	9.99	tp	0
1-AAAUAAAAW	STREME-1	5.1e-08	ENSU00000508608.5	9.99	fp	0
1-AAAUAAAAW	STREME-1	5.1e-08	ENSU00000372999.5	9.99	fp	0
1-AAAUAAAAW	STREME-1	5.1e-08	ENSU00000582743.5	9.99	fp	0
1-AAAUAAAAW	STREME-1	5.1e-08	ENSU00000355029.8	9.83	fp	0
1-AAAUAAAAW	STREME-1	5.1e-08	ENSU00000236051.2	9.77	tp	0
1-AAAUAAAAW	STREME-1	5.1e-08	ENSU00000424805.1	9.77	tp	0
1-AAAUAAAAW	STREME-1	5.1e-08	ENSU00000293525.5	9.77	tp	0
1-AAAUAAAAW	STREME-1	5.1e-08	ENSU00000301466.7	9.77	tp	0
1-AAAUAAAAW	STREME-1	5.1e-08	ENSU00000359370.10	9.77	fp	0
1-AAAUAAAAW	STREME-1	5.1e-08	ENSU00000374541.3	9.77	fp	0
1-AAAUAAAAW	STREME-1	5.1e-08	ENSU00000356853.9	9.77	fp	0
1-AAAUAAAAW	STREME-1	5.1e-08	ENSU00000298049.11	9.77	tp	1
1-AAAUAAAAW	STREME-1	5.1e-08	ENSU00000612501.1	9.75	tp	0
1-AAAUAAAAW	STREME-1	5.1e-08	ENSU00000337665.8	9.75	tp	1
1-AAAUAAAAW	STREME-1	5.1e-08	ENSU00000367879.8	9.69	tp	0
1-AAAUAAAAW	STREME-1	5.1e-08	ENSU00000522948.5	9.69	tp	0
1-AAAUAAAAW	STREME-1	5.1e-08	ENSU00000629816.2	9.67	tp	0
1-AAAUAAAAW	STREME-1	5.1e-08	ENSU00000603223.1	9.67	fp	0
1-AAAUAAAAW	STREME-1	5.1e-08	ENSU00000295113.4	9.67	fp	0
1-AAAUAAAAW	STREME-1	5.1e-08	ENSU00000251195.9	9.61	tp	0
1-AAAUAAAAW	STREME-1	5.1e-08	ENSU00000257904.10	9.61	tp	0
1-AAAUAAAAW	STREME-1	5.1e-08	ENSU00000371571.4	9.61	tp	0
1-AAAUAAAAW	STREME-1	5.1e-08	ENSU00000550325.5	9.61	tp	0
1-AAAUAAAAW	STREME-1	5.1e-08	ENSU00000503771.1	9.61	tp	0
1-AAAUAAAAW	STREME-1	5.1e-08	ENSU00000372358.9	9.61	tp	0
1-AAAUAAAAW	STREME-1	5.1e-08	ENSU00000301364.9	9.61	tp	0
1-AAAUAAAAW	STREME-1	5.1e-08	ENSU00000575379.1	9.61	tp	0
1-AAAUAAAAW	STREME-1	5.1e-08	ENSU00000301327.4	9.53	tp	0
1-AAAUAAAAW	STREME-1	5.1e-08	ENSU00000360321.6	9.53	tp	0
1-AAAUAAAAW	STREME-1	5.1e-08	ENSU00000313511.7	9.53	tp	0
1-AAAUAAAAW	STREME-1	5.1e-08	ENSU00000232744.12	9.53	tp	0
1-AAAUAAAAW	STREME-1	5.1e-08	ENSU00000361545.9	9.53	tp	0
1-AAAUAAAAW	STREME-1	5.1e-08	ENSU00000274276.7	9.53	fp	0
1-AAAUAAAAW	STREME-1	5.1e-08	ENSU00000395770.3	9.53	tp	1
1-AAAUAAAAW	STREME-1	5.1e-08	ENSU00000376986.5	9.53	fp	1
#
2-AAAAAAAAAA	STREME-2	0.00092	ENSU00000263379.3	16.94	tp	0
2-AAAAAAAAAA	STREME-2	0.00092	ENSU00000375766.7	16.94	tp	0
2-AAAAAAAAAA	STREME-2	0.00092	ENSU00000378470.5	16.94	tp	0
2-AAAAAAAAAA	STREME-2	0.00092	ENSU00000473939.1	16.94	tp	0
2-AAAAAAAAAA	STREME-2	0.00092	ENSU00000414563.6	16.94	tp	0
2-AAAAAAAAAA	STREME-2	0.00092	ENSU00000305798.7	16.94	tp	0
2-AAAAAAAAAA	STREME-2	0.00092	ENSU00000251195.9	16.94	tp	0
2-AAAAAAAAAA	STREME-2	0.00092	ENSU00000376259.6	16.94	tp	0
2-AAAAAAAAAA	STREME-2	0.00092	ENSU00000334049.10	16.94	tp	0
2-AAAAAAAAAA	STREME-2	0.00092	ENSU00000257904.10	16.94	tp	0
2-AAAAAAAAAA	STREME-2	0.00092	ENSU00000296721.8	16.94	tp	0
2-AAAAAAAAAA	STREME-2	0.00092	ENSU00000255531.8	16.94	tp	0
2-AAAAAAAAAA	STREME-2	0.00092	ENSU00000307201.4	16.94	tp	0
2-AAAAAAAAAA	STREME-2	0.00092	ENSU00000371149.7	16.94	tp	0
2-AAAAAAAAAA	STREME-2	0.00092	ENSU00000269919.10	16.94	tp	0
2-AAAAAAAAAA	STREME-2	0.00092	ENSU00000227507.2	16.94	tp	0
2-AAAAAAAAAA	STREME-2	0.00092	ENSU00000258526.8	16.94	tp	0
2-AAAAAAAAAA	STREME-2	0.00092	ENSU00000296657.6	16.94	tp	0
2-AAAAAAAAAA	STREME-2	0.00092	ENSU00000283206.8	16.94	tp	0
2-AAAAAAAAAA	STREME-2	0.00092	ENSU00000329099.4	16.94	tp	0
2-AAAAAAAAAA	STREME-2	0.00092	ENSU00000392870.2	16.94	tp	0
2-AAAAAAAAAA	STREME-2	0.00092	ENSU00000269391.10	16.94	tp	0
2-AAAAAAAAAA	STREME-2	0.00092	ENSU00000221957.8	16.94	tp	0
2-AAAAAAAAAA	STREME-2	0.00092	ENSU00000374198.4	16.94	tp	0
2-AAAAAAAAAA	STREME-2	0.00092	ENSU00000455470.5	16.94	tp	0
2-AAAAAAAAAA	STREME-2	0.00092	ENSU00000375826.3	16.94	tp	0
2-AAAAAAAAAA	STREME-2	0.00092	ENSU00000622093.4	16.94	tp	0
2-AAAAAAAAAA	STREME-2	0.00092	ENSU00000537670.5	16.94	tp	0
2-AAAAAAAAAA	STREME-2	0.00092	ENSU00000522362.6	16.94	tp	0
2-AAAAAAAAAA	STREME-2	0.00092	ENSU00000290271.6	16.94	tp	0
2-AAAAAAAAAA	STREME-2	0.00092	ENSU00000393928.5	16.94	tp	0
2-AAAAAAAAAA	STREME-2	0.00092	ENSU00000332822.4	16.94	tp	0
2-AAAAAAAAAA	STREME-2	0.00092	ENSU00000298198.4	16.94	tp	0
2-AAAAAAAAAA	STREME-2	0.00092	ENSU00000313285.12	16.94	tp	0
2-AAAAAAAAAA	STREME-2	0.00092	ENSU00000371571.4	16.94	tp	0
2-AAAAAAAAAA	STREME-2	0.00092	ENSU00000254667.7	16.94	tp	0
2-AAAAAAAAAA	STREME-2	0.00092	ENSU00000423059.8	16.94	tp	0
2-AAAAAAAAAA	STREME-2	0.00092	ENSU00000368814.7	16.94	tp	0
2-AAAAAAAAAA	STREME-2	0.00092	ENSU00000342665.4	16.94	tp	0
2-AAAAAAAAAA	STREME-2	0.00092	ENSU00000543496.3	16.94	tp	0
2-AAAAAAAAAA	STREME-2	0.00092	ENSU00000550325.5	16.94	tp	0
2-AAAAAAAAAA	STREME-2	0.00092	ENSU00000366621.7	16.94	tp	0
2-AAAAAAAAAA	STREME-2	0.00092	ENSU00000211998.9	16.94	tp	0
2-AAAAAAAAAA	STREME-2	0.00092	ENSU00000275072.4	16.94	tp	0
2-AAAAAAAAAA	STREME-2	0.00092	ENSU00000615724.1	16.94	tp	0
2-AAAAAAAAAA	STREME-2	0.00092	ENSU00000331565.4	16.94	tp	0
2-AAAAAAAAAA	STREME-2	0.00092	ENSU00000221132.7	16.94	tp	0
2-AAAAAAAAAA	STREME-2	0.00092	ENSU00000266546.10	16.94	tp	0
2-AAAAAAAAAA	STREME-2	0.00092	ENSU00000296585.9	16.94	tp	0
2-AAAAAAAAAA	STREME-2	0.00092	ENSU00000342679.8	16.94	tp	0
2-AAAAAAAAAA	STREME-2	0.00092	ENSU00000371064.7	16.94	tp	0
2-AAAAAAAAAA	STREME-2	0.00092	ENSU00000329759.5	16.94	tp	0
2-AAAAAAAAAA	STREME-2	0.00092	ENSU00000288050.8	16.94	tp	0
2-AAAAAAAAAA	STREME-2	0.00092	ENSU00000374694.2	16.94	tp	0
2-AAAAAAAAAA	STREME-2	0.00092	ENSU00000261483.4	16.94	tp	0
2-AAAAAAAAAA	STREME-2	0.00092	ENSU00000317610.11	16.94	tp	0
2-AAAAAAAAAA	STREME-2	0.00092	ENSU00000395348.7	16.94	tp	0
2-AAAAAAAAAA	STREME-2	0.00092	ENSU00000265758.6	16.94	tp	0
2-AAAAAAAAAA	STREME-2	0.00092	ENSU00000317811.5	16.94	tp	0
2-AAAAAAAAAA	STREME-2	0.00092	ENSU00000346192.7	16.94	tp	0
2-AAAAAAAAAA	STREME-2	0.00092	ENSU00000355029.8	16.94	tp	0
2-AAAAAAAAAA	STREME-2	0.00092	ENSU00000323534.4	16.94	tp	0
2-AAAAAAAAAA	STREME-2	0.00092	ENSU00000493763.5	16.94	tp	0
2-AAAAAAAAAA	STREME-2	0.00092	ENSU00000330889.7	16.94	tp	0
2-AAAAAAAAAA	STREME-2	0.00092	ENSU00000370215.7	16.94	tp	0
2-AAAAAAAAAA	STREME-2	0.00092	ENSU00000356083.7	16.94	tp	0
2-AAAAAAAAAA	STREME-2	0.00092	ENSU00000559416.5	16.94	tp	0
2-AAAAAAAAAA	STREME-2	0.00092	ENSU00000337979.8	16.94	tp	0
2-AAAAAAAAAA	STREME-2	0.00092	ENSU00000587091.5	16.94	tp	0
2-AAAAAAAAAA	STREME-2	0.00092	ENSU00000372358.9	16.94	tp	0
2-AAAAAAAAAA	STREME-2	0.00092	ENSU00000361175.8	16.94	tp	0
2-AAAAAAAAAA	STREME-2	0.00092	ENSU00000361689.6	16.94	tp	0
2-AAAAAAAAAA	STREME-2	0.00092	ENSU00000261388.7	16.94	tp	0
2-AAAAAAAAAA	STREME-2	0.00092	ENSU00000336308.9	16.94	tp	0
2-AAAAAAAAAA	STREME-2	0.00092	ENSU00000263791.9	16.94	tp	0
2-AAAAAAAAAA	STREME-2	0.00092	ENSU00000268035.10	16.94	tp	0
2-AAAAAAAAAA	STREME-2	0.00092	ENSU00000204961.4	16.94	tp	0
2-AAAAAAAAAA	STREME-2	0.00092	ENSU00000301364.9	16.94	tp	0
2-AAAAAAAAAA	STREME-2	0.00092	ENSU00000595607.5	16.94	tp	0
2-AAAAAAAAAA	STREME-2	0.00092	ENSU00000263563.6	16.94	tp	0
2-AAAAAAAAAA	STREME-2	0.00092	ENSU00000575379.1	16.94	tp	0
2-AAAAAAAAAA	STREME-2	0.00092	ENSU00000316356.8	16.94	tp	0
2-AAAAAAAAAA	STREME-2	0.00092	ENSU00000343200.9	16.94	tp	0
2-AAAAAAAAAA	STREME-2	0.00092	ENSU00000373298.6	16.94	tp	0
2-AAAAAAAAAA	STREME-2	0.00092	ENSU00000272252.9	16.94	tp	0
2-AAAAAAAAAA	STREME-2	0.00092	ENSU00000296755.11	16.94	tp	0
2-AAAAAAAAAA	STREME-2	0.00092	ENSU00000559416.5	16.94	fp	0
2-AAAAAAAAAA	STREME-2	0.00092	ENSU00000622093.4	16.94	fp	0
2-AAAAAAAAAA	STREME-2	0.00092	ENSU00000348411.2	16.94	fp	0
2-AAAAAAAAAA	STREME-2	0.00092	ENSU00000266085.6	16.94	tp	1
2-AAAAAAAAAA	STREME-2	0.00092	ENSU00000356447.8	16.94	tp	1
2-AAAAAAAAAA	STREME-2	0.00092	ENSU00000381962.3	16.94	tp	1
2-AAAAAAAAAA	STREME-2	0.00092	ENSU00000371065.8	16.94	tp	1
2-AAAAAAAAAA	STREME-2	0.00092	ENSU00000621158.4	16.94	tp	1
2-AAAAAAAAAA	STREME-2	0.00092	ENSU00000199764.6	16.94	tp	1
2-AAAAAAAAAA	STREME-2	0.00092	ENSU00000280571.9	16.94	tp	1
2-AAAAAAAAAA	STREME-2	0.00092	ENSU00000262960.13	16.94	tp	1
2-AAAAAAAAAA	STREME-2	0.00092	ENSU00000263372.4	16.94	tp	1
2-AAAAAAAAAA	STREME-2	0.00092	ENSU00000359564.2	16.94	tp	1
2-AAAAAAAAAA	STREME-2	0.00092	ENSU00000631460.1	16.94	tp	1
2-AAAAAAAAAA	STREME-2	0.00092	ENSU00000299163.6	16.94	tp	1
2-AAAAAAAAAA	STREME-2	0.00092	ENSU00000316881.8	16.94	tp	1
2-AAAAAAAAAA	STREME-2	0.00092	ENSU00000296755.11	16.94	fp	1
#
3-UAUUUUUAA	STREME-3	0.0032	ENSU00000357917.4	15.78	tp	0
3-UAUUUUUAA	STREME-3	0.0032	ENSU00000341772.4	15.78	tp	0
3-UAUUUUUAA	STREME-3	0.0032	ENSU00000317376.8	15.78	tp	0
3-UAUUUUUAA	STREME-3	0.0032	ENSU00000357955.6	15.78	tp	0
3-UAUUUUUAA	STREME-3	0.0032	ENSU00000326577.8	15.78	tp	0
3-UAUUUUUAA	STREME-3	0.0032	ENSU00000309415.7	15.78	tp	0
3-UAUUUUUAA	STREME-3	0.0032	ENSU00000219611.6	15.78	tp	0
3-UAUUUUUAA	STREME-3	0.0032	ENSU00000417626.6	15.78	tp	0
3-UAUUUUUAA	STREME-3	0.0032	ENSU00000373053.7	15.78	tp	0
3-UAUUUUUAA	STREME-3	0.0032	ENSU00000493763.5	15.78	fp	0
3-UAUUUUUAA	STREME-3	0.0032	ENSU00000487273.6	15.78	fp	0
3-UAUUUUUAA	STREME-3	0.0032	ENSU00000299163.6	15.78	tp	1
3-UAUUUUUAA	STREME-3	0.0032	ENSU00000504170.2	14.74	tp	0
3-UAUUUUUAA	STREME-3	0.0032	ENSU00000307428.7	14.74	tp	0
3-UAUUUUUAA	STREME-3	0.0032	ENSU00000337979.8	14.74	fp	0
3-UAUUUUUAA	STREME-3	0.0032	ENSU00000591902.5	13.84	tp	0
3-UAUUUUUAA	STREME-3	0.0032	ENSU00000296511.9	13.84	tp	0
3-UAUUUUUAA	STREME-3	0.0032	ENSU00000252809.3	13.84	tp	0
3-UAUUUUUAA	STREME-3	0.0032	ENSU00000264193.2	13.84	tp	0
3-UAUUUUUAA	STREME-3	0.0032	ENSU00000323534.4	13.84	tp	0
3-UAUUUUUAA	STREME-3	0.0032	ENSU00000340093.7	13.84	tp	0
3-UAUUUUUAA	STREME-3	0.0032	ENSU00000296677.4	13.84	tp	0
3-UAUUUUUAA	STREME-3	0.0032	ENSU00000348904.3	13.84	fp	0
3-UAUUUUUAA	STREME-3	0.0032	ENSU00000395348.7	13.84	fp	0
3-UAUUUUUAA	STREME-3	0.0032	ENSU00000348904.3	13.7	tp	0
3-UAUUUUUAA	STREME-3	0.0032	ENSU00000426613.4	13.7	tp	0
3-UAUUUUUAA	STREME-3	0.0032	ENSU00000298198.4	13.7	tp	0
3-UAUUUUUAA	STREME-3	0.0032	ENSU00000423059.8	13.7	tp	0
3-UAUUUUUAA	STREME-3	0.0032	ENSU00000216968.4	13.7	tp	0
3-UAUUUUUAA	STREME-3	0.0032	ENSU00000367385.8	13.7	fp	0
3-UAUUUUUAA	STREME-3	0.0032	ENSU00000326685.11	13.48	tp	0
3-UAUUUUUAA	STREME-3	0.0032	ENSU00000360938.7	13.48	tp	0
3-UAUUUUUAA	STREME-3	0.0032	ENSU00000254667.7	13.48	tp	0
3-UAUUUUUAA	STREME-3	0.0032	ENSU00000477909.5	13.48	tp	0
3-UAUUUUUAA	STREME-3	0.0032	ENSU00000615724.1	13.48	tp	0
3-UAUUUUUAA	STREME-3	0.0032	ENSU00000544915.5	13.48	tp	0
3-UAUUUUUAA	STREME-3	0.0032	ENSU00000361175.8	13.48	tp	0
3-UAUUUUUAA	STREME-3	0.0032	ENSU00000369684.4	13.48	tp	0
3-UAUUUUUAA	STREME-3	0.0032	ENSU00000542748.5	13.48	tp	0
3-UAUUUUUAA	STREME-3	0.0032	ENSU00000316356.8	13.48	tp	0
3-UAUUUUUAA	STREME-3	0.0032	ENSU00000323534.4	13.48	fp	0
3-UAUUUUUAA	STREME-3	0.0032	ENSU00000266085.6	13.48	tp	1
3-UAUUUUUAA	STREME-3	0.0032	ENSU00000378470.5	13.17	tp	0
3-UAUUUUUAA	STREME-3	0.0032	ENSU00000296657.6	13.17	tp	0
3-UAUUUUUAA	STREME-3	0.0032	ENSU00000283206.8	13.17	tp	0
3-UAUUUUUAA	STREME-3	0.0032	ENSU00000430350.2	13.17	tp	0
3-UAUUUUUAA	STREME-3	0.0032	ENSU00000435041.2	13.17	tp	0
3-UAUUUUUAA	STREME-3	0.0032	ENSU00000357681.9	13.17	tp	0
3-UAUUUUUAA	STREME-3	0.0032	ENSU00000288050.8	13.17	tp	0
3-UAUUUUUAA	STREME-3	0.0032	ENSU00000358334.9	13.17	tp	0
3-UAUUUUUAA	STREME-3	0.0032	ENSU00000378533.3	13.17	tp	0
3-UAUUUUUAA	STREME-3	0.0032	ENSU00000389048.7	13.17	tp	0
3-UAUUUUUAA	STREME-3	0.0032	ENSU00000369103.2	13.17	tp	0
3-UAUUUUUAA	STREME-3	0.0032	ENSU00000470080.5	13.17	tp	0
3-UAUUUUUAA	STREME-3	0.0032	ENSU00000381237.5	13.17	tp	0
3-UAUUUUUAA	STREME-3	0.0032	ENSU00000319273.9	13.17	fp	0
3-UAUUUUUAA	STREME-3	0.0032	ENSU00000631460.1	13.17	fp	0
3-UAUUUUUAA	STREME-3	0.0032	ENSU00000261388.7	13.17	fp	0
3-UAUUUUUAA	STREME-3	0.0032	ENSU00000403444.7	13.14	tp	0
3-UAUUUUUAA	STREME-3	0.0032	ENSU00000296027.4	13.14	tp	0
3-UAUUUUUAA	STREME-3	0.0032	ENSU00000612363.1	13.14	tp	0
3-UAUUUUUAA	STREME-3	0.0032	ENSU00000236051.2	13.14	fp	0
3-UAUUUUUAA	STREME-3	0.0032	ENSU00000296511.9	13.14	fp	0
3-UAUUUUUAA	STREME-3	0.0032	ENSU00000392668.8	13.14	fp	1
3-UAUUUUUAA	STREME-3	0.0032	ENSU00000324894.12	12.93	tp	0
3-UAUUUUUAA	STREME-3	0.0032	ENSU00000296425.9	12.93	tp	0
3-UAUUUUUAA	STREME-3	0.0032	ENSU00000269919.10	12.93	tp	0
3-UAUUUUUAA	STREME-3	0.0032	ENSU00000260356.5	12.93	tp	0
3-UAUUUUUAA	STREME-3	0.0032	ENSU00000329099.4	12.93	tp	0
3-UAUUUUUAA	STREME-3	0.0032	ENSU00000254051.10	12.93	tp	0
3-UAUUUUUAA	STREME-3	0.0032	ENSU00000629816.2	12.93	tp	0
3-UAUUUUUAA	STREME-3	0.0032	ENSU00000375826.3	12.93	tp	0
3-UAUUUUUAA	STREME-3	0.0032	ENSU00000522362.6	12.93	tp	0
3-UAUUUUUAA	STREME-3	0.0032	ENSU00000525815.5	12.93	tp	0
3-UAUUUUUAA	STREME-3	0.0032	ENSU00000283684.8	12.93	tp	0
3-UAUUUUUAA	STREME-3	0.0032	ENSU00000275072.4	12.93	tp	0
3-UAUUUUUAA	STREME-3	0.0032	ENSU00000348126.6	12.93	tp	0
3-UAUUUUUAA	STREME-3	0.0032	ENSU00000340607.4	12.93	tp	0
3-UAUUUUUAA	STREME-3	0.0032	ENSU00000317610.11	12.93	tp	0
3-UAUUUUUAA	STREME-3	0.0032	ENSU00000493763.5	12.93	tp	0
3-UAUUUUUAA	STREME-3	0.0032	ENSU00000215957.10	12.93	tp	0
3-UAUUUUUAA	STREME-3	0.0032	ENSU00000228741.7	12.93	tp	0
3-UAUUUUUAA	STREME-3	0.0032	ENSU00000224807.9	12.93	tp	0
3-UAUUUUUAA	STREME-3	0.0032	ENSU00000260356.5	12.93	fp	0
3-UAUUUUUAA	STREME-3	0.0032	ENSU00000405392.5	12.93	fp	0
3-UAUUUUUAA	STREME-3	0.0032	ENSU00000304129.8	12.93	fp	0
3-UAUUUUUAA	STREME-3	0.0032	ENSU00000371065.8	12.93	tp	1
3-UAUUUUUAA	STREME-3	0.0032	ENSU00000280571.9	12.93	tp	1
3-UAUUUUUAA	STREME-3	0.0032	ENSU00000366597.5	12.93	tp	1
3-UAUUUUUAA	STREME-3	0.0032	ENSU00000548278.1	12.93	fp	1
3-UAUUUUUAA	STREME-3	0.0032	ENSU00000369849.8	12.66	tp	0
3-UAUUUUUAA	STREME-3	0.0032	ENSU00000341247.8	12.66	fp	1
3-UAUUUUUAA	STREME-3	0.0032	ENSU00000285018.4	12.44	tp	0
3-UAUUUUUAA	STREME-3	0.0032	ENSU00000409700.4	12.11	tp	0
3-UAUUUUUAA	STREME-3	0.0032	ENSU00000356522.4	12.11	tp	0
3-UAUUUUUAA	STREME-3	0.0032	ENSU00000315274.6	12.11	tp	0
3-UAUUUUUAA	STREME-3	0.0032	ENSU00000264187.6	12.11	tp	0
3-UAUUUUUAA	STREME-3	0.0032	ENSU00000262435.13	12.11	tp	0
3-UAUUUUUAA	STREME-3	0.0032	ENSU00000282908.9	12.11	tp	0
3-UAUUUUUAA	STREME-3	0.0032	ENSU00000220772.7	11.98	tp	0
3-UAUUUUUAA	STREME-3	0.0032	ENSU00000227507.2	11.98	tp	0
3-UAUUUUUAA	STREME-3	0.0032	ENSU00000415132.5	11.98	tp	0
3-UAUUUUUAA	STREME-3	0.0032	ENSU00000256497.8	11.98	tp	0
3-UAUUUUUAA	STREME-3	0.0032	ENSU00000343200.9	11.98	tp	0
3-UAUUUUUAA	STREME-3	0.0032	ENSU00000296677.4	11.98	fp	0
3-UAUUUUUAA	STREME-3	0.0032	ENSU00000370690.7	11.98	fp	0
3-UAUUUUUAA	STREME-3	0.0032	ENSU00000602728.1	11.98	fp	0
3-UAUUUUUAA	STREME-3	0.0032	ENSU00000341772.4	11.98	fp	0
3-UAUUUUUAA	STREME-3	0.0032	ENSU00000299163.6	11.98	fp	0
3-UAUUUUUAA	STREME-3	0.0032	ENSU00000442011.6	11.98	fp	0
3-UAUUUUUAA	STREME-3	0.0032	ENSU00000455470.5	11.98	fp	0
3-UAUUUUUAA	STREME-3	0.0032	ENSU00000616406.1	11.89	tp	0
3-UAUUUUUAA	STREME-3	0.0032	ENSU00000220809.8	11.89	tp	0
3-UAUUUUUAA	STREME-3	0.0032	ENSU00000375078.3	11.89	tp	0
3-UAUUUUUAA	STREME-3	0.0032	ENSU00000374541.3	11.89	tp	0
3-UAUUUUUAA	STREME-3	0.0032	ENSU00000255531.8	11.89	fp	0
3-UAUUUUUAA	STREME-3	0.0032	ENSU00000295317.3	11.85	tp	0
3-UAUUUUUAA	STREME-3	0.0032	ENSU00000487273.6	11.85	tp	0
3-UAUUUUUAA	STREME-3	0.0032	ENSU00000369073.3	11.85	tp	0
3-UAUUUUUAA	STREME-3	0.0032	ENSU00000319273.9	11.85	tp	0
3-UAUUUUUAA	STREME-3	0.0032	ENSU00000520847.1	11.85	tp	0
3-UAUUUUUAA	STREME-3	0.0032	ENSU00000412307.3	11.85	tp	0
3-UAUUUUUAA	STREME-3	0.0032	ENSU00000274276.7	11.85	tp	0
3-UAUUUUUAA	STREME-3	0.0032	ENSU00000571244.2	11.85	tp	0
3-UAUUUUUAA	STREME-3	0.0032	ENSU00000020926.7	11.85	tp	0
3-UAUUUUUAA	STREME-3	0.0032	ENSU00000257527.8	11.85	tp	0
3-UAUUUUUAA	STREME-3	0.0032	ENSU00000216223.9	11.85	tp	0
3-UAUUUUUAA	STREME-3	0.0032	ENSU00000361475.6	11.85	tp	0
3-UAUUUUUAA	STREME-3	0.0032	ENSU00000433408.1	11.85	tp	0
3-UAUUUUUAA	STREME-3	0.0032	ENSU00000285605.7	11.85	fp	0
3-UAUUUUUAA	STREME-3	0.0032	ENSU00000374736.7	11.85	tp	1
3-UAUUUUUAA	STREME-3	0.0032	ENSU00000395770.3	11.85	tp	1
3-UAUUUUUAA	STREME-3	0.0032	ENSU00000262960.13	11.85	tp	1
3-UAUUUUUAA	STREME-3	0.0032	ENSU00000263372.4	11.85	tp	1
3-UAUUUUUAA	STREME-3	0.0032	ENSU00000316881.8	11.85	tp	1
3-UAUUUUUAA	STREME-3	0.0032	ENSU00000290271.6	11.83	tp	0
3-UAUUUUUAA	STREME-3	0.0032	ENSU00000256010.6	11.83	tp	0
3-UAUUUUUAA	STREME-3	0.0032	ENSU00000361689.6	11.83	tp	0
3-UAUUUUUAA	STREME-3	0.0032	ENSU00000263734.4	11.83	fp	0
3-UAUUUUUAA	STREME-3	0.0032	ENSU00000382276.7	11.83	fp	0
3-UAUUUUUAA	STREME-3	0.0032	ENSU00000336873.9	11.83	tp	1
3-UAUUUUUAA	STREME-3	0.0032	ENSU00000371817.7	11.76	tp	0
3-UAUUUUUAA	STREME-3	0.0032	ENSU00000319211.4	11.76	tp	0
3-UAUUUUUAA	STREME-3	0.0032	ENSU00000305798.7	11.76	tp	0
3-UAUUUUUAA	STREME-3	0.0032	ENSU00000329078.7	11.76	tp	0
3-UAUUUUUAA	STREME-3	0.0032	ENSU00000392668.8	11.76	tp	0
3-UAUUUUUAA	STREME-3	0.0032	ENSU00000612703.3	11.76	tp	0
3-UAUUUUUAA	STREME-3	0.0032	ENSU00000221847.5	11.76	tp	0
3-UAUUUUUAA	STREME-3	0.0032	ENSU00000537670.5	11.76	tp	0
3-UAUUUUUAA	STREME-3	0.0032	ENSU00000395348.7	11.76	tp	0
3-UAUUUUUAA	STREME-3	0.0032	ENSU00000337979.8	11.76	tp	0
3-UAUUUUUAA	STREME-3	0.0032	ENSU00000268035.10	11.76	tp	0
3-UAUUUUUAA	STREME-3	0.0032	ENSU00000357872.8	11.76	fp	0
3-UAUUUUUAA	STREME-3	0.0032	ENSU00000374726.7	11.76	fp	0
3-UAUUUUUAA	STREME-3	0.0032	ENSU00000256497.8	11.76	fp	0
3-UAUUUUUAA	STREME-3	0.0032	ENSU00000316881.8	11.76	fp	0
3-UAUUUUUAA	STREME-3	0.0032	ENSU00000381962.3	11.76	fp	0
3-UAUUUUUAA	STREME-3	0.0032	ENSU00000283206.8	11.76	fp	0
3-UAUUUUUAA	STREME-3	0.0032	ENSU00000366621.7	11.76	fp	0
3-UAUUUUUAA	STREME-3	0.0032	ENSU00000360270.6	11.76	fp	0
3-UAUUUUUAA	STREME-3	0.0032	ENSU00000341441.9	11.76	fp	0
3-UAUUUUUAA	STREME-3	0.0032	ENSU00000361689.6	11.76	fp	0
3-UAUUUUUAA	STREME-3	0.0032	ENSU00000605930.2	11.76	fp	0
3-UAUUUUUAA	STREME-3	0.0032	ENSU00000621158.4	11.76	tp	1
3-UAUUUUUAA	STREME-3	0.0032	ENSU00000341247.8	11.76	tp	1
3-UAUUUUUAA	STREME-3	0.0032	ENSU00000407981.6	11.76	tp	1
3-UAUUUUUAA	STREME-3	0.0032	ENSU00000379743.8	11.76	tp	1
3-UAUUUUUAA	STREME-3	0.0032	ENSU00000433892.6	11.76	fp	1
3-UAUUUUUAA	STREME-3	0.0032	ENSU00000296755.11	11.76	fp	1
3-UAUUUUUAA	STREME-3	0.0032	ENSU00000360472.8	11.58	tp	0
3-UAUUUUUAA	STREME-3	0.0032	ENSU00000337630.10	11.58	tp	0
3-UAUUUUUAA	STREME-3	0.0032	ENSU00000371065.8	11.58	fp	0
3-UAUUUUUAA	STREME-3	0.0032	ENSU00000370449.8	11.58	tp	1
3-UAUUUUUAA	STREME-3	0.0032	ENSU00000366510.3	11.58	fp	1
3-UAUUUUUAA	STREME-3	0.0032	ENSU00000368172.1	11.55	tp	0
3-UAUUUUUAA	STREME-3	0.0032	ENSU00000359564.2	11.55	fp	0
3-UAUUUUUAA	STREME-3	0.0032	ENSU00000368010.3	11.55	tp	0
3-UAUUUUUAA	STREME-3	0.0032	ENSU00000304434.10	11.55	tp	0
3-UAUUUUUAA	STREME-3	0.0032	ENSU00000263734.4	11.55	tp	0
3-UAUUUUUAA	STREME-3	0.0032	ENSU00000395872.5	11.55	tp	0
3-UAUUUUUAA	STREME-3	0.0032	ENSU00000297875.6	11.55	tp	0
3-UAUUUUUAA	STREME-3	0.0032	ENSU00000340958.3	11.55	tp	0
3-UAUUUUUAA	STREME-3	0.0032	ENSU00000295113.4	11.55	fp	0
3-UAUUUUUAA	STREME-3	0.0032	ENSU00000377953.3	11.55	fp	0
3-UAUUUUUAA	STREME-3	0.0032	ENSU00000348126.6	11.55	fp	0
3-UAUUUUUAA	STREME-3	0.0032	ENSU00000396946.8	11.55	tp	1
3-UAUUUUUAA	STREME-3	0.0032	ENSU00000563281.1	11.55	fp	1
3-UAUUUUUAA	STREME-3	0.0032	ENSU00000328848.5	11.53	tp	0
3-UAUUUUUAA	STREME-3	0.0032	ENSU00000334049.10	11.53	tp	0
3-UAUUUUUAA	STREME-3	0.0032	ENSU00000265634.3	11.53	tp	0
3-UAUUUUUAA	STREME-3	0.0032	ENSU00000398514.7	11.53	tp	0
3-UAUUUUUAA	STREME-3	0.0032	ENSU00000392825.7	11.53	tp	0
3-UAUUUUUAA	STREME-3	0.0032	ENSU00000223095.4	11.53	tp	0
3-UAUUUUUAA	STREME-3	0.0032	ENSU00000372999.5	11.53	tp	0
3-UAUUUUUAA	STREME-3	0.0032	ENSU00000326961.6	11.53	tp	0
3-UAUUUUUAA	STREME-3	0.0032	ENSU00000357811.7	11.53	tp	0
3-UAUUUUUAA	STREME-3	0.0032	ENSU00000373298.6	11.53	tp	0
3-UAUUUUUAA	STREME-3	0.0032	ENSU00000281589.4	11.53	fp	0
3-UAUUUUUAA	STREME-3	0.0032	ENSU00000379153.3	11.53	fp	0
3-UAUUUUUAA	STREME-3	0.0032	ENSU00000624301.3	11.53	tp	1
3-UAUUUUUAA	STREME-3	0.0032	ENSU00000359370.10	11.4	tp	0
3-UAUUUUUAA	STREME-3	0.0032	ENSU00000304222.2	11.4	tp	1
3-UAUUUUUAA	STREME-3	0.0032	ENSU00000310924.6	11.21	tp	0
3-UAUUUUUAA	STREME-3	0.0032	ENSU00000360270.6	11.21	tp	0
3-UAUUUUUAA	STREME-3	0.0032	ENSU00000310574.7	11.21	tp	0
3-UAUUUUUAA	STREME-3	0.0032	ENSU00000296861.2	11.21	tp	0
3-UAUUUUUAA	STREME-3	0.0032	ENSU00000589804.1	11.21	tp	0
3-UAUUUUUAA	STREME-3	0.0032	ENSU00000367351.3	11.21	fp	0
3-UAUUUUUAA	STREME-3	0.0032	ENSU00000571244.2	11.21	fp	0
3-UAUUUUUAA	STREME-3	0.0032	ENSU00000503771.1	11.21	fp	0
3-UAUUUUUAA	STREME-3	0.0032	ENSU00000544180.6	11.09	tp	0
3-UAUUUUUAA	STREME-3	0.0032	ENSU00000298694.8	11.09	tp	0
3-UAUUUUUAA	STREME-3	0.0032	ENSU00000415738.2	11.09	tp	0
3-UAUUUUUAA	STREME-3	0.0032	ENSU00000296585.9	11.09	tp	0
3-UAUUUUUAA	STREME-3	0.0032	ENSU00000371064.7	11.09	tp	0
3-UAUUUUUAA	STREME-3	0.0032	ENSU00000355029.8	11.09	fp	0
3-UAUUUUUAA	STREME-3	0.0032	ENSU00000394332.5	11.06	tp	0
3-UAUUUUUAA	STREME-3	0.0032	ENSU00000296721.8	11	tp	0
3-UAUUUUUAA	STREME-3	0.0032	ENSU00000373884.5	11	tp	0
3-UAUUUUUAA	STREME-3	0.0032	ENSU00000537670.5	11	fp	0
3-UAUUUUUAA	STREME-3	0.0032	ENSU00000298198.4	11	fp	0
3-UAUUUUUAA	STREME-3	0.0032	ENSU00000295666.6	11	tp	1
3-UAUUUUUAA	STREME-3	0.0032	ENSU00000631460.1	11	tp	1
3-UAUUUUUAA	STREME-3	0.0032	ENSU00000372285.7	10.94	tp	0
3-UAUUUUUAA	STREME-3	0.0032	ENSU00000252338.4	10.94	tp	0
3-UAUUUUUAA	STREME-3	0.0032	ENSU00000248564.5	10.94	tp	0
3-UAUUUUUAA	STREME-3	0.0032	ENSU00000342665.4	10.94	tp	0
3-UAUUUUUAA	STREME-3	0.0032	ENSU00000285279.9	10.91	tp	0
3-UAUUUUUAA	STREME-3	0.0032	ENSU00000370110.5	10.91	tp	0
3-UAUUUUUAA	STREME-3	0.0032	ENSU00000374198.4	10.91	tp	0
3-UAUUUUUAA	STREME-3	0.0032	ENSU00000323482.8	10.91	tp	0
3-UAUUUUUAA	STREME-3	0.0032	ENSU00000368814.7	10.91	tp	0
3-UAUUUUUAA	STREME-3	0.0032	ENSU00000369515.6	10.91	tp	0
3-UAUUUUUAA	STREME-3	0.0032	ENSU00000560741.5	10.91	tp	0
3-UAUUUUUAA	STREME-3	0.0032	ENSU00000325551.8	10.91	tp	0
3-UAUUUUUAA	STREME-3	0.0032	ENSU00000297107.10	10.91	tp	0
3-UAUUUUUAA	STREME-3	0.0032	ENSU00000304129.8	10.91	tp	0
3-UAUUUUUAA	STREME-3	0.0032	ENSU00000193403.10	10.91	tp	0
3-UAUUUUUAA	STREME-3	0.0032	ENSU00000264144.4	10.91	tp	0
3-UAUUUUUAA	STREME-3	0.0032	ENSU00000355029.8	10.91	tp	0
3-UAUUUUUAA	STREME-3	0.0032	ENSU00000313080.8	10.91	tp	0
3-UAUUUUUAA	STREME-3	0.0032	ENSU00000598842.2	10.91	tp	0
3-UAUUUUUAA	STREME-3	0.0032	ENSU00000257527.8	10.91	fp	0
3-UAUUUUUAA	STREME-3	0.0032	ENSU00000266085.6	10.91	fp	0
3-UAUUUUUAA	STREME-3	0.0032	ENSU00000374541.3	10.91	fp	0
3-UAUUUUUAA	STREME-3	0.0032	ENSU00000378533.3	10.91	fp	0
3-UAUUUUUAA	STREME-3	0.0032	ENSU00000020926.7	10.91	fp	0
3-UAUUUUUAA	STREME-3	0.0032	ENSU00000372734.3	10.91	fp	0
3-UAUUUUUAA	STREME-3	0.0032	ENSU00000305798.7	10.91	fp	0
3-UAUUUUUAA	STREME-3	0.0032	ENSU00000281455.6	10.91	fp	0
3-UAUUUUUAA	STREME-3	0.0032	ENSU00000356447.8	10.91	tp	1
3-UAUUUUUAA	STREME-3	0.0032	ENSU00000334062.7	10.91	tp	1
3-UAUUUUUAA	STREME-3	0.0032	ENSU00000258526.8	10.87	tp	0
3-UAUUUUUAA	STREME-3	0.0032	ENSU00000356853.9	10.87	tp	0
3-UAUUUUUAA	STREME-3	0.0032	ENSU00000280758.9	10.87	tp	0
3-UAUUUUUAA	STREME-3	0.0032	ENSU00000359370.10	10.87	fp	0
3-UAUUUUUAA	STREME-3	0.0032	ENSU00000430553.6	10.87	fp	0
3-UAUUUUUAA	STREME-3	0.0032	ENSU00000374736.7	10.87	fp	1
3-UAUUUUUAA	STREME-3	0.0032	ENSU00000351718.8	10.87	fp	1
3-UAUUUUUAA	STREME-3	0.0032	ENSU00000264848.9	10.87	tp	0
3-UAUUUUUAA	STREME-3	0.0032	ENSU00000366510.3	10.87	tp	0
3-UAUUUUUAA	STREME-3	0.0032	ENSU00000357872.8	10.87	tp	0
3-UAUUUUUAA	STREME-3	0.0032	ENSU00000211998.9	10.87	tp	0
3-UAUUUUUAA	STREME-3	0.0032	ENSU00000233143.5	10.87	tp	0
3-UAUUUUUAA	STREME-3	0.0032	ENSU00000342228.7	10.87	fp	0
3-UAUUUUUAA	STREME-3	0.0032	ENSU00000369849.8	10.87	fp	0
3-UAUUUUUAA	STREME-3	0.0032	ENSU00000323851.11	10.87	tp	1
3-UAUUUUUAA	STREME-3	0.0032	ENSU00000366621.7	10.85	tp	0
3-UAUUUUUAA	STREME-3	0.0032	ENSU00000541972.5	10.81	fp	0
3-UAUUUUUAA	STREME-3	0.0032	ENSU00000398019.6	10.81	tp	0
3-UAUUUUUAA	STREME-3	0.0032	ENSU00000395842.2	10.81	tp	0
3-UAUUUUUAA	STREME-3	0.0032	ENSU00000320031.12	10.81	tp	0
3-UAUUUUUAA	STREME-3	0.0032	ENSU00000317744.9	10.81	tp	0
3-UAUUUUUAA	STREME-3	0.0032	ENSU00000525815.5	10.81	fp	0
3-UAUUUUUAA	STREME-3	0.0032	ENSU00000379612.4	10.81	fp	0
3-UAUUUUUAA	STREME-3	0.0032	ENSU00000328965.8	10.81	tp	1
3-UAUUUUUAA	STREME-3	0.0032	ENSU00000374694.2	10.81	tp	0
3-UAUUUUUAA	STREME-3	0.0032	ENSU00000281455.6	10.81	tp	0
3-UAUUUUUAA	STREME-3	0.0032	ENSU00000265523.8	10.81	tp	0
3-UAUUUUUAA	STREME-3	0.0032	ENSU00000296755.11	10.81	tp	0
3-UAUUUUUAA	STREME-3	0.0032	ENSU00000225941.5	10.81	fp	0
3-UAUUUUUAA	STREME-3	0.0032	ENSU00000369550.9	10.79	tp	0
3-UAUUUUUAA	STREME-3	0.0032	ENSU00000393454.6	10.79	tp	0
3-UAUUUUUAA	STREME-3	0.0032	ENSU00000403444.7	10.79	fp	0
3-UAUUUUUAA	STREME-3	0.0032	ENSU00000242576.6	10.79	fp	0
3-UAUUUUUAA	STREME-3	0.0032	ENSU00000463836.1	10.79	fp	0
3-UAUUUUUAA	STREME-3	0.0032	ENSU00000373053.7	10.79	fp	0
3-UAUUUUUAA	STREME-3	0.0032	ENSU00000275072.4	10.79	fp	1
3-UAUUUUUAA	STREME-3	0.0032	ENSU00000553716.5	10.72	tp	0
3-UAUUUUUAA	STREME-3	0.0032	ENSU00000251473.9	10.72	tp	0
3-UAUUUUUAA	STREME-3	0.0032	ENSU00000345807.6	10.72	tp	0
3-UAUUUUUAA	STREME-3	0.0032	ENSU00000265109.7	10.72	tp	0
3-UAUUUUUAA	STREME-3	0.0032	ENSU00000228534.5	10.72	tp	0
3-UAUUUUUAA	STREME-3	0.0032	ENSU00000320602.11	10.54	tp	0
3-UAUUUUUAA	STREME-3	0.0032	ENSU00000371817.7	10.54	fp	0
3-UAUUUUUAA	STREME-3	0.0032	ENSU00000266563.9	10.53	tp	0
3-UAUUUUUAA	STREME-3	0.0032	ENSU00000222482.8	10.53	tp	0
3-UAUUUUUAA	STREME-3	0.0032	ENSU00000414563.6	10.52	tp	0
3-UAUUUUUAA	STREME-3	0.0032	ENSU00000429967.2	10.52	tp	0
3-UAUUUUUAA	STREME-3	0.0032	ENSU00000285873.7	10.52	tp	0
3-UAUUUUUAA	STREME-3	0.0032	ENSU00000367385.8	10.52	tp	0
3-UAUUUUUAA	STREME-3	0.0032	ENSU00000399634.5	10.52	tp	0
3-UAUUUUUAA	STREME-3	0.0032	ENSU00000325888.12	10.52	tp	0
3-UAUUUUUAA	STREME-3	0.0032	ENSU00000455470.5	10.52	tp	0
3-UAUUUUUAA	STREME-3	0.0032	ENSU00000272570.9	10.52	tp	0
3-UAUUUUUAA	STREME-3	0.0032	ENSU00000341441.9	10.52	tp	0
3-UAUUUUUAA	STREME-3	0.0032	ENSU00000263269.3	10.52	tp	0
3-UAUUUUUAA	STREME-3	0.0032	ENSU00000379612.4	10.52	tp	0
3-UAUUUUUAA	STREME-3	0.0032	ENSU00000342679.8	10.52	tp	0
3-UAUUUUUAA	STREME-3	0.0032	ENSU00000272542.7	10.52	tp	0
3-UAUUUUUAA	STREME-3	0.0032	ENSU00000346192.7	10.52	tp	0
3-UAUUUUUAA	STREME-3	0.0032	ENSU00000382276.7	10.52	tp	0
3-UAUUUUUAA	STREME-3	0.0032	ENSU00000356083.7	10.52	tp	0
3-UAUUUUUAA	STREME-3	0.0032	ENSU00000269593.4	10.52	tp	0
3-UAUUUUUAA	STREME-3	0.0032	ENSU00000301618.8	10.52	tp	0
3-UAUUUUUAA	STREME-3	0.0032	ENSU00000372469.5	10.52	tp	0
3-UAUUUUUAA	STREME-3	0.0032	ENSU00000404933.6	10.52	tp	0
3-UAUUUUUAA	STREME-3	0.0032	ENSU00000357943.9	10.52	tp	0
3-UAUUUUUAA	STREME-3	0.0032	ENSU00000242576.6	10.52	tp	0
3-UAUUUUUAA	STREME-3	0.0032	ENSU00000560741.5	10.52	fp	0
3-UAUUUUUAA	STREME-3	0.0032	ENSU00000301825.7	10.52	fp	0
3-UAUUUUUAA	STREME-3	0.0032	ENSU00000415738.2	10.52	fp	0
3-UAUUUUUAA	STREME-3	0.0032	ENSU00000302536.2	10.52	fp	0
3-UAUUUUUAA	STREME-3	0.0032	ENSU00000310169.2	10.52	fp	0
3-UAUUUUUAA	STREME-3	0.0032	ENSU00000372476.7	10.52	tp	1
3-UAUUUUUAA	STREME-3	0.0032	ENSU00000292147.6	10.52	tp	1
3-UAUUUUUAA	STREME-3	0.0032	ENSU00000359564.2	10.52	tp	1
3-UAUUUUUAA	STREME-3	0.0032	ENSU00000374517.5	10.52	tp	1
3-UAUUUUUAA	STREME-3	0.0032	ENSU00000423059.8	10.52	fp	1
#
4-CCCACCCC	STREME-4	0.0036	ENSU00000253968.10	14.01	tp	0
4-CCCACCCC	STREME-4	0.0036	ENSU00000473939.1	14.01	tp	0
4-CCCACCCC	STREME-4	0.0036	ENSU00000370055.5	14.01	tp	0
4-CCCACCCC	STREME-4	0.0036	ENSU00000311487.9	14.01	tp	0
4-CCCACCCC	STREME-4	0.0036	ENSU00000371817.7	14.01	tp	0
4-CCCACCCC	STREME-4	0.0036	ENSU00000528838.5	14.01	tp	0
4-CCCACCCC	STREME-4	0.0036	ENSU00000582743.5	14.01	tp	0
4-CCCACCCC	STREME-4	0.0036	ENSU00000389167.9	14.01	tp	0
4-CCCACCCC	STREME-4	0.0036	ENSU00000271064.11	14.01	tp	0
4-CCCACCCC	STREME-4	0.0036	ENSU00000334205.8	14.01	tp	0
4-CCCACCCC	STREME-4	0.0036	ENSU00000334049.10	14.01	tp	0
4-CCCACCCC	STREME-4	0.0036	ENSU00000255531.8	14.01	tp	0
4-CCCACCCC	STREME-4	0.0036	ENSU00000355841.6	14.01	tp	0
4-CCCACCCC	STREME-4	0.0036	ENSU00000315869.7	14.01	tp	0
4-CCCACCCC	STREME-4	0.0036	ENSU00000251973.9	14.01	tp	0
4-CCCACCCC	STREME-4	0.0036	ENSU00000249071.10	14.01	tp	0
4-CCCACCCC	STREME-4	0.0036	ENSU00000540068.5	14.01	tp	0
4-CCCACCCC	STREME-4	0.0036	ENSU00000359092.7	14.01	tp	0
4-CCCACCCC	STREME-4	0.0036	ENSU00000429967.2	14.01	tp	0
4-CCCACCCC	STREME-4	0.0036	ENSU00000403444.7	14.01	tp	0
4-CCCACCCC	STREME-4	0.0036	ENSU00000612501.1	14.01	tp	0
4-CCCACCCC	STREME-4	0.0036	ENSU00000379153.3	14.01	tp	0
4-CCCACCCC	STREME-4	0.0036	ENSU00000263233.8	14.01	tp	0
4-CCCACCCC	STREME-4	0.0036	ENSU00000606738.2	14.01	tp	0
4-CCCACCCC	STREME-4	0.0036	ENSU00000271638.2	14.01	tp	0
4-CCCACCCC	STREME-4	0.0036	ENSU00000345523.8	14.01	tp	0
4-CCCACCCC	STREME-4	0.0036	ENSU00000310924.6	14.01	tp	0
4-CCCACCCC	STREME-4	0.0036	ENSU00000225308.12	14.01	tp	0
4-CCCACCCC	STREME-4	0.0036	ENSU00000269919.10	14.01	tp	0
4-CCCACCCC	STREME-4	0.0036	ENSU00000227507.2	14.01	tp	0
4-CCCACCCC	STREME-4	0.0036	ENSU00000252338.4	14.01	tp	0
4-CCCACCCC	STREME-4	0.0036	ENSU00000356522.4	14.01	tp	0
4-CCCACCCC	STREME-4	0.0036	ENSU00000296657.6	14.01	tp	0
4-CCCACCCC	STREME-4	0.0036	ENSU00000325888.12	14.01	tp	0
4-CCCACCCC	STREME-4	0.0036	ENSU00000329305.6	14.01	tp	0
4-CCCACCCC	STREME-4	0.0036	ENSU00000254051.10	14.01	tp	0
4-CCCACCCC	STREME-4	0.0036	ENSU00000368172.1	14.01	tp	0
4-CCCACCCC	STREME-4	0.0036	ENSU00000379772.3	14.01	tp	0
4-CCCACCCC	STREME-4	0.0036	ENSU00000215582.7	14.01	tp	0
4-CCCACCCC	STREME-4	0.0036	ENSU00000395842.2	14.01	tp	0
4-CCCACCCC	STREME-4	0.0036	ENSU00000323482.8	14.01	tp	0
4-CCCACCCC	STREME-4	0.0036	ENSU00000306149.11	14.01	tp	0
4-CCCACCCC	STREME-4	0.0036	ENSU00000290271.6	14.01	tp	0
4-CCCACCCC	STREME-4	0.0036	ENSU00000404989.1	14.01	tp	0
4-CCCACCCC	STREME-4	0.0036	ENSU00000341441.9	14.01	tp	0
4-CCCACCCC	STREME-4	0.0036	ENSU00000371571.4	14.01	tp	0
4-CCCACCCC	STREME-4	0.0036	ENSU00000339276.5	14.01	tp	0
4-CCCACCCC	STREME-4	0.0036	ENSU00000246080.3	14.01	tp	0
4-CCCACCCC	STREME-4	0.0036	ENSU00000316097.12	14.01	tp	0
4-CCCACCCC	STREME-4	0.0036	ENSU00000356025.7	14.01	tp	0
4-CCCACCCC	STREME-4	0.0036	ENSU00000342665.4	14.01	tp	0
4-CCCACCCC	STREME-4	0.0036	ENSU00000553716.5	14.01	tp	0
4-CCCACCCC	STREME-4	0.0036	ENSU00000359337.8	14.01	tp	0
4-CCCACCCC	STREME-4	0.0036	ENSU00000285605.7	14.01	tp	0
4-CCCACCCC	STREME-4	0.0036	ENSU00000555147.1	14.01	tp	0
4-CCCACCCC	STREME-4	0.0036	ENSU00000370053.2	14.01	tp	0
4-CCCACCCC	STREME-4	0.0036	ENSU00000346049.9	14.01	tp	0
4-CCCACCCC	STREME-4	0.0036	ENSU00000335181.9	14.01	tp	0
4-CCCACCCC	STREME-4	0.0036	ENSU00000302536.2	14.01	tp	0
4-CCCACCCC	STREME-4	0.0036	ENSU00000615541.2	14.01	tp	0
4-CCCACCCC	STREME-4	0.0036	ENSU00000341529.7	14.01	tp	0
4-CCCACCCC	STREME-4	0.0036	ENSU00000360472.8	14.01	tp	0
4-CCCACCCC	STREME-4	0.0036	ENSU00000550325.5	14.01	tp	0
4-CCCACCCC	STREME-4	0.0036	ENSU00000360270.6	14.01	tp	0
4-CCCACCCC	STREME-4	0.0036	ENSU00000375980.8	14.01	tp	0
4-CCCACCCC	STREME-4	0.0036	ENSU00000611653.4	14.01	tp	0
4-CCCACCCC	STREME-4	0.0036	ENSU00000297107.10	14.01	tp	0
4-CCCACCCC	STREME-4	0.0036	ENSU00000303143.9	14.01	tp	0
4-CCCACCCC	STREME-4	0.0036	ENSU00000251473.9	14.01	tp	0
4-CCCACCCC	STREME-4	0.0036	ENSU00000361988.7	14.01	tp	0
4-CCCACCCC	STREME-4	0.0036	ENSU00000331565.4	14.01	tp	0
4-CCCACCCC	STREME-4	0.0036	ENSU00000257527.8	14.01	tp	0
4-CCCACCCC	STREME-4	0.0036	ENSU00000557006.5	14.01	tp	0
4-CCCACCCC	STREME-4	0.0036	ENSU00000216487.11	14.01	tp	0
4-CCCACCCC	STREME-4	0.0036	ENSU00000293230.9	14.01	tp	0
4-CCCACCCC	STREME-4	0.0036	ENSU00000401073.6	14.01	tp	0
4-CCCACCCC	STREME-4	0.0036	ENSU00000614878.4	14.01	tp	0
4-CCCACCCC	STREME-4	0.0036	ENSU00000357955.6	14.01	tp	0
4-CCCACCCC	STREME-4	0.0036	ENSU00000592947.5	14.01	tp	0
4-CCCACCCC	STREME-4	0.0036	ENSU00000357681.9	14.01	tp	0
4-CCCACCCC	STREME-4	0.0036	ENSU00000342679.8	14.01	tp	0
4-CCCACCCC	STREME-4	0.0036	ENSU00000469655.5	14.01	tp	0
4-CCCACCCC	STREME-4	0.0036	ENSU00000586582.5	14.01	tp	0
4-CCCACCCC	STREME-4	0.0036	ENSU00000373884.5	14.01	tp	0
4-CCCACCCC	STREME-4	0.0036	ENSU00000320602.11	14.01	tp	0
4-CCCACCCC	STREME-4	0.0036	ENSU00000329759.5	14.01	tp	0
4-CCCACCCC	STREME-4	0.0036	ENSU00000320031.12	14.01	tp	0
4-CCCACCCC	STREME-4	0.0036	ENSU00000348127.10	14.01	tp	0
4-CCCACCCC	STREME-4	0.0036	ENSU00000288050.8	14.01	tp	0
4-CCCACCCC	STREME-4	0.0036	ENSU00000374694.2	14.01	tp	0
4-CCCACCCC	STREME-4	0.0036	ENSU00000388995.10	14.01	tp	0
4-CCCACCCC	STREME-4	0.0036	ENSU00000578845.2	14.01	tp	0
4-CCCACCCC	STREME-4	0.0036	ENSU00000356853.9	14.01	tp	0
4-CCCACCCC	STREME-4	0.0036	ENSU00000382276.7	14.01	tp	0
4-CCCACCCC	STREME-4	0.0036	ENSU00000377953.3	14.01	tp	0
4-CCCACCCC	STREME-4	0.0036	ENSU00000300527.8	14.01	tp	0
4-CCCACCCC	STREME-4	0.0036	ENSU00000215095.10	14.01	tp	0
4-CCCACCCC	STREME-4	0.0036	ENSU00000356613.3	14.01	tp	0
4-CCCACCCC	STREME-4	0.0036	ENSU00000613079.4	14.01	tp	0
4-CCCACCCC	STREME-4	0.0036	ENSU00000335509.10	14.01	tp	0
4-CCCACCCC	STREME-4	0.0036	ENSU00000318988.10	14.01	tp	0
4-CCCACCCC	STREME-4	0.0036	ENSU00000337630.10	14.01	tp	0
4-CCCACCCC	STREME-4	0.0036	ENSU00000372999.5	14.01	tp	0
4-CCCACCCC	STREME-4	0.0036	ENSU00000309415.7	14.01	tp	0
4-CCCACCCC	STREME-4	0.0036	ENSU00000379751.4	14.01	tp	0
4-CCCACCCC	STREME-4	0.0036	ENSU00000354334.7	14.01	tp	0
4-CCCACCCC	STREME-4	0.0036	ENSU00000278927.9	14.01	tp	0
4-CCCACCCC	STREME-4	0.0036	ENSU00000333039.2	14.01	tp	0
4-CCCACCCC	STREME-4	0.0036	ENSU00000342782.3	14.01	tp	0
4-CCCACCCC	STREME-4	0.0036	ENSU00000221930.5	14.01	tp	0
4-CCCACCCC	STREME-4	0.0036	ENSU00000307428.7	14.01	tp	0
4-CCCACCCC	STREME-4	0.0036	ENSU00000618626.1	14.01	tp	0
4-CCCACCCC	STREME-4	0.0036	ENSU00000369124.4	14.01	tp	0
4-CCCACCCC	STREME-4	0.0036	ENSU00000394950.7	14.01	tp	0
4-CCCACCCC	STREME-4	0.0036	ENSU00000219611.6	14.01	tp	0
4-CCCACCCC	STREME-4	0.0036	ENSU00000296238.3	14.01	tp	0
4-CCCACCCC	STREME-4	0.0036	ENSU00000412735.5	14.01	tp	0
4-CCCACCCC	STREME-4	0.0036	ENSU00000228741.7	14.01	tp	0
4-CCCACCCC	STREME-4	0.0036	ENSU00000317744.9	14.01	tp	0
4-CCCACCCC	STREME-4	0.0036	ENSU00000361871.7	14.01	tp	0
4-CCCACCCC	STREME-4	0.0036	ENSU00000224807.9	14.01	tp	0
4-CCCACCCC	STREME-4	0.0036	ENSU00000204961.4	14.01	tp	0
4-CCCACCCC	STREME-4	0.0036	ENSU00000393106.6	14.01	tp	0
4-CCCACCCC	STREME-4	0.0036	ENSU00000301618.8	14.01	tp	0
4-CCCACCCC	STREME-4	0.0036	ENSU00000272167.9	14.01	tp	0
4-CCCACCCC	STREME-4	0.0036	ENSU00000303991.4	14.01	tp	0
4-CCCACCCC	STREME-4	0.0036	ENSU00000253796.9	14.01	tp	0
4-CCCACCCC	STREME-4	0.0036	ENSU00000323469.4	14.01	tp	0
4-CCCACCCC	STREME-4	0.0036	ENSU00000436759.6	14.01	tp	0
4-CCCACCCC	STREME-4	0.0036	ENSU00000376327.5	14.01	tp	0
4-CCCACCCC	STREME-4	0.0036	ENSU00000286301.7	14.01	tp	0
4-CCCACCCC	STREME-4	0.0036	ENSU00000394815.2	14.01	tp	0
4-CCCACCCC	STREME-4	0.0036	ENSU00000373709.7	14.01	tp	0
4-CCCACCCC	STREME-4	0.0036	ENSU00000232744.12	14.01	tp	0
4-CCCACCCC	STREME-4	0.0036	ENSU00000361545.9	14.01	tp	0
4-CCCACCCC	STREME-4	0.0036	ENSU00000368222.7	14.01	tp	0
4-CCCACCCC	STREME-4	0.0036	ENSU00000370602.5	14.01	tp	0
4-CCCACCCC	STREME-4	0.0036	ENSU00000296755.11	14.01	tp	0
4-CCCACCCC	STREME-4	0.0036	ENSU00000251343.9	14.01	fp	0
4-CCCACCCC	STREME-4	0.0036	ENSU00000409829.7	14.01	fp	0
4-CCCACCCC	STREME-4	0.0036	ENSU00000368453.8	14.01	fp	0
4-CCCACCCC	STREME-4	0.0036	ENSU00000262374.9	14.01	fp	0
4-CCCACCCC	STREME-4	0.0036	ENSU00000329078.7	14.01	fp	0
4-CCCACCCC	STREME-4	0.0036	ENSU00000296238.3	14.01	fp	0
4-CCCACCCC	STREME-4	0.0036	ENSU00000618626.1	14.01	fp	0
4-CCCACCCC	STREME-4	0.0036	ENSU00000373146.5	14.01	fp	0
4-CCCACCCC	STREME-4	0.0036	ENSU00000271638.2	14.01	fp	0
4-CCCACCCC	STREME-4	0.0036	ENSU00000555055.5	14.01	fp	0
4-CCCACCCC	STREME-4	0.0036	ENSU00000321562.8	14.01	fp	0
4-CCCACCCC	STREME-4	0.0036	ENSU00000215095.10	14.01	fp	0
4-CCCACCCC	STREME-4	0.0036	ENSU00000437808.5	14.01	fp	0
4-CCCACCCC	STREME-4	0.0036	ENSU00000411582.1	14.01	fp	0
4-CCCACCCC	STREME-4	0.0036	ENSU00000382998.8	14.01	fp	0
4-CCCACCCC	STREME-4	0.0036	ENSU00000300527.8	14.01	fp	0
4-CCCACCCC	STREME-4	0.0036	ENSU00000309415.7	14.01	fp	0
4-CCCACCCC	STREME-4	0.0036	ENSU00000269593.4	14.01	fp	0
4-CCCACCCC	STREME-4	0.0036	ENSU00000331565.4	14.01	fp	0
4-CCCACCCC	STREME-4	0.0036	ENSU00000329099.4	14.01	fp	0
4-CCCACCCC	STREME-4	0.0036	ENSU00000360938.7	14.01	fp	0
4-CCCACCCC	STREME-4	0.0036	ENSU00000219611.6	14.01	fp	0
4-CCCACCCC	STREME-4	0.0036	ENSU00000216487.11	14.01	fp	0
4-CCCACCCC	STREME-4	0.0036	ENSU00000215659.12	14.01	fp	0
4-CCCACCCC	STREME-4	0.0036	ENSU00000252338.4	14.01	fp	0
4-CCCACCCC	STREME-4	0.0036	ENSU00000306149.11	14.01	fp	0
4-CCCACCCC	STREME-4	0.0036	ENSU00000392445.6	14.01	fp	0
4-CCCACCCC	STREME-4	0.0036	ENSU00000395842.2	14.01	fp	0
4-CCCACCCC	STREME-4	0.0036	ENSU00000343938.8	14.01	fp	0
4-CCCACCCC	STREME-4	0.0036	ENSU00000371698.3	14.01	fp	0
4-CCCACCCC	STREME-4	0.0036	ENSU00000368172.1	14.01	fp	0
4-CCCACCCC	STREME-4	0.0036	ENSU00000295133.9	14.01	fp	0
4-CCCACCCC	STREME-4	0.0036	ENSU00000361545.9	14.01	fp	0
4-CCCACCCC	STREME-4	0.0036	ENSU00000349718.8	14.01	fp	0
4-CCCACCCC	STREME-4	0.0036	ENSU00000314340.9	14.01	fp	0
4-CCCACCCC	STREME-4	0.0036	ENSU00000251473.9	14.01	fp	0
4-CCCACCCC	STREME-4	0.0036	ENSU00000379772.3	14.01	fp	0
4-CCCACCCC	STREME-4	0.0036	ENSU00000354334.7	14.01	fp	0
4-CCCACCCC	STREME-4	0.0036	ENSU00000389167.9	14.01	fp	0
4-CCCACCCC	STREME-4	0.0036	ENSU00000380834.6	14.01	fp	0
4-CCCACCCC	STREME-4	0.0036	ENSU00000479141.5	14.01	fp	0
4-CCCACCCC	STREME-4	0.0036	ENSU00000243918.9	14.01	fp	0
4-CCCACCCC	STREME-4	0.0036	ENSU00000315869.7	14.01	fp	0
4-CCCACCCC	STREME-4	0.0036	ENSU00000311487.9	14.01	fp	0
4-CCCACCCC	STREME-4	0.0036	ENSU00000372476.7	14.01	fp	0
4-CCCACCCC	STREME-4	0.0036	ENSU00000409363.5	14.01	fp	0
4-CCCACCCC	STREME-4	0.0036	ENSU00000379655.8	14.01	fp	0
4-CCCACCCC	STREME-4	0.0036	ENSU00000616406.1	14.01	fp	0
4-CCCACCCC	STREME-4	0.0036	ENSU00000356522.4	14.01	fp	0
4-CCCACCCC	STREME-4	0.0036	ENSU00000621158.4	14.01	fp	0
4-CCCACCCC	STREME-4	0.0036	ENSU00000288050.8	14.01	fp	0
4-CCCACCCC	STREME-4	0.0036	ENSU00000374840.7	14.01	fp	0
4-CCCACCCC	STREME-4	0.0036	ENSU00000366597.5	14.01	fp	0
4-CCCACCCC	STREME-4	0.0036	ENSU00000540068.5	14.01	fp	0
4-CCCACCCC	STREME-4	0.0036	ENSU00000370449.8	14.01	tp	1
4-CCCACCCC	STREME-4	0.0036	ENSU00000266085.6	14.01	tp	1
4-CCCACCCC	STREME-4	0.0036	ENSU00000356447.8	14.01	tp	1
4-CCCACCCC	STREME-4	0.0036	ENSU00000371065.8	14.01	tp	1
4-CCCACCCC	STREME-4	0.0036	ENSU00000621158.4	14.01	tp	1
4-CCCACCCC	STREME-4	0.0036	ENSU00000309996.6	14.01	tp	1
4-CCCACCCC	STREME-4	0.0036	ENSU00000323851.11	14.01	tp	1
4-CCCACCCC	STREME-4	0.0036	ENSU00000292169.5	14.01	tp	1
4-CCCACCCC	STREME-4	0.0036	ENSU00000592299.5	14.01	tp	1
4-CCCACCCC	STREME-4	0.0036	ENSU00000280571.9	14.01	tp	1
4-CCCACCCC	STREME-4	0.0036	ENSU00000337665.8	14.01	tp	1
4-CCCACCCC	STREME-4	0.0036	ENSU00000263563.6	14.01	fp	1
4-CCCACCCC	STREME-4	0.0036	ENSU00000329875.12	13.35	tp	0
4-CCCACCCC	STREME-4	0.0036	ENSU00000411582.1	13.35	tp	0
4-CCCACCCC	STREME-4	0.0036	ENSU00000525815.5	13.35	tp	0
4-CCCACCCC	STREME-4	0.0036	ENSU00000520982.5	13.35	tp	0
4-CCCACCCC	STREME-4	0.0036	ENSU00000452101.1	13.35	tp	0
4-CCCACCCC	STREME-4	0.0036	ENSU00000216129.6	13.35	tp	0
4-CCCACCCC	STREME-4	0.0036	ENSU00000369797.7	13.35	tp	0
4-CCCACCCC	STREME-4	0.0036	ENSU00000382011.9	13.35	tp	0
4-CCCACCCC	STREME-4	0.0036	ENSU00000315732.2	13.35	fp	0
4-CCCACCCC	STREME-4	0.0036	ENSU00000412307.3	13.35	fp	0
4-CCCACCCC	STREME-4	0.0036	ENSU00000297991.4	13.35	fp	0
4-CCCACCCC	STREME-4	0.0036	ENSU00000336873.9	13.35	tp	1
4-CCCACCCC	STREME-4	0.0036	ENSU00000539553.6	13.35	tp	1
4-CCCACCCC	STREME-4	0.0036	ENSU00000520982.5	13.35	tp	1
4-CCCACCCC	STREME-4	0.0036	ENSU00000299163.6	13.35	tp	1
4-CCCACCCC	STREME-4	0.0036	ENSU00000436759.6	13.35	fp	1
4-CCCACCCC	STREME-4	0.0036	ENSU00000440944.5	13.2	tp	0
4-CCCACCCC	STREME-4	0.0036	ENSU00000234590.8	13.2	tp	0
4-CCCACCCC	STREME-4	0.0036	ENSU00000424805.1	13.2	tp	0
4-CCCACCCC	STREME-4	0.0036	ENSU00000293525.5	13.2	tp	0
4-CCCACCCC	STREME-4	0.0036	ENSU00000487137.6	13.2	tp	0
4-CCCACCCC	STREME-4	0.0036	ENSU00000263269.3	13.2	tp	0
4-CCCACCCC	STREME-4	0.0036	ENSU00000357700.10	13.2	tp	0
4-CCCACCCC	STREME-4	0.0036	ENSU00000347901.8	13.2	tp	0
4-CCCACCCC	STREME-4	0.0036	ENSU00000522948.5	13.2	tp	0
4-CCCACCCC	STREME-4	0.0036	ENSU00000587427.5	13.2	tp	0
4-CCCACCCC	STREME-4	0.0036	ENSU00000392445.6	13.2	tp	0
4-CCCACCCC	STREME-4	0.0036	ENSU00000266458.9	13.2	tp	0
4-CCCACCCC	STREME-4	0.0036	ENSU00000525680.5	13.2	tp	0
4-CCCACCCC	STREME-4	0.0036	ENSU00000295133.9	13.2	tp	0
4-CCCACCCC	STREME-4	0.0036	ENSU00000335509.10	13.2	fp	0
4-CCCACCCC	STREME-4	0.0036	ENSU00000280571.9	13.2	fp	0
4-CCCACCCC	STREME-4	0.0036	ENSU00000614878.4	13.2	fp	0
4-CCCACCCC	STREME-4	0.0036	ENSU00000320031.12	13.2	fp	0
4-CCCACCCC	STREME-4	0.0036	ENSU00000306117.5	13.2	fp	0
4-CCCACCCC	STREME-4	0.0036	ENSU00000356083.7	13.2	fp	0
4-CCCACCCC	STREME-4	0.0036	ENSU00000586582.5	13.2	fp	0
4-CCCACCCC	STREME-4	0.0036	ENSU00000412735.5	13.2	fp	0
4-CCCACCCC	STREME-4	0.0036	ENSU00000292147.6	13.2	tp	1
4-CCCACCCC	STREME-4	0.0036	ENSU00000216117.8	13.2	fp	1
4-CCCACCCC	STREME-4	0.0036	ENSU00000319211.4	11.64	tp	0
4-CCCACCCC	STREME-4	0.0036	ENSU00000368713.7	11.64	tp	0
4-CCCACCCC	STREME-4	0.0036	ENSU00000415762.6	11.64	tp	0
4-CCCACCCC	STREME-4	0.0036	ENSU00000429504.6	11.64	tp	0
4-CCCACCCC	STREME-4	0.0036	ENSU00000379612.4	11.64	tp	0
4-CCCACCCC	STREME-4	0.0036	ENSU00000374088.7	11.64	tp	0
4-CCCACCCC	STREME-4	0.0036	ENSU00000346192.7	11.64	tp	0
4-CCCACCCC	STREME-4	0.0036	ENSU00000284486.8	11.64	fp	0
4-CCCACCCC	STREME-4	0.0036	ENSU00000415762.6	11.64	fp	0
4-CCCACCCC	STREME-4	0.0036	ENSU00000333039.2	11.64	fp	0
4-CCCACCCC	STREME-4	0.0036	ENSU00000557006.5	11.64	fp	0
4-CCCACCCC	STREME-4	0.0036	ENSU00000393693.6	11.64	fp	0
4-CCCACCCC	STREME-4	0.0036	ENSU00000298049.11	11.64	tp	1
4-CCCACCCC	STREME-4	0.0036	ENSU00000316097.12	11.64	fp	1
4-CCCACCCC	STREME-4	0.0036	ENSU00000436233.8	10.99	tp	0
4-CCCACCCC	STREME-4	0.0036	ENSU00000007264.6	10.99	tp	0
4-CCCACCCC	STREME-4	0.0036	ENSU00000369980.7	10.99	tp	0
4-CCCACCCC	STREME-4	0.0036	ENSU00000382998.8	10.99	tp	0
4-CCCACCCC	STREME-4	0.0036	ENSU00000612363.1	10.99	fp	0
4-CCCACCCC	STREME-4	0.0036	ENSU00000350690.9	10.84	tp	0
4-CCCACCCC	STREME-4	0.0036	ENSU00000331289.4	10.84	tp	0
4-CCCACCCC	STREME-4	0.0036	ENSU00000253968.10	10.84	fp	0
#
5-UAUWUUUAWA	STREME-5	0.0073	ENSU00000348904.3	18.19	tp	0
5-UAUWUUUAWA	STREME-5	0.0073	ENSU00000220809.8	18.19	tp	0
5-UAUWUUUAWA	STREME-5	0.0073	ENSU00000372285.7	18.19	tp	0
5-UAUWUUUAWA	STREME-5	0.0073	ENSU00000260356.5	18.19	tp	0
5-UAUWUUUAWA	STREME-5	0.0073	ENSU00000304434.10	18.19	tp	0
5-UAUWUUUAWA	STREME-5	0.0073	ENSU00000275072.4	18.19	tp	0
5-UAUWUUUAWA	STREME-5	0.0073	ENSU00000296027.4	18.19	tp	0
5-UAUWUUUAWA	STREME-5	0.0073	ENSU00000370602.5	18.19	tp	0
5-UAUWUUUAWA	STREME-5	0.0073	ENSU00000260356.5	18.19	fp	0
5-UAUWUUUAWA	STREME-5	0.0073	ENSU00000263379.3	17.74	tp	0
5-UAUWUUUAWA	STREME-5	0.0073	ENSU00000264848.9	17.74	tp	0
5-UAUWUUUAWA	STREME-5	0.0073	ENSU00000357917.4	17.74	tp	0
5-UAUWUUUAWA	STREME-5	0.0073	ENSU00000334205.8	17.74	tp	0
5-UAUWUUUAWA	STREME-5	0.0073	ENSU00000379153.3	17.74	tp	0
5-UAUWUUUAWA	STREME-5	0.0073	ENSU00000227507.2	17.74	tp	0
5-UAUWUUUAWA	STREME-5	0.0073	ENSU00000323482.8	17.74	tp	0
5-UAUWUUUAWA	STREME-5	0.0073	ENSU00000290271.6	17.74	tp	0
5-UAUWUUUAWA	STREME-5	0.0073	ENSU00000355173.6	17.74	tp	0
5-UAUWUUUAWA	STREME-5	0.0073	ENSU00000366548.7	17.74	tp	0
5-UAUWUUUAWA	STREME-5	0.0073	ENSU00000285018.4	17.74	tp	0
5-UAUWUUUAWA	STREME-5	0.0073	ENSU00000223095.4	17.74	tp	0
5-UAUWUUUAWA	STREME-5	0.0073	ENSU00000262435.13	17.74	tp	0
5-UAUWUUUAWA	STREME-5	0.0073	ENSU00000587489.5	17.74	tp	0
5-UAUWUUUAWA	STREME-5	0.0073	ENSU00000318562.12	17.74	tp	0
5-UAUWUUUAWA	STREME-5	0.0073	ENSU00000356083.7	17.74	tp	0
5-UAUWUUUAWA	STREME-5	0.0073	ENSU00000296238.3	17.74	tp	0
5-UAUWUUUAWA	STREME-5	0.0073	ENSU00000357811.7	17.74	tp	0
5-UAUWUUUAWA	STREME-5	0.0073	ENSU00000312562.6	17.74	tp	0
5-UAUWUUUAWA	STREME-5	0.0073	ENSU00000332822.4	17.74	fp	0
5-UAUWUUUAWA	STREME-5	0.0073	ENSU00000296677.4	17.74	fp	0
5-UAUWUUUAWA	STREME-5	0.0073	ENSU00000263233.8	17.62	tp	0
5-UAUWUUUAWA	STREME-5	0.0073	ENSU00000039989.8	17.62	tp	0
5-UAUWUUUAWA	STREME-5	0.0073	ENSU00000423059.8	17.62	tp	0
5-UAUWUUUAWA	STREME-5	0.0073	ENSU00000293230.9	17.62	tp	0
5-UAUWUUUAWA	STREME-5	0.0073	ENSU00000401073.6	17.62	tp	0
5-UAUWUUUAWA	STREME-5	0.0073	ENSU00000394935.7	17.62	tp	0
5-UAUWUUUAWA	STREME-5	0.0073	ENSU00000495880.1	17.62	tp	0
5-UAUWUUUAWA	STREME-5	0.0073	ENSU00000355029.8	17.62	tp	0
5-UAUWUUUAWA	STREME-5	0.0073	ENSU00000322563.7	17.62	tp	0
5-UAUWUUUAWA	STREME-5	0.0073	ENSU00000268035.10	17.62	tp	0
5-UAUWUUUAWA	STREME-5	0.0073	ENSU00000242576.6	17.62	tp	0
5-UAUWUUUAWA	STREME-5	0.0073	ENSU00000296677.4	17.62	tp	0
5-UAUWUUUAWA	STREME-5	0.0073	ENSU00000631460.1	17.62	tp	1
5-UAUWUUUAWA	STREME-5	0.0073	ENSU00000252809.3	17.17	tp	0
5-UAUWUUUAWA	STREME-5	0.0073	ENSU00000374694.2	17.17	tp	0
5-UAUWUUUAWA	STREME-5	0.0073	ENSU00000335509.10	17.17	tp	0
5-UAUWUUUAWA	STREME-5	0.0073	ENSU00000435041.2	17.17	fp	0
5-UAUWUUUAWA	STREME-5	0.0073	ENSU00000264193.2	17.17	fp	0
5-UAUWUUUAWA	STREME-5	0.0073	ENSU00000503639.7	16.77	tp	0
5-UAUWUUUAWA	STREME-5	0.0073	ENSU00000220772.7	16.33	tp	0
5-UAUWUUUAWA	STREME-5	0.0073	ENSU00000261978.8	16.33	tp	0
5-UAUWUUUAWA	STREME-5	0.0073	ENSU00000255531.8	16.33	tp	0
5-UAUWUUUAWA	STREME-5	0.0073	ENSU00000389658.3	16.33	tp	0
5-UAUWUUUAWA	STREME-5	0.0073	ENSU00000367385.8	16.33	tp	0
5-UAUWUUUAWA	STREME-5	0.0073	ENSU00000357872.8	16.33	tp	0
5-UAUWUUUAWA	STREME-5	0.0073	ENSU00000332822.4	16.33	tp	0
5-UAUWUUUAWA	STREME-5	0.0073	ENSU00000298198.4	16.33	tp	0
5-UAUWUUUAWA	STREME-5	0.0073	ENSU00000615724.1	16.33	tp	0
5-UAUWUUUAWA	STREME-5	0.0073	ENSU00000263734.4	16.33	tp	0
5-UAUWUUUAWA	STREME-5	0.0073	ENSU00000544915.5	16.33	tp	0
5-UAUWUUUAWA	STREME-5	0.0073	ENSU00000256497.8	16.33	tp	0
5-UAUWUUUAWA	STREME-5	0.0073	ENSU00000323534.4	16.33	tp	0
5-UAUWUUUAWA	STREME-5	0.0073	ENSU00000280758.9	16.33	tp	0
5-UAUWUUUAWA	STREME-5	0.0073	ENSU00000433408.1	16.33	tp	0
5-UAUWUUUAWA	STREME-5	0.0073	ENSU00000544915.5	16.33	fp	0
5-UAUWUUUAWA	STREME-5	0.0073	ENSU00000299092.3	16.33	tp	1
5-UAUWUUUAWA	STREME-5	0.0073	ENSU00000341247.8	16.33	tp	1
5-UAUWUUUAWA	STREME-5	0.0073	ENSU00000624301.3	16.33	tp	1
5-UAUWUUUAWA	STREME-5	0.0073	ENSU00000296755.11	16.33	fp	1
5-UAUWUUUAWA	STREME-5	0.0073	ENSU00000296657.6	16.2	tp	0
5-UAUWUUUAWA	STREME-5	0.0073	ENSU00000274276.7	16.2	tp	0
5-UAUWUUUAWA	STREME-5	0.0073	ENSU00000477909.5	16.2	tp	0
5-UAUWUUUAWA	STREME-5	0.0073	ENSU00000374541.3	16.2	tp	0
5-UAUWUUUAWA	STREME-5	0.0073	ENSU00000367879.8	16.2	tp	0
5-UAUWUUUAWA	STREME-5	0.0073	ENSU00000615724.1	16.2	fp	0
5-UAUWUUUAWA	STREME-5	0.0073	ENSU00000394802.4	15.92	tp	0
5-UAUWUUUAWA	STREME-5	0.0073	ENSU00000294304.11	15.76	tp	0
5-UAUWUUUAWA	STREME-5	0.0073	ENSU00000296585.9	15.76	tp	0
5-UAUWUUUAWA	STREME-5	0.0073	ENSU00000282908.9	15.76	tp	0
5-UAUWUUUAWA	STREME-5	0.0073	ENSU00000282908.9	15.76	fp	0
5-UAUWUUUAWA	STREME-5	0.0073	ENSU00000356447.8	15.76	tp	1
5-UAUWUUUAWA	STREME-5	0.0073	ENSU00000299163.6	15.76	tp	1
5-UAUWUUUAWA	STREME-5	0.0073	ENSU00000392870.2	15.48	tp	0
5-UAUWUUUAWA	STREME-5	0.0073	ENSU00000435041.2	15.48	tp	0
5-UAUWUUUAWA	STREME-5	0.0073	ENSU00000368172.1	15.22	tp	0
5-UAUWUUUAWA	STREME-5	0.0073	ENSU00000316097.12	15.22	tp	0
5-UAUWUUUAWA	STREME-5	0.0073	ENSU00000382998.8	15.22	tp	0
5-UAUWUUUAWA	STREME-5	0.0073	ENSU00000331565.4	15.22	tp	0
5-UAUWUUUAWA	STREME-5	0.0073	ENSU00000309415.7	15.22	tp	0
5-UAUWUUUAWA	STREME-5	0.0073	ENSU00000518068.5	15.22	tp	0
5-UAUWUUUAWA	STREME-5	0.0073	ENSU00000405392.5	15.22	tp	0
5-UAUWUUUAWA	STREME-5	0.0073	ENSU00000306117.5	15.06	tp	0
5-UAUWUUUAWA	STREME-5	0.0073	ENSU00000395348.7	15.06	tp	0
5-UAUWUUUAWA	STREME-5	0.0073	ENSU00000307428.7	15.06	fp	0
5-UAUWUUUAWA	STREME-5	0.0073	ENSU00000356493.9	14.78	tp	0
5-UAUWUUUAWA	STREME-5	0.0073	ENSU00000445265.6	14.78	tp	0
5-UAUWUUUAWA	STREME-5	0.0073	ENSU00000612703.3	14.78	tp	0
5-UAUWUUUAWA	STREME-5	0.0073	ENSU00000377346.8	14.78	tp	0
5-UAUWUUUAWA	STREME-5	0.0073	ENSU00000395842.2	14.78	tp	0
5-UAUWUUUAWA	STREME-5	0.0073	ENSU00000522362.6	14.78	tp	0
5-UAUWUUUAWA	STREME-5	0.0073	ENSU00000283684.8	14.78	tp	0
5-UAUWUUUAWA	STREME-5	0.0073	ENSU00000341529.7	14.78	tp	0
5-UAUWUUUAWA	STREME-5	0.0073	ENSU00000315274.6	14.78	tp	0
5-UAUWUUUAWA	STREME-5	0.0073	ENSU00000400337.6	14.78	tp	0
5-UAUWUUUAWA	STREME-5	0.0073	ENSU00000467963.5	14.78	tp	0
5-UAUWUUUAWA	STREME-5	0.0073	ENSU00000348126.6	14.78	tp	0
5-UAUWUUUAWA	STREME-5	0.0073	ENSU00000563281.1	14.78	tp	0
5-UAUWUUUAWA	STREME-5	0.0073	ENSU00000374088.7	14.78	tp	0
5-UAUWUUUAWA	STREME-5	0.0073	ENSU00000342679.8	14.78	tp	0
5-UAUWUUUAWA	STREME-5	0.0073	ENSU00000337979.8	14.78	tp	0
5-UAUWUUUAWA	STREME-5	0.0073	ENSU00000567572.5	14.78	tp	0
5-UAUWUUUAWA	STREME-5	0.0073	ENSU00000316356.8	14.78	tp	0
5-UAUWUUUAWA	STREME-5	0.0073	ENSU00000381237.5	14.78	tp	0
5-UAUWUUUAWA	STREME-5	0.0073	ENSU00000297875.6	14.78	fp	0
5-UAUWUUUAWA	STREME-5	0.0073	ENSU00000316356.8	14.78	fp	0
5-UAUWUUUAWA	STREME-5	0.0073	ENSU00000281589.4	14.78	fp	0
5-UAUWUUUAWA	STREME-5	0.0073	ENSU00000266085.6	14.78	tp	1
5-UAUWUUUAWA	STREME-5	0.0073	ENSU00000316881.8	14.78	tp	1
5-UAUWUUUAWA	STREME-5	0.0073	ENSU00000264144.4	14.67	tp	0
5-UAUWUUUAWA	STREME-5	0.0073	ENSU00000361689.6	14.67	tp	0
5-UAUWUUUAWA	STREME-5	0.0073	ENSU00000438295.2	14.67	tp	0
5-UAUWUUUAWA	STREME-5	0.0073	ENSU00000358432.7	14.67	tp	0
5-UAUWUUUAWA	STREME-5	0.0073	ENSU00000366621.7	14.67	fp	0
5-UAUWUUUAWA	STREME-5	0.0073	ENSU00000248564.5	14.65	tp	0
5-UAUWUUUAWA	STREME-5	0.0073	ENSU00000503771.1	14.65	tp	0
5-UAUWUUUAWA	STREME-5	0.0073	ENSU00000393454.6	14.65	fp	0
5-UAUWUUUAWA	STREME-5	0.0073	ENSU00000295666.6	14.65	tp	1
5-UAUWUUUAWA	STREME-5	0.0073	ENSU00000319211.4	14.62	tp	0
5-UAUWUUUAWA	STREME-5	0.0073	ENSU00000285279.9	14.62	tp	0
5-UAUWUUUAWA	STREME-5	0.0073	ENSU00000392668.8	14.62	tp	0
5-UAUWUUUAWA	STREME-5	0.0073	ENSU00000254667.7	14.62	tp	0
5-UAUWUUUAWA	STREME-5	0.0073	ENSU00000356025.7	14.62	tp	0
5-UAUWUUUAWA	STREME-5	0.0073	ENSU00000296511.9	14.62	tp	0
5-UAUWUUUAWA	STREME-5	0.0073	ENSU00000264193.2	14.62	tp	0
5-UAUWUUUAWA	STREME-5	0.0073	ENSU00000216129.6	14.62	tp	0
5-UAUWUUUAWA	STREME-5	0.0073	ENSU00000329759.5	14.62	tp	0
5-UAUWUUUAWA	STREME-5	0.0073	ENSU00000382276.7	14.62	tp	0
5-UAUWUUUAWA	STREME-5	0.0073	ENSU00000379656.7	14.62	tp	0
5-UAUWUUUAWA	STREME-5	0.0073	ENSU00000488254.6	14.62	tp	0
5-UAUWUUUAWA	STREME-5	0.0073	ENSU00000296755.11	14.62	tp	0
5-UAUWUUUAWA	STREME-5	0.0073	ENSU00000280758.9	14.62	fp	0
5-UAUWUUUAWA	STREME-5	0.0073	ENSU00000372734.3	14.62	fp	0
5-UAUWUUUAWA	STREME-5	0.0073	ENSU00000374736.7	14.62	tp	1
5-UAUWUUUAWA	STREME-5	0.0073	ENSU00000359564.2	14.62	tp	1
5-UAUWUUUAWA	STREME-5	0.0073	ENSU00000407981.6	14.62	tp	1
5-UAUWUUUAWA	STREME-5	0.0073	ENSU00000379743.8	14.62	tp	1
5-UAUWUUUAWA	STREME-5	0.0073	ENSU00000372734.3	14.51	tp	0
5-UAUWUUUAWA	STREME-5	0.0073	ENSU00000366510.3	14.51	tp	0
5-UAUWUUUAWA	STREME-5	0.0073	ENSU00000297991.4	14.51	tp	0
5-UAUWUUUAWA	STREME-5	0.0073	ENSU00000262139.9	14.51	tp	0
5-UAUWUUUAWA	STREME-5	0.0073	ENSU00000360472.8	14.51	tp	0
5-UAUWUUUAWA	STREME-5	0.0073	ENSU00000322177.5	14.5	tp	0
5-UAUWUUUAWA	STREME-5	0.0073	ENSU00000376957.6	14.5	tp	0
5-UAUWUUUAWA	STREME-5	0.0073	ENSU00000357681.9	14.5	tp	0
5-UAUWUUUAWA	STREME-5	0.0073	ENSU00000228534.5	14.5	tp	0
5-UAUWUUUAWA	STREME-5	0.0073	ENSU00000343200.9	14.5	tp	0
5-UAUWUUUAWA	STREME-5	0.0073	ENSU00000296721.8	14.49	tp	0
5-UAUWUUUAWA	STREME-5	0.0073	ENSU00000342228.7	14.49	tp	0
5-UAUWUUUAWA	STREME-5	0.0073	ENSU00000269919.10	14.23	tp	0
5-UAUWUUUAWA	STREME-5	0.0073	ENSU00000254051.10	14.23	tp	0
5-UAUWUUUAWA	STREME-5	0.0073	ENSU00000622093.4	14.23	tp	0
5-UAUWUUUAWA	STREME-5	0.0073	ENSU00000366581.6	14.23	tp	0
5-UAUWUUUAWA	STREME-5	0.0073	ENSU00000567845.5	14.23	tp	0
5-UAUWUUUAWA	STREME-5	0.0073	ENSU00000251343.9	14.23	tp	0
5-UAUWUUUAWA	STREME-5	0.0073	ENSU00000372764.3	14.23	tp	0
5-UAUWUUUAWA	STREME-5	0.0073	ENSU00000265109.7	14.23	tp	0
5-UAUWUUUAWA	STREME-5	0.0073	ENSU00000296861.2	14.23	tp	0
5-UAUWUUUAWA	STREME-5	0.0073	ENSU00000394802.4	14.23	fp	0
5-UAUWUUUAWA	STREME-5	0.0073	ENSU00000296027.4	14.23	fp	0
5-UAUWUUUAWA	STREME-5	0.0073	ENSU00000406877.7	14.23	tp	1
5-UAUWUUUAWA	STREME-5	0.0073	ENSU00000360938.7	14.21	tp	0
5-UAUWUUUAWA	STREME-5	0.0073	ENSU00000257264.3	14.21	fp	0
5-UAUWUUUAWA	STREME-5	0.0073	ENSU00000334049.10	14.21	tp	0
5-UAUWUUUAWA	STREME-5	0.0073	ENSU00000367021.7	14.21	tp	0
5-UAUWUUUAWA	STREME-5	0.0073	ENSU00000319273.9	14.21	tp	0
5-UAUWUUUAWA	STREME-5	0.0073	ENSU00000395348.7	14.21	fp	0
5-UAUWUUUAWA	STREME-5	0.0073	ENSU00000275815.3	14.1	tp	0
5-UAUWUUUAWA	STREME-5	0.0073	ENSU00000341441.9	14.1	tp	0
5-UAUWUUUAWA	STREME-5	0.0073	ENSU00000571244.2	14.1	tp	0
5-UAUWUUUAWA	STREME-5	0.0073	ENSU00000310169.2	14.1	tp	0
5-UAUWUUUAWA	STREME-5	0.0073	ENSU00000503787.5	14.1	tp	0
5-UAUWUUUAWA	STREME-5	0.0073	ENSU00000272570.9	14.07	tp	0
5-UAUWUUUAWA	STREME-5	0.0073	ENSU00000281589.4	14.07	tp	0
5-UAUWUUUAWA	STREME-5	0.0073	ENSU00000404933.6	14.07	tp	0
5-UAUWUUUAWA	STREME-5	0.0073	ENSU00000337979.8	14.07	fp	0
5-UAUWUUUAWA	STREME-5	0.0073	ENSU00000323534.4	14.07	fp	0
5-UAUWUUUAWA	STREME-5	0.0073	ENSU00000283206.8	14.06	tp	0
5-UAUWUUUAWA	STREME-5	0.0073	ENSU00000375078.3	14.06	tp	0
5-UAUWUUUAWA	STREME-5	0.0073	ENSU00000370611.3	14.06	tp	0
5-UAUWUUUAWA	STREME-5	0.0073	ENSU00000342665.4	14.06	tp	0
5-UAUWUUUAWA	STREME-5	0.0073	ENSU00000341772.4	14.06	tp	0
5-UAUWUUUAWA	STREME-5	0.0073	ENSU00000536703.5	14.06	tp	0
5-UAUWUUUAWA	STREME-5	0.0073	ENSU00000398514.7	14.06	tp	0
5-UAUWUUUAWA	STREME-5	0.0073	ENSU00000310776.8	14.06	tp	0
5-UAUWUUUAWA	STREME-5	0.0073	ENSU00000366581.6	14.06	fp	0
5-UAUWUUUAWA	STREME-5	0.0073	ENSU00000366597.5	14.06	tp	1
5-UAUWUUUAWA	STREME-5	0.0073	ENSU00000285873.7	14.05	tp	0
5-UAUWUUUAWA	STREME-5	0.0073	ENSU00000476217.5	14.05	tp	0
5-UAUWUUUAWA	STREME-5	0.0073	ENSU00000525815.5	14.05	tp	0
5-UAUWUUUAWA	STREME-5	0.0073	ENSU00000320602.11	14.05	tp	0
5-UAUWUUUAWA	STREME-5	0.0073	ENSU00000392587.6	14.05	tp	0
5-UAUWUUUAWA	STREME-5	0.0073	ENSU00000216117.8	14.05	tp	0
5-UAUWUUUAWA	STREME-5	0.0073	ENSU00000309318.7	14.05	tp	0
5-UAUWUUUAWA	STREME-5	0.0073	ENSU00000228741.7	14.05	tp	0
5-UAUWUUUAWA	STREME-5	0.0073	ENSU00000348126.6	14.05	fp	0
5-UAUWUUUAWA	STREME-5	0.0073	ENSU00000455470.5	14.05	fp	0
5-UAUWUUUAWA	STREME-5	0.0073	ENSU00000337665.8	14.05	tp	1
5-UAUWUUUAWA	STREME-5	0.0073	ENSU00000257497.10	14.05	tp	0
5-UAUWUUUAWA	STREME-5	0.0073	ENSU00000263791.9	14.05	tp	0
5-UAUWUUUAWA	STREME-5	0.0073	ENSU00000415738.2	14.05	tp	0
5-UAUWUUUAWA	STREME-5	0.0073	ENSU00000393928.5	14.05	tp	0
5-UAUWUUUAWA	STREME-5	0.0073	ENSU00000295809.11	14.05	fp	0
5-UAUWUUUAWA	STREME-5	0.0073	ENSU00000255531.8	14.05	fp	0
5-UAUWUUUAWA	STREME-5	0.0073	ENSU00000371817.7	13.94	tp	0
5-UAUWUUUAWA	STREME-5	0.0073	ENSU00000487273.6	13.93	tp	0
5-UAUWUUUAWA	STREME-5	0.0073	ENSU00000356853.9	13.93	tp	0
5-UAUWUUUAWA	STREME-5	0.0073	ENSU00000296425.9	13.77	tp	0
5-UAUWUUUAWA	STREME-5	0.0073	ENSU00000249330.2	13.77	tp	0
5-UAUWUUUAWA	STREME-5	0.0073	ENSU00000193403.10	13.77	tp	0
5-UAUWUUUAWA	STREME-5	0.0073	ENSU00000378533.3	13.77	tp	0
5-UAUWUUUAWA	STREME-5	0.0073	ENSU00000361175.8	13.66	fp	0
5-UAUWUUUAWA	STREME-5	0.0073	ENSU00000371065.8	13.66	tp	1
5-UAUWUUUAWA	STREME-5	0.0073	ENSU00000275072.4	13.66	fp	1
5-UAUWUUUAWA	STREME-5	0.0073	ENSU00000298198.4	13.65	fp	0
5-UAUWUUUAWA	STREME-5	0.0073	ENSU00000409700.4	13.61	tp	0
5-UAUWUUUAWA	STREME-5	0.0073	ENSU00000297875.6	13.61	tp	0
5-UAUWUUUAWA	STREME-5	0.0073	ENSU00000366621.7	13.5	tp	0
5-UAUWUUUAWA	STREME-5	0.0073	ENSU00000337630.10	13.5	tp	0
5-UAUWUUUAWA	STREME-5	0.0073	ENSU00000374198.4	13.5	fp	0
5-UAUWUUUAWA	STREME-5	0.0073	ENSU00000295133.9	13.08	tp	0
5-UAUWUUUAWA	STREME-5	0.0073	ENSU00000295317.3	12.89	tp	0
5-UAUWUUUAWA	STREME-5	0.0073	ENSU00000254667.7	12.89	fp	1
5-UAUWUUUAWA	STREME-5	0.0073	ENSU00000297205.6	12.8	tp	0
5-UAUWUUUAWA	STREME-5	0.0073	ENSU00000265634.3	12.8	tp	0
5-UAUWUUUAWA	STREME-5	0.0073	ENSU00000409566.1	12.8	tp	0
5-UAUWUUUAWA	STREME-5	0.0073	ENSU00000621158.4	12.8	tp	1
5-UAUWUUUAWA	STREME-5	0.0073	ENSU00000375980.8	12.74	tp	0
5-UAUWUUUAWA	STREME-5	0.0073	ENSU00000369684.4	12.74	tp	0
5-UAUWUUUAWA	STREME-5	0.0073	ENSU00000392748.5	12.74	fp	1
5-UAUWUUUAWA	STREME-5	0.0073	ENSU00000374736.7	12.74	fp	1
5-UAUWUUUAWA	STREME-5	0.0073	ENSU00000269217.10	12.68	tp	0
5-UAUWUUUAWA	STREME-5	0.0073	ENSU00000430350.2	12.68	tp	0
5-UAUWUUUAWA	STREME-5	0.0073	ENSU00000374517.5	12.68	fp	0
5-UAUWUUUAWA	STREME-5	0.0073	ENSU00000378470.5	12.64	tp	0
5-UAUWUUUAWA	STREME-5	0.0073	ENSU00000329099.4	12.64	tp	0
5-UAUWUUUAWA	STREME-5	0.0073	ENSU00000393693.6	12.64	tp	0
5-UAUWUUUAWA	STREME-5	0.0073	ENSU00000334133.8	12.64	tp	0
5-UAUWUUUAWA	STREME-5	0.0073	ENSU00000162749.6	12.64	tp	0
5-UAUWUUUAWA	STREME-5	0.0073	ENSU00000262428.4	12.64	tp	0
5-UAUWUUUAWA	STREME-5	0.0073	ENSU00000399634.5	12.64	fp	0
5-UAUWUUUAWA	STREME-5	0.0073	ENSU00000304222.2	12.64	tp	1
5-UAUWUUUAWA	STREME-5	0.0073	ENSU00000423059.8	12.64	fp	1
#
6-UUUUUUUUUU	STREME-6	0.0096	ENSU00000295317.3	16.33	tp	0
6-UUUUUUUUUU	STREME-6	0.0096	ENSU00000616406.1	16.33	tp	0
6-UUUUUUUUUU	STREME-6	0.0096	ENSU00000371817.7	16.33	tp	0
6-UUUUUUUUUU	STREME-6	0.0096	ENSU00000271064.11	16.33	tp	0
6-UUUUUUUUUU	STREME-6	0.0096	ENSU00000334049.10	16.33	tp	0
6-UUUUUUUUUU	STREME-6	0.0096	ENSU00000257904.10	16.33	tp	0
6-UUUUUUUUUU	STREME-6	0.0096	ENSU00000409700.4	16.33	tp	0
6-UUUUUUUUUU	STREME-6	0.0096	ENSU00000487273.6	16.33	tp	0
6-UUUUUUUUUU	STREME-6	0.0096	ENSU00000367021.7	16.33	tp	0
6-UUUUUUUUUU	STREME-6	0.0096	ENSU00000373290.6	16.33	tp	0
6-UUUUUUUUUU	STREME-6	0.0096	ENSU00000540068.5	16.33	tp	0
6-UUUUUUUUUU	STREME-6	0.0096	ENSU00000445265.6	16.33	tp	0
6-UUUUUUUUUU	STREME-6	0.0096	ENSU00000392668.8	16.33	tp	0
6-UUUUUUUUUU	STREME-6	0.0096	ENSU00000269919.10	16.33	tp	0
6-UUUUUUUUUU	STREME-6	0.0096	ENSU00000227507.2	16.33	tp	0
6-UUUUUUUUUU	STREME-6	0.0096	ENSU00000260356.5	16.33	tp	0
6-UUUUUUUUUU	STREME-6	0.0096	ENSU00000329099.4	16.33	tp	0
6-UUUUUUUUUU	STREME-6	0.0096	ENSU00000265634.3	16.33	tp	0
6-UUUUUUUUUU	STREME-6	0.0096	ENSU00000254351.8	16.33	tp	0
6-UUUUUUUUUU	STREME-6	0.0096	ENSU00000368172.1	16.33	tp	0
6-UUUUUUUUUU	STREME-6	0.0096	ENSU00000377346.8	16.33	tp	0
6-UUUUUUUUUU	STREME-6	0.0096	ENSU00000375826.3	16.33	tp	0
6-UUUUUUUUUU	STREME-6	0.0096	ENSU00000622093.4	16.33	tp	0
6-UUUUUUUUUU	STREME-6	0.0096	ENSU00000290271.6	16.33	tp	0
6-UUUUUUUUUU	STREME-6	0.0096	ENSU00000332822.4	16.33	tp	0
6-UUUUUUUUUU	STREME-6	0.0096	ENSU00000525815.5	16.33	tp	0
6-UUUUUUUUUU	STREME-6	0.0096	ENSU00000254667.7	16.33	tp	0
6-UUUUUUUUUU	STREME-6	0.0096	ENSU00000503787.5	16.33	tp	0
6-UUUUUUUUUU	STREME-6	0.0096	ENSU00000342665.4	16.33	tp	0
6-UUUUUUUUUU	STREME-6	0.0096	ENSU00000304434.10	16.33	tp	0
6-UUUUUUUUUU	STREME-6	0.0096	ENSU00000265643.3	16.33	tp	0
6-UUUUUUUUUU	STREME-6	0.0096	ENSU00000275072.4	16.33	tp	0
6-UUUUUUUUUU	STREME-6	0.0096	ENSU00000303143.9	16.33	tp	0
6-UUUUUUUUUU	STREME-6	0.0096	ENSU00000304129.8	16.33	tp	0
6-UUUUUUUUUU	STREME-6	0.0096	ENSU00000257527.8	16.33	tp	0
6-UUUUUUUUUU	STREME-6	0.0096	ENSU00000221132.7	16.33	tp	0
6-UUUUUUUUUU	STREME-6	0.0096	ENSU00000563281.1	16.33	tp	0
6-UUUUUUUUUU	STREME-6	0.0096	ENSU00000285018.4	16.33	tp	0
6-UUUUUUUUUU	STREME-6	0.0096	ENSU00000393693.6	16.33	tp	0
6-UUUUUUUUUU	STREME-6	0.0096	ENSU00000263734.4	16.33	tp	0
6-UUUUUUUUUU	STREME-6	0.0096	ENSU00000340607.4	16.33	tp	0
6-UUUUUUUUUU	STREME-6	0.0096	ENSU00000544915.5	16.33	tp	0
6-UUUUUUUUUU	STREME-6	0.0096	ENSU00000357681.9	16.33	tp	0
6-UUUUUUUUUU	STREME-6	0.0096	ENSU00000369066.7	16.33	tp	0
6-UUUUUUUUUU	STREME-6	0.0096	ENSU00000251343.9	16.33	tp	0
6-UUUUUUUUUU	STREME-6	0.0096	ENSU00000388995.10	16.33	tp	0
6-UUUUUUUUUU	STREME-6	0.0096	ENSU00000256497.8	16.33	tp	0
6-UUUUUUUUUU	STREME-6	0.0096	ENSU00000495880.1	16.33	tp	0
6-UUUUUUUUUU	STREME-6	0.0096	ENSU00000262435.13	16.33	tp	0
6-UUUUUUUUUU	STREME-6	0.0096	ENSU00000382276.7	16.33	tp	0
6-UUUUUUUUUU	STREME-6	0.0096	ENSU00000367879.8	16.33	tp	0
6-UUUUUUUUUU	STREME-6	0.0096	ENSU00000377953.3	16.33	tp	0
6-UUUUUUUUUU	STREME-6	0.0096	ENSU00000355029.8	16.33	tp	0
6-UUUUUUUUUU	STREME-6	0.0096	ENSU00000323534.4	16.33	tp	0
6-UUUUUUUUUU	STREME-6	0.0096	ENSU00000224237.9	16.33	tp	0
6-UUUUUUUUUU	STREME-6	0.0096	ENSU00000280758.9	16.33	tp	0
6-UUUUUUUUUU	STREME-6	0.0096	ENSU00000395872.5	16.33	tp	0
6-UUUUUUUUUU	STREME-6	0.0096	ENSU00000342782.3	16.33	tp	0
6-UUUUUUUUUU	STREME-6	0.0096	ENSU00000307428.7	16.33	tp	0
6-UUUUUUUUUU	STREME-6	0.0096	ENSU00000311124.8	16.33	tp	0
6-UUUUUUUUUU	STREME-6	0.0096	ENSU00000369684.4	16.33	tp	0
6-UUUUUUUUUU	STREME-6	0.0096	ENSU00000215957.10	16.33	tp	0
6-UUUUUUUUUU	STREME-6	0.0096	ENSU00000261388.7	16.33	tp	0
6-UUUUUUUUUU	STREME-6	0.0096	ENSU00000266563.9	16.33	tp	0
6-UUUUUUUUUU	STREME-6	0.0096	ENSU00000268035.10	16.33	tp	0
6-UUUUUUUUUU	STREME-6	0.0096	ENSU00000224807.9	16.33	tp	0
6-UUUUUUUUUU	STREME-6	0.0096	ENSU00000393106.6	16.33	tp	0
6-UUUUUUUUUU	STREME-6	0.0096	ENSU00000404933.6	16.33	tp	0
6-UUUUUUUUUU	STREME-6	0.0096	ENSU00000296861.2	16.33	tp	0
6-UUUUUUUUUU	STREME-6	0.0096	ENSU00000263563.6	16.33	tp	0
6-UUUUUUUUUU	STREME-6	0.0096	ENSU00000394485.4	16.33	tp	0
6-UUUUUUUUUU	STREME-6	0.0096	ENSU00000222482.8	16.33	tp	0
6-UUUUUUUUUU	STREME-6	0.0096	ENSU00000261413.9	16.33	tp	0
6-UUUUUUUUUU	STREME-6	0.0096	ENSU00000370602.5	16.33	tp	0
6-UUUUUUUUUU	STREME-6	0.0096	ENSU00000421952.2	16.33	tp	0
6-UUUUUUUUUU	STREME-6	0.0096	ENSU00000296755.11	16.33	tp	0
6-UUUUUUUUUU	STREME-6	0.0096	ENSU00000220772.7	16.33	fp	0
6-UUUUUUUUUU	STREME-6	0.0096	ENSU00000361175.8	16.33	fp	0
6-UUUUUUUUUU	STREME-6	0.0096	ENSU00000393468.1	16.33	fp	0
6-UUUUUUUUUU	STREME-6	0.0096	ENSU00000367385.8	16.33	fp	0
6-UUUUUUUUUU	STREME-6	0.0096	ENSU00000378533.3	16.33	fp	0
6-UUUUUUUUUU	STREME-6	0.0096	ENSU00000535295.5	16.33	fp	0
6-UUUUUUUUUU	STREME-6	0.0096	ENSU00000503771.1	16.33	fp	0
6-UUUUUUUUUU	STREME-6	0.0096	ENSU00000373053.7	16.33	fp	0
6-UUUUUUUUUU	STREME-6	0.0096	ENSU00000298198.4	16.33	fp	0
6-UUUUUUUUUU	STREME-6	0.0096	ENSU00000374736.7	16.33	tp	1
6-UUUUUUUUUU	STREME-6	0.0096	ENSU00000266085.6	16.33	tp	1
6-UUUUUUUUUU	STREME-6	0.0096	ENSU00000371065.8	16.33	tp	1
6-UUUUUUUUUU	STREME-6	0.0096	ENSU00000280571.9	16.33	tp	1
6-UUUUUUUUUU	STREME-6	0.0096	ENSU00000624301.3	16.33	tp	1
6-UUUUUUUUUU	STREME-6	0.0096	ENSU00000406877.7	16.33	tp	1
6-UUUUUUUUUU	STREME-6	0.0096	ENSU00000299163.6	16.33	tp	1
6-UUUUUUUUUU	STREME-6	0.0096	ENSU00000366597.5	16.33	tp	1
6-UUUUUUUUUU	STREME-6	0.0096	ENSU00000392668.8	16.33	fp	1
6-UUUUUUUUUU	STREME-6	0.0096	ENSU00000296657.6	15.65	tp	0
6-UUUUUUUUUU	STREME-6	0.0096	ENSU00000375078.3	15.65	tp	0
6-UUUUUUUUUU	STREME-6	0.0096	ENSU00000360938.7	15.65	tp	0
6-UUUUUUUUUU	STREME-6	0.0096	ENSU00000298198.4	15.65	tp	0
6-UUUUUUUUUU	STREME-6	0.0096	ENSU00000424649.6	15.65	tp	0
6-UUUUUUUUUU	STREME-6	0.0096	ENSU00000423059.8	15.65	tp	0
6-UUUUUUUUUU	STREME-6	0.0096	ENSU00000375980.8	15.65	tp	0
[truncated: 2,683 more rows]
