# Supplementary material for: Distinct Roles of NANOS1 and NANOS3 in the Cell Cycle and NANOS3-PUM1-FOXM1 Axis to Control G2/M Phase in a Human Primordial Germ Cell Model
Source: Int J Mol Sci. 2022 Jun 13;23(12):6592. doi: 10.3390/ijms23126592 (PMC9223905; doi:10.3390/ijms23126592)
Supplement: Supplementary file 1 [file ijms-23-06592-s001.zip › Supplementary table S2. Gene Ontology analysis of differentially expressed genes upon NANOS1 and NANOS3 overexpression.xlsx]

## Sheet: NANOS1 downregulated biological
GOID	GOTerm	Ontology Source	Term PValue	Term PValue Corrected with Bonferroni step down	Group PValue	Group PValue Corrected with Bonferroni step down	GOLevels	GOGroups	% Associated Genes	Nr. Genes	Associated Genes Found
GO:0031648	protein destabilization	GO_BiologicalProcess-EBI-UniProt-GOA_28.03.2020_00h00	1.71402e-05	0.0177915	1.71402e-05	0.000119981	[4]	Group00	15.493	11	[CREBBP, EP300, FBXW11, FBXW7, MDM2, NCOA6, NR1D1, PLK1, SIAH1, SIRT1, SOX17]
GO:0080009	mRNA methylation	GO_BiologicalProcess-EBI-UniProt-GOA_28.03.2020_00h00	2.18298e-05	0.022572	2.18298e-05	0.000130979	[5, 6, 7, 8, 9]	Group01	31.5789	6	[CBLL1, CMTR2, TRMT10C, VIRMA, WTAP, ZC3H13]
GO:0006470	protein dephosphorylation	GO_BiologicalProcess-EBI-UniProt-GOA_28.03.2020_00h00	3.10597e-05	0.0318673	3.10597e-05	0.000155299	[6, 7]	Group02	8.66142	22	[CTDSPL2, CTTNBP2NL, DUSP1, DUSP11, DUSP16, FBXW11, KLF6, MTMR4, MTMR9, NCK1, PHLPP1, PLPP6, PPM1B, PPM1D, PPP1R12A, PPP1R15B, PPP1R3B, PPP2CA, PPP4R3B, PPTC7, PTP4A1, ZNF367]
GO:0019216	regulation of lipid metabolic process	GO_BiologicalProcess-EBI-UniProt-GOA_28.03.2020_00h00	9.36289e-06	0.00988721	9.36289e-06	9.36289e-05	[5]	Group03	6.92718	39	[ABCA1, ADM, ANGPT1, ANKRD1, ATF7IP, BCL11B, CCNA2, CHD9, CREBBP, DDX20, FBXW7, GRIP1, ID2, KLF4, MTMR4, MTMR9, NCOA2, NCOA3, NCOA6, NFYA, NPAS2, NR1D1, NRBF2, NRF1, PIK3R3, PLPP6, PPP4R3B, PRKAA1, REST, SAMD8, SIN3A, SIRT1, SOCS3, SOCS4, SOCS5, SOCS6, SQLE, TBL1XR1, TGS1]
GO:0030856	regulation of epithelial cell differentiation	GO_BiologicalProcess-EBI-UniProt-GOA_28.03.2020_00h00	1.18534e-05	0.012446	1.18534e-05	0.00010668	[5]	Group04	9.80392	20	[ASAP1, ASH1L, CDKN1B, ERRFI1, FOXC1, FOXJ1, FOXJ2, GATA3, GRHL2, GSK3B, HES1, KLF7, MRPS30, MSX2, NCOA3, NR3C1, RUNX1, S1PR3, SOX9, TFAP2C]
GO:0035014	phosphatidylinositol 3-kinase regulator activity	GO_BiologicalProcess-EBI-UniProt-GOA_28.03.2020_00h00	4.12998e-05	0.0418367	4.12998e-05	4.12998e-05	[6, 7, 8, 9, 10, 11]	Group05	28.5714	6	[KLF4, PIK3R3, SOCS3, SOCS4, SOCS5, SOCS6]
GO:0035019	somatic stem cell population maintenance	GO_BiologicalProcess-EBI-UniProt-GOA_28.03.2020_00h00	1.30308e-05	0.0136563	1.30308e-05	0.000104247	[3, 4]	Group06	14.6341	12	[HES1, KLF10, KLF4, NANOG, NOG, REST, SALL4, SMAD4, SOX4, SOX9, ZFP36L2, ZHX2]
GO:0043414	macromolecule methylation	GO_BiologicalProcess-EBI-UniProt-GOA_28.03.2020_00h00	5.30515e-06	0.00570304	5.30515e-06	6.36618e-05	[3, 4, 5]	Group07	8.72483	26	[ARID4A, ARID4B, ASH1L, ATF7IP, CBLL1, CMTR2, CREBBP, CTCF, KDM6A, LCMT2, MSX2, PLD6, PPM1D, RLF, SETD2, SETD7, TET2, TET3, TFAP2C, TFB2M, TGS1, TRMT10C, TRMT12, VIRMA, WTAP, ZC3H13]
GO:0019857	5-methylcytosine metabolic process	GO_BiologicalProcess-EBI-UniProt-GOA_28.03.2020_00h00	3.4258e-05	0.0350459	1.10898e-06	1.66348e-05	[4, 5]	Group08	100	3	[TET1, TET2, TET3]
GO:0006211	5-methylcytosine catabolic process	GO_BiologicalProcess-EBI-UniProt-GOA_28.03.2020_00h00	3.4258e-05	0.0350459	1.10898e-06	1.66348e-05	[5, 6]	Group08	100	3	[TET1, TET2, TET3]
GO:0070579	methylcytosine dioxygenase activity	GO_BiologicalProcess-EBI-UniProt-GOA_28.03.2020_00h00	1.10898e-06	0.00121877	1.10898e-06	1.66348e-05	[6]	Group08	100	4	[ALKBH1, TET1, TET2, TET3]
GO:0033554	cellular response to stress	GO_BiologicalProcess-EBI-UniProt-GOA_28.03.2020_00h00	4.37381e-05	0.0441755	3.53548e-05	0.000106064	[3]	Group09	4.8037	104	[ADM, ADNP2, AKIRIN2, ALKBH1, ANKRD1, ASF1A, ATF7IP, AURKA, BACH1, BHLHE40, BMPR2, CCNA2, CCNB1, CCNL1, CDKN1B, CDKN2AIP, CHD2, CITED2, CNOT2, CNOT4, CNOT6, CPEB4, CREBBP, CRK, CYP1B1, E2F7, EDN1, EP300, EPC2, ERCC6L, ERRFI1, FBXO45, FBXW11, FBXW7, FOXN3, GADD45A, GATA6, GNA13, GSK3B, HELQ, HIPK1, ID2, INO80, IRF2BPL, JUN, KAT6A, KLF10, KLF4, KLHL15, LRRC8D, MAP3K1, MAP3K2, MAP3K7, MAP3K9, MCL1, …
GO:0006974	cellular response to DNA damage stimulus	GO_BiologicalProcess-EBI-UniProt-GOA_28.03.2020_00h00	7.21104e-06	0.00767975	3.53548e-05	0.000106064	[4]	Group09	5.97771	59	[AKIRIN2, ALKBH1, ASF1A, AURKA, BACH1, BHLHE40, CCNB1, CCNL1, CDKN1B, CDKN2AIP, CHD2, CNOT2, CNOT4, CNOT6, E2F7, EP300, EPC2, ERCC6L, FBXO45, FOXN3, GADD45A, HELQ, HIPK1, INO80, IRF2BPL, MCL1, MDM2, MYC, NCOA6, NEIL3, NIPBL, NPAS2, PLK1, PLK2, POLQ, PPM1D, RAD18, RASD1, REV1, RNF111, SETD2, SETD7, SFR1, SGK1, SIRT1, SOX4, SPRTN, SPSB1, TERF2, TOPORS, USP10, USP43, USP47, UVRAG, WAC, ZBTB1, ZBTB18…
GO:0072331	signal transduction by p53 class mediator	GO_BiologicalProcess-EBI-UniProt-GOA_28.03.2020_00h00	1.32234e-05	0.0138449	3.53548e-05	0.000106064	[4, 5, 6]	Group09	10.4651	18	[AURKA, CCNB1, CDKN1B, CNOT2, CNOT4, CNOT6, E2F7, EP300, GADD45A, HIPK1, MDM2, PLK2, PPM1D, SIRT1, SOX4, TOPORS, TP53BP2, USP10]
GO:0016441	posttranscriptional gene silencing	GO_BiologicalProcess-EBI-UniProt-GOA_28.03.2020_00h00	3.31021e-05	0.0339296	1.3243e-06	1.85402e-05	[3, 7, 8]	Group10	14.4737	11	[CLP1, CNOT6, HELZ, MRPL44, NCOA6, PUM1, PUM2, TNRC6A, TNRC6B, TNRC6C, TRIM71]
GO:0040029	regulation of gene expression, epigenetic	GO_BiologicalProcess-EBI-UniProt-GOA_28.03.2020_00h00	1.3243e-06	0.00145143	1.3243e-06	1.85402e-05	[6]	Group10	8.78788	29	[AEBP2, ARID1B, ARID4A, ARID4B, ASF1A, ATAD2, ATAD2B, CDYL, CLP1, CNOT6, CTCF, EP300, H2AC6, HELZ, MRPL44, MTF2, NCOA6, PPM1D, PUM1, PUM2, SIRT1, TET1, TFAP2C, TNRC6A, TNRC6B, TNRC6C, TRIM71, TWISTNB, ZMIZ1]
GO:0035194	posttranscriptional gene silencing by RNA	GO_BiologicalProcess-EBI-UniProt-GOA_28.03.2020_00h00	2.91543e-05	0.0299706	1.3243e-06	1.85402e-05	[4, 8, 9]	Group10	14.6667	11	[CLP1, CNOT6, HELZ, MRPL44, NCOA6, PUM1, PUM2, TNRC6A, TNRC6B, TNRC6C, TRIM71]
GO:0051098	regulation of binding	GO_BiologicalProcess-EBI-UniProt-GOA_28.03.2020_00h00	1.04831e-06	0.00115524	1.04831e-06	1.78213e-05	[3]	Group11	7.78947	37	[ADNP, AKIRIN2, ANGPT1, AURKA, BAMBI, BTAF1, CEBPG, CRK, DACT1, EBF2, EP300, FBXW7, FOXC1, GATA3, GSK3B, HES1, HEY1, HJURP, ID2, INTS6, JUN, KLF4, MSX2, MYC, NIPBL, NOG, NR3C1, PLCL2, PLK1, PLK2, PPP2CA, RAPGEF2, RSF1, SIN3A, SMAD4, SOS1, WAPL]
GO:0051101	regulation of DNA binding	GO_BiologicalProcess-EBI-UniProt-GOA_28.03.2020_00h00	5.30733e-07	0.000588052	1.04831e-06	1.78213e-05	[4]	Group11	11.976	20	[AKIRIN2, CEBPG, EP300, FBXW7, FOXC1, GATA3, HES1, HEY1, HJURP, ID2, JUN, KLF4, MSX2, MYC, NIPBL, NR3C1, RSF1, SIN3A, SOS1, WAPL]
GO:2000677	regulation of transcription regulatory region DNA binding	GO_BiologicalProcess-EBI-UniProt-GOA_28.03.2020_00h00	3.2481e-06	0.00352743	1.04831e-06	1.78213e-05	[5]	Group11	16.6667	12	[AKIRIN2, EP300, FBXW7, FOXC1, GATA3, HEY1, ID2, KLF4, MSX2, NR3C1, SIN3A, SOS1]
GO:2000678	negative regulation of transcription regulatory region DNA binding	GO_BiologicalProcess-EBI-UniProt-GOA_28.03.2020_00h00	4.9545e-05	0.0499414	1.04831e-06	1.78213e-05	[6]	Group11	22.5806	7	[FBXW7, HEY1, ID2, MSX2, NR3C1, SIN3A, SOS1]
GO:0051128	regulation of cellular component organization	GO_BiologicalProcess-EBI-UniProt-GOA_28.03.2020_00h00	4.73382e-06	0.00509832	4.73382e-06	6.15396e-05	[4]	Group12	4.66667	140	[ABCA1, ABHD17B, ACVR1, ADNP, ADNP2, ANGPT1, ANKRD1, ARF6, ARHGAP31, ARHGAP35, ASAP1, ASF1A, ATAD2, ATAD2B, ATF7IP, ATXN7, AURKA, AXIN2, BAG5, BCOR, BMPR2, BRAP, BTBD9, C21orf91, CAMSAP2, CBFA2T2, CBLL1, CCNB1, CCNL1, CCSAP, CDK13, CDKN1B, CDKN2AIP, CFL2, CNOT2, CNOT6, CRK, CTCF, CXCR4, DACT1, DDHD1, DLC1, DUSP1, DYRK1A, EDN1, EFNB2, ENC1, EP300, FAM122A, FBXO38, FBXW7, FUBP1, GATA3, GOLPH3, GRIP…
GO:0033043	regulation of organelle organization	GO_BiologicalProcess-EBI-UniProt-GOA_28.03.2020_00h00	1.37051e-05	0.0143356	4.73382e-06	6.15396e-05	[5]	Group12	5.16014	87	[ACVR1, ARF6, ARHGAP31, ARHGAP35, ASAP1, ASF1A, ATAD2, ATAD2B, ATF7IP, ATXN7, AURKA, AXIN2, BCOR, BRAP, CAMSAP2, CCNB1, CCNL1, CCSAP, CDK13, CDKN1B, CFL2, CNOT2, CNOT6, CRK, CTCF, DDHD1, DLC1, DUSP1, DYRK1A, EDN1, EP300, FBXW7, GATA3, GOLPH3, GSK3B, IRF2BPL, KIF11, KIF18A, KIF5B, MAD2L1BP, MARCHF5, MSX2, MTF2, MYC, NCK1, NCOA3, NFYA, NIPBL, NRF1, PHF23, PIKFYVE, PLD6, PLK1, PLK2, PRKAA1, RESF1, R…
GO:0033044	regulation of chromosome organization	GO_BiologicalProcess-EBI-UniProt-GOA_28.03.2020_00h00	1.46872e-05	0.0153334	4.73382e-06	6.15396e-05	[6]	Group12	7.11382	35	[ACVR1, ASF1A, ATAD2, ATAD2B, ATF7IP, AXIN2, BCOR, BRAP, CCNB1, CCNL1, CTCF, DUSP1, GATA3, IRF2BPL, MTF2, MYC, NIPBL, PLK1, RESF1, RNF4, RPS6KA5, SETD7, SIN3A, SIRT1, SMAD4, SPSB1, SPTY2D1, TADA2B, TENT4B, TERF2, TET1, TNKS2, TRIM23, WAPL, ZNF451]
GO:1902275	regulation of chromatin organization	GO_BiologicalProcess-EBI-UniProt-GOA_28.03.2020_00h00	4.17699e-05	0.0422711	4.73382e-06	6.15396e-05	[7]	Group12	8.49421	22	[ACVR1, ASF1A, ATAD2, ATAD2B, ATF7IP, BCOR, BRAP, CCNB1, CTCF, GATA3, MTF2, NIPBL, RESF1, RPS6KA5, SETD7, SIN3A, SIRT1, SMAD4, SPTY2D1, TADA2B, TET1, ZNF451]
GO:0060541	respiratory system development	GO_BiologicalProcess-EBI-UniProt-GOA_28.03.2020_00h00	4.02898e-05	0.0408539	4.02898e-05	8.05797e-05	[4, 5]	Group13	8.75	21	[ASH1L, BMPR2, C11orf96, CHD7, EP300, ERRFI1, FBXW7, FOXJ1, GATA6, GRHL2, HEG1, HES1, JMJD6, MSC, NFIB, NOG, NR1D1, SEC24B, SIX4, SOX9, SP3]
GO:0060479	lung cell differentiation	GO_BiologicalProcess-EBI-UniProt-GOA_28.03.2020_00h00	1.07322e-05	0.0113118	4.02898e-05	8.05797e-05	[4, 5, 6, 7, 8]	Group13	28	7	[ASH1L, C11orf96, GATA6, GRHL2, NFIB, NR1D1, SOX9]
GO:0060428	lung epithelium development	GO_BiologicalProcess-EBI-UniProt-GOA_28.03.2020_00h00	1.6472e-06	0.00180369	4.02898e-05	8.05797e-05	[5, 6, 7, 8]	Group13	25	9	[ASH1L, C11orf96, ERRFI1, FOXJ1, GATA6, GRHL2, NFIB, NR1D1, SOX9]
GO:0060487	lung epithelial cell differentiation	GO_BiologicalProcess-EBI-UniProt-GOA_28.03.2020_00h00	7.94926e-06	0.00845006	4.02898e-05	8.05797e-05	[5, 6, 7, 8, 9]	Group13	29.1667	7	[ASH1L, C11orf96, GATA6, GRHL2, NFIB, NR1D1, SOX9]
GO:0006325	chromatin organization	GO_BiologicalProcess-EBI-UniProt-GOA_28.03.2020_00h00	4.06906e-13	4.7608e-10	1.47038e-10	3.23484e-09	[4, 6]	Group14	8.15642	73	[AEBP2, AKIRIN2, ARID1B, ARID2, ARID4A, ARID4B, ASF1A, ASH1L, ATAD2, ATXN7, AURKA, BAHD1, BAZ1A, BCOR, BHLHE40, BRD1, CCNA2, CCNB1, CCNL1, CENPL, CHD2, CHD7, CHD9, CREBBP, CTCF, EP300, EPC2, GATA3, GTF3C4, H2AC6, HJURP, ING1, INO80, JMJD1C, JMJD6, KANSL2, KAT6A, KAT6B, KDM5B, KDM6A, KDM7A, MAP3K7, MSX2, MTF2, MYC, NAA30, NCOA3, NIPBL, NR3C1, PPM1D, PRKAA1, RCOR1, REST, RLF, RNF2, RPS6KA5, RSF1, S…
GO:0051276	chromosome organization	GO_BiologicalProcess-EBI-UniProt-GOA_28.03.2020_00h00	1.2536e-10	1.45543e-07	1.47038e-10	3.23484e-09	[5]	Group14	6.61218	89	[AEBP2, AKIRIN2, ARID1B, ARID2, ARID4A, ARID4B, ASF1A, ASH1L, ATAD2, ATXN7, AURKA, AXIN2, BACH1, BAHD1, BAZ1A, BCOR, BHLHE40, BRD1, CCNA2, CCNB1, CCNL1, CDCA8, CENPL, CHD2, CHD7, CHD9, CREBBP, CTCF, EP300, EPC2, ERCC6L, FBXW7, GATA3, GTF3C4, H2AC6, HELQ, HJURP, ING1, INO80, IRF2BPL, JMJD1C, JMJD6, KANSL2, KAT6A, KAT6B, KDM5B, KDM6A, KDM7A, KIF18A, MAP3K7, MSX2, MTF2, MYC, NAA30, NCOA3, NIPBL, NR3…
GO:0016569	covalent chromatin modification	GO_BiologicalProcess-EBI-UniProt-GOA_28.03.2020_00h00	6.26497e-09	7.15459e-06	1.47038e-10	3.23484e-09	[5, 7]	Group14	8.75	42	[ARID4A, ARID4B, ASH1L, ATXN7, AURKA, BAZ1A, BCOR, BRD1, CCNA2, CCNB1, CREBBP, EP300, EPC2, GTF3C4, JMJD1C, JMJD6, KANSL2, KAT6A, KAT6B, KDM5B, KDM6A, KDM7A, MAP3K7, MSX2, NAA30, NCOA3, PRKAA1, RCOR1, REST, RLF, RNF2, RPS6KA5, RSF1, SETD2, SETD7, SIN3A, SIRT1, TBL1XR1, TET2, TET3, TP53INP1, WAC]
GO:0016570	histone modification	GO_BiologicalProcess-EBI-UniProt-GOA_28.03.2020_00h00	2.61315e-09	3.00774e-06	1.47038e-10	3.23484e-09	[6, 7, 8]	Group14	9.01288	42	[ARID4A, ARID4B, ASH1L, ATXN7, AURKA, BAZ1A, BCOR, BRD1, CCNA2, CCNB1, CREBBP, EP300, EPC2, GTF3C4, JMJD1C, JMJD6, KANSL2, KAT6A, KAT6B, KDM5B, KDM6A, KDM7A, MAP3K7, MSX2, NAA30, NCOA3, PRKAA1, RCOR1, REST, RLF, RNF2, RPS6KA5, RSF1, SETD2, SETD7, SIN3A, SIRT1, TBL1XR1, TET2, TET3, TP53INP1, WAC]
GO:0018205	peptidyl-lysine modification	GO_BiologicalProcess-EBI-UniProt-GOA_28.03.2020_00h00	1.13485e-05	0.0119272	1.47038e-10	3.23484e-09	[7, 8]	Group14	7.8534	30	[ARHGAP31, ARID4A, ARID4B, ASH1L, BAZ1A, BRD1, CREBBP, EP300, EPC2, GTF3C4, JMJD6, KANSL2, KAT6A, KAT6B, KDM6A, MAP3K7, MDM2, NAA30, NCOA3, NUP153, RLF, RSF1, SETD2, SETD7, SIRT1, TET2, TET3, TOPORS, ZMIZ1, ZNF451]
GO:0048729	tissue morphogenesis	GO_BiologicalProcess-EBI-UniProt-GOA_28.03.2020_00h00	3.4694e-07	0.000386144	8.19916e-07	1.47585e-05	[3, 4]	Group15	7.07214	50	[ACVR1, ADM, ANKRD1, ARHGAP35, ATF7IP, BMPR2, CCNA2, CHD7, CITED2, CXCR4, DLC1, EDN1, EFNB2, FEM1B, FOXC1, FRS2, GATA3, GATA4, GCNT1, GNA13, GRHL2, GZF1, HEG1, HES1, HEY1, ID4, KDM5B, KDM6A, KLF4, LUZP1, MDM2, MPP5, MSX2, MYC, NOG, NR3C1, PRICKLE1, RIPK4, SALL4, SEC24B, SETD2, SMAD4, SMAD7, SOCS3, SOS1, SOX17, SOX4, SOX9, TET2, TRIM71]
GO:0051094	positive regulation of developmental process	GO_BiologicalProcess-EBI-UniProt-GOA_28.03.2020_00h00	9.34456e-07	0.0010307	8.19916e-07	1.47585e-05	[4]	Group15	5.36723	95	[ACVR1, ADAMTS9, ADM, ADNP, ANKRD1, ARHGAP35, ASH1L, ASXL2, ATF7IP, AURKA, AXIN2, BAMBI, BMPR2, BRD1, C11orf96, C21orf91, CBFA2T2, CCDC71L, CCNA2, CCNB1, CHD7, CITED2, CNOT6, CRK, CXCR4, CYP1B1, DDHD1, DLX1, EDN1, EFNB2, ENC1, EP300, FBXO38, FBXW7, FOXC1, FOXJ1, FRS2, GATA3, GATA4, GATA6, GRIP1, HES1, HIPK1, ID2, IL6ST, ITPKB, JCAD, JUN, KDM5B, KLF10, KLF4, KLF5, MAP3K7, MARCHF5, MDM2, MRTFB, MSX…
GO:0070848	response to growth factor	GO_BiologicalProcess-EBI-UniProt-GOA_28.03.2020_00h00	3.75725e-05	0.0382864	8.19916e-07	1.47585e-05	[4]	Group15	6.28655	43	[ACVR1, ANKRD1, ARF6, ASH1L, BAMBI, BMPR2, CCNA2, CITED2, CRK, DLX1, EDN1, ERRFI1, FOXC1, FRS2, GATA3, GATA6, HIVEP1, JUN, KDM5B, KIF16B, KLF4, MAP3K7, MDM2, MSX2, MTMR4, MYC, NFYA, NOG, NR3C1, RAPGEF2, SHOC2, SIRT1, SMAD4, SMAD7, SOS1, SOX9, TFAP2C, TGIF1, TRIM71, UBE3A, ZFP36L2, ZHX2, ZMIZ1]
GO:0071363	cellular response to growth factor stimulus	GO_BiologicalProcess-EBI-UniProt-GOA_28.03.2020_00h00	2.09522e-05	0.0217065	8.19916e-07	1.47585e-05	[5]	Group15	6.51163	42	[ACVR1, ANKRD1, ARF6, BAMBI, BMPR2, CCNA2, CITED2, CRK, DLX1, EDN1, ERRFI1, FOXC1, FRS2, GATA3, GATA6, HIVEP1, JUN, KDM5B, KIF16B, KLF4, MAP3K7, MDM2, MSX2, MTMR4, MYC, NFYA, NOG, NR3C1, RAPGEF2, SHOC2, SIRT1, SMAD4, SMAD7, SOS1, SOX9, TFAP2C, TGIF1, TRIM71, UBE3A, ZFP36L2, ZHX2, ZMIZ1]
GO:0071560	cellular response to transforming growth factor beta stimulus	GO_BiologicalProcess-EBI-UniProt-GOA_28.03.2020_00h00	3.81359e-05	0.0387842	8.19916e-07	1.47585e-05	[4, 6]	Group15	9.67742	18	[ACVR1, ANKRD1, BAMBI, CITED2, CRK, DLX1, EDN1, JUN, MAP3K7, MTMR4, NR3C1, SIRT1, SMAD4, SMAD7, SOX9, TFAP2C, ZFP36L2, ZMIZ1]
GO:0003007	heart morphogenesis	GO_BiologicalProcess-EBI-UniProt-GOA_28.03.2020_00h00	3.11047e-10	3.60815e-07	8.19916e-07	1.47585e-05	[4, 5, 6, 7]	Group15	11.0063	35	[ACVR1, ANKRD1, ARID2, AXIN2, BMPR2, CCNA2, CHD7, CITED2, CXCR4, DLC1, FOXC1, GATA3, GATA4, GATA6, GRHL2, HEG1, HES1, HEY1, ID2, JUN, KDM6A, MDM2, MSX2, NIPBL, NOG, NR2F2, NR3C1, SEC24B, SMAD4, SMAD7, SOS1, SOX17, SOX4, SOX9, ZMIZ1]
GO:0003206	cardiac chamber morphogenesis	GO_BiologicalProcess-EBI-UniProt-GOA_28.03.2020_00h00	4.40885e-08	4.9864e-05	8.19916e-07	1.47585e-05	[3, 4, 5, 6, 7, 8]	Group15	12.7907	22	[ACVR1, BMPR2, CCNA2, CHD7, CITED2, FOXC1, GATA3, GATA4, GATA6, GRHL2, HEG1, HES1, HEY1, ID2, MDM2, MSX2, NOG, NR3C1, SMAD4, SMAD7, SOS1, SOX4]
GO:0009894	regulation of catabolic process	GO_BiologicalProcess-EBI-UniProt-GOA_28.03.2020_00h00	1.09326e-06	0.00120258	1.09326e-06	1.74921e-05	[4]	Group16	5.79483	74	[AKIRIN2, AURKA, AXIN2, BAG5, CDKN1B, CNOT6, DACT1, DLC1, EP300, EXOC8, FAM122A, FAM83D, FASTKD3, FBXW7, FUBP1, GATA4, GRIP1, GSK3B, MAP3K7, MARCHF7, MCL1, MDM2, MTMR9, MYC, N4BP1, NCOA2, NFE2L2, NR1D1, NRF1, NUP153, PDE12, PHF23, PIK3CB, PIKFYVE, PLK1, PLK2, PPP1R3B, PRICKLE1, PRKAA1, PSMD5, PUM1, PUM2, RB1CC1, RIC1, RNF19A, RNF19B, SIRT1, SMAD7, SMCR8, SNX30, SOCS4, SOCS5, SOCS6, SOS1, SOX17, S…
GO:0009896	positive regulation of catabolic process	GO_BiologicalProcess-EBI-UniProt-GOA_28.03.2020_00h00	4.99446e-06	0.00537404	1.09326e-06	1.74921e-05	[5]	Group16	7.06714	40	[AURKA, CDKN1B, DACT1, FAM122A, FBXW7, GSK3B, MAP3K7, MDM2, MYC, NFE2L2, PIK3CB, PLK1, PLK2, PRICKLE1, PRKAA1, PUM1, RNF19A, RNF19B, SIRT1, SMAD7, SMCR8, SNX30, SOCS4, SOCS5, SOCS6, SOX17, SOX9, TFAP2C, TIPARP, TNRC6A, TNRC6B, TNRC6C, TOB1, TP53INP1, TRIM71, UVRAG, WAC, YTHDF2, YTHDF3, ZFP36L2]
GO:0031329	regulation of cellular catabolic process	GO_BiologicalProcess-EBI-UniProt-GOA_28.03.2020_00h00	4.31456e-06	0.00465541	1.09326e-06	1.74921e-05	[5]	Group16	5.91549	63	[AURKA, AXIN2, BAG5, CNOT6, DACT1, DLC1, EP300, EXOC8, FAM122A, FASTKD3, FBXW7, GATA4, GSK3B, MAP3K7, MARCHF7, MCL1, MDM2, MTMR9, MYC, N4BP1, NFE2L2, NRF1, PDE12, PHF23, PIK3CB, PIKFYVE, PLK1, PLK2, PPP1R3B, PRICKLE1, PRKAA1, PSMD5, PUM1, PUM2, RB1CC1, RIC1, RNF19A, RNF19B, SIRT1, SMAD7, SMCR8, SNX30, SOCS4, SOCS5, SOCS6, SOS1, TENT4B, TFAP2C, TMF1, TNRC6A, TNRC6B, TNRC6C, TOB1, TP53INP1, TRIM71,…
GO:0031331	positive regulation of cellular catabolic process	GO_BiologicalProcess-EBI-UniProt-GOA_28.03.2020_00h00	6.09773e-06	0.00652457	1.09326e-06	1.74921e-05	[6]	Group16	7.36196	36	[AURKA, DACT1, FAM122A, FBXW7, GSK3B, MAP3K7, MDM2, MYC, NFE2L2, PIK3CB, PLK1, PLK2, PRICKLE1, PRKAA1, PUM1, RNF19A, RNF19B, SIRT1, SMAD7, SMCR8, SNX30, SOCS4, SOCS5, SOCS6, TFAP2C, TNRC6A, TNRC6B, TNRC6C, TOB1, TP53INP1, TRIM71, UVRAG, WAC, YTHDF2, YTHDF3, ZFP36L2]
GO:1903050	regulation of proteolysis involved in cellular protein catabolic process	GO_BiologicalProcess-EBI-UniProt-GOA_28.03.2020_00h00	4.01709e-05	0.0407735	1.09326e-06	1.74921e-05	[7, 8]	Group16	8.30325	23	[AURKA, BAG5, FAM122A, FBXW7, GSK3B, MARCHF7, MDM2, N4BP1, NFE2L2, NRF1, PLK1, PLK2, PRICKLE1, RNF19A, RNF19B, SMAD7, SOCS4, SOCS5, SOCS6, TMF1, UBE3A, WAC, YOD1]
GO:0061136	regulation of proteasomal protein catabolic process	GO_BiologicalProcess-EBI-UniProt-GOA_28.03.2020_00h00	1.12878e-05	0.0118747	1.09326e-06	1.74921e-05	[8, 9]	Group16	9.2437	22	[AURKA, BAG5, FAM122A, FBXW7, GSK3B, MARCHF7, MDM2, N4BP1, NFE2L2, NRF1, PLK1, PLK2, PRICKLE1, RNF19A, RNF19B, SMAD7, SOCS4, SOCS5, SOCS6, TMF1, WAC, YOD1]
GO:2000058	regulation of ubiquitin-dependent protein catabolic process	GO_BiologicalProcess-EBI-UniProt-GOA_28.03.2020_00h00	2.12647e-05	0.022009	1.09326e-06	1.74921e-05	[8, 9]	Group16	9.74359	19	[AURKA, BAG5, FAM122A, FBXW7, GSK3B, MDM2, N4BP1, NFE2L2, PLK1, PLK2, PRICKLE1, RNF19A, RNF19B, SMAD7, SOCS4, SOCS5, SOCS6, UBE3A, WAC]
GO:0051239	regulation of multicellular organismal process	GO_BiologicalProcess-EBI-UniProt-GOA_28.03.2020_00h00	4.21934e-06	0.00455689	1.21711e-08	2.43422e-07	[3]	Group17	4.46039	174	[ABCA1, ACVR1, ADAMTS9, ADM, ADNP, AKIRIN2, ANGPT1, ANK2, ANKRD1, ANKRD17, ARF6, ARHGAP35, ARID1B, ARID4A, ARRDC3, ASAP1, ASH1L, ATF7IP, AURKA, AXIN2, BAG5, BAMBI, BCL11B, BCOR, BHLHE40, BHLHE41, BMPR2, BRD1, C21orf91, CAMSAP2, CBFA2T2, CCNA2, CCNB1, CCSAP, CDKN1B, CEBPG, CHD7, CHSY1, CITED2, CNOT2, CNOT4, CNOT6, CREBBP, CRK, CXCR4, CYP1B1, DACT1, DLX1, EBF2, EDN1, EFNB2, ELF1, ENC1, EP300, ERBIN…
GO:0010941	regulation of cell death	GO_BiologicalProcess-EBI-UniProt-GOA_28.03.2020_00h00	1.07698e-05	0.0113406	1.21711e-08	2.43422e-07	[4]	Group17	4.91502	107	[ACVR1, ADM, ADNP, ADNP2, AKIRIN2, ALKBH1, ANGPT1, ANKRD1, ANKRD13C, ASH1L, ATF7IP, AURKA, AXIN2, BAG5, BCL11B, C11orf96, C3orf38, CCNA2, CDKN1B, CITED2, CPEB4, CREBBP, CXCR4, CYP1B1, DDX20, DLC1, DLX1, DUSP1, E2F3, EDN1, EFNB2, FBXW7, FEM1B, FOXC1, FRS2, GADD45A, GADD45B, GADD45G, GATA3, GATA4, GATA6, GNA13, GOLPH3, GPR37, GSK3B, HIPK3, HIVEP1, IL6ST, ING1, ITPKB, IVNS1ABP, JUN, KLF11, KLF4, LAT…
GO:0023057	negative regulation of signaling	GO_BiologicalProcess-EBI-UniProt-GOA_28.03.2020_00h00	6.61568e-06	0.00705893	1.21711e-08	2.43422e-07	[4]	Group17	5.16093	93	[ACVR1, ADM, ADNP, AKIRIN2, ANGPT1, ARHGAP35, ARRDC3, ASH1L, ATF7IP, AXIN2, BAG5, BAMBI, BRAP, CBFA2T2, CNOT2, CTDSPL2, DACT1, DLC1, DLX1, DUSP1, DUSP16, DYRK1A, EDN1, ELF1, ERBIN, ERRFI1, FBXW11, FBXW7, FUBP1, GATA3, GATA4, GNA13, GSK3B, HEG1, HEY1, HIPK3, HMGXB4, IVNS1ABP, KLF4, KLF6, KLF7, LATS2, LEMD3, MARCHF7, MCL1, MDM2, MTMR4, MYC, NCK1, NCOA3, NCOA6, NFE2L2, NOG, NR1D1, NR3C1, OTUD7B, PHL…
GO:0009966	regulation of signal transduction	GO_BiologicalProcess-EBI-UniProt-GOA_28.03.2020_00h00	1.62932e-05	0.0169286	1.21711e-08	2.43422e-07	[4, 5]	Group17	4.38733	169	[ABCA1, ACVR1, ADM, AKIRIN2, ANGPT1, ANKRD1, ANKRD17, ARF6, ARHGAP29, ARHGAP31, ARHGAP35, ARID1B, ARRDC3, ASH1L, ASXL2, ATF7IP, AURKA, AXIN2, BACH1, BAG5, BAMBI, BMPR2, BRAP, BRD1, C11orf96, CBFA2T2, CCNA2, CDKN2AIP, CEP55, CHSY1, CITED2, CLP1, CNOT2, CREBBP, CRK, CSNK1G1, CTDSPL2, CXCR4, CYP1B1, DACT1, DLC1, DLX1, DUSP1, DUSP16, DYRK1A, EDN1, ELF1, EP300, ERBIN, ERRFI1, FAM83D, FBXW11, FBXW7, FE…
GO:0010648	negative regulation of cell communication	GO_BiologicalProcess-EBI-UniProt-GOA_28.03.2020_00h00	6.2494e-06	0.00667436	1.21711e-08	2.43422e-07	[5]	Group17	5.18106	93	[ACVR1, ADM, ADNP, AKIRIN2, ANGPT1, ARHGAP35, ARRDC3, ASH1L, ATF7IP, AXIN2, BAG5, BAMBI, BRAP, CBFA2T2, CNOT2, CTDSPL2, DACT1, DLC1, DLX1, DUSP1, DUSP16, DYRK1A, EDN1, ELF1, ERBIN, ERRFI1, FBXW11, FBXW7, FUBP1, GATA3, GATA4, GNA13, GSK3B, HEG1, HEY1, HIPK3, HMGXB4, IVNS1ABP, KLF4, KLF6, KLF7, LATS2, LEMD3, MARCHF7, MCL1, MDM2, MTMR4, MYC, NCK1, NCOA3, NCOA6, NFE2L2, NOG, NR1D1, NR3C1, OTUD7B, PHL…
GO:0051246	regulation of protein metabolic process	GO_BiologicalProcess-EBI-UniProt-GOA_28.03.2020_00h00	9.35651e-09	1.06571e-05	1.21711e-08	2.43422e-07	[5]	Group17	4.87114	172	[ACVR1, ADNP, AKIRIN2, ALKBH1, ANGPT1, ARHGAP31, ARRDC3, ASH1L, AURKA, AXIN2, BAG5, BCOR, BHLHE40, BMPR2, BRAP, CACUL1, CCNA2, CCNB1, CCNL1, CCNT1, CCNT2, CDCA2, CDKN1B, CDYL, CEBPG, CLP1, CLPX, CNOT2, CNOT6, CPEB4, CRK, CTCF, CXCR4, DACT1, DLC1, DUSP1, DUSP16, DYRK1A, EDN1, ELF1, ENC1, EP300, ERRFI1, FAM122A, FAM83D, FASTKD3, FBXW11, FBXW7, FEM1B, FEM1C, FOXJ1, FRS2, GADD45A, GADD45B, GADD45G, G…
GO:0009968	negative regulation of signal transduction	GO_BiologicalProcess-EBI-UniProt-GOA_28.03.2020_00h00	9.0149e-06	0.00953776	1.21711e-08	2.43422e-07	[5, 6]	Group17	5.2599	85	[ACVR1, ADM, AKIRIN2, ARHGAP35, ARRDC3, ASH1L, ATF7IP, AXIN2, BAG5, BAMBI, BRAP, CBFA2T2, CNOT2, CTDSPL2, DACT1, DLC1, DLX1, DUSP1, DUSP16, DYRK1A, ELF1, ERBIN, ERRFI1, FBXW11, FBXW7, FUBP1, GATA3, GATA4, GNA13, GSK3B, HEG1, HEY1, HIPK3, HMGXB4, IVNS1ABP, KLF4, KLF6, LATS2, LEMD3, MARCHF7, MCL1, MDM2, MTMR4, MYC, NCK1, NCOA3, NCOA6, NFE2L2, NOG, NR1D1, NR3C1, OTUD7B, PHLPP1, PLCL2, PPM1B, PPP1R15…
GO:0032268	regulation of cellular protein metabolic process	GO_BiologicalProcess-EBI-UniProt-GOA_28.03.2020_00h00	2.96517e-09	3.40698e-06	1.21711e-08	2.43422e-07	[5, 6]	Group17	4.99398	166	[ACVR1, ADNP, AKIRIN2, ALKBH1, ANGPT1, ARHGAP31, ARRDC3, ASH1L, AURKA, AXIN2, BAG5, BCOR, BHLHE40, BMPR2, BRAP, CACUL1, CCNA2, CCNB1, CCNL1, CCNT1, CCNT2, CDCA2, CDKN1B, CDYL, CLP1, CLPX, CNOT2, CNOT6, CPEB4, CRK, CTCF, CXCR4, DACT1, DLC1, DUSP1, DUSP16, DYRK1A, EDN1, ELF1, ENC1, EP300, ERRFI1, FAM122A, FAM83D, FASTKD3, FBXW11, FBXW7, FEM1B, FEM1C, FRS2, GADD45A, GADD45B, GADD45G, GATA3, GATA4, G…
GO:0031399	regulation of protein modification process	GO_BiologicalProcess-EBI-UniProt-GOA_28.03.2020_00h00	4.43729e-07	0.000492982	1.21711e-08	2.43422e-07	[6, 7]	Group17	5.07338	121	[ACVR1, ADNP, ANGPT1, ARHGAP31, ARRDC3, ASH1L, AXIN2, BAG5, BCOR, BHLHE40, BMPR2, BRAP, CACUL1, CCNA2, CCNB1, CCNL1, CCNT1, CCNT2, CDCA2, CDKN1B, CDYL, CLP1, CRK, CTCF, CXCR4, DACT1, DLC1, DUSP1, DUSP16, DYRK1A, EDN1, EP300, ERRFI1, FAM122A, FAM83D, FBXW7, FEM1B, FEM1C, FRS2, GADD45A, GADD45B, GADD45G, GATA3, GATA4, GPR37, GSK3B, HEG1, HES1, HIPK3, IL6ST, ITPKB, IVNS1ABP, JCAD, JUN, KLF15, KLF4, …
GO:0000278	mitotic cell cycle	GO_BiologicalProcess-EBI-UniProt-GOA_28.03.2020_00h00	2.25673e-06	0.00245984	2.97727e-11	7.44316e-10	[3]	Group18	6.30631	56	[ABRAXAS2, ACVR1, AURKA, BACH1, CACUL1, CCNA2, CCNB1, CCNL1, CDCA8, CDKN1B, CEP55, CNOT2, CNOT4, CNOT6, DLC1, E2F3, E2F7, EP300, FBXW11, FOXN3, GADD45A, ID2, ID4, INO80, KIF11, KIF18A, KLF11, LATS2, MAD2L1BP, MDM2, MYC, NAA30, NIPBL, PHF23, PLK1, PLK2, PPM1D, PPP1R12A, PPP2CA, RHOU, RNF2, RRS1, SETD2, SGO1, SNX18, SNX30, SOS1, SOX4, SPSB1, TET2, TRIM71, VCPIP1, WAPL, WEE1, WNT9A, ZNF367]
GO:1903047	mitotic cell cycle process	GO_BiologicalProcess-EBI-UniProt-GOA_28.03.2020_00h00	2.34881e-06	0.00255786	2.97727e-11	7.44316e-10	[3, 4]	Group18	6.53009	51	[ABRAXAS2, ACVR1, AURKA, BACH1, CACUL1, CCNA2, CCNB1, CCNL1, CDCA8, CDKN1B, CEP55, CNOT2, CNOT4, CNOT6, DLC1, E2F3, E2F7, EP300, FBXW11, FOXN3, GADD45A, ID2, ID4, INO80, KIF11, KIF18A, KLF11, LATS2, MAD2L1BP, MDM2, MYC, NAA30, NIPBL, PHF23, PLK1, PLK2, PPM1D, PPP1R12A, PPP2CA, RHOU, RRS1, SETD2, SGO1, SNX18, SNX30, SOX4, SPSB1, TET2, TRIM71, WEE1, WNT9A]
GO:0051726	regulation of cell cycle	GO_BiologicalProcess-EBI-UniProt-GOA_28.03.2020_00h00	8.71107e-09	9.93062e-06	2.97727e-11	7.44316e-10	[4]	Group18	5.8895	97	[ACVR1, AHCTF1, ANKRD17, ASH1L, AURKA, AXIN2, BACH1, BRAP, CCNA2, CCNB1, CCNL1, CCNT1, CCNT2, CCSAP, CDK13, CDK17, CDKN1B, CITED2, CLP1, CNOT2, CNOT4, CNOT6, CSPP1, CTCF, DACT1, DLC1, DUSP1, E2F3, E2F7, EDN1, EP300, FAM83D, FBXW7, FEM1B, FOXC1, FOXN3, GADD45A, GADD45B, GADD45G, GATA3, GATA6, HES1, ID2, INO80, IRF2BPL, JUN, KIF11, KLF4, KLHL9, LATS2, MAD2L1BP, MAP3K1, MAP3K2, MDM2, MGA, MSX2, MYC,…
GO:0007346	regulation of mitotic cell cycle	GO_BiologicalProcess-EBI-UniProt-GOA_28.03.2020_00h00	3.95366e-05	0.0401691	2.97727e-11	7.44316e-10	[5]	Group18	5.78158	54	[ACVR1, ANKRD17, ASH1L, AURKA, CCNB1, CCSAP, CDK13, CDKN1B, CITED2, CNOT2, CNOT4, CNOT6, DACT1, DLC1, DUSP1, E2F7, EDN1, EP300, FOXC1, FOXN3, GADD45A, HES1, ID2, INO80, IRF2BPL, KIF11, KLF4, MAD2L1BP, MAP3K1, MAP3K2, MDM2, MYC, NIPBL, NRF1, OVOL1, PIM3, PLK1, PLK2, PSMD5, SIN3A, SIRT1, SOX4, SOX9, SPSB1, TET2, TFAP2C, THAP1, TP53INP1, TRIM23, USP47, WEE1, WNT9A, ZFP36L2, ZNF367]
GO:0010564	regulation of cell cycle process	GO_BiologicalProcess-EBI-UniProt-GOA_28.03.2020_00h00	6.05171e-06	0.00648138	2.97727e-11	7.44316e-10	[5]	Group18	5.88235	62	[ACVR1, AHCTF1, ANKRD17, AURKA, AXIN2, CCNB1, CCSAP, CDK13, CDKN1B, CNOT2, CNOT4, CNOT6, CSPP1, CTCF, DACT1, DLC1, DUSP1, E2F7, EDN1, EP300, FAM83D, FBXW7, FOXN3, GADD45A, GATA6, ID2, INO80, IRF2BPL, KIF11, KLF4, KLHL9, MAD2L1BP, MDM2, MGA, MSX2, NIPBL, NRF1, OVOL1, PLK1, PLK2, PSMD5, RNF2, RNF4, SETD2, SIN3A, SOX4, SOX9, TERF2, TET2, TFAP2C, TP53INP1, TRIM23, UHRF2, USP47, UVRAG, VANGL1, WAPL, W…
GO:0042770	signal transduction in response to DNA damage	GO_BiologicalProcess-EBI-UniProt-GOA_28.03.2020_00h00	3.39101e-05	0.034724	2.97727e-11	7.44316e-10	[4, 5, 6]	Group18	10.596	16	[AURKA, CCNB1, CDKN1B, CNOT2, CNOT4, CNOT6, E2F7, EP300, GADD45A, MDM2, PLK1, PLK2, PPM1D, SOX4, USP10, ZNF367]
GO:0045786	negative regulation of cell cycle	GO_BiologicalProcess-EBI-UniProt-GOA_28.03.2020_00h00	3.52459e-05	0.0360213	2.97727e-11	7.44316e-10	[5]	Group18	6.04534	48	[AURKA, BACH1, CCNB1, CDKN1B, CLP1, CNOT2, CNOT4, CNOT6, DACT1, DUSP1, E2F7, EP300, FOXC1, FOXN3, GADD45A, GATA3, IRF2BPL, KLF4, LATS2, MAD2L1BP, MDM2, MGA, MYC, NCOA6, NR2F2, OVOL1, PLK1, PLK2, PRKAA1, PSMD5, RASD1, RNF2, SOX4, SPSB1, TERF2, TFAP2C, TP53BP2, TP53INP1, TRIM23, USP47, WAC, WAPL, WEE1, WHAMM, WNT9A, YAF2, ZFP36L2, ZNF367]
GO:0072395	signal transduction involved in cell cycle checkpoint	GO_BiologicalProcess-EBI-UniProt-GOA_28.03.2020_00h00	6.85112e-06	0.00730329	2.97727e-11	7.44316e-10	[3, 4, 5, 6, 7]	Group18	13.4615	14	[AURKA, CCNB1, CDKN1B, CNOT2, CNOT4, CNOT6, E2F7, EP300, GADD45A, MDM2, PLK1, PLK2, SOX4, ZNF367]
GO:0072401	signal transduction involved in DNA integrity checkpoint	GO_BiologicalProcess-EBI-UniProt-GOA_28.03.2020_00h00	6.1083e-06	0.00652977	2.97727e-11	7.44316e-10	[4, 5, 6, 7, 8]	Group18	13.5922	14	[AURKA, CCNB1, CDKN1B, CNOT2, CNOT4, CNOT6, E2F7, EP300, GADD45A, MDM2, PLK1, PLK2, SOX4, ZNF367]
GO:0044783	G1 DNA damage checkpoint	GO_BiologicalProcess-EBI-UniProt-GOA_28.03.2020_00h00	8.47723e-06	0.00897739	2.97727e-11	7.44316e-10	[5, 6, 9]	Group18	14.1304	13	[AURKA, CCNB1, CDKN1B, CNOT2, CNOT4, CNOT6, E2F7, EP300, GADD45A, MDM2, PLK2, SOX4, WAC]
GO:0072422	signal transduction involved in DNA damage checkpoint	GO_BiologicalProcess-EBI-UniProt-GOA_28.03.2020_00h00	6.1083e-06	0.00652977	2.97727e-11	7.44316e-10	[5, 6, 7, 8, 9]	Group18	13.5922	14	[AURKA, CCNB1, CDKN1B, CNOT2, CNOT4, CNOT6, E2F7, EP300, GADD45A, MDM2, PLK1, PLK2, SOX4, ZNF367]
GO:1902806	regulation of cell cycle G1/S phase transition	GO_BiologicalProcess-EBI-UniProt-GOA_28.03.2020_00h00	3.10597e-05	0.0318673	2.97727e-11	7.44316e-10	[7]	Group18	8.66142	22	[ANKRD17, AURKA, CCNB1, CDKN1B, CNOT2, CNOT4, CNOT6, DACT1, E2F7, EP300, FAM83D, FBXW7, GADD45A, ID2, INO80, KLF4, MDM2, PLK2, SOX4, TP53INP1, VANGL1, WEE1]
GO:0051145	smooth muscle cell differentiation	GO_BiologicalProcess-EBI-UniProt-GOA_28.03.2020_00h00	3.3984e-06	0.00368047	1.1511e-10	2.64753e-09	[5]	Group19	23.0769	9	[ACVR1, ADM, ATF7IP, GATA6, HES1, HEY1, MRTFB, NR3C1, SOX9]
GO:0003170	heart valve development	GO_BiologicalProcess-EBI-UniProt-GOA_28.03.2020_00h00	4.8805e-07	0.000541247	1.1511e-10	2.64753e-09	[3, 5, 6, 7]	Group19	18.0556	13	[ACVR1, ADAMTS9, BMPR2, CCNA2, GATA3, GATA4, HEY1, MDM2, NR3C1, PRDM1, SMAD4, SOX4, SOX9]
GO:0003179	heart valve morphogenesis	GO_BiologicalProcess-EBI-UniProt-GOA_28.03.2020_00h00	7.36568e-07	0.000813908	1.1511e-10	2.64753e-09	[3, 4, 6, 7, 8]	Group19	19.0476	12	[ACVR1, ADAMTS9, BMPR2, CCNA2, GATA3, GATA4, HEY1, MDM2, NR3C1, SMAD4, SOX4, SOX9]
GO:0003279	cardiac septum development	GO_BiologicalProcess-EBI-UniProt-GOA_28.03.2020_00h00	1.69942e-11	1.97643e-08	1.1511e-10	2.64753e-09	[3, 4, 6, 7, 8]	Group19	17.3913	24	[ACVR1, ANK2, BMPR2, CCNA2, CHD7, CITED2, FRS2, GATA3, GATA4, GATA6, HEG1, HES1, HEY1, ID2, LUZP1, MDM2, MSX2, NOG, NR3C1, PRDM1, SALL4, SMAD4, SMAD7, SOX4]
GO:0003206	cardiac chamber morphogenesis	GO_BiologicalProcess-EBI-UniProt-GOA_28.03.2020_00h00	4.40885e-08	4.9864e-05	1.1511e-10	2.64753e-09	[3, 4, 5, 6, 7, 8]	Group19	12.7907	22	[ACVR1, BMPR2, CCNA2, CHD7, CITED2, FOXC1, GATA3, GATA4, GATA6, GRHL2, HEG1, HES1, HEY1, ID2, MDM2, MSX2, NOG, NR3C1, SMAD4, SMAD7, SOS1, SOX4]
GO:0003197	endocardial cushion development	GO_BiologicalProcess-EBI-UniProt-GOA_28.03.2020_00h00	4.64091e-07	0.000515141	1.1511e-10	2.64753e-09	[5, 6, 7]	Group19	22	11	[ACVR1, BMPR2, CITED2, GATA4, HEY1, MDM2, MSX2, NOG, NR3C1, SMAD4, SOX9]
GO:0060411	cardiac septum morphogenesis	GO_BiologicalProcess-EBI-UniProt-GOA_28.03.2020_00h00	1.37262e-08	1.56067e-05	1.1511e-10	2.64753e-09	[3, 4, 5, 6, 7, 8, 9]	Group19	17.5258	17	[ACVR1, BMPR2, CCNA2, CHD7, CITED2, GATA4, GATA6, HES1, HEY1, ID2, MDM2, MSX2, NOG, NR3C1, SMAD4, SMAD7, SOX4]
GO:0003171	atrioventricular valve development	GO_BiologicalProcess-EBI-UniProt-GOA_28.03.2020_00h00	1.27183e-06	0.00139647	1.1511e-10	2.64753e-09	[4, 6, 7, 8]	Group19	25.7143	9	[ACVR1, BMPR2, CCNA2, GATA4, HEY1, MDM2, NR3C1, SMAD4, SOX4]
GO:0003230	cardiac atrium development	GO_BiologicalProcess-EBI-UniProt-GOA_28.03.2020_00h00	1.86527e-07	0.000207978	1.1511e-10	2.64753e-09	[4, 6, 7, 8]	Group19	23.913	11	[ACVR1, ANK2, BMPR2, CCNA2, GATA4, HEG1, MDM2, NOG, NR3C1, SOS1, SOX4]
GO:0003181	atrioventricular valve morphogenesis	GO_BiologicalProcess-EBI-UniProt-GOA_28.03.2020_00h00	7.36296e-07	0.000814343	1.1511e-10	2.64753e-09	[4, 5, 7, 8, 9]	Group19	27.2727	9	[ACVR1, BMPR2, CCNA2, GATA4, HEY1, MDM2, NR3C1, SMAD4, SOX4]
GO:0003281	ventricular septum development	GO_BiologicalProcess-EBI-UniProt-GOA_28.03.2020_00h00	9.71184e-12	1.13143e-08	1.1511e-10	2.64753e-09	[4, 5, 7, 8, 9]	Group19	21.978	20	[ACVR1, BMPR2, CCNA2, CITED2, FRS2, GATA3, GATA4, HEG1, HES1, HEY1, ID2, LUZP1, MDM2, NOG, NR3C1, PRDM1, SALL4, SMAD4, SMAD7, SOX4]
GO:0003203	endocardial cushion morphogenesis	GO_BiologicalProcess-EBI-UniProt-GOA_28.03.2020_00h00	3.01757e-05	0.0309904	1.1511e-10	2.64753e-09	[5, 6, 7, 8]	Group19	20.5128	8	[ACVR1, HEY1, MDM2, MSX2, NOG, NR3C1, SMAD4, SOX9]
GO:0060412	ventricular septum morphogenesis	GO_BiologicalProcess-EBI-UniProt-GOA_28.03.2020_00h00	8.66796e-07	0.000956943	1.1511e-10	2.64753e-09	[4, 5, 6, 7, 8, 9, 10]	Group19	20.7547	11	[ACVR1, BMPR2, CITED2, HES1, HEY1, ID2, NOG, NR3C1, SMAD4, SMAD7, SOX4]
GO:0006725	cellular aromatic compound metabolic process	GO_BiologicalProcess-EBI-UniProt-GOA_28.03.2020_00h00	1.77532e-08	2.01321e-05	5.39145e-11	1.29395e-09	[3]	Group20	4.81062	174	[ACVR1, AFF4, AKIRIN2, ALKBH1, AMD1, ARID4A, ARID4B, ASAP1, ASF1A, ASH1L, ASXL2, ATF7IP, AXIN2, BACH1, BCL11B, BHLHE40, BTBD9, C2orf49, CBLL1, CCNB1, CCNL1, CCNT1, CCNT2, CDK13, CEBPG, CEBPZ, CHD7, CITED2, CLP1, CMTR2, CNOT2, CNOT4, CNOT6, COIL, CREBBP, CTCF, CYP1B1, DDX20, DLX3, DUSP11, E2F3, ELF1, EP300, EPC2, ERCC6L, ERI1, ERRFI1, ESF1, FASTKD5, FUBP1, GADD45A, GATA3, GNA13, GPBP1, GPR37, GSPT…
GO:0034641	cellular nitrogen compound metabolic process	GO_BiologicalProcess-EBI-UniProt-GOA_28.03.2020_00h00	7.99193e-06	0.00848743	5.39145e-11	1.29395e-09	[3]	Group20	4.38596	180	[ACVR1, AFF4, AKIRIN2, ALKBH1, AMD1, ARID4A, ARID4B, ASAP1, ASF1A, ASH1L, ASXL2, ATF7IP, AXIN2, BACH1, BCL11B, BHLHE40, BTBD9, C2orf49, CBLL1, CCNB1, CCNL1, CCNT1, CCNT2, CDK13, CEBPG, CEBPZ, CHD7, CITED2, CLP1, CMTR2, CNOT2, CNOT4, CNOT6, COIL, CPEB4, CREBBP, CTCF, CYP1B1, DDX20, DLX3, DUSP11, DYRK1A, E2F3, ELF1, EP300, EPC2, ERCC6L, ERI1, ERRFI1, ESF1, FASTKD5, FUBP1, GADD45A, GATA3, GNA13, GPB…
GO:0043170	macromolecule metabolic process	GO_BiologicalProcess-EBI-UniProt-GOA_28.03.2020_00h00	3.51434e-15	4.13989e-12	5.39145e-11	1.29395e-09	[3]	Group20	4.57842	322	[ABCA1, ABHD17B, ABRAXAS2, ACVR1, ADAMTS9, ADM, AFF4, AKIRIN2, ALKBH1, ANGPT1, ANKRD1, ARHGAP31, ARID1B, ARID4A, ARID4B, ASAP1, ASB7, ASF1A, ASH1L, ASXL2, ATE1, ATF7IP, ATXN7, AURKA, AXIN2, B3GNT2, B3GNT5, BACH1, BAZ1A, BCL11B, BCOR, BHLHE40, BMPR2, BRAP, BRD1, C18orf25, C2orf49, CACUL1, CBLL1, CCNA2, CCNB1, CCNL1, CCNT1, CCNT2, CDK13, CDK17, CEBPG, CEBPZ, CHD7, CHSY1, CILK1, CITED2, CLK1, CLP1, …
GO:0046483	heterocycle metabolic process	GO_BiologicalProcess-EBI-UniProt-GOA_28.03.2020_00h00	3.85906e-08	4.36845e-05	5.39145e-11	1.29395e-09	[3]	Group20	4.78322	171	[ACVR1, AFF4, AKIRIN2, ALKBH1, AMD1, ARID4A, ARID4B, ASAP1, ASF1A, ASH1L, ASXL2, ATF7IP, AXIN2, BACH1, BCL11B, BHLHE40, BTBD9, C2orf49, CBLL1, CCNB1, CCNL1, CCNT1, CCNT2, CDK13, CEBPG, CEBPZ, CHD7, CITED2, CLP1, CMTR2, CNOT2, CNOT4, CNOT6, COIL, CREBBP, CTCF, DDX20, DLX3, DUSP11, E2F3, ELF1, EP300, EPC2, ERCC6L, ERI1, ERRFI1, ESF1, FASTKD5, FUBP1, GADD45A, GATA3, GNA13, GPBP1, GSPT2, GTF3C4, HELQ…
GO:1901360	organic cyclic compound metabolic process	GO_BiologicalProcess-EBI-UniProt-GOA_28.03.2020_00h00	1.33627e-07	0.000149394	5.39145e-11	1.29395e-09	[3]	Group20	4.64579	181	[ABCA1, ACBD3, ACVR1, ADM, AFF4, AKIRIN2, ALKBH1, AMD1, ANGPT1, ARID4A, ARID4B, ASAP1, ASF1A, ASH1L, ASXL2, ATF7IP, AXIN2, BACH1, BCL11B, BHLHE40, BTBD9, C2orf49, CBLL1, CCNB1, CCNL1, CCNT1, CCNT2, CDK13, CEBPG, CEBPZ, CHD7, CITED2, CLP1, CMTR2, CNOT2, CNOT4, CNOT6, COIL, CREBBP, CTCF, CYP1B1, DDX20, DLX3, DUSP11, E2F3, ELF1, EP300, EPC2, ERCC6L, ERI1, ERRFI1, ESF1, FASTKD5, FUBP1, GADD45A, GATA3…
GO:0006139	nucleobase-containing compound metabolic process	GO_BiologicalProcess-EBI-UniProt-GOA_28.03.2020_00h00	8.00008e-10	9.2401e-07	5.39145e-11	1.29395e-09	[3, 4]	Group20	5.05685	169	[ACVR1, AFF4, AKIRIN2, ALKBH1, AMD1, ARID4A, ARID4B, ASAP1, ASF1A, ASH1L, ASXL2, ATF7IP, AXIN2, BACH1, BCL11B, BHLHE40, C2orf49, CBLL1, CCNB1, CCNL1, CCNT1, CCNT2, CDK13, CEBPG, CEBPZ, CHD7, CITED2, CLP1, CMTR2, CNOT2, CNOT4, CNOT6, COIL, CREBBP, CTCF, DDX20, DLX3, DUSP11, E2F3, ELF1, EP300, EPC2, ERCC6L, ERI1, ERRFI1, ESF1, FASTKD5, FUBP1, GADD45A, GATA3, GNA13, GPBP1, GSPT2, GTF3C4, HELQ, HIPK3…
GO:0019538	protein metabolic process	GO_BiologicalProcess-EBI-UniProt-GOA_28.03.2020_00h00	2.13054e-06	0.00232442	5.39145e-11	1.29395e-09	[3, 4]	Group20	4.29399	215	[ABCA1, ABHD17B, ABRAXAS2, ACVR1, ADAMTS9, ANGPT1, ANKRD1, ARHGAP31, ARID1B, ARID4A, ARID4B, ASB7, ASH1L, ASXL2, ATE1, ATXN7, AURKA, B3GNT2, B3GNT5, BAZ1A, BCOR, BMPR2, BRAP, BRD1, C18orf25, CACUL1, CBLL1, CCNA2, CCNB1, CCNT1, CDK13, CDK17, CHSY1, CILK1, CLK1, CLPX, CNOT4, CPEB4, CREBBP, CRPPA, CSNK1G1, CTDSPL2, CTTNBP2NL, CXCR4, DLC1, DUSP1, DUSP11, DUSP16, DYRK1A, ELF1, ENC1, EP300, EPC2, ERRFI…
GO:0044260	cellular macromolecule metabolic process	GO_BiologicalProcess-EBI-UniProt-GOA_28.03.2020_00h00	3.45226e-19	4.07712e-16	5.39145e-11	1.29395e-09	[3, 4]	Group20	5.01871	295	[ABCA1, ABHD17B, ABRAXAS2, ACVR1, ADAMTS9, ADM, AFF4, AKIRIN2, ALKBH1, ANGPT1, ANKRD1, ARHGAP31, ARID1B, ARID4A, ARID4B, ASAP1, ASB7, ASF1A, ASH1L, ASXL2, ATE1, ATF7IP, ATXN7, AURKA, AXIN2, B3GNT2, B3GNT5, BACH1, BAZ1A, BCL11B, BCOR, BHLHE40, BMPR2, BRAP, BRD1, C18orf25, CACUL1, CBLL1, CCNA2, CCNB1, CCNL1, CCNT1, CCNT2, CDK13, CDK17, CEBPZ, CHSY1, CILK1, CITED2, CLK1, CLP1, CLPX, CMTR2, CNOT2, CN…
GO:0043412	macromolecule modification	GO_BiologicalProcess-EBI-UniProt-GOA_28.03.2020_00h00	1.62264e-14	1.90823e-11	5.39145e-11	1.29395e-09	[4]	Group20	5.30518	206	[ABCA1, ABHD17B, ABRAXAS2, ACVR1, ALKBH1, ANGPT1, ANKRD1, ARHGAP31, ARID4A, ARID4B, ASB7, ASH1L, ASXL2, ATE1, ATF7IP, ATXN7, AURKA, B3GNT2, B3GNT5, BAZ1A, BCOR, BMPR2, BRAP, BRD1, C18orf25, CBLL1, CCNA2, CCNB1, CCNT1, CDK13, CDK17, CILK1, CLK1, CMTR2, CNOT4, CREBBP, CRPPA, CSNK1G1, CTCF, CTDSPL2, CTTNBP2NL, DUSP1, DUSP11, DUSP16, DYRK1A, ENC1, EP300, EPC2, EXT1, FASTKD3, FASTKD5, FBXO30, FBXO38, …
GO:0036211	protein modification process	GO_BiologicalProcess-EBI-UniProt-GOA_28.03.2020_00h00	5.57068e-13	6.50656e-10	5.39145e-11	1.29395e-09	[4, 5]	Group20	5.25595	192	[ABCA1, ABHD17B, ABRAXAS2, ACVR1, ANGPT1, ANKRD1, ARHGAP31, ARID4A, ARID4B, ASB7, ASH1L, ASXL2, ATE1, ATXN7, AURKA, B3GNT2, B3GNT5, BAZ1A, BCOR, BMPR2, BRAP, BRD1, C18orf25, CBLL1, CCNA2, CCNB1, CCNT1, CDK13, CDK17, CILK1, CLK1, CNOT4, CREBBP, CRPPA, CSNK1G1, CTDSPL2, CTTNBP2NL, DUSP1, DUSP11, DUSP16, DYRK1A, ENC1, EP300, EPC2, EXT1, FASTKD3, FASTKD5, FBXO30, FBXO38, FBXO45, FBXW11, FBXW7, FEM1B,…
GO:0044267	cellular protein metabolic process	GO_BiologicalProcess-EBI-UniProt-GOA_28.03.2020_00h00	3.61507e-09	4.14649e-06	5.39145e-11	1.29395e-09	[4, 5]	Group20	4.68893	205	[ABCA1, ABHD17B, ABRAXAS2, ACVR1, ANGPT1, ANKRD1, ARHGAP31, ARID4A, ARID4B, ASB7, ASH1L, ASXL2, ATE1, ATXN7, AURKA, B3GNT2, B3GNT5, BAZ1A, BCOR, BMPR2, BRAP, BRD1, C18orf25, CACUL1, CBLL1, CCNA2, CCNB1, CCNT1, CDK13, CDK17, CILK1, CLK1, CLPX, CNOT4, CPEB4, CREBBP, CRPPA, CSNK1G1, CTDSPL2, CTTNBP2NL, DUSP1, DUSP11, DUSP16, DYRK1A, ELF1, ENC1, EP300, EPC2, ERRFI1, EXT1, FASTKD3, FASTKD5, FBXO30, FB…
GO:0090304	nucleic acid metabolic process	GO_BiologicalProcess-EBI-UniProt-GOA_28.03.2020_00h00	1.59215e-13	1.866e-10	5.39145e-11	1.29395e-09	[4, 5]	Group20	5.73503	158	[ACVR1, AFF4, AKIRIN2, ALKBH1, ASAP1, ASF1A, ASH1L, ASXL2, ATF7IP, AXIN2, BACH1, BCL11B, BHLHE40, C2orf49, CBLL1, CCNB1, CCNL1, CCNT1, CCNT2, CDK13, CEBPG, CEBPZ, CHD7, CITED2, CLP1, CMTR2, CNOT2, CNOT4, CNOT6, COIL, CREBBP, CTCF, DDX20, DUSP11, E2F3, EP300, EPC2, ERCC6L, ERI1, ERRFI1, ESF1, FASTKD5, FUBP1, GADD45A, GATA3, GNA13, GPBP1, GSPT2, GTF3C4, HELQ, HIPK3, INO80, INTS6, IRF2BPL, IVNS1ABP,…
GO:0006464	cellular protein modification process	GO_BiologicalProcess-EBI-UniProt-GOA_28.03.2020_00h00	5.57068e-13	6.50656e-10	5.39145e-11	1.29395e-09	[5, 6]	Group20	5.25595	192	[ABCA1, ABHD17B, ABRAXAS2, ACVR1, ANGPT1, ANKRD1, ARHGAP31, ARID4A, ARID4B, ASB7, ASH1L, ASXL2, ATE1, ATXN7, AURKA, B3GNT2, B3GNT5, BAZ1A, BCOR, BMPR2, BRAP, BRD1, C18orf25, CBLL1, CCNA2, CCNB1, CCNT1, CDK13, CDK17, CILK1, CLK1, CNOT4, CREBBP, CRPPA, CSNK1G1, CTDSPL2, CTTNBP2NL, DUSP1, DUSP11, DUSP16, DYRK1A, ENC1, EP300, EPC2, EXT1, FASTKD3, FASTKD5, FBXO30, FBXO38, FBXO45, FBXW11, FBXW7, FEM1B,…
GO:0070647	protein modification by small protein conjugation or removal	GO_BiologicalProcess-EBI-UniProt-GOA_28.03.2020_00h00	1.12849e-11	1.31356e-08	5.39145e-11	1.29395e-09	[6, 7]	Group20	7.11864	84	[ABRAXAS2, ANKRD1, ARHGAP31, ASB7, ASXL2, ATXN7, BCOR, BRAP, C18orf25, CBLL1, CCNA2, CNOT4, ENC1, EP300, FBXO30, FBXO38, FBXO45, FBXW11, FBXW7, FEM1B, FEM1C, G2E3, GAN, GATA3, INO80, IRF2BPL, KLHL15, KLHL9, MAP3K7, MARCHF5, MARCHF7, MDM2, MEX3C, MKRN2, MYC, NFE2L2, NFX1, NPAS2, NRF1, NUP153, OTUD6B, OTUD7B, PELI1, PLK1, PSMD5, RAD18, RNF111, RNF19A, RNF19B, RNF2, RNF4, RNF6, SH3RF1, SIAH1, SIRT1,…
GO:0019538	protein metabolic process	GO_BiologicalProcess-EBI-UniProt-GOA_28.03.2020_00h00	2.13054e-06	0.00232442	5.76737e-08	1.0958e-06	[3, 4]	Group21	4.29399	215	[ABCA1, ABHD17B, ABRAXAS2, ACVR1, ADAMTS9, ANGPT1, ANKRD1, ARHGAP31, ARID1B, ARID4A, ARID4B, ASB7, ASH1L, ASXL2, ATE1, ATXN7, AURKA, B3GNT2, B3GNT5, BAZ1A, BCOR, BMPR2, BRAP, BRD1, C18orf25, CACUL1, CBLL1, CCNA2, CCNB1, CCNT1, CDK13, CDK17, CHSY1, CILK1, CLK1, CLPX, CNOT4, CPEB4, CREBBP, CRPPA, CSNK1G1, CTDSPL2, CTTNBP2NL, CXCR4, DLC1, DUSP1, DUSP11, DUSP16, DYRK1A, ELF1, ENC1, EP300, EPC2, ERRFI…
GO:0043412	macromolecule modification	GO_BiologicalProcess-EBI-UniProt-GOA_28.03.2020_00h00	1.62264e-14	1.90823e-11	5.76737e-08	1.0958e-06	[4]	Group21	5.30518	206	[ABCA1, ABHD17B, ABRAXAS2, ACVR1, ALKBH1, ANGPT1, ANKRD1, ARHGAP31, ARID4A, ARID4B, ASB7, ASH1L, ASXL2, ATE1, ATF7IP, ATXN7, AURKA, B3GNT2, B3GNT5, BAZ1A, BCOR, BMPR2, BRAP, BRD1, C18orf25, CBLL1, CCNA2, CCNB1, CCNT1, CDK13, CDK17, CILK1, CLK1, CMTR2, CNOT4, CREBBP, CRPPA, CSNK1G1, CTCF, CTDSPL2, CTTNBP2NL, DUSP1, DUSP11, DUSP16, DYRK1A, ENC1, EP300, EPC2, EXT1, FASTKD3, FASTKD5, FBXO30, FBXO38, …
GO:0036211	protein modification process	GO_BiologicalProcess-EBI-UniProt-GOA_28.03.2020_00h00	5.57068e-13	6.50656e-10	5.76737e-08	1.0958e-06	[4, 5]	Group21	5.25595	192	[ABCA1, ABHD17B, ABRAXAS2, ACVR1, ANGPT1, ANKRD1, ARHGAP31, ARID4A, ARID4B, ASB7, ASH1L, ASXL2, ATE1, ATXN7, AURKA, B3GNT2, B3GNT5, BAZ1A, BCOR, BMPR2, BRAP, BRD1, C18orf25, CBLL1, CCNA2, CCNB1, CCNT1, CDK13, CDK17, CILK1, CLK1, CNOT4, CREBBP, CRPPA, CSNK1G1, CTDSPL2, CTTNBP2NL, DUSP1, DUSP11, DUSP16, DYRK1A, ENC1, EP300, EPC2, EXT1, FASTKD3, FASTKD5, FBXO30, FBXO38, FBXO45, FBXW11, FBXW7, FEM1B,…
GO:0044265	cellular macromolecule catabolic process	GO_BiologicalProcess-EBI-UniProt-GOA_28.03.2020_00h00	1.71644e-05	0.0177994	5.76737e-08	1.0958e-06	[4, 5]	Group21	5.64516	63	[ADAMTS9, ATE1, AURKA, C18orf25, CACUL1, CCNB1, CLPX, CNOT2, CNOT4, CNOT6, ENC1, ERI1, ERRFI1, FBXO38, FBXO45, FBXW11, FBXW7, GSPT2, INTS6, IRF2BPL, KLHL15, MDM2, NFE2L2, NPAS2, NR1D1, OTUD7B, PDE12, PELI1, PLK1, PPP2CA, PSMD5, RNF111, RNF19A, RNF19B, RNF2, RNF4, RNF6, SIAH1, SIRT1, SMG8, SOCS4, SOCS6, SPOPL, SPSB1, TBL1XR1, TENT4B, TFAP2C, TOPORS, TRIM23, TRIM71, UBAP1, UBE3A, USP10, USP38, USP4…
GO:0044267	cellular protein metabolic process	GO_BiologicalProcess-EBI-UniProt-GOA_28.03.2020_00h00	3.61507e-09	4.14649e-06	5.76737e-08	1.0958e-06	[4, 5]	Group21	4.68893	205	[ABCA1, ABHD17B, ABRAXAS2, ACVR1, ANGPT1, ANKRD1, ARHGAP31, ARID4A, ARID4B, ASB7, ASH1L, ASXL2, ATE1, ATXN7, AURKA, B3GNT2, B3GNT5, BAZ1A, BCOR, BMPR2, BRAP, BRD1, C18orf25, CACUL1, CBLL1, CCNA2, CCNB1, CCNT1, CDK13, CDK17, CILK1, CLK1, CLPX, CNOT4, CPEB4, CREBBP, CRPPA, CSNK1G1, CTDSPL2, CTTNBP2NL, DUSP1, DUSP11, DUSP16, DYRK1A, ELF1, ENC1, EP300, EPC2, ERRFI1, EXT1, FASTKD3, FASTKD5, FBXO30, FB…
GO:0006464	cellular protein modification process	GO_BiologicalProcess-EBI-UniProt-GOA_28.03.2020_00h00	5.57068e-13	6.50656e-10	5.76737e-08	1.0958e-06	[5, 6]	Group21	5.25595	192	[ABCA1, ABHD17B, ABRAXAS2, ACVR1, ANGPT1, ANKRD1, ARHGAP31, ARID4A, ARID4B, ASB7, ASH1L, ASXL2, ATE1, ATXN7, AURKA, B3GNT2, B3GNT5, BAZ1A, BCOR, BMPR2, BRAP, BRD1, C18orf25, CBLL1, CCNA2, CCNB1, CCNT1, CDK13, CDK17, CILK1, CLK1, CNOT4, CREBBP, CRPPA, CSNK1G1, CTDSPL2, CTTNBP2NL, DUSP1, DUSP11, DUSP16, DYRK1A, ENC1, EP300, EPC2, EXT1, FASTKD3, FASTKD5, FBXO30, FBXO38, FBXO45, FBXW11, FBXW7, FEM1B,…
GO:0043632	modification-dependent macromolecule catabolic process	GO_BiologicalProcess-EBI-UniProt-GOA_28.03.2020_00h00	7.32441e-06	0.00779317	5.76737e-08	1.0958e-06	[5, 6]	Group21	6.69782	43	[ATE1, AURKA, C18orf25, CACUL1, CCNB1, CNOT4, FBXO38, FBXO45, FBXW11, FBXW7, IRF2BPL, KLHL15, MDM2, NFE2L2, NPAS2, OTUD7B, PELI1, PLK1, PSMD5, RNF111, RNF19A, RNF19B, RNF2, RNF4, RNF6, SIAH1, SIRT1, SPOPL, SPSB1, TBL1XR1, TENT4B, TOPORS, TRIM71, UBAP1, UBE3A, USP10, USP38, USP42, USP43, USP47, YOD1, ZNF112, ZRANB1]
GO:0044257	cellular protein catabolic process	GO_BiologicalProcess-EBI-UniProt-GOA_28.03.2020_00h00	2.53453e-05	0.026131	5.76737e-08	1.0958e-06	[5, 6]	Group21	6.15989	47	[ATE1, AURKA, C18orf25, CACUL1, CCNB1, CLPX, CNOT4, ENC1, FBXO38, FBXO45, FBXW11, FBXW7, IRF2BPL, KLHL15, MDM2, NFE2L2, NPAS2, NR1D1, OTUD7B, PELI1, PLK1, PSMD5, RNF111, RNF19A, RNF19B, RNF2, RNF4, RNF6, SIAH1, SIRT1, SOCS4, SOCS6, SPOPL, SPSB1, TBL1XR1, TOPORS, TRIM71, UBAP1, UBE3A, USP10, USP38, USP42, USP43, USP47, YOD1, ZNF112, ZRANB1]
GO:0051603	proteolysis involved in cellular protein catabolic process	GO_BiologicalProcess-EBI-UniProt-GOA_28.03.2020_00h00	4.70658e-06	0.00507369	5.76737e-08	1.0958e-06	[5, 6, 7]	Group21	6.56425	47	[ATE1, AURKA, C18orf25, CACUL1, CCNB1, CLPX, CNOT4, ENC1, FBXO38, FBXO45, FBXW11, FBXW7, IRF2BPL, KLHL15, MDM2, NFE2L2, NPAS2, NR1D1, OTUD7B, PELI1, PLK1, PSMD5, RNF111, RNF19A, RNF19B, RNF2, RNF4, RNF6, SIAH1, SIRT1, SOCS4, SOCS6, SPOPL, SPSB1, TBL1XR1, TOPORS, TRIM71, UBAP1, UBE3A, USP10, USP38, USP42, USP43, USP47, YOD1, ZNF112, ZRANB1]
GO:0070647	protein modification by small protein conjugation or removal	GO_BiologicalProcess-EBI-UniProt-GOA_28.03.2020_00h00	1.12849e-11	1.31356e-08	5.76737e-08	1.0958e-06	[6, 7]	Group21	7.11864	84	[ABRAXAS2, ANKRD1, ARHGAP31, ASB7, ASXL2, ATXN7, BCOR, BRAP, C18orf25, CBLL1, CCNA2, CNOT4, ENC1, EP300, FBXO30, FBXO38, FBXO45, FBXW11, FBXW7, FEM1B, FEM1C, G2E3, GAN, GATA3, INO80, IRF2BPL, KLHL15, KLHL9, MAP3K7, MARCHF5, MARCHF7, MDM2, MEX3C, MKRN2, MYC, NFE2L2, NFX1, NPAS2, NRF1, NUP153, OTUD6B, OTUD7B, PELI1, PLK1, PSMD5, RAD18, RNF111, RNF19A, RNF19B, RNF2, RNF4, RNF6, SH3RF1, SIAH1, SIRT1,…
GO:0019941	modification-dependent protein catabolic process	GO_BiologicalProcess-EBI-UniProt-GOA_28.03.2020_00h00	1.05134e-05	0.0110916	5.76737e-08	1.0958e-06	[6, 7, 8]	Group21	6.66667	42	[ATE1, AURKA, C18orf25, CACUL1, CCNB1, CNOT4, FBXO38, FBXO45, FBXW11, FBXW7, IRF2BPL, KLHL15, MDM2, NFE2L2, NPAS2, OTUD7B, PELI1, PLK1, PSMD5, RNF111, RNF19A, RNF19B, RNF2, RNF4, RNF6, SIAH1, SIRT1, SPOPL, SPSB1, TBL1XR1, TOPORS, TRIM71, UBAP1, UBE3A, USP10, USP38, USP42, USP43, USP47, YOD1, ZNF112, ZRANB1]
GO:0016579	protein deubiquitination	GO_BiologicalProcess-EBI-UniProt-GOA_28.03.2020_00h00	3.52793e-05	0.0360202	5.76737e-08	1.0958e-06	[6, 7, 8, 9]	Group21	7.82609	27	[ABRAXAS2, ANKRD1, ASXL2, ATXN7, CCNA2, EP300, GATA3, INO80, MAP3K7, MDM2, MYC, OTUD6B, OTUD7B, PSMD5, RNF2, SMAD4, SMAD7, TADA2B, USP10, USP38, USP42, USP43, USP47, VCPIP1, WDR20, YOD1, ZRANB1]
GO:0032446	protein modification by small protein conjugation	GO_BiologicalProcess-EBI-UniProt-GOA_28.03.2020_00h00	5.82712e-08	6.573e-05	5.76737e-08	1.0958e-06	[7, 8]	Group21	6.70996	62	[ARHGAP31, ASB7, BCOR, BRAP, C18orf25, CBLL1, CNOT4, ENC1, FBXO30, FBXO38, FBXO45, FBXW11, FBXW7, FEM1B, FEM1C, G2E3, GAN, IRF2BPL, KLHL15, KLHL9, MARCHF5, MARCHF7, MDM2, MEX3C, MKRN2, NFE2L2, NFX1, NPAS2, NRF1, NUP153, PELI1, PLK1, PSMD5, RAD18, RNF111, RNF19A, RNF19B, RNF2, RNF4, RNF6, SH3RF1, SIAH1, SIRT1, SOCS3, SOCS4, SOCS5, SOCS6, SPOPL, SPSB1, TNKS2, TOPORS, TRIM23, TRIM24, TRIM71, UBE3A, …
GO:0006511	ubiquitin-dependent protein catabolic process	GO_BiologicalProcess-EBI-UniProt-GOA_28.03.2020_00h00	8.36251e-06	0.00886426	5.76737e-08	1.0958e-06	[7, 8, 9]	Group21	6.75241	42	[ATE1, AURKA, C18orf25, CACUL1, CCNB1, CNOT4, FBXO38, FBXO45, FBXW11, FBXW7, IRF2BPL, KLHL15, MDM2, NFE2L2, NPAS2, OTUD7B, PELI1, PLK1, PSMD5, RNF111, RNF19A, RNF19B, RNF2, RNF4, RNF6, SIAH1, SIRT1, SPOPL, SPSB1, TBL1XR1, TOPORS, TRIM71, UBAP1, UBE3A, USP10, USP38, USP42, USP43, USP47, YOD1, ZNF112, ZRANB1]
GO:0016567	protein ubiquitination	GO_BiologicalProcess-EBI-UniProt-GOA_28.03.2020_00h00	1.46838e-08	1.66808e-05	5.76737e-08	1.0958e-06	[8, 9]	Group21	7.15152	59	[ARHGAP31, ASB7, BCOR, BRAP, C18orf25, CBLL1, CNOT4, ENC1, FBXO30, FBXO38, FBXO45, FBXW11, FBXW7, FEM1B, FEM1C, G2E3, GAN, IRF2BPL, KLHL15, KLHL9, MARCHF5, MARCHF7, MDM2, MEX3C, MKRN2, NFE2L2, NFX1, NPAS2, NRF1, PELI1, PLK1, PSMD5, RAD18, RNF111, RNF19A, RNF19B, RNF2, RNF4, RNF6, SH3RF1, SIAH1, SIRT1, SOCS3, SOCS4, SOCS5, SOCS6, SPOPL, SPSB1, TNKS2, TOPORS, TRIM23, TRIM24, TRIM71, UBE3A, UHRF2, U…
GO:0006725	cellular aromatic compound metabolic process	GO_BiologicalProcess-EBI-UniProt-GOA_28.03.2020_00h00	1.77532e-08	2.01321e-05	5.39145e-11	1.29395e-09	[3]	Group22	4.81062	174	[ACVR1, AFF4, AKIRIN2, ALKBH1, AMD1, ARID4A, ARID4B, ASAP1, ASF1A, ASH1L, ASXL2, ATF7IP, AXIN2, BACH1, BCL11B, BHLHE40, BTBD9, C2orf49, CBLL1, CCNB1, CCNL1, CCNT1, CCNT2, CDK13, CEBPG, CEBPZ, CHD7, CITED2, CLP1, CMTR2, CNOT2, CNOT4, CNOT6, COIL, CREBBP, CTCF, CYP1B1, DDX20, DLX3, DUSP11, E2F3, ELF1, EP300, EPC2, ERCC6L, ERI1, ERRFI1, ESF1, FASTKD5, FUBP1, GADD45A, GATA3, GNA13, GPBP1, GPR37, GSPT…
GO:0034641	cellular nitrogen compound metabolic process	GO_BiologicalProcess-EBI-UniProt-GOA_28.03.2020_00h00	7.99193e-06	0.00848743	5.39145e-11	1.29395e-09	[3]	Group22	4.38596	180	[ACVR1, AFF4, AKIRIN2, ALKBH1, AMD1, ARID4A, ARID4B, ASAP1, ASF1A, ASH1L, ASXL2, ATF7IP, AXIN2, BACH1, BCL11B, BHLHE40, BTBD9, C2orf49, CBLL1, CCNB1, CCNL1, CCNT1, CCNT2, CDK13, CEBPG, CEBPZ, CHD7, CITED2, CLP1, CMTR2, CNOT2, CNOT4, CNOT6, COIL, CPEB4, CREBBP, CTCF, CYP1B1, DDX20, DLX3, DUSP11, DYRK1A, E2F3, ELF1, EP300, EPC2, ERCC6L, ERI1, ERRFI1, ESF1, FASTKD5, FUBP1, GADD45A, GATA3, GNA13, GPB…
GO:0043170	macromolecule metabolic process	GO_BiologicalProcess-EBI-UniProt-GOA_28.03.2020_00h00	3.51434e-15	4.13989e-12	5.39145e-11	1.29395e-09	[3]	Group22	4.57842	322	[ABCA1, ABHD17B, ABRAXAS2, ACVR1, ADAMTS9, ADM, AFF4, AKIRIN2, ALKBH1, ANGPT1, ANKRD1, ARHGAP31, ARID1B, ARID4A, ARID4B, ASAP1, ASB7, ASF1A, ASH1L, ASXL2, ATE1, ATF7IP, ATXN7, AURKA, AXIN2, B3GNT2, B3GNT5, BACH1, BAZ1A, BCL11B, BCOR, BHLHE40, BMPR2, BRAP, BRD1, C18orf25, C2orf49, CACUL1, CBLL1, CCNA2, CCNB1, CCNL1, CCNT1, CCNT2, CDK13, CDK17, CEBPG, CEBPZ, CHD7, CHSY1, CILK1, CITED2, CLK1, CLP1, …
GO:0046483	heterocycle metabolic process	GO_BiologicalProcess-EBI-UniProt-GOA_28.03.2020_00h00	3.85906e-08	4.36845e-05	5.39145e-11	1.29395e-09	[3]	Group22	4.78322	171	[ACVR1, AFF4, AKIRIN2, ALKBH1, AMD1, ARID4A, ARID4B, ASAP1, ASF1A, ASH1L, ASXL2, ATF7IP, AXIN2, BACH1, BCL11B, BHLHE40, BTBD9, C2orf49, CBLL1, CCNB1, CCNL1, CCNT1, CCNT2, CDK13, CEBPG, CEBPZ, CHD7, CITED2, CLP1, CMTR2, CNOT2, CNOT4, CNOT6, COIL, CREBBP, CTCF, DDX20, DLX3, DUSP11, E2F3, ELF1, EP300, EPC2, ERCC6L, ERI1, ERRFI1, ESF1, FASTKD5, FUBP1, GADD45A, GATA3, GNA13, GPBP1, GSPT2, GTF3C4, HELQ…
GO:1901360	organic cyclic compound metabolic process	GO_BiologicalProcess-EBI-UniProt-GOA_28.03.2020_00h00	1.33627e-07	0.000149394	5.39145e-11	1.29395e-09	[3]	Group22	4.64579	181	[ABCA1, ACBD3, ACVR1, ADM, AFF4, AKIRIN2, ALKBH1, AMD1, ANGPT1, ARID4A, ARID4B, ASAP1, ASF1A, ASH1L, ASXL2, ATF7IP, AXIN2, BACH1, BCL11B, BHLHE40, BTBD9, C2orf49, CBLL1, CCNB1, CCNL1, CCNT1, CCNT2, CDK13, CEBPG, CEBPZ, CHD7, CITED2, CLP1, CMTR2, CNOT2, CNOT4, CNOT6, COIL, CREBBP, CTCF, CYP1B1, DDX20, DLX3, DUSP11, E2F3, ELF1, EP300, EPC2, ERCC6L, ERI1, ERRFI1, ESF1, FASTKD5, FUBP1, GADD45A, GATA3…
GO:0006139	nucleobase-containing compound metabolic process	GO_BiologicalProcess-EBI-UniProt-GOA_28.03.2020_00h00	8.00008e-10	9.2401e-07	5.39145e-11	1.29395e-09	[3, 4]	Group22	5.05685	169	[ACVR1, AFF4, AKIRIN2, ALKBH1, AMD1, ARID4A, ARID4B, ASAP1, ASF1A, ASH1L, ASXL2, ATF7IP, AXIN2, BACH1, BCL11B, BHLHE40, C2orf49, CBLL1, CCNB1, CCNL1, CCNT1, CCNT2, CDK13, CEBPG, CEBPZ, CHD7, CITED2, CLP1, CMTR2, CNOT2, CNOT4, CNOT6, COIL, CREBBP, CTCF, DDX20, DLX3, DUSP11, E2F3, ELF1, EP300, EPC2, ERCC6L, ERI1, ERRFI1, ESF1, FASTKD5, FUBP1, GADD45A, GATA3, GNA13, GPBP1, GSPT2, GTF3C4, HELQ, HIPK3…
GO:0009059	macromolecule biosynthetic process	GO_BiologicalProcess-EBI-UniProt-GOA_28.03.2020_00h00	5.89957e-07	0.000653083	5.39145e-11	1.29395e-09	[4]	Group22	5.15416	112	[ABCA1, ABHD17B, AFF4, AKIRIN2, ANGPT1, ARID1B, ASAP1, ASH1L, ASXL2, B3GNT2, B3GNT5, BACH1, BAZ1A, BHLHE40, BMPR2, CCNB1, CCNL1, CCNT1, CCNT2, CDK13, CEBPZ, CHSY1, CITED2, CLP1, CNOT6, CPEB4, CREBBP, CRPPA, E2F3, ELF1, ERRFI1, EXT1, FUBP1, GATA3, GCNT1, GNA13, GOLPH3, GPBP1, GSPT2, GTF3C4, HIPK3, INO80, INTS6, IRF2BPL, IVNS1ABP, JUN, KLF11, KLF4, KLF5, MAP3K7, MED13, MED17, MGAT2, MRPL44, MRPS30,…
GO:0010467	gene expression	GO_BiologicalProcess-EBI-UniProt-GOA_28.03.2020_00h00	1.59758e-08	1.81325e-05	5.39145e-11	1.29395e-09	[4]	Group22	5.25253	130	[ACVR1, AFF4, AKIRIN2, ALKBH1, ASAP1, ASH1L, ASXL2, C2orf49, CCNB1, CCNL1, CCNT1, CCNT2, CDK13, CEBPZ, CHD7, CITED2, CLP1, CMTR2, CNOT6, COIL, CPEB4, CREBBP, DDX20, DUSP11, E2F3, ELF1, EP300, ERI1, ERRFI1, ESF1, FASTKD5, FUBP1, GATA3, GNA13, GOLPH3, GPBP1, GSPT2, GTF3C4, HELQ, HIPK3, INO80, INTS6, IRF2BPL, IVNS1ABP, JMJD6, JUN, KBTBD2, KLF11, KLF4, KLF5, KLF6, LCMT2, MAP3K7, MBNL1, MED13, MED17, …
GO:0018130	heterocycle biosynthetic process	GO_BiologicalProcess-EBI-UniProt-GOA_28.03.2020_00h00	6.04228e-08	6.80965e-05	5.39145e-11	1.29395e-09	[4]	Group22	5.87838	87	[AFF4, AKIRIN2, AMD1, ASAP1, ASH1L, ASXL2, CCNB1, CCNT1, CCNT2, CDK13, CEBPZ, CITED2, CLP1, CNOT6, CREBBP, E2F3, FUBP1, GATA3, GNA13, GPBP1, GTF3C4, HIPK3, INO80, INTS6, IREB2, IRF2BPL, IVNS1ABP, JUN, KLF11, KLF4, KLF5, MAP3K7, MED13, MED17, MRPS30, MSC, MSX2, MYC, NCOA6, NFE2L2, NFIL3, NFX1, NFYA, NR1D1, NR3C1, NRBF2, NRF1, NUDT4, PANK3, PCF11, PHAX, PHF3, PLAGL2, POLQ, PPM1D, RAPH1, REV1, RNF2,…
GO:0019438	aromatic compound biosynthetic process	GO_BiologicalProcess-EBI-UniProt-GOA_28.03.2020_00h00	5.18057e-08	5.85404e-05	5.39145e-11	1.29395e-09	[4]	Group22	5.85496	88	[AFF4, AKIRIN2, AMD1, ASAP1, ASH1L, ASXL2, CCNB1, CCNT1, CCNT2, CDK13, CEBPZ, CITED2, CLP1, CNOT6, CREBBP, E2F3, FUBP1, GATA3, GNA13, GPBP1, GPR37, GTF3C4, HIPK3, INO80, INTS6, IREB2, IRF2BPL, IVNS1ABP, JUN, KLF11, KLF4, KLF5, MAP3K7, MED13, MED17, MRPS30, MSC, MSX2, MYC, NCOA6, NFE2L2, NFIL3, NFX1, NFYA, NR1D1, NR3C1, NRBF2, NRF1, NUDT4, PANK3, PCF11, PHAX, PHF3, PLAGL2, POLQ, PPM1D, RAPH1, REV1…
GO:1901362	organic cyclic compound biosynthetic process	GO_BiologicalProcess-EBI-UniProt-GOA_28.03.2020_00h00	1.37691e-07	0.000153801	5.39145e-11	1.29395e-09	[4]	Group22	5.63211	94	[ACBD3, AFF4, AKIRIN2, AMD1, ANGPT1, ARID4A, ASAP1, ASH1L, ASXL2, CCNB1, CCNT1, CCNT2, CDK13, CEBPZ, CITED2, CLP1, CNOT6, CREBBP, E2F3, FUBP1, GATA3, GNA13, GPBP1, GPR37, GTF3C4, HIPK3, INO80, INTS6, IREB2, IRF2BPL, IVNS1ABP, JUN, KLF11, KLF4, KLF5, MAP3K7, MED13, MED17, MRPS30, MSC, MSX2, MYC, NCOA6, NFE2L2, NFIL3, NFX1, NFYA, NR1D1, NR3C1, NRBF2, NRF1, NUDT4, PANK3, PCF11, PHAX, PHF3, PLAGL2, P…
GO:0034645	cellular macromolecule biosynthetic process	GO_BiologicalProcess-EBI-UniProt-GOA_28.03.2020_00h00	2.88156e-07	0.000321006	5.39145e-11	1.29395e-09	[4, 5]	Group22	5.25817	111	[ABCA1, ABHD17B, AFF4, AKIRIN2, ARID1B, ASAP1, ASH1L, ASXL2, B3GNT2, B3GNT5, BACH1, BAZ1A, BHLHE40, BMPR2, CCNB1, CCNL1, CCNT1, CCNT2, CDK13, CEBPZ, CHSY1, CITED2, CLP1, CNOT6, CPEB4, CREBBP, CRPPA, E2F3, ELF1, ERRFI1, EXT1, FUBP1, GATA3, GCNT1, GNA13, GOLPH3, GPBP1, GSPT2, GTF3C4, HIPK3, INO80, INTS6, IRF2BPL, IVNS1ABP, JUN, KLF11, KLF4, KLF5, MAP3K7, MED13, MED17, MGAT2, MRPL44, MRPS30, MSC, MS…
GO:0034654	nucleobase-containing compound biosynthetic process	GO_BiologicalProcess-EBI-UniProt-GOA_28.03.2020_00h00	9.38247e-09	1.06772e-05	5.39145e-11	1.29395e-09	[4, 5]	Group22	6.1693	86	[AFF4, AKIRIN2, AMD1, ASAP1, ASH1L, ASXL2, CCNB1, CCNT1, CCNT2, CDK13, CEBPZ, CITED2, CLP1, CNOT6, CREBBP, E2F3, FUBP1, GATA3, GNA13, GPBP1, GTF3C4, HIPK3, INO80, INTS6, IRF2BPL, IVNS1ABP, JUN, KLF11, KLF4, KLF5, MAP3K7, MED13, MED17, MRPS30, MSC, MSX2, MYC, NCOA6, NFE2L2, NFIL3, NFX1, NFYA, NR1D1, NR3C1, NRBF2, NRF1, NUDT4, PANK3, PCF11, PHAX, PHF3, PLAGL2, POLQ, PPM1D, RAPH1, REV1, RNF2, RPRD2,…
GO:0090304	nucleic acid metabolic process	GO_BiologicalProcess-EBI-UniProt-GOA_28.03.2020_00h00	1.59215e-13	1.866e-10	5.39145e-11	1.29395e-09	[4, 5]	Group22	5.73503	158	[ACVR1, AFF4, AKIRIN2, ALKBH1, ASAP1, ASF1A, ASH1L, ASXL2, ATF7IP, AXIN2, BACH1, BCL11B, BHLHE40, C2orf49, CBLL1, CCNB1, CCNL1, CCNT1, CCNT2, CDK13, CEBPG, CEBPZ, CHD7, CITED2, CLP1, CMTR2, CNOT2, CNOT4, CNOT6, COIL, CREBBP, CTCF, DDX20, DUSP11, E2F3, EP300, EPC2, ERCC6L, ERI1, ERRFI1, ESF1, FASTKD5, FUBP1, GADD45A, GATA3, GNA13, GPBP1, GSPT2, GTF3C4, HELQ, HIPK3, INO80, INTS6, IRF2BPL, IVNS1ABP,…
GO:0016070	RNA metabolic process	GO_BiologicalProcess-EBI-UniProt-GOA_28.03.2020_00h00	3.69258e-13	4.32402e-10	5.39145e-11	1.29395e-09	[5, 6]	Group22	6.21331	127	[ACVR1, AFF4, AKIRIN2, ALKBH1, ASAP1, ASH1L, ASXL2, C2orf49, CBLL1, CCNB1, CCNL1, CCNT1, CCNT2, CDK13, CEBPG, CEBPZ, CHD7, CITED2, CLP1, CMTR2, CNOT2, CNOT4, CNOT6, COIL, CREBBP, DDX20, DUSP11, E2F3, ERI1, ERRFI1, ESF1, FASTKD5, FUBP1, GATA3, GNA13, GPBP1, GSPT2, GTF3C4, HELQ, HIPK3, INO80, INTS6, IRF2BPL, IVNS1ABP, JMJD6, JUN, KLF11, KLF4, KLF5, KLF6, LCMT2, MAP3K7, MBNL1, MED13, MED17, MPHOSPH1…
GO:0032774	RNA biosynthetic process	GO_BiologicalProcess-EBI-UniProt-GOA_28.03.2020_00h00	4.64395e-14	5.44736e-11	5.39145e-11	1.29395e-09	[5, 6, 7]	Group22	8.48837	73	[AFF4, AKIRIN2, ASAP1, ASH1L, ASXL2, CCNB1, CCNT1, CCNT2, CDK13, CEBPZ, CITED2, CLP1, CNOT6, CREBBP, E2F3, FUBP1, GATA3, GNA13, GPBP1, GTF3C4, HIPK3, INO80, INTS6, IRF2BPL, IVNS1ABP, JUN, KLF11, KLF4, KLF5, MAP3K7, MED13, MED17, MRPS30, MSC, MSX2, MYC, NCOA6, NFE2L2, NFIL3, NFX1, NFYA, NR1D1, NR3C1, NRBF2, NRF1, PCF11, PHAX, PHF3, PLAGL2, PPM1D, RPRD2, RREB1, RSF1, SCAF8, SETD2, SMAD4, SNAPC1, SO…
GO:0006351	transcription, DNA-templated	GO_BiologicalProcess-EBI-UniProt-GOA_28.03.2020_00h00	2.1396e-14	2.51403e-11	5.39145e-11	1.29395e-09	[5, 6, 7, 8, 9]	Group22	8.61865	73	[AFF4, AKIRIN2, ASAP1, ASH1L, ASXL2, CCNB1, CCNT1, CCNT2, CDK13, CEBPZ, CITED2, CLP1, CNOT6, CREBBP, E2F3, FUBP1, GATA3, GNA13, GPBP1, GTF3C4, HIPK3, INO80, INTS6, IRF2BPL, IVNS1ABP, JUN, KLF11, KLF4, KLF5, MAP3K7, MED13, MED17, MRPS30, MSC, MSX2, MYC, NCOA6, NFE2L2, NFIL3, NFX1, NFYA, NR1D1, NR3C1, NRBF2, NRF1, PCF11, PHAX, PHF3, PLAGL2, PPM1D, RPRD2, RREB1, RSF1, SCAF8, SETD2, SMAD4, SNAPC1, SO…
GO:0097659	nucleic acid-templated transcription	GO_BiologicalProcess-EBI-UniProt-GOA_28.03.2020_00h00	2.27254e-14	2.66796e-11	5.39145e-11	1.29395e-09	[6, 7, 8]	Group22	8.60849	73	[AFF4, AKIRIN2, ASAP1, ASH1L, ASXL2, CCNB1, CCNT1, CCNT2, CDK13, CEBPZ, CITED2, CLP1, CNOT6, CREBBP, E2F3, FUBP1, GATA3, GNA13, GPBP1, GTF3C4, HIPK3, INO80, INTS6, IRF2BPL, IVNS1ABP, JUN, KLF11, KLF4, KLF5, MAP3K7, MED13, MED17, MRPS30, MSC, MSX2, MYC, NCOA6, NFE2L2, NFIL3, NFX1, NFYA, NR1D1, NR3C1, NRBF2, NRF1, PCF11, PHAX, PHF3, PLAGL2, PPM1D, RPRD2, RREB1, RSF1, SCAF8, SETD2, SMAD4, SNAPC1, SO…
GO:0006366	transcription by RNA polymerase II	GO_BiologicalProcess-EBI-UniProt-GOA_28.03.2020_00h00	4.4144e-11	5.12953e-08	5.39145e-11	1.29395e-09	[6, 7, 8, 9, 10]	Group22	8.62069	55	[AFF4, ASAP1, ASH1L, CCNB1, CCNT1, CCNT2, CDK13, CEBPZ, CITED2, CLP1, CNOT6, CREBBP, E2F3, FUBP1, GATA3, INTS6, IRF2BPL, JUN, KLF11, KLF4, KLF5, MAP3K7, MED13, MED17, MRPS30, MSC, MSX2, MYC, NFE2L2, NFIL3, NFX1, NFYA, NR1D1, NR3C1, NRBF2, NRF1, PCF11, PHAX, PPM1D, RPRD2, RREB1, SCAF8, SETD2, SMAD4, SNAPC1, SOX9, SPSB1, TERF2, TMF1, TRIM24, TSC22D1, USP47, ZBTB1, ZNF148, ZNF45]
GO:0006974	cellular response to DNA damage stimulus	GO_BiologicalProcess-EBI-UniProt-GOA_28.03.2020_00h00	7.21104e-06	0.00767975	4.45236e-09	9.34995e-08	[4]	Group23	5.97771	59	[AKIRIN2, ALKBH1, ASF1A, AURKA, BACH1, BHLHE40, CCNB1, CCNL1, CDKN1B, CDKN2AIP, CHD2, CNOT2, CNOT4, CNOT6, E2F7, EP300, EPC2, ERCC6L, FBXO45, FOXN3, GADD45A, HELQ, HIPK1, INO80, IRF2BPL, MCL1, MDM2, MYC, NCOA6, NEIL3, NIPBL, NPAS2, PLK1, PLK2, POLQ, PPM1D, RAD18, RASD1, REV1, RNF111, SETD2, SETD7, SFR1, SGK1, SIRT1, SOX4, SPRTN, SPSB1, TERF2, TOPORS, USP10, USP43, USP47, UVRAG, WAC, ZBTB1, ZBTB18…
GO:0007346	regulation of mitotic cell cycle	GO_BiologicalProcess-EBI-UniProt-GOA_28.03.2020_00h00	3.95366e-05	0.0401691	4.45236e-09	9.34995e-08	[5]	Group23	5.78158	54	[ACVR1, ANKRD17, ASH1L, AURKA, CCNB1, CCSAP, CDK13, CDKN1B, CITED2, CNOT2, CNOT4, CNOT6, DACT1, DLC1, DUSP1, E2F7, EDN1, EP300, FOXC1, FOXN3, GADD45A, HES1, ID2, INO80, IRF2BPL, KIF11, KLF4, MAD2L1BP, MAP3K1, MAP3K2, MDM2, MYC, NIPBL, NRF1, OVOL1, PIM3, PLK1, PLK2, PSMD5, SIN3A, SIRT1, SOX4, SOX9, SPSB1, TET2, TFAP2C, THAP1, TP53INP1, TRIM23, USP47, WEE1, WNT9A, ZFP36L2, ZNF367]
GO:0010564	regulation of cell cycle process	GO_BiologicalProcess-EBI-UniProt-GOA_28.03.2020_00h00	6.05171e-06	0.00648138	4.45236e-09	9.34995e-08	[5]	Group23	5.88235	62	[ACVR1, AHCTF1, ANKRD17, AURKA, AXIN2, CCNB1, CCSAP, CDK13, CDKN1B, CNOT2, CNOT4, CNOT6, CSPP1, CTCF, DACT1, DLC1, DUSP1, E2F7, EDN1, EP300, FAM83D, FBXW7, FOXN3, GADD45A, GATA6, ID2, INO80, IRF2BPL, KIF11, KLF4, KLHL9, MAD2L1BP, MDM2, MGA, MSX2, NIPBL, NRF1, OVOL1, PLK1, PLK2, PSMD5, RNF2, RNF4, SETD2, SIN3A, SOX4, SOX9, TERF2, TET2, TFAP2C, TP53INP1, TRIM23, UHRF2, USP47, UVRAG, VANGL1, WAPL, W…
GO:0042770	signal transduction in response to DNA damage	GO_BiologicalProcess-EBI-UniProt-GOA_28.03.2020_00h00	3.39101e-05	0.034724	4.45236e-09	9.34995e-08	[4, 5, 6]	Group23	10.596	16	[AURKA, CCNB1, CDKN1B, CNOT2, CNOT4, CNOT6, E2F7, EP300, GADD45A, MDM2, PLK1, PLK2, PPM1D, SOX4, USP10, ZNF367]
GO:0045786	negative regulation of cell cycle	GO_BiologicalProcess-EBI-UniProt-GOA_28.03.2020_00h00	3.52459e-05	0.0360213	4.45236e-09	9.34995e-08	[5]	Group23	6.04534	48	[AURKA, BACH1, CCNB1, CDKN1B, CLP1, CNOT2, CNOT4, CNOT6, DACT1, DUSP1, E2F7, EP300, FOXC1, FOXN3, GADD45A, GATA3, IRF2BPL, KLF4, LATS2, MAD2L1BP, MDM2, MGA, MYC, NCOA6, NR2F2, OVOL1, PLK1, PLK2, PRKAA1, PSMD5, RASD1, RNF2, SOX4, SPSB1, TERF2, TFAP2C, TP53BP2, TP53INP1, TRIM23, USP47, WAC, WAPL, WEE1, WHAMM, WNT9A, YAF2, ZFP36L2, ZNF367]
GO:0072331	signal transduction by p53 class mediator	GO_BiologicalProcess-EBI-UniProt-GOA_28.03.2020_00h00	1.32234e-05	0.0138449	4.45236e-09	9.34995e-08	[4, 5, 6]	Group23	10.4651	18	[AURKA, CCNB1, CDKN1B, CNOT2, CNOT4, CNOT6, E2F7, EP300, GADD45A, HIPK1, MDM2, PLK2, PPM1D, SIRT1, SOX4, TOPORS, TP53BP2, USP10]
GO:0072395	signal transduction involved in cell cycle checkpoint	GO_BiologicalProcess-EBI-UniProt-GOA_28.03.2020_00h00	6.85112e-06	0.00730329	4.45236e-09	9.34995e-08	[3, 4, 5, 6, 7]	Group23	13.4615	14	[AURKA, CCNB1, CDKN1B, CNOT2, CNOT4, CNOT6, E2F7, EP300, GADD45A, MDM2, PLK1, PLK2, SOX4, ZNF367]
GO:0030330	DNA damage response, signal transduction by p53 class mediator	GO_BiologicalProcess-EBI-UniProt-GOA_28.03.2020_00h00	2.68998e-05	0.0276799	4.45236e-09	9.34995e-08	[5, 6, 7]	Group23	11.9658	14	[AURKA, CCNB1, CDKN1B, CNOT2, CNOT4, CNOT6, E2F7, EP300, GADD45A, MDM2, PLK2, PPM1D, SOX4, USP10]
GO:0072401	signal transduction involved in DNA integrity checkpoint	GO_BiologicalProcess-EBI-UniProt-GOA_28.03.2020_00h00	6.1083e-06	0.00652977	4.45236e-09	9.34995e-08	[4, 5, 6, 7, 8]	Group23	13.5922	14	[AURKA, CCNB1, CDKN1B, CNOT2, CNOT4, CNOT6, E2F7, EP300, GADD45A, MDM2, PLK1, PLK2, SOX4, ZNF367]
GO:0072413	signal transduction involved in mitotic cell cycle checkpoint	GO_BiologicalProcess-EBI-UniProt-GOA_28.03.2020_00h00	1.47897e-05	0.0154256	4.45236e-09	9.34995e-08	[4, 5, 6, 7, 8]	Group23	14.4578	12	[AURKA, CCNB1, CDKN1B, CNOT2, CNOT4, CNOT6, E2F7, EP300, GADD45A, MDM2, PLK2, SOX4]
GO:0044783	G1 DNA damage checkpoint	GO_BiologicalProcess-EBI-UniProt-GOA_28.03.2020_00h00	8.47723e-06	0.00897739	4.45236e-09	9.34995e-08	[5, 6, 9]	Group23	14.1304	13	[AURKA, CCNB1, CDKN1B, CNOT2, CNOT4, CNOT6, E2F7, EP300, GADD45A, MDM2, PLK2, SOX4, WAC]
GO:0044819	mitotic G1/S transition checkpoint	GO_BiologicalProcess-EBI-UniProt-GOA_28.03.2020_00h00	3.80442e-05	0.038729	4.45236e-09	9.34995e-08	[4, 5, 6, 8, 9, 10]	Group23	13.1868	12	[AURKA, CCNB1, CDKN1B, CNOT2, CNOT4, CNOT6, E2F7, EP300, GADD45A, MDM2, PLK2, SOX4]
GO:0071158	positive regulation of cell cycle arrest	GO_BiologicalProcess-EBI-UniProt-GOA_28.03.2020_00h00	1.48858e-05	0.0155111	4.45236e-09	9.34995e-08	[7]	Group23	11.9048	15	[AURKA, CCNB1, CDKN1B, CNOT2, CNOT4, CNOT6, E2F7, EP300, GADD45A, GATA6, ID2, MDM2, PLK2, SOX4, UHRF2]
GO:0072422	signal transduction involved in DNA damage checkpoint	GO_BiologicalProcess-EBI-UniProt-GOA_28.03.2020_00h00	6.1083e-06	0.00652977	4.45236e-09	9.34995e-08	[5, 6, 7, 8, 9]	Group23	13.5922	14	[AURKA, CCNB1, CDKN1B, CNOT2, CNOT4, CNOT6, E2F7, EP300, GADD45A, MDM2, PLK1, PLK2, SOX4, ZNF367]
GO:1902403	signal transduction involved in mitotic DNA integrity checkpoint	GO_BiologicalProcess-EBI-UniProt-GOA_28.03.2020_00h00	1.47897e-05	0.0154256	4.45236e-09	9.34995e-08	[5, 6, 7, 8, 9]	Group23	14.4578	12	[AURKA, CCNB1, CDKN1B, CNOT2, CNOT4, CNOT6, E2F7, EP300, GADD45A, MDM2, PLK2, SOX4]
GO:1902806	regulation of cell cycle G1/S phase transition	GO_BiologicalProcess-EBI-UniProt-GOA_28.03.2020_00h00	3.10597e-05	0.0318673	4.45236e-09	9.34995e-08	[7]	Group23	8.66142	22	[ANKRD17, AURKA, CCNB1, CDKN1B, CNOT2, CNOT4, CNOT6, DACT1, E2F7, EP300, FAM83D, FBXW7, GADD45A, ID2, INO80, KLF4, MDM2, PLK2, SOX4, TP53INP1, VANGL1, WEE1]
GO:0031571	mitotic G1 DNA damage checkpoint	GO_BiologicalProcess-EBI-UniProt-GOA_28.03.2020_00h00	3.80442e-05	0.038729	4.45236e-09	9.34995e-08	[5, 6, 7, 8, 9, 10, 11]	Group23	13.1868	12	[AURKA, CCNB1, CDKN1B, CNOT2, CNOT4, CNOT6, E2F7, EP300, GADD45A, MDM2, PLK2, SOX4]
GO:1902400	intracellular signal transduction involved in G1 DNA damage checkpoint	GO_BiologicalProcess-EBI-UniProt-GOA_28.03.2020_00h00	1.47897e-05	0.0154256	4.45236e-09	9.34995e-08	[6, 7, 8, 9, 10]	Group23	14.4578	12	[AURKA, CCNB1, CDKN1B, CNOT2, CNOT4, CNOT6, E2F7, EP300, GADD45A, MDM2, PLK2, SOX4]
GO:1902402	signal transduction involved in mitotic DNA damage checkpoint	GO_BiologicalProcess-EBI-UniProt-GOA_28.03.2020_00h00	1.47897e-05	0.0154256	4.45236e-09	9.34995e-08	[6, 7, 8, 9, 10]	Group23	14.4578	12	[AURKA, CCNB1, CDKN1B, CNOT2, CNOT4, CNOT6, E2F7, EP300, GADD45A, MDM2, PLK2, SOX4]
GO:0072431	signal transduction involved in mitotic G1 DNA damage checkpoint	GO_BiologicalProcess-EBI-UniProt-GOA_28.03.2020_00h00	1.47897e-05	0.0154256	4.45236e-09	9.34995e-08	[6, 7, 8, 9, 10, 11, 12]	Group23	14.4578	12	[AURKA, CCNB1, CDKN1B, CNOT2, CNOT4, CNOT6, E2F7, EP300, GADD45A, MDM2, PLK2, SOX4]
GO:0006977	DNA damage response, signal transduction by p53 class mediator resulting in cell cycle arrest	GO_BiologicalProcess-EBI-UniProt-GOA_28.03.2020_00h00	1.30308e-05	0.0136563	4.45236e-09	9.34995e-08	[6, 7, 8, 9, 10, 11, 12, 13]	Group23	14.6341	12	[AURKA, CCNB1, CDKN1B, CNOT2, CNOT4, CNOT6, E2F7, EP300, GADD45A, MDM2, PLK2, SOX4]
GO:0009892	negative regulation of metabolic process	GO_BiologicalProcess-EBI-UniProt-GOA_28.03.2020_00h00	2.77969e-25	3.33285e-22	5.67887e-26	1.53329e-24	[4]	Group24	6.20219	227	[ACVR1, ADNP, AEBP2, AKIRIN2, ANGPT1, ANKRD1, ARID4A, ARRDC3, ASH1L, ATF7IP, AURKA, AXIN2, BACH1, BAG5, BAHD1, BCOR, BHLHE40, BHLHE41, BMPR2, BTAF1, C11orf95, CBFA2T2, CCNB1, CCNT1, CDKN1B, CDYL, CITED2, CLP1, CNOT2, CNOT4, CNOT6, CNST, CPEB4, CREBBP, CTCF, DACT1, DDX20, DLC1, DLX1, DUSP1, DUSP16, DYRK1A, E2F3, E2F7, EDN1, ENC1, EP300, ERI1, ERRFI1, FAM122A, FBXW11, FBXW7, FOXC1, FOXJ1, FOXN3, FR…
GO:0009893	positive regulation of metabolic process	GO_BiologicalProcess-EBI-UniProt-GOA_28.03.2020_00h00	5.34867e-21	6.33282e-18	5.67887e-26	1.53329e-24	[4]	Group24	5.54314	248	[ACVR1, ADM, ADNP, AKIRIN2, ANGPT1, ANK2, ANKRD1, ARHGAP31, ARID1B, ARID2, ARID4A, ARID4B, ARRDC3, ASF1A, ASH1L, ASXL2, ATAD2, ATAD2B, ATF7IP, AURKA, AXIN2, BACH1, BAMBI, BCL11B, BHLHE40, BMPR2, BRAP, BRD1, C11orf96, CACUL1, CCNA2, CCNB1, CCNT1, CCNT2, CDCA2, CDK13, CDKN1B, CDKN2AIP, CEBPG, CEBPZ, CHD7, CITED2, CLPX, CNOT6, CREBBP, CRK, CTCF, CXCR4, DACT1, DLC1, DLX1, DLX3, DYRK1A, E2F3, E2F7, EB…
GO:0023057	negative regulation of signaling	GO_BiologicalProcess-EBI-UniProt-GOA_28.03.2020_00h00	6.61568e-06	0.00705893	5.67887e-26	1.53329e-24	[4]	Group24	5.16093	93	[ACVR1, ADM, ADNP, AKIRIN2, ANGPT1, ARHGAP35, ARRDC3, ASH1L, ATF7IP, AXIN2, BAG5, BAMBI, BRAP, CBFA2T2, CNOT2, CTDSPL2, DACT1, DLC1, DLX1, DUSP1, DUSP16, DYRK1A, EDN1, ELF1, ERBIN, ERRFI1, FBXW11, FBXW7, FUBP1, GATA3, GATA4, GNA13, GSK3B, HEG1, HEY1, HIPK3, HMGXB4, IVNS1ABP, KLF4, KLF6, KLF7, LATS2, LEMD3, MARCHF7, MCL1, MDM2, MTMR4, MYC, NCK1, NCOA3, NCOA6, NFE2L2, NOG, NR1D1, NR3C1, OTUD7B, PHL…
GO:0009966	regulation of signal transduction	GO_BiologicalProcess-EBI-UniProt-GOA_28.03.2020_00h00	1.62932e-05	0.0169286	5.67887e-26	1.53329e-24	[4, 5]	Group24	4.38733	169	[ABCA1, ACVR1, ADM, AKIRIN2, ANGPT1, ANKRD1, ANKRD17, ARF6, ARHGAP29, ARHGAP31, ARHGAP35, ARID1B, ARRDC3, ASH1L, ASXL2, ATF7IP, AURKA, AXIN2, BACH1, BAG5, BAMBI, BMPR2, BRAP, BRD1, C11orf96, CBFA2T2, CCNA2, CDKN2AIP, CEP55, CHSY1, CITED2, CLP1, CNOT2, CREBBP, CRK, CSNK1G1, CTDSPL2, CXCR4, CYP1B1, DACT1, DLC1, DLX1, DUSP1, DUSP16, DYRK1A, EDN1, ELF1, EP300, ERBIN, ERRFI1, FAM83D, FBXW11, FBXW7, FE…
GO:0010604	positive regulation of macromolecule metabolic process	GO_BiologicalProcess-EBI-UniProt-GOA_28.03.2020_00h00	1.38907e-23	1.65716e-20	5.67887e-26	1.53329e-24	[5]	Group24	5.85531	242	[ACVR1, ADNP, AKIRIN2, ANGPT1, ANK2, ANKRD1, ARHGAP31, ARID1B, ARID2, ARID4A, ARID4B, ARRDC3, ASF1A, ASH1L, ASXL2, ATAD2, ATAD2B, ATF7IP, AURKA, AXIN2, BACH1, BAMBI, BCL11B, BHLHE40, BMPR2, BRAP, BRD1, C11orf96, CACUL1, CCNA2, CCNB1, CCNT1, CCNT2, CDCA2, CDK13, CDKN1B, CDKN2AIP, CEBPG, CEBPZ, CHD7, CITED2, CLPX, CNOT6, CREBBP, CRK, CTCF, CXCR4, DACT1, DLC1, DLX1, DLX3, DYRK1A, E2F3, E2F7, EBF2, E…
GO:0010605	negative regulation of macromolecule metabolic process	GO_BiologicalProcess-EBI-UniProt-GOA_28.03.2020_00h00	4.81334e-26	5.79045e-23	5.67887e-26	1.53329e-24	[5]	Group24	6.45161	216	[ACVR1, ADNP, AEBP2, AKIRIN2, ANGPT1, ANKRD1, ARID4A, ASH1L, ATF7IP, AURKA, AXIN2, BACH1, BAG5, BAHD1, BCOR, BHLHE40, BHLHE41, BMPR2, BTAF1, C11orf95, CBFA2T2, CCNB1, CCNT1, CDKN1B, CDYL, CITED2, CLP1, CNOT2, CNOT4, CNOT6, CPEB4, CREBBP, CTCF, DACT1, DDX20, DLX1, DUSP1, DUSP16, DYRK1A, E2F3, E2F7, EDN1, ENC1, EP300, ERI1, ERRFI1, FAM122A, FBXW11, FBXW7, FOXC1, FOXJ1, FOXN3, FRS2, FUBP1, GADD45A, …
GO:0010648	negative regulation of cell communication	GO_BiologicalProcess-EBI-UniProt-GOA_28.03.2020_00h00	6.2494e-06	0.00667436	5.67887e-26	1.53329e-24	[5]	Group24	5.18106	93	[ACVR1, ADM, ADNP, AKIRIN2, ANGPT1, ARHGAP35, ARRDC3, ASH1L, ATF7IP, AXIN2, BAG5, BAMBI, BRAP, CBFA2T2, CNOT2, CTDSPL2, DACT1, DLC1, DLX1, DUSP1, DUSP16, DYRK1A, EDN1, ELF1, ERBIN, ERRFI1, FBXW11, FBXW7, FUBP1, GATA3, GATA4, GNA13, GSK3B, HEG1, HEY1, HIPK3, HMGXB4, IVNS1ABP, KLF4, KLF6, KLF7, LATS2, LEMD3, MARCHF7, MCL1, MDM2, MTMR4, MYC, NCK1, NCOA3, NCOA6, NFE2L2, NOG, NR1D1, NR3C1, OTUD7B, PHL…
GO:0031324	negative regulation of cellular metabolic process	GO_BiologicalProcess-EBI-UniProt-GOA_28.03.2020_00h00	5.64467e-26	6.7849e-23	5.67887e-26	1.53329e-24	[5]	Group24	6.4951	212	[ACVR1, AEBP2, AKIRIN2, ANGPT1, ANKRD1, ARID4A, ASH1L, ATF7IP, AXIN2, BACH1, BAG5, BAHD1, BCOR, BHLHE40, BHLHE41, BMPR2, BTAF1, C11orf95, CBFA2T2, CCNB1, CCNT1, CDKN1B, CDYL, CITED2, CLP1, CNOT2, CNOT6, CNST, CPEB4, CREBBP, CTCF, DACT1, DDX20, DLC1, DLX1, DUSP1, DUSP16, DYRK1A, E2F3, E2F7, EDN1, ENC1, EP300, ERRFI1, FAM122A, FBXW11, FBXW7, FOXC1, FOXJ1, FOXN3, FRS2, FUBP1, GADD45A, GADD45B, GATA3…
GO:0031325	positive regulation of cellular metabolic process	GO_BiologicalProcess-EBI-UniProt-GOA_28.03.2020_00h00	1.00702e-21	1.19534e-18	5.67887e-26	1.53329e-24	[5]	Group24	5.7274	237	[ACVR1, ADM, ADNP, AKIRIN2, ANGPT1, ANKRD1, ARHGAP31, ARID1B, ARID2, ARID4A, ARID4B, ARRDC3, ASF1A, ASH1L, ASXL2, ATAD2, ATAD2B, ATF7IP, AURKA, AXIN2, BACH1, BAMBI, BCL11B, BHLHE40, BMPR2, BRAP, BRD1, CACUL1, CCNA2, CCNB1, CCNT1, CCNT2, CDCA2, CDK13, CDKN1B, CDKN2AIP, CEBPG, CEBPZ, CHD7, CITED2, CLPX, CNOT6, CREBBP, CRK, CTCF, CXCR4, DACT1, DLC1, DLX1, DLX3, DYRK1A, E2F3, E2F7, EBF2, EDN1, ELF1, …
GO:0051172	negative regulation of nitrogen compound metabolic process	GO_BiologicalProcess-EBI-UniProt-GOA_28.03.2020_00h00	1.86198e-25	2.23438e-22	5.67887e-26	1.53329e-24	[5]	Group24	6.64011	200	[ACVR1, AEBP2, AKIRIN2, ANGPT1, ANKRD1, ARID4A, ASH1L, ATF7IP, AXIN2, BACH1, BAG5, BAHD1, BCOR, BHLHE40, BHLHE41, BMPR2, BTAF1, C11orf95, CBFA2T2, CCNB1, CCNT1, CDKN1B, CDYL, CITED2, CLP1, CNOT2, CNOT6, CPEB4, CREBBP, CTCF, DACT1, DDX20, DLX1, DUSP1, DUSP16, DYRK1A, E2F3, E2F7, EDN1, ENC1, EP300, ERRFI1, FAM122A, FBXW11, FOXC1, FOXJ1, FOXN3, FRS2, FUBP1, GADD45A, GADD45B, GATA3, GATA6, GSK3B, GZF…
GO:0051173	positive regulation of nitrogen compound metabolic process	GO_BiologicalProcess-EBI-UniProt-GOA_28.03.2020_00h00	2.83527e-23	3.3768e-20	5.67887e-26	1.53329e-24	[5]	Group24	5.93177	233	[ACVR1, ADNP, AKIRIN2, ANGPT1, ANKRD1, ARHGAP31, ARID1B, ARID2, ARID4A, ARID4B, ARRDC3, ASF1A, ASH1L, ASXL2, ATAD2, ATAD2B, ATF7IP, AURKA, AXIN2, BACH1, BAMBI, BCL11B, BHLHE40, BMPR2, BRAP, BRD1, CACUL1, CCNA2, CCNB1, CCNT1, CCNT2, CDCA2, CDK13, CDKN1B, CDKN2AIP, CEBPG, CEBPZ, CHD7, CITED2, CLPX, CNOT6, CREBBP, CRK, CTCF, CXCR4, DACT1, DLC1, DLX1, DLX3, DYRK1A, E2F3, E2F7, EBF2, EDN1, ELF1, EP300…
GO:0051246	regulation of protein metabolic process	GO_BiologicalProcess-EBI-UniProt-GOA_28.03.2020_00h00	9.35651e-09	1.06571e-05	5.67887e-26	1.53329e-24	[5]	Group24	4.87114	172	[ACVR1, ADNP, AKIRIN2, ALKBH1, ANGPT1, ARHGAP31, ARRDC3, ASH1L, AURKA, AXIN2, BAG5, BCOR, BHLHE40, BMPR2, BRAP, CACUL1, CCNA2, CCNB1, CCNL1, CCNT1, CCNT2, CDCA2, CDKN1B, CDYL, CEBPG, CLP1, CLPX, CNOT2, CNOT6, CPEB4, CRK, CTCF, CXCR4, DACT1, DLC1, DUSP1, DUSP16, DYRK1A, EDN1, ELF1, ENC1, EP300, ERRFI1, FAM122A, FAM83D, FASTKD3, FBXW11, FBXW7, FEM1B, FEM1C, FOXJ1, FRS2, GADD45A, GADD45B, GADD45G, G…
GO:0009968	negative regulation of signal transduction	GO_BiologicalProcess-EBI-UniProt-GOA_28.03.2020_00h00	9.0149e-06	0.00953776	5.67887e-26	1.53329e-24	[5, 6]	Group24	5.2599	85	[ACVR1, ADM, AKIRIN2, ARHGAP35, ARRDC3, ASH1L, ATF7IP, AXIN2, BAG5, BAMBI, BRAP, CBFA2T2, CNOT2, CTDSPL2, DACT1, DLC1, DLX1, DUSP1, DUSP16, DYRK1A, ELF1, ERBIN, ERRFI1, FBXW11, FBXW7, FUBP1, GATA3, GATA4, GNA13, GSK3B, HEG1, HEY1, HIPK3, HMGXB4, IVNS1ABP, KLF4, KLF6, LATS2, LEMD3, MARCHF7, MCL1, MDM2, MTMR4, MYC, NCK1, NCOA3, NCOA6, NFE2L2, NOG, NR1D1, NR3C1, OTUD7B, PHLPP1, PLCL2, PPM1B, PPP1R15…
GO:0032268	regulation of cellular protein metabolic process	GO_BiologicalProcess-EBI-UniProt-GOA_28.03.2020_00h00	2.96517e-09	3.40698e-06	5.67887e-26	1.53329e-24	[5, 6]	Group24	4.99398	166	[ACVR1, ADNP, AKIRIN2, ALKBH1, ANGPT1, ARHGAP31, ARRDC3, ASH1L, AURKA, AXIN2, BAG5, BCOR, BHLHE40, BMPR2, BRAP, CACUL1, CCNA2, CCNB1, CCNL1, CCNT1, CCNT2, CDCA2, CDKN1B, CDYL, CLP1, CLPX, CNOT2, CNOT6, CPEB4, CRK, CTCF, CXCR4, DACT1, DLC1, DUSP1, DUSP16, DYRK1A, EDN1, ELF1, ENC1, EP300, ERRFI1, FAM122A, FAM83D, FASTKD3, FBXW11, FBXW7, FEM1B, FEM1C, FRS2, GADD45A, GADD45B, GADD45G, GATA3, GATA4, G…
GO:0010563	negative regulation of phosphorus metabolic process	GO_BiologicalProcess-EBI-UniProt-GOA_28.03.2020_00h00	1.61031e-05	0.0167472	5.67887e-26	1.53329e-24	[6]	Group24	6.23377	48	[ACVR1, ANGPT1, ASH1L, CCNB1, CDKN1B, CLP1, CNST, DACT1, DLC1, DUSP1, DUSP16, ERRFI1, FAM122A, FUBP1, GADD45A, GADD45B, GPATCH2, GSK3B, HEG1, HIPK3, JUN, KLF4, KLF6, LATS2, MPHOSPH10, MRTFB, MYC, NCK1, NCOA6, NOG, NR2F2, PDE12, PLK1, PLPP3, PPP1R15B, PPP2CA, SIRT1, SMAD4, SMAD7, SMCR8, SOCS3, SOCS4, SOCS5, SOCS6, SOS1, SPRY4, TET2, TRIM23]
GO:0051248	negative regulation of protein metabolic process	GO_BiologicalProcess-EBI-UniProt-GOA_28.03.2020_00h00	1.05168e-07	0.000117789	5.67887e-26	1.53329e-24	[6]	Group24	5.87422	85	[ACVR1, ANGPT1, ASH1L, BAG5, BCOR, CCNB1, CDKN1B, CDYL, CLP1, CNOT2, CPEB4, DACT1, DUSP1, DUSP16, EDN1, ENC1, ERRFI1, FAM122A, FOXJ1, FRS2, GADD45A, GADD45B, GSK3B, HEG1, HIPK3, INTS6, IREB2, IRF2BPL, IVNS1ABP, JUN, KLF15, KLF4, KLF6, LATS2, MARCHF7, MDM2, MRTFB, MTF2, MYC, N4BP1, NCK1, NCOA6, NFYA, NOG, NR2F2, PLK1, PLPP3, PPP1R15B, PPP2CA, PRICKLE1, PRKAA1, PUM1, RIC1, SH3RF1, SIN3A, SIRT1, SMA…
GO:0031399	regulation of protein modification process	GO_BiologicalProcess-EBI-UniProt-GOA_28.03.2020_00h00	4.43729e-07	0.000492982	5.67887e-26	1.53329e-24	[6, 7]	Group24	5.07338	121	[ACVR1, ADNP, ANGPT1, ARHGAP31, ARRDC3, ASH1L, AXIN2, BAG5, BCOR, BHLHE40, BMPR2, BRAP, CACUL1, CCNA2, CCNB1, CCNL1, CCNT1, CCNT2, CDCA2, CDKN1B, CDYL, CLP1, CRK, CTCF, CXCR4, DACT1, DLC1, DUSP1, DUSP16, DYRK1A, EDN1, EP300, ERRFI1, FAM122A, FAM83D, FBXW7, FEM1B, FEM1C, FRS2, GADD45A, GADD45B, GADD45G, GATA3, GATA4, GPR37, GSK3B, HEG1, HES1, HIPK3, IL6ST, ITPKB, IVNS1ABP, JCAD, JUN, KLF15, KLF4, …
GO:0032269	negative regulation of cellular protein metabolic process	GO_BiologicalProcess-EBI-UniProt-GOA_28.03.2020_00h00	7.17092e-08	8.06011e-05	5.67887e-26	1.53329e-24	[6, 7]	Group24	6.00733	82	[ACVR1, ANGPT1, ASH1L, BAG5, BCOR, CCNB1, CDKN1B, CDYL, CLP1, CNOT2, CPEB4, DACT1, DUSP1, DUSP16, EDN1, ENC1, ERRFI1, FAM122A, FRS2, GADD45A, GADD45B, GSK3B, HEG1, HIPK3, INTS6, IREB2, IRF2BPL, IVNS1ABP, JUN, KLF15, KLF4, KLF6, LATS2, MARCHF7, MDM2, MRTFB, MTF2, MYC, N4BP1, NCK1, NCOA6, NOG, NR2F2, PLK1, PLPP3, PPP1R15B, PPP2CA, PRKAA1, PUM1, RIC1, SH3RF1, SIN3A, SIRT1, SMAD4, SMAD7, SMCR8, SOCS3…
GO:0045936	negative regulation of phosphate metabolic process	GO_BiologicalProcess-EBI-UniProt-GOA_28.03.2020_00h00	1.57664e-05	0.0164128	5.67887e-26	1.53329e-24	[7]	Group24	6.24187	48	[ACVR1, ANGPT1, ASH1L, CCNB1, CDKN1B, CLP1, CNST, DACT1, DLC1, DUSP1, DUSP16, ERRFI1, FAM122A, FUBP1, GADD45A, GADD45B, GPATCH2, GSK3B, HEG1, HIPK3, JUN, KLF4, KLF6, LATS2, MPHOSPH10, MRTFB, MYC, NCK1, NCOA6, NOG, NR2F2, PDE12, PLK1, PLPP3, PPP1R15B, PPP2CA, SIRT1, SMAD4, SMAD7, SMCR8, SOCS3, SOCS4, SOCS5, SOCS6, SOS1, SPRY4, TET2, TRIM23]
GO:0031400	negative regulation of protein modification process	GO_BiologicalProcess-EBI-UniProt-GOA_28.03.2020_00h00	1.43144e-07	0.000159749	5.67887e-26	1.53329e-24	[7, 8]	Group24	6.86275	56	[ACVR1, ANGPT1, ASH1L, BAG5, BCOR, CCNB1, CDKN1B, CDYL, CLP1, DACT1, DUSP1, DUSP16, ERRFI1, FAM122A, FRS2, GADD45A, GADD45B, GSK3B, HEG1, HIPK3, IVNS1ABP, JUN, KLF15, KLF4, KLF6, LATS2, MARCHF7, MRTFB, MTF2, MYC, N4BP1, NCK1, NCOA6, NOG, NR2F2, PLK1, PLPP3, PPP1R15B, PPP2CA, PRKAA1, SIN3A, SIRT1, SMAD4, SMAD7, SMCR8, SOCS3, SOCS4, SOCS5, SOCS6, SOS1, SOX4, SPOPL, SPRY4, TET2, TRIM23, ZNF451]
GO:0042326	negative regulation of phosphorylation	GO_BiologicalProcess-EBI-UniProt-GOA_28.03.2020_00h00	2.68575e-05	0.0276633	5.67887e-26	1.53329e-24	[8]	Group24	6.52866	41	[ACVR1, ANGPT1, ASH1L, CCNB1, CDKN1B, CLP1, DACT1, DLC1, DUSP1, DUSP16, ERRFI1, FUBP1, GADD45A, GADD45B, HEG1, HIPK3, JUN, KLF4, KLF6, LATS2, MYC, NCK1, NCOA6, NOG, NR2F2, PDE12, PLK1, PLPP3, PPP1R15B, PPP2CA, SIRT1, SMAD4, SMAD7, SMCR8, SOCS3, SOCS4, SOCS5, SOCS6, SOS1, SPRY4, TET2]
GO:0001933	negative regulation of protein phosphorylation	GO_BiologicalProcess-EBI-UniProt-GOA_28.03.2020_00h00	3.71771e-05	0.0379206	5.67887e-26	1.53329e-24	[8, 9]	Group24	6.59722	38	[ACVR1, ANGPT1, ASH1L, CCNB1, CDKN1B, CLP1, DACT1, DUSP1, DUSP16, ERRFI1, GADD45A, GADD45B, HEG1, HIPK3, JUN, KLF4, KLF6, LATS2, MYC, NCK1, NCOA6, NOG, NR2F2, PLK1, PLPP3, PPP1R15B, PPP2CA, SIRT1, SMAD4, SMAD7, SMCR8, SOCS3, SOCS4, SOCS5, SOCS6, SOS1, SPRY4, TET2]
GO:0007275	multicellular organism development	GO_BiologicalProcess-EBI-UniProt-GOA_28.03.2020_00h00	4.2457e-07	0.000472122	3.38744e-05	0.000135498	[2, 3]	Group25	4.23227	250	[ACVR1, ADAMTS9, ADM, ADNP, ADNP2, AKIRIN2, ALKBH1, AMOTL2, ANGPT1, ANK2, ANKRD1, ANKRD17, ARF6, ARHGAP35, ARID1B, ARID2, ARID4A, ARID4B, ARRDC3, ASAP1, ASH1L, ASXL2, ATF7IP, AURKA, AXIN2, B3GNT2, B3GNT5, BACH1, BAG5, BCL11B, BCOR, BHLHE40, BHLHE41, BMPR2, C11orf96, C21orf91, C2orf49, CAMSAP2, CBFA2T2, CBLL1, CCNA2, CCNB1, CCNL1, CCNT2, CCSAP, CDK13, CDKN1B, CEBPG, CEP55, CFL2, CHD2, CHD7, CHSY1,…
GO:0009653	anatomical structure morphogenesis	GO_BiologicalProcess-EBI-UniProt-GOA_28.03.2020_00h00	1.19852e-07	0.000134115	3.38744e-05	0.000135498	[2, 3]	Group25	5.03381	134	[ACVR1, ADAMTS9, ADM, AMOTL2, ANGPT1, ANK2, ANKRD1, ARHGAP35, ARID1B, ARID2, ASH1L, ASXL2, ATF7IP, AURKA, AXIN2, B3GNT2, BCL11B, BCOR, BMPR2, C11orf96, C2orf49, CCNA2, CFL2, CHD7, CHSY1, CITED2, CNOT2, CREBBP, CRPPA, CXCR4, CYP1B1, DACT1, DLC1, DLX1, DLX3, DUSP1, E2F7, EDN1, EFNB2, EP300, ERRFI1, EXT1, FBXO45, FBXW7, FEM1B, FOXC1, FOXI3, FOXJ1, FOXN3, FRMD6, FRS2, GATA3, GATA4, GATA6, GCNT1, GNA1…
GO:0009888	tissue development	GO_BiologicalProcess-EBI-UniProt-GOA_28.03.2020_00h00	5.52147e-06	0.00592454	3.38744e-05	0.000135498	[3]	Group25	4.98385	108	[ACVR1, ADAMTS9, ADM, ANKRD1, ARHGAP35, ARID1B, ARID2, ARID4A, ARID4B, ARRDC3, ASH1L, ATF7IP, AXIN2, BCL11B, BMPR2, C11orf96, CBFA2T2, CCNA2, CCNB1, CCNT2, CFL2, CHD7, CHSY1, CITED2, CXCR4, CYP1B1, DACT1, DLC1, DLX3, DUSP1, E2F7, EBF2, EDN1, EFNB2, EP300, ERRFI1, EXT1, FAM83D, FBXW7, FEM1B, FOXC1, FOXJ1, FOXN2, FRMD6, FRS2, GATA3, GATA4, GATA6, GCNT1, GNA13, GRHL2, GSK3B, GSPT2, GZF1, HEG1, HES1,…
GO:0030154	cell differentiation	GO_BiologicalProcess-EBI-UniProt-GOA_28.03.2020_00h00	5.47883e-06	0.00588427	3.38744e-05	0.000135498	[3]	Group25	4.34291	192	[ACVR1, ADM, ADNP, ADNP2, AFF4, AKIRIN2, ALKBH1, ANGPT1, ANK2, ANKRD1, ARF6, ARHGAP35, ARID1B, ARID4A, ARID4B, ASAP1, ASF1A, ASH1L, ATF7IP, AURKA, AXIN2, B3GNT2, BACH1, BAG5, BCL11B, BHLHE40, BHLHE41, BMPR2, C11orf96, C21orf91, CAMSAP2, CBFA2T2, CCNA2, CCNB1, CDYL, CEBPG, CFL2, CHD2, CHD7, CHSY1, CITED2, CNOT2, CNOT6, CRK, CRPPA, CXCR4, DDX20, DLX1, DLX3, E2F7, EBF2, EDN1, EFNB2, ELF1, ENC1, EP30…
GO:0050793	regulation of developmental process	GO_BiologicalProcess-EBI-UniProt-GOA_28.03.2020_00h00	6.21119e-09	7.09939e-06	3.38744e-05	0.000135498	[3]	Group25	4.98623	163	[ABCA1, ACVR1, ADAMTS9, ADM, ADNP, ANKRD1, ANKRD17, ARF6, ARHGAP35, ARID4A, ASAP1, ASH1L, ASXL2, ATF7IP, AURKA, AXIN2, BAG5, BAMBI, BCL11B, BCOR, BHLHE40, BHLHE41, BMPR2, BRD1, C11orf96, C21orf91, CAMSAP2, CBFA2T2, CCDC71L, CCNA2, CCNB1, CCSAP, CDK13, CDKN1B, CHD7, CITED2, CNOT2, CNOT4, CNOT6, CREBBP, CRK, CXCR4, CYP1B1, DACT1, DDHD1, DLC1, DLX1, EDN1, EFNB2, ENC1, EP300, ERRFI1, FBXO38, FBXW7, F…
GO:0051239	regulation of multicellular organismal process	GO_BiologicalProcess-EBI-UniProt-GOA_28.03.2020_00h00	4.21934e-06	0.00455689	3.38744e-05	0.000135498	[3]	Group25	4.46039	174	[ABCA1, ACVR1, ADAMTS9, ADM, ADNP, AKIRIN2, ANGPT1, ANK2, ANKRD1, ANKRD17, ARF6, ARHGAP35, ARID1B, ARID4A, ARRDC3, ASAP1, ASH1L, ATF7IP, AURKA, AXIN2, BAG5, BAMBI, BCL11B, BCOR, BHLHE40, BHLHE41, BMPR2, BRD1, C21orf91, CAMSAP2, CBFA2T2, CCNA2, CCNB1, CCSAP, CDKN1B, CEBPG, CHD7, CHSY1, CITED2, CNOT2, CNOT4, CNOT6, CREBBP, CRK, CXCR4, CYP1B1, DACT1, DLX1, EBF2, EDN1, EFNB2, ELF1, ENC1, EP300, ERBIN…
GO:0035295	tube development	GO_BiologicalProcess-EBI-UniProt-GOA_28.03.2020_00h00	5.50982e-09	6.30323e-06	3.38744e-05	0.000135498	[3, 4]	Group25	6.67887	73	[ACVR1, ADAMTS9, ADM, AMOTL2, ANGPT1, ARHGAP35, ARID2, ASH1L, ATF7IP, BACH1, BMPR2, C11orf96, CBFA2T2, CCNA2, CCNB1, CHD7, CITED2, CXCR4, CYP1B1, DACT1, DLC1, E2F7, EDN1, EFNB2, EP300, ERRFI1, FBXW7, FOXC1, FOXJ1, GATA3, GATA4, GATA6, GNA13, GRHL2, GZF1, HEG1, HES1, HEY1, ID2, JMJD6, JUN, KDM5B, KDM6A, KIF18A, KLF5, LUZP1, MSX2, MYC, NAA15, NFIB, NIPBL, NOG, NR1D1, NR2F2, NR3C1, PIK3R3, PRDM1, PR…
GO:0035239	tube morphogenesis	GO_BiologicalProcess-EBI-UniProt-GOA_28.03.2020_00h00	6.72605e-10	7.79549e-07	3.38744e-05	0.000135498	[3, 4, 5]	Group25	7.53589	63	[ACVR1, ADAMTS9, ADM, AMOTL2, ANGPT1, ARHGAP35, ARID2, ATF7IP, BMPR2, C11orf96, CCNA2, CHD7, CITED2, CXCR4, CYP1B1, DACT1, DLC1, E2F7, EDN1, EFNB2, FBXW7, FOXC1, GATA3, GATA4, GATA6, GNA13, GRHL2, GZF1, HEG1, HES1, HEY1, ID2, JMJD6, JUN, KDM5B, KDM6A, KLF5, LUZP1, MSX2, MYC, NAA15, NFIB, NIPBL, NOG, NR2F2, NR3C1, PIK3R3, PRDM1, PRICKLE1, SALL4, SEC24B, SETD2, SIRT1, SMAD4, SMAD7, SOS1, SOX17, SOX…
GO:0045595	regulation of cell differentiation	GO_BiologicalProcess-EBI-UniProt-GOA_28.03.2020_00h00	3.25589e-09	3.73776e-06	3.38744e-05	0.000135498	[4]	Group25	5.42735	127	[ABCA1, ACVR1, ADAMTS9, ADM, ADNP, ANKRD1, ANKRD17, ARF6, ARHGAP35, ARID4A, ASAP1, ASH1L, ASXL2, ATF7IP, AURKA, AXIN2, BAG5, BAMBI, BCL11B, BHLHE40, BHLHE41, BMPR2, BRD1, C21orf91, CAMSAP2, CBFA2T2, CCDC71L, CCNA2, CDK13, CDKN1B, CHD7, CITED2, CNOT4, CNOT6, CREBBP, CRK, CXCR4, DLX1, EDN1, EFNB2, ENC1, EP300, ERRFI1, FBXO38, FBXW7, FOXC1, FOXJ1, FOXJ2, FRS2, GATA3, GATA4, GATA6, GRHL2, GRIP1, GSK3…
GO:0051093	negative regulation of developmental process	GO_BiologicalProcess-EBI-UniProt-GOA_28.03.2020_00h00	5.76117e-06	0.00617597	3.38744e-05	0.000135498	[4]	Group25	5.61185	72	[ABCA1, ADAMTS9, ANKRD17, ARF6, ASAP1, ASH1L, AXIN2, BAG5, BCOR, BHLHE41, BMPR2, CBFA2T2, CDK13, CDKN1B, CITED2, CNOT6, DLX1, EFNB2, FBXW7, FOXC1, FOXJ1, FOXJ2, FRS2, GADD45A, GATA3, GRHL2, GSK3B, HES1, HEY1, ID2, ID4, ITPKB, KLF4, KLF7, MAFB, MARCHF5, MDM2, MRPS30, MSX2, MYC, NFE2L2, NFIB, NOG, NR1D1, NR3C1, PLK2, PPP2CA, PRICKLE1, RAI1, RAPGEF2, REST, RNF6, RUNX1, S1PR3, SIRT1, SIX4, SMAD4, SMA…
GO:0051094	positive regulation of developmental process	GO_BiologicalProcess-EBI-UniProt-GOA_28.03.2020_00h00	9.34456e-07	0.0010307	3.38744e-05	0.000135498	[4]	Group25	5.36723	95	[ACVR1, ADAMTS9, ADM, ADNP, ANKRD1, ARHGAP35, ASH1L, ASXL2, ATF7IP, AURKA, AXIN2, BAMBI, BMPR2, BRD1, C11orf96, C21orf91, CBFA2T2, CCDC71L, CCNA2, CCNB1, CHD7, CITED2, CNOT6, CRK, CXCR4, CYP1B1, DDHD1, DLX1, EDN1, EFNB2, ENC1, EP300, FBXO38, FBXW7, FOXC1, FOXJ1, FRS2, GATA3, GATA4, GATA6, GRIP1, HES1, HIPK1, ID2, IL6ST, ITPKB, JCAD, JUN, KDM5B, KLF10, KLF4, KLF5, MAP3K7, MARCHF5, MDM2, MRTFB, MSX…
GO:0060429	epithelium development	GO_BiologicalProcess-EBI-UniProt-GOA_28.03.2020_00h00	3.20719e-06	0.00348622	3.38744e-05	0.000135498	[4]	Group25	5.59647	76	[ACVR1, ADM, ARHGAP35, ARID4A, ARID4B, ASH1L, ATF7IP, AXIN2, BCL11B, BMPR2, C11orf96, CBFA2T2, CCNA2, CHD7, CITED2, CXCR4, DACT1, DLC1, DLX3, E2F7, EDN1, EFNB2, EP300, ERRFI1, FEM1B, FOXC1, FOXJ1, FRMD6, FRS2, GATA3, GATA4, GATA6, GNA13, GRHL2, GSPT2, GZF1, HEG1, HES1, HEY1, ID2, ID4, JUN, KDM5B, KDM6A, KLF15, KLF4, KLF5, LUZP1, MPP5, MSX2, MYC, NFIB, NOG, NR1D1, NR2F2, NR3C1, OVOL1, PRDM1, PRICK…
GO:0070848	response to growth factor	GO_BiologicalProcess-EBI-UniProt-GOA_28.03.2020_00h00	3.75725e-05	0.0382864	3.38744e-05	0.000135498	[4]	Group25	6.28655	43	[ACVR1, ANKRD1, ARF6, ASH1L, BAMBI, BMPR2, CCNA2, CITED2, CRK, DLX1, EDN1, ERRFI1, FOXC1, FRS2, GATA3, GATA6, HIVEP1, JUN, KDM5B, KIF16B, KLF4, MAP3K7, MDM2, MSX2, MTMR4, MYC, NFYA, NOG, NR3C1, RAPGEF2, SHOC2, SIRT1, SMAD4, SMAD7, SOS1, SOX9, TFAP2C, TGIF1, TRIM71, UBE3A, ZFP36L2, ZHX2, ZMIZ1]
GO:2000026	regulation of multicellular organismal development	GO_BiologicalProcess-EBI-UniProt-GOA_28.03.2020_00h00	8.53568e-08	9.5685e-05	3.38744e-05	0.000135498	[4]	Group25	5.08867	132	[ACVR1, ADAMTS9, ADM, ADNP, ANKRD1, ARF6, ARHGAP35, ARID4A, ASAP1, ASH1L, ATF7IP, AXIN2, BAG5, BAMBI, BCL11B, BCOR, BHLHE40, BHLHE41, BMPR2, BRD1, C21orf91, CAMSAP2, CBFA2T2, CCNA2, CCNB1, CCSAP, CDKN1B, CHD7, CITED2, CNOT4, CNOT6, CREBBP, CRK, CXCR4, CYP1B1, DACT1, DLX1, EDN1, EFNB2, ENC1, EP300, ERRFI1, FBXO38, FBXW7, FOXC1, FOXJ1, FOXJ2, FRS2, GADD45A, GATA3, GATA4, GATA6, GRHL2, GRIP1, GSK3B,…
GO:0009887	animal organ morphogenesis	GO_BiologicalProcess-EBI-UniProt-GOA_28.03.2020_00h00	8.0307e-08	9.01848e-05	3.38744e-05	0.000135498	[3, 4, 5, 6]	Group25	6.24465	73	[ACVR1, ADM, ANKRD1, ARID1B, ARID2, ASH1L, ASXL2, ATF7IP, AXIN2, BCL11B, BCOR, BMPR2, CCNA2, CHD7, CHSY1, CITED2, CXCR4, DLC1, DLX1, DLX3, EDN1, EFNB2, EP300, ERRFI1, FEM1B, FOXC1, FOXJ1, FOXN3, FRS2, GATA3, GATA4, GATA6, GCNT1, GRHL2, GZF1, HEG1, HES1, HEY1, HIPK1, ID2, ID4, JUN, KDM5B, KDM6A, MAFB, MDM2, MSX2, MYC, NCOA2, NFIB, NIPBL, NOG, NR1D1, NR2F2, NR3C1, PRDM1, RAB23, SEC24B, SETD2, SIX4,…
GO:0009966	regulation of signal transduction	GO_BiologicalProcess-EBI-UniProt-GOA_28.03.2020_00h00	1.62932e-05	0.0169286	3.38744e-05	0.000135498	[4, 5]	Group25	4.38733	169	[ABCA1, ACVR1, ADM, AKIRIN2, ANGPT1, ANKRD1, ANKRD17, ARF6, ARHGAP29, ARHGAP31, ARHGAP35, ARID1B, ARRDC3, ASH1L, ASXL2, ATF7IP, AURKA, AXIN2, BACH1, BAG5, BAMBI, BMPR2, BRAP, BRD1, C11orf96, CBFA2T2, CCNA2, CDKN2AIP, CEP55, CHSY1, CITED2, CLP1, CNOT2, CREBBP, CRK, CSNK1G1, CTDSPL2, CXCR4, CYP1B1, DACT1, DLC1, DLX1, DUSP1, DUSP16, DYRK1A, EDN1, ELF1, EP300, ERBIN, ERRFI1, FAM83D, FBXW11, FBXW7, FE…
GO:0072359	circulatory system development	GO_BiologicalProcess-EBI-UniProt-GOA_28.03.2020_00h00	7.70472e-10	8.90665e-07	3.38744e-05	0.000135498	[4, 5]	Group25	6.76626	77	[ACVR1, ADAMTS9, ADM, AMOTL2, ANGPT1, ANK2, ANKRD1, ANKRD17, ARID2, ASH1L, ATF7IP, AXIN2, BCOR, BMPR2, CCNA2, CCNB1, CDKN1B, CHD7, CITED2, CLP1, CXCR4, CYP1B1, DLC1, DLX3, E2F7, EDN1, EFNB2, EP300, ERRFI1, FBXW7, FOXC1, FOXJ1, FRS2, GATA3, GATA4, GATA6, GNA13, GRHL2, HEG1, HES1, HEY1, ID2, JMJD6, JUN, KDM6A, KLF5, LUZP1, MDM2, MSX2, NAA15, NCOA6, NIPBL, NOG, NR2F2, NR3C1, PIK3R3, PRDM1, PRICKLE1,…
GO:0007507	heart development	GO_BiologicalProcess-EBI-UniProt-GOA_28.03.2020_00h00	8.19341e-12	9.55352e-09	3.38744e-05	0.000135498	[4, 5, 6]	Group25	8.53485	60	[ACVR1, ADAMTS9, ADM, ANK2, ANKRD1, ARID2, ASH1L, ATF7IP, AXIN2, BCOR, BMPR2, CCNA2, CCNB1, CDKN1B, CHD7, CITED2, CLP1, CXCR4, DLC1, EDN1, EP300, FOXC1, FOXJ1, FRS2, GATA3, GATA4, GATA6, GRHL2, HEG1, HES1, HEY1, ID2, JMJD6, JUN, KDM6A, LUZP1, MDM2, MSX2, NCOA6, NIPBL, NOG, NR2F2, NR3C1, PRDM1, PRICKLE1, RB1CC1, REST, SALL4, SEC24B, SETD2, SMAD4, SMAD7, SOS1, SOX17, SOX4, SOX9, TFAP2C, TP53INP1, Z…
GO:0022008	neurogenesis	GO_BiologicalProcess-EBI-UniProt-GOA_28.03.2020_00h00	2.24465e-05	0.0231873	3.38744e-05	0.000135498	[4, 5, 6]	Group25	4.90053	101	[ADM, ADNP, ADNP2, ALKBH1, ANKRD1, ARF6, ARHGAP35, ARID1B, ASAP1, ASH1L, ATF7IP, AURKA, B3GNT2, BAG5, BCL11B, BHLHE40, BHLHE41, BMPR2, C21orf91, CAMSAP2, CBFA2T2, CHD7, CNOT6, CRK, CRPPA, CXCR4, DLX1, EFNB2, ENC1, EP300, EXT1, FBXO38, FBXO45, FBXW7, FRS2, GATA3, GRIP1, GSK3B, HES1, HEY1, HIPK1, ID2, ID4, IL6ST, JUN, KIF5B, KLF15, KLF4, KLF7, MDM2, MPP5, MYC, NCK1, NCOA2, NCOA3, NFE2L2, NFIB, NFYA…
GO:0045596	negative regulation of cell differentiation	GO_BiologicalProcess-EBI-UniProt-GOA_28.03.2020_00h00	2.75231e-06	0.00299451	3.38744e-05	0.000135498	[5]	Group25	6.17021	58	[ABCA1, ANKRD17, ARF6, ASAP1, ASH1L, AXIN2, BAG5, BHLHE41, CBFA2T2, CDK13, CITED2, CNOT6, DLX1, EFNB2, FBXW7, FOXJ1, FOXJ2, FRS2, GATA3, GRHL2, GSK3B, HES1, HEY1, ID2, ID4, ITPKB, MAFB, MDM2, MRPS30, MSX2, MYC, NFE2L2, NOG, NR1D1, NR3C1, PLK2, PPP2CA, PRICKLE1, RAPGEF2, REST, RNF6, RUNX1, S1PR3, SIRT1, SIX4, SMAD4, SMAD7, SOCS5, SOX9, TET2, TFAP2C, TOB1, TOB2, TP53INP1, UBE3A, WNT9A, ZFP36L2, ZHX…
GO:0045597	positive regulation of cell differentiation	GO_BiologicalProcess-EBI-UniProt-GOA_28.03.2020_00h00	1.74248e-06	0.00190453	3.38744e-05	0.000135498	[5]	Group25	5.74981	74	[ACVR1, ADAMTS9, ADM, ADNP, ANKRD1, ARHGAP35, ASH1L, ASXL2, ATF7IP, AURKA, AXIN2, BAMBI, BMPR2, BRD1, C21orf91, CBFA2T2, CCDC71L, CCNA2, CNOT6, CRK, CXCR4, DLX1, EDN1, EFNB2, ENC1, EP300, FBXO38, FBXW7, FOXC1, FOXJ1, GATA3, GATA4, GATA6, GRIP1, HES1, ID2, IL6ST, ITPKB, JUN, KLF10, KLF5, MDM2, MSX2, MYC, NCK1, NCOA2, NCOA3, NCOA6, NFE2L2, NFYA, NIPBL, RAPGEF2, REST, RREB1, RUNX1, SIN3A, SIRT1, SMA…
GO:0048699	generation of neurons	GO_BiologicalProcess-EBI-UniProt-GOA_28.03.2020_00h00	9.2914e-06	0.00982101	3.38744e-05	0.000135498	[5, 6, 7]	Group25	5.05937	98	[ADM, ADNP, ADNP2, ALKBH1, ANKRD1, ARF6, ARHGAP35, ARID1B, ASAP1, ASH1L, ATF7IP, AURKA, B3GNT2, BAG5, BCL11B, BHLHE40, BHLHE41, BMPR2, C21orf91, CAMSAP2, CBFA2T2, CHD7, CNOT6, CRK, CRPPA, CXCR4, DLX1, EFNB2, ENC1, EP300, EXT1, FBXO38, FBXO45, FBXW7, FRS2, GATA3, GRIP1, GSK3B, HES1, HEY1, HIPK1, ID2, ID4, IL6ST, JUN, KIF5B, KLF4, KLF7, MDM2, MYC, NCK1, NCOA2, NCOA3, NFE2L2, NFIB, NFYA, NIPBL, NOG,…
GO:0019222	regulation of metabolic process	GO_BiologicalProcess-EBI-UniProt-GOA_28.03.2020_00h00	1.02614e-46	1.2601e-43	1.95729e-19	5.08895e-18	[3]	Group26	5.44682	423	[ABCA1, ACVR1, ADM, ADNP, ADNP2, AEBP2, AFF1, AFF4, AHCTF1, AKIRIN2, ALKBH1, ANGPT1, ANK2, ANKRD1, ANKRD13C, ANKRD17, ARHGAP31, ARID1B, ARID2, ARID4A, ARID4B, ARRDC3, ASAP1, ASF1A, ASH1L, ASXL2, ATAD2, ATAD2B, ATF7IP, AURKA, AXIN2, BACH1, BAG5, BAHD1, BAMBI, BAZ1A, BCL11B, BCOR, BHLHE40, BHLHE41, BMPR2, BRAP, BRD1, BTAF1, C11orf95, C11orf96, CACUL1, CBFA2T2, CCNA2, CCNB1, CCNL1, CCNT1, CCNT2, CDC…
GO:0048518	positive regulation of biological process	GO_BiologicalProcess-EBI-UniProt-GOA_28.03.2020_00h00	6.67426e-15	7.85561e-12	1.95729e-19	5.08895e-18	[3]	Group26	4.53537	327	[ABCA1, ABHD17B, ACVR1, ADAMTS9, ADM, ADNP, ADNP2, AKIRIN2, ANGPT1, ANK2, ANKRD1, ANKRD17, ARF6, ARHGAP31, ARHGAP35, ARID1B, ARID2, ARID4A, ARID4B, ARRDC3, ASAP1, ASF1A, ASH1L, ASXL2, ATAD2, ATAD2B, ATF7IP, AURKA, AXIN2, BACH1, BAMBI, BCL11B, BHLHE40, BMPR2, BRAP, BRD1, C11orf96, C21orf91, C3orf38, CACUL1, CBFA2T2, CBLL1, CCDC71L, CCNA2, CCNB1, CCNT1, CCNT2, CDCA2, CDK13, CDKN1B, CDKN2AIP, CEBPG,…
GO:0048519	negative regulation of biological process	GO_BiologicalProcess-EBI-UniProt-GOA_28.03.2020_00h00	2.59708e-20	3.07235e-17	1.95729e-19	5.08895e-18	[3]	Group26	4.96207	314	[ABCA1, ABHD17B, ACVR1, ADAMTS9, ADM, ADNP, ADNP2, AEBP2, AKIRIN2, ALKBH1, ANGPT1, ANKRD1, ANKRD17, ARF6, ARHGAP35, ARID1B, ARID2, ARID4A, ARRDC3, ASAP1, ASF1A, ASH1L, ATAD2, ATAD2B, ATF7IP, ATXN7, AURKA, AXIN2, BACH1, BAG5, BAHD1, BAMBI, BCL11B, BCOR, BHLHE40, BHLHE41, BMPR2, BRAP, BTAF1, C11orf95, C11orf96, CAMSAP2, CBFA2T2, CBLL1, CCNA2, CCNB1, CCNL1, CCNT1, CDK13, CDKN1B, CDKN2AIP, CDYL, CEBP…
GO:0050794	regulation of cellular process	GO_BiologicalProcess-EBI-UniProt-GOA_28.03.2020_00h00	6.09123e-20	7.19983e-17	1.95729e-19	5.08895e-18	[3]	Group26	4.05007	495	[ABCA1, ABHD17B, ACVR1, ADAMTS9, ADM, ADNP, ADNP2, AEBP2, AFF1, AFF4, AHCTF1, AKIRIN2, ALKBH1, AMOTL2, ANGPT1, ANK2, ANKRD1, ANKRD13C, ANKRD17, ARF6, ARHGAP29, ARHGAP31, ARHGAP35, ARID1B, ARID2, ARID4A, ARID4B, ARRDC3, ASAP1, ASB7, ASF1A, ASH1L, ASXL2, ATAD2, ATAD2B, ATF7IP, ATXN7, AURKA, AXIN2, BACH1, BAG5, BAHD1, BAMBI, BAZ1A, BCL11B, BCOR, BHLHE40, BHLHE41, BMPR2, BRAP, BRD1, BTAF1, BTBD9, C11…
GO:0009889	regulation of biosynthetic process	GO_BiologicalProcess-EBI-UniProt-GOA_28.03.2020_00h00	6.41473e-43	7.83239e-40	1.95729e-19	5.08895e-18	[4]	Group26	6.29601	325	[ACVR1, ADM, ADNP, ADNP2, AEBP2, AFF1, AFF4, AHCTF1, AKIRIN2, ALKBH1, ANGPT1, ANKRD1, ANKRD13C, ANKRD17, ARID1B, ARID2, ARID4A, ARID4B, ASF1A, ASH1L, ASXL2, ATAD2, ATAD2B, ATF7IP, BACH1, BAHD1, BAMBI, BAZ1A, BCL11B, BCOR, BHLHE40, BHLHE41, BMPR2, BRD1, BTAF1, C11orf95, CBFA2T2, CCNA2, CCNL1, CCNT1, CCNT2, CDCA7, CDK13, CDKN1B, CDKN2AIP, CDYL, CEBPG, CEBPZ, CHD2, CHD7, CITED2, CLP1, CNOT2, CNOT6, …
GO:0009892	negative regulation of metabolic process	GO_BiologicalProcess-EBI-UniProt-GOA_28.03.2020_00h00	2.77969e-25	3.33285e-22	1.95729e-19	5.08895e-18	[4]	Group26	6.20219	227	[ACVR1, ADNP, AEBP2, AKIRIN2, ANGPT1, ANKRD1, ARID4A, ARRDC3, ASH1L, ATF7IP, AURKA, AXIN2, BACH1, BAG5, BAHD1, BCOR, BHLHE40, BHLHE41, BMPR2, BTAF1, C11orf95, CBFA2T2, CCNB1, CCNT1, CDKN1B, CDYL, CITED2, CLP1, CNOT2, CNOT4, CNOT6, CNST, CPEB4, CREBBP, CTCF, DACT1, DDX20, DLC1, DLX1, DUSP1, DUSP16, DYRK1A, E2F3, E2F7, EDN1, ENC1, EP300, ERI1, ERRFI1, FAM122A, FBXW11, FBXW7, FOXC1, FOXJ1, FOXN3, FR…
GO:0009893	positive regulation of metabolic process	GO_BiologicalProcess-EBI-UniProt-GOA_28.03.2020_00h00	5.34867e-21	6.33282e-18	1.95729e-19	5.08895e-18	[4]	Group26	5.54314	248	[ACVR1, ADM, ADNP, AKIRIN2, ANGPT1, ANK2, ANKRD1, ARHGAP31, ARID1B, ARID2, ARID4A, ARID4B, ARRDC3, ASF1A, ASH1L, ASXL2, ATAD2, ATAD2B, ATF7IP, AURKA, AXIN2, BACH1, BAMBI, BCL11B, BHLHE40, BMPR2, BRAP, BRD1, C11orf96, CACUL1, CCNA2, CCNB1, CCNT1, CCNT2, CDCA2, CDK13, CDKN1B, CDKN2AIP, CEBPG, CEBPZ, CHD7, CITED2, CLPX, CNOT6, CREBBP, CRK, CTCF, CXCR4, DACT1, DLC1, DLX1, DLX3, DYRK1A, E2F3, E2F7, EB…
GO:0031323	regulation of cellular metabolic process	GO_BiologicalProcess-EBI-UniProt-GOA_28.03.2020_00h00	1.90763e-47	2.34638e-44	1.95729e-19	5.08895e-18	[4]	Group26	5.61983	408	[ACVR1, ADM, ADNP, ADNP2, AEBP2, AFF1, AFF4, AHCTF1, AKIRIN2, ALKBH1, ANGPT1, ANKRD1, ANKRD13C, ANKRD17, ARHGAP31, ARID1B, ARID2, ARID4A, ARID4B, ARRDC3, ASAP1, ASF1A, ASH1L, ASXL2, ATAD2, ATAD2B, ATF7IP, AURKA, AXIN2, BACH1, BAG5, BAHD1, BAMBI, BAZ1A, BCL11B, BCOR, BHLHE40, BHLHE41, BMPR2, BRAP, BRD1, BTAF1, C11orf95, CACUL1, CBFA2T2, CCNA2, CCNB1, CCNL1, CCNT1, CCNT2, CDCA2, CDCA7, CDK13, CDKN1…
GO:0048522	positive regulation of cellular process	GO_BiologicalProcess-EBI-UniProt-GOA_28.03.2020_00h00	8.36893e-16	9.86697e-13	1.95729e-19	5.08895e-18	[4]	Group26	4.67599	311	[ABCA1, ABHD17B, ACVR1, ADAMTS9, ADM, ADNP, ADNP2, AKIRIN2, ANGPT1, ANK2, ANKRD1, ANKRD17, ARF6, ARHGAP31, ARHGAP35, ARID1B, ARID2, ARID4A, ARID4B, ARRDC3, ASAP1, ASF1A, ASH1L, ASXL2, ATAD2, ATAD2B, ATF7IP, AURKA, AXIN2, BACH1, BAMBI, BCL11B, BHLHE40, BMPR2, BRAP, BRD1, C11orf96, C21orf91, C3orf38, CACUL1, CBFA2T2, CBLL1, CCDC71L, CCNA2, CCNB1, CCNT1, CCNT2, CDCA2, CDK13, CDKN1B, CDKN2AIP, CEBPG,…
GO:0048523	negative regulation of cellular process	GO_BiologicalProcess-EBI-UniProt-GOA_28.03.2020_00h00	7.844e-22	9.31867e-19	1.95729e-19	5.08895e-18	[4]	Group26	5.17391	299	[ABCA1, ABHD17B, ACVR1, ADAMTS9, ADM, ADNP, ADNP2, AEBP2, AKIRIN2, ALKBH1, ANGPT1, ANKRD1, ANKRD17, ARF6, ARHGAP35, ARID2, ARID4A, ARRDC3, ASAP1, ASF1A, ASH1L, ATAD2, ATAD2B, ATF7IP, ATXN7, AURKA, AXIN2, BACH1, BAG5, BAHD1, BAMBI, BCL11B, BCOR, BHLHE40, BHLHE41, BMPR2, BRAP, BTAF1, C11orf95, C11orf96, CAMSAP2, CBFA2T2, CBLL1, CCNA2, CCNB1, CCNL1, CCNT1, CDK13, CDKN1B, CDKN2AIP, CDYL, CITED2, CLP1…
GO:0051171	regulation of nitrogen compound metabolic process	GO_BiologicalProcess-EBI-UniProt-GOA_28.03.2020_00h00	2.67063e-45	3.26885e-42	1.95729e-19	5.08895e-18	[4]	Group26	5.69925	390	[ACVR1, ADNP, ADNP2, AEBP2, AFF1, AFF4, AHCTF1, AKIRIN2, ALKBH1, ANGPT1, ANKRD1, ARHGAP31, ARID1B, ARID2, ARID4A, ARID4B, ARRDC3, ASAP1, ASF1A, ASH1L, ASXL2, ATAD2, ATAD2B, ATF7IP, AURKA, AXIN2, BACH1, BAG5, BAHD1, BAMBI, BAZ1A, BCL11B, BCOR, BHLHE40, BHLHE41, BMPR2, BRAP, BRD1, BTAF1, C11orf95, CACUL1, CBFA2T2, CCNA2, CCNB1, CCNL1, CCNT1, CCNT2, CDCA2, CDCA7, CDK13, CDKN1B, CDKN2AIP, CDYL, CEBPG…
GO:0060255	regulation of macromolecule metabolic process	GO_BiologicalProcess-EBI-UniProt-GOA_28.03.2020_00h00	3.55666e-48	4.37825e-45	1.95729e-19	5.08895e-18	[4]	Group26	5.66327	406	[ACVR1, ADNP, ADNP2, AEBP2, AFF1, AFF4, AHCTF1, AKIRIN2, ALKBH1, ANGPT1, ANK2, ANKRD1, ANKRD13C, ANKRD17, ARHGAP31, ARID1B, ARID2, ARID4A, ARID4B, ARRDC3, ASAP1, ASF1A, ASH1L, ASXL2, ATAD2, ATAD2B, ATF7IP, AURKA, AXIN2, BACH1, BAG5, BAHD1, BAMBI, BAZ1A, BCL11B, BCOR, BHLHE40, BHLHE41, BMPR2, BRAP, BRD1, BTAF1, C11orf95, C11orf96, CACUL1, CBFA2T2, CCNA2, CCNB1, CCNL1, CCNT1, CCNT2, CDCA2, CDCA7, C…
GO:0080090	regulation of primary metabolic process	GO_BiologicalProcess-EBI-UniProt-GOA_28.03.2020_00h00	3.59228e-46	4.40773e-43	1.95729e-19	5.08895e-18	[4]	Group26	5.65076	399	[ABCA1, ACVR1, ADM, ADNP, ADNP2, AEBP2, AFF1, AFF4, AHCTF1, AKIRIN2, ALKBH1, ANGPT1, ANKRD1, ARHGAP31, ARID1B, ARID2, ARID4A, ARID4B, ARRDC3, ASAP1, ASF1A, ASH1L, ASXL2, ATAD2, ATAD2B, ATF7IP, AURKA, AXIN2, BACH1, BAG5, BAHD1, BAMBI, BAZ1A, BCL11B, BCOR, BHLHE40, BHLHE41, BMPR2, BRAP, BRD1, BTAF1, C11orf95, CACUL1, CBFA2T2, CCNA2, CCNB1, CCNL1, CCNT1, CCNT2, CDCA2, CDCA7, CDK13, CDKN1B, CDKN2AIP,…
GO:0009890	negative regulation of biosynthetic process	GO_BiologicalProcess-EBI-UniProt-GOA_28.03.2020_00h00	5.89262e-26	7.07704e-23	1.95729e-19	5.08895e-18	[5]	Group26	7.6699	158	[AEBP2, AKIRIN2, ANKRD1, ARID4A, ASH1L, ATF7IP, BACH1, BAHD1, BCOR, BHLHE40, BHLHE41, BMPR2, BTAF1, C11orf95, CBFA2T2, CDKN1B, CDYL, CITED2, CLP1, CNOT2, CPEB4, CREBBP, CTCF, DACT1, DDX20, DLX1, DUSP1, E2F3, E2F7, EDN1, ENC1, EP300, ERRFI1, FBXW11, FBXW7, FOXC1, FOXJ1, FOXN3, FUBP1, GADD45A, GATA3, GATA6, GSK3B, GZF1, H2AC6, HES1, HEY1, HIC2, HIVEP1, ID2, ID4, INTS6, IREB2, IRF2, IRF2BPL, JUN, KA…
GO:0009891	positive regulation of biosynthetic process	GO_BiologicalProcess-EBI-UniProt-GOA_28.03.2020_00h00	4.72066e-21	5.59398e-18	1.95729e-19	5.08895e-18	[5]	Group26	6.61538	172	[ACVR1, ADM, AKIRIN2, ANKRD1, ARID1B, ARID4A, ARID4B, ASF1A, ASH1L, ASXL2, ATAD2, ATAD2B, ATF7IP, BACH1, BAMBI, BCL11B, BMPR2, BRD1, CCNA2, CCNT1, CCNT2, CDK13, CDKN2AIP, CEBPG, CEBPZ, CHD7, CITED2, CNOT6, CREBBP, CTCF, DLX1, DLX3, DYRK1A, E2F3, E2F7, EBF2, EDN1, ELF1, EP300, FASTKD3, FBXW11, FOXC1, FOXJ1, FOXJ2, FOXJ3, GATA3, GATA4, GATA6, GNA13, GPBP1, GRHL2, GRIP1, HES1, HEY1, HIVEP1, ID2, ID4…
GO:0010468	regulation of gene expression	GO_BiologicalProcess-EBI-UniProt-GOA_28.03.2020_00h00	9.55068e-47	1.17378e-43	1.95729e-19	5.08895e-18	[5]	Group26	6.35936	338	[ACVR1, ADNP, ADNP2, AEBP2, AFF1, AFF4, AHCTF1, AKIRIN2, ALKBH1, ANGPT1, ANK2, ANKRD1, ARID1B, ARID2, ARID4A, ARID4B, ASAP1, ASF1A, ASH1L, ASXL2, ATAD2, ATAD2B, ATF7IP, AURKA, AXIN2, BACH1, BAHD1, BAMBI, BAZ1A, BCL11B, BCOR, BHLHE40, BHLHE41, BMPR2, BRD1, BTAF1, C11orf95, C11orf96, CBFA2T2, CCNA2, CCNB1, CCNL1, CCNT1, CCNT2, CDCA7, CDK13, CDKN1B, CDKN2AIP, CDYL, CEBPG, CEBPZ, CHD2, CHD7, CILK1, C…
GO:0010556	regulation of macromolecule biosynthetic process	GO_BiologicalProcess-EBI-UniProt-GOA_28.03.2020_00h00	5.52455e-45	6.75653e-42	1.95729e-19	5.08895e-18	[5]	Group26	6.52709	318	[ACVR1, ADNP, ADNP2, AEBP2, AFF1, AFF4, AHCTF1, AKIRIN2, ALKBH1, ANKRD1, ANKRD13C, ANKRD17, ARID1B, ARID2, ARID4A, ARID4B, ASF1A, ASH1L, ASXL2, ATAD2, ATAD2B, ATF7IP, BACH1, BAHD1, BAMBI, BAZ1A, BCL11B, BCOR, BHLHE40, BHLHE41, BMPR2, BRD1, BTAF1, C11orf95, CBFA2T2, CCNA2, CCNL1, CCNT1, CCNT2, CDCA7, CDK13, CDKN1B, CDKN2AIP, CDYL, CEBPG, CEBPZ, CHD2, CHD7, CITED2, CLP1, CNOT2, CNOT6, CPEB4, CREBBP…
GO:0010604	positive regulation of macromolecule metabolic process	GO_BiologicalProcess-EBI-UniProt-GOA_28.03.2020_00h00	1.38907e-23	1.65716e-20	1.95729e-19	5.08895e-18	[5]	Group26	5.85531	242	[ACVR1, ADNP, AKIRIN2, ANGPT1, ANK2, ANKRD1, ARHGAP31, ARID1B, ARID2, ARID4A, ARID4B, ARRDC3, ASF1A, ASH1L, ASXL2, ATAD2, ATAD2B, ATF7IP, AURKA, AXIN2, BACH1, BAMBI, BCL11B, BHLHE40, BMPR2, BRAP, BRD1, C11orf96, CACUL1, CCNA2, CCNB1, CCNT1, CCNT2, CDCA2, CDK13, CDKN1B, CDKN2AIP, CEBPG, CEBPZ, CHD7, CITED2, CLPX, CNOT6, CREBBP, CRK, CTCF, CXCR4, DACT1, DLC1, DLX1, DLX3, DYRK1A, E2F3, E2F7, EBF2, E…
GO:0010605	negative regulation of macromolecule metabolic process	GO_BiologicalProcess-EBI-UniProt-GOA_28.03.2020_00h00	4.81334e-26	5.79045e-23	1.95729e-19	5.08895e-18	[5]	Group26	6.45161	216	[ACVR1, ADNP, AEBP2, AKIRIN2, ANGPT1, ANKRD1, ARID4A, ASH1L, ATF7IP, AURKA, AXIN2, BACH1, BAG5, BAHD1, BCOR, BHLHE40, BHLHE41, BMPR2, BTAF1, C11orf95, CBFA2T2, CCNB1, CCNT1, CDKN1B, CDYL, CITED2, CLP1, CNOT2, CNOT4, CNOT6, CPEB4, CREBBP, CTCF, DACT1, DDX20, DLX1, DUSP1, DUSP16, DYRK1A, E2F3, E2F7, EDN1, ENC1, EP300, ERI1, ERRFI1, FAM122A, FBXW11, FBXW7, FOXC1, FOXJ1, FOXN3, FRS2, FUBP1, GADD45A, …
GO:0019219	regulation of nucleobase-containing compound metabolic process	GO_BiologicalProcess-EBI-UniProt-GOA_28.03.2020_00h00	1.87541e-43	2.29175e-40	1.95729e-19	5.08895e-18	[5]	Group26	6.47022	314	[ACVR1, ADNP, ADNP2, AEBP2, AFF1, AFF4, AHCTF1, AKIRIN2, ANKRD1, ARID1B, ARID2, ARID4A, ARID4B, ASAP1, ASF1A, ASH1L, ASXL2, ATAD2, ATAD2B, ATF7IP, AXIN2, BACH1, BAHD1, BAMBI, BAZ1A, BCL11B, BCOR, BHLHE40, BHLHE41, BMPR2, BRD1, BTAF1, C11orf95, CBFA2T2, CCNA2, CCNB1, CCNL1, CCNT1, CCNT2, CDCA7, CDK13, CDKN1B, CDKN2AIP, CDYL, CEBPG, CEBPZ, CHD2, CHD7, CITED2, CLK1, CLP1, CNOT2, CNOT6, CREBBP, CRK, …
GO:0031324	negative regulation of cellular metabolic process	GO_BiologicalProcess-EBI-UniProt-GOA_28.03.2020_00h00	5.64467e-26	6.7849e-23	1.95729e-19	5.08895e-18	[5]	Group26	6.4951	212	[ACVR1, AEBP2, AKIRIN2, ANGPT1, ANKRD1, ARID4A, ASH1L, ATF7IP, AXIN2, BACH1, BAG5, BAHD1, BCOR, BHLHE40, BHLHE41, BMPR2, BTAF1, C11orf95, CBFA2T2, CCNB1, CCNT1, CDKN1B, CDYL, CITED2, CLP1, CNOT2, CNOT6, CNST, CPEB4, CREBBP, CTCF, DACT1, DDX20, DLC1, DLX1, DUSP1, DUSP16, DYRK1A, E2F3, E2F7, EDN1, ENC1, EP300, ERRFI1, FAM122A, FBXW11, FBXW7, FOXC1, FOXJ1, FOXN3, FRS2, FUBP1, GADD45A, GADD45B, GATA3…
GO:0031325	positive regulation of cellular metabolic process	GO_BiologicalProcess-EBI-UniProt-GOA_28.03.2020_00h00	1.00702e-21	1.19534e-18	1.95729e-19	5.08895e-18	[5]	Group26	5.7274	237	[ACVR1, ADM, ADNP, AKIRIN2, ANGPT1, ANKRD1, ARHGAP31, ARID1B, ARID2, ARID4A, ARID4B, ARRDC3, ASF1A, ASH1L, ASXL2, ATAD2, ATAD2B, ATF7IP, AURKA, AXIN2, BACH1, BAMBI, BCL11B, BHLHE40, BMPR2, BRAP, BRD1, CACUL1, CCNA2, CCNB1, CCNT1, CCNT2, CDCA2, CDK13, CDKN1B, CDKN2AIP, CEBPG, CEBPZ, CHD7, CITED2, CLPX, CNOT6, CREBBP, CRK, CTCF, CXCR4, DACT1, DLC1, DLX1, DLX3, DYRK1A, E2F3, E2F7, EBF2, EDN1, ELF1, …
GO:0031326	regulation of cellular biosynthetic process	GO_BiologicalProcess-EBI-UniProt-GOA_28.03.2020_00h00	8.4202e-43	1.02726e-39	1.95729e-19	5.08895e-18	[5]	Group26	6.33511	321	[ACVR1, ADM, ADNP, ADNP2, AEBP2, AFF1, AFF4, AHCTF1, AKIRIN2, ALKBH1, ANKRD1, ANKRD17, ARID1B, ARID2, ARID4A, ARID4B, ASF1A, ASH1L, ASXL2, ATAD2, ATAD2B, ATF7IP, BACH1, BAHD1, BAMBI, BAZ1A, BCL11B, BCOR, BHLHE40, BHLHE41, BMPR2, BRD1, BTAF1, C11orf95, CBFA2T2, CCNA2, CCNL1, CCNT1, CCNT2, CDCA7, CDK13, CDKN1B, CDKN2AIP, CDYL, CEBPG, CEBPZ, CHD2, CHD7, CITED2, CLP1, CNOT2, CNOT6, CPEB4, CREBBP, CRK…
GO:0051172	negative regulation of nitrogen compound metabolic process	GO_BiologicalProcess-EBI-UniProt-GOA_28.03.2020_00h00	1.86198e-25	2.23438e-22	1.95729e-19	5.08895e-18	[5]	Group26	6.64011	200	[ACVR1, AEBP2, AKIRIN2, ANGPT1, ANKRD1, ARID4A, ASH1L, ATF7IP, AXIN2, BACH1, BAG5, BAHD1, BCOR, BHLHE40, BHLHE41, BMPR2, BTAF1, C11orf95, CBFA2T2, CCNB1, CCNT1, CDKN1B, CDYL, CITED2, CLP1, CNOT2, CNOT6, CPEB4, CREBBP, CTCF, DACT1, DDX20, DLX1, DUSP1, DUSP16, DYRK1A, E2F3, E2F7, EDN1, ENC1, EP300, ERRFI1, FAM122A, FBXW11, FOXC1, FOXJ1, FOXN3, FRS2, FUBP1, GADD45A, GADD45B, GATA3, GATA6, GSK3B, GZF…
GO:0051173	positive regulation of nitrogen compound metabolic process	GO_BiologicalProcess-EBI-UniProt-GOA_28.03.2020_00h00	2.83527e-23	3.3768e-20	1.95729e-19	5.08895e-18	[5]	Group26	5.93177	233	[ACVR1, ADNP, AKIRIN2, ANGPT1, ANKRD1, ARHGAP31, ARID1B, ARID2, ARID4A, ARID4B, ARRDC3, ASF1A, ASH1L, ASXL2, ATAD2, ATAD2B, ATF7IP, AURKA, AXIN2, BACH1, BAMBI, BCL11B, BHLHE40, BMPR2, BRAP, BRD1, CACUL1, CCNA2, CCNB1, CCNT1, CCNT2, CDCA2, CDK13, CDKN1B, CDKN2AIP, CEBPG, CEBPZ, CHD7, CITED2, CLPX, CNOT6, CREBBP, CRK, CTCF, CXCR4, DACT1, DLC1, DLX1, DLX3, DYRK1A, E2F3, E2F7, EBF2, EDN1, ELF1, EP300…
GO:0051246	regulation of protein metabolic process	GO_BiologicalProcess-EBI-UniProt-GOA_28.03.2020_00h00	9.35651e-09	1.06571e-05	1.95729e-19	5.08895e-18	[5]	Group26	4.87114	172	[ACVR1, ADNP, AKIRIN2, ALKBH1, ANGPT1, ARHGAP31, ARRDC3, ASH1L, AURKA, AXIN2, BAG5, BCOR, BHLHE40, BMPR2, BRAP, CACUL1, CCNA2, CCNB1, CCNL1, CCNT1, CCNT2, CDCA2, CDKN1B, CDYL, CEBPG, CLP1, CLPX, CNOT2, CNOT6, CPEB4, CRK, CTCF, CXCR4, DACT1, DLC1, DUSP1, DUSP16, DYRK1A, EDN1, ELF1, ENC1, EP300, ERRFI1, FAM122A, FAM83D, FASTKD3, FBXW11, FBXW7, FEM1B, FEM1C, FOXJ1, FRS2, GADD45A, GADD45B, GADD45G, G…
GO:0032268	regulation of cellular protein metabolic process	GO_BiologicalProcess-EBI-UniProt-GOA_28.03.2020_00h00	2.96517e-09	3.40698e-06	1.95729e-19	5.08895e-18	[5, 6]	Group26	4.99398	166	[ACVR1, ADNP, AKIRIN2, ALKBH1, ANGPT1, ARHGAP31, ARRDC3, ASH1L, AURKA, AXIN2, BAG5, BCOR, BHLHE40, BMPR2, BRAP, CACUL1, CCNA2, CCNB1, CCNL1, CCNT1, CCNT2, CDCA2, CDKN1B, CDYL, CLP1, CLPX, CNOT2, CNOT6, CPEB4, CRK, CTCF, CXCR4, DACT1, DLC1, DUSP1, DUSP16, DYRK1A, EDN1, ELF1, ENC1, EP300, ERRFI1, FAM122A, FAM83D, FASTKD3, FBXW11, FBXW7, FEM1B, FEM1C, FRS2, GADD45A, GADD45B, GADD45G, GATA3, GATA4, G…
GO:0051252	regulation of RNA metabolic process	GO_BiologicalProcess-EBI-UniProt-GOA_28.03.2020_00h00	5.6585e-46	6.93732e-43	1.95729e-19	5.08895e-18	[5, 6]	Group26	6.75468	307	[ACVR1, ADNP, ADNP2, AEBP2, AFF1, AFF4, AHCTF1, AKIRIN2, ANKRD1, ARID1B, ARID2, ARID4A, ARID4B, ASAP1, ASF1A, ASH1L, ASXL2, ATAD2, ATAD2B, ATF7IP, AXIN2, BACH1, BAHD1, BAMBI, BAZ1A, BCL11B, BCOR, BHLHE40, BHLHE41, BMPR2, BRD1, BTAF1, C11orf95, CBFA2T2, CCNA2, CCNB1, CCNL1, CCNT1, CCNT2, CDCA7, CDK13, CDKN1B, CDKN2AIP, CDYL, CEBPG, CEBPZ, CHD2, CHD7, CITED2, CLK1, CLP1, CNOT2, CNOT6, CREBBP, CRK, …
GO:0010557	positive regulation of macromolecule biosynthetic process	GO_BiologicalProcess-EBI-UniProt-GOA_28.03.2020_00h00	1.82876e-23	2.17988e-20	1.95729e-19	5.08895e-18	[6]	Group26	6.99013	170	[ACVR1, AKIRIN2, ANKRD1, ARID1B, ARID4A, ARID4B, ASF1A, ASH1L, ASXL2, ATAD2, ATAD2B, ATF7IP, BACH1, BAMBI, BCL11B, BMPR2, BRD1, CCNA2, CCNT1, CCNT2, CDK13, CDKN2AIP, CEBPG, CEBPZ, CHD7, CITED2, CNOT6, CREBBP, CTCF, DLX1, DLX3, DYRK1A, E2F3, E2F7, EBF2, EDN1, ELF1, EP300, FASTKD3, FBXW11, FOXC1, FOXJ1, FOXJ2, FOXJ3, GATA3, GATA4, GATA6, GNA13, GPBP1, GRHL2, GRIP1, HES1, HEY1, HIVEP1, ID2, ID4, ING…
GO:0010558	negative regulation of macromolecule biosynthetic process	GO_BiologicalProcess-EBI-UniProt-GOA_28.03.2020_00h00	3.35412e-27	4.04507e-24	1.95729e-19	5.08895e-18	[6]	Group26	7.96915	155	[AEBP2, AKIRIN2, ANKRD1, ARID4A, ASH1L, ATF7IP, BACH1, BAHD1, BCOR, BHLHE40, BHLHE41, BMPR2, BTAF1, C11orf95, CBFA2T2, CDKN1B, CDYL, CITED2, CLP1, CNOT2, CPEB4, CREBBP, CTCF, DACT1, DDX20, DLX1, DUSP1, E2F3, E2F7, EDN1, ENC1, EP300, ERRFI1, FBXW11, FOXC1, FOXJ1, FOXN3, FUBP1, GADD45A, GATA3, GATA6, GSK3B, GZF1, H2AC6, HES1, HEY1, HIC2, HIVEP1, ID2, ID4, INTS6, IREB2, IRF2, IRF2BPL, JUN, KAT6A, KA…
GO:0010628	positive regulation of gene expression	GO_BiologicalProcess-EBI-UniProt-GOA_28.03.2020_00h00	3.0066e-28	3.64701e-25	1.95729e-19	5.08895e-18	[6]	Group26	7.32193	184	[ACVR1, AKIRIN2, ANGPT1, ANK2, ARID1B, ARID4A, ARID4B, ASF1A, ASH1L, ASXL2, ATAD2, ATAD2B, ATF7IP, AXIN2, BACH1, BAMBI, BCL11B, BMPR2, BRD1, C11orf96, CCNA2, CCNB1, CCNT1, CCNT2, CDK13, CDKN2AIP, CEBPG, CEBPZ, CHD7, CITED2, CNOT6, CREBBP, CTCF, DLX1, DLX3, DYRK1A, E2F3, E2F7, EBF2, EDN1, ELF1, EP300, FASTKD3, FBXW11, FOXC1, FOXJ1, FOXJ2, FOXJ3, FUBP1, GATA3, GATA4, GATA6, GNA13, GPBP1, GRHL2, GRI…
GO:0010629	negative regulation of gene expression	GO_BiologicalProcess-EBI-UniProt-GOA_28.03.2020_00h00	2.51593e-27	3.04428e-24	1.95729e-19	5.08895e-18	[6]	Group26	7.57168	169	[ADNP, AEBP2, AKIRIN2, ANKRD1, ARID4A, ASH1L, ATF7IP, AURKA, BACH1, BAHD1, BCOR, BHLHE40, BHLHE41, BTAF1, C11orf95, CBFA2T2, CCNB1, CCNT1, CDKN1B, CITED2, CLP1, CNOT2, CNOT4, CNOT6, CPEB4, CREBBP, CTCF, DACT1, DDX20, DLX1, DYRK1A, E2F3, E2F7, EDN1, ENC1, EP300, ERI1, ERRFI1, FBXW11, FBXW7, FOXC1, FOXJ1, FOXN3, FUBP1, GADD45A, GATA3, GATA6, GSPT2, GZF1, H2AC6, HELZ, HES1, HEY1, HIC2, HIVEP1, ID2, …
GO:0031327	negative regulation of cellular biosynthetic process	GO_BiologicalProcess-EBI-UniProt-GOA_28.03.2020_00h00	7.02669e-27	8.46013e-24	1.95729e-19	5.08895e-18	[6]	Group26	7.82178	158	[AEBP2, AKIRIN2, ANKRD1, ARID4A, ASH1L, ATF7IP, BACH1, BAHD1, BCOR, BHLHE40, BHLHE41, BMPR2, BTAF1, C11orf95, CBFA2T2, CDKN1B, CDYL, CITED2, CLP1, CNOT2, CPEB4, CREBBP, CTCF, DACT1, DDX20, DLX1, DUSP1, E2F3, E2F7, EDN1, ENC1, EP300, ERRFI1, FBXW11, FBXW7, FOXC1, FOXJ1, FOXN3, FUBP1, GADD45A, GATA3, GATA6, GSK3B, GZF1, H2AC6, HES1, HEY1, HIC2, HIVEP1, ID2, ID4, INTS6, IREB2, IRF2, IRF2BPL, JUN, KA…
GO:0031328	positive regulation of cellular biosynthetic process	GO_BiologicalProcess-EBI-UniProt-GOA_28.03.2020_00h00	7.84205e-22	9.32419e-19	1.95729e-19	5.08895e-18	[6]	Group26	6.71089	172	[ACVR1, ADM, AKIRIN2, ANKRD1, ARID1B, ARID4A, ARID4B, ASF1A, ASH1L, ASXL2, ATAD2, ATAD2B, ATF7IP, BACH1, BAMBI, BCL11B, BMPR2, BRD1, CCNA2, CCNT1, CCNT2, CDK13, CDKN2AIP, CEBPG, CEBPZ, CHD7, CITED2, CNOT6, CREBBP, CTCF, DLX1, DLX3, DYRK1A, E2F3, E2F7, EBF2, EDN1, ELF1, EP300, FASTKD3, FBXW11, FOXC1, FOXJ1, FOXJ2, FOXJ3, GATA3, GATA4, GATA6, GNA13, GPBP1, GRHL2, GRIP1, HES1, HEY1, HIVEP1, ID2, ID4…
GO:0045934	negative regulation of nucleobase-containing compound metabolic process	GO_BiologicalProcess-EBI-UniProt-GOA_28.03.2020_00h00	4.02148e-24	4.80164e-21	1.95729e-19	5.08895e-18	[6]	Group26	7.7044	147	[AEBP2, AKIRIN2, ANKRD1, ARID4A, ASH1L, ATF7IP, AXIN2, BACH1, BAHD1, BCOR, BHLHE40, BHLHE41, BMPR2, BTAF1, C11orf95, CBFA2T2, CCNT1, CDKN1B, CDYL, CITED2, CLP1, CNOT2, CNOT6, CREBBP, CTCF, DACT1, DDX20, DLX1, DUSP1, DYRK1A, E2F3, E2F7, EDN1, EP300, FBXW11, FOXC1, FOXJ1, FOXN3, FUBP1, GADD45A, GATA3, GATA6, GZF1, H2AC6, HES1, HEY1, HIC2, HIVEP1, ID2, ID4, IRF2, IRF2BPL, JUN, KAT6A, KAT6B, KDM5B, K…
GO:0045935	positive regulation of nucleobase-containing compound metabolic process	GO_BiologicalProcess-EBI-UniProt-GOA_28.03.2020_00h00	3.49524e-27	4.21176e-24	1.95729e-19	5.08895e-18	[6]	Group26	7.36273	177	[ACVR1, AKIRIN2, ANKRD1, ARID1B, ARID2, ARID4A, ARID4B, ASF1A, ASH1L, ASXL2, ATAD2, ATAD2B, ATF7IP, BACH1, BAMBI, BCL11B, BMPR2, BRD1, CCNA2, CCNB1, CCNT1, CCNT2, CDK13, CDKN2AIP, CEBPG, CEBPZ, CHD7, CITED2, CNOT6, CREBBP, CTCF, DLX1, DLX3, DYRK1A, E2F3, E2F7, EBF2, EDN1, ELF1, EP300, FBXW11, FOXC1, FOXJ1, FOXJ2, FOXJ3, GATA3, GATA4, GATA6, GNA13, GPBP1, GRHL2, GRIP1, HES1, HEY1, HIVEP1, ID2, ID4…
GO:0051248	negative regulation of protein metabolic process	GO_BiologicalProcess-EBI-UniProt-GOA_28.03.2020_00h00	1.05168e-07	0.000117789	1.95729e-19	5.08895e-18	[6]	Group26	5.87422	85	[ACVR1, ANGPT1, ASH1L, BAG5, BCOR, CCNB1, CDKN1B, CDYL, CLP1, CNOT2, CPEB4, DACT1, DUSP1, DUSP16, EDN1, ENC1, ERRFI1, FAM122A, FOXJ1, FRS2, GADD45A, GADD45B, GSK3B, HEG1, HIPK3, INTS6, IREB2, IRF2BPL, IVNS1ABP, JUN, KLF15, KLF4, KLF6, LATS2, MARCHF7, MDM2, MRTFB, MTF2, MYC, N4BP1, NCK1, NCOA6, NFYA, NOG, NR2F2, PLK1, PLPP3, PPP1R15B, PPP2CA, PRICKLE1, PRKAA1, PUM1, RIC1, SH3RF1, SIN3A, SIRT1, SMA…
GO:2000112	regulation of cellular macromolecule biosynthetic process	GO_BiologicalProcess-EBI-UniProt-GOA_28.03.2020_00h00	1.8155e-45	2.22399e-42	1.95729e-19	5.08895e-18	[6]	Group26	6.63547	312	[ACVR1, ADNP, ADNP2, AEBP2, AFF1, AFF4, AHCTF1, AKIRIN2, ALKBH1, ANKRD1, ANKRD17, ARID1B, ARID2, ARID4A, ARID4B, ASF1A, ASH1L, ASXL2, ATAD2, ATAD2B, ATF7IP, BACH1, BAHD1, BAMBI, BAZ1A, BCL11B, BCOR, BHLHE40, BHLHE41, BMPR2, BRD1, BTAF1, C11orf95, CBFA2T2, CCNA2, CCNL1, CCNT1, CCNT2, CDCA7, CDK13, CDKN1B, CDKN2AIP, CEBPG, CEBPZ, CHD2, CHD7, CITED2, CLP1, CNOT2, CNOT6, CPEB4, CREBBP, CRK, CTCF, CTD…
GO:0032269	negative regulation of cellular protein metabolic process	GO_BiologicalProcess-EBI-UniProt-GOA_28.03.2020_00h00	7.17092e-08	8.06011e-05	1.95729e-19	5.08895e-18	[6, 7]	Group26	6.00733	82	[ACVR1, ANGPT1, ASH1L, BAG5, BCOR, CCNB1, CDKN1B, CDYL, CLP1, CNOT2, CPEB4, DACT1, DUSP1, DUSP16, EDN1, ENC1, ERRFI1, FAM122A, FRS2, GADD45A, GADD45B, GSK3B, HEG1, HIPK3, INTS6, IREB2, IRF2BPL, IVNS1ABP, JUN, KLF15, KLF4, KLF6, LATS2, MARCHF7, MDM2, MRTFB, MTF2, MYC, N4BP1, NCK1, NCOA6, NOG, NR2F2, PLK1, PLPP3, PPP1R15B, PPP2CA, PRKAA1, PUM1, RIC1, SH3RF1, SIN3A, SIRT1, SMAD4, SMAD7, SMCR8, SOCS3…
GO:0051253	negative regulation of RNA metabolic process	GO_BiologicalProcess-EBI-UniProt-GOA_28.03.2020_00h00	1.22321e-24	1.46296e-21	1.95729e-19	5.08895e-18	[6, 7]	Group26	7.9932	141	[AEBP2, AKIRIN2, ANKRD1, ARID4A, ASH1L, ATF7IP, AXIN2, BACH1, BAHD1, BCOR, BHLHE40, BHLHE41, BTAF1, C11orf95, CBFA2T2, CCNT1, CDKN1B, CDYL, CITED2, CLP1, CNOT2, CNOT6, CREBBP, CTCF, DACT1, DDX20, DLX1, DYRK1A, E2F3, E2F7, EDN1, EP300, FBXW11, FOXC1, FOXJ1, FOXN3, FUBP1, GADD45A, GATA3, GATA6, GZF1, H2AC6, HES1, HEY1, HIC2, HIVEP1, ID2, ID4, IRF2, IRF2BPL, JUN, KAT6A, KAT6B, KDM5B, KLF10, KLF11, K…
GO:0051254	positive regulation of RNA metabolic process	GO_BiologicalProcess-EBI-UniProt-GOA_28.03.2020_00h00	3.23179e-30	3.92662e-27	1.95729e-19	5.08895e-18	[6, 7]	Group26	7.86618	174	[ACVR1, AKIRIN2, ANKRD1, ARID1B, ARID4A, ARID4B, ASF1A, ASH1L, ASXL2, ATAD2, ATAD2B, ATF7IP, BACH1, BAMBI, BCL11B, BMPR2, BRD1, CCNA2, CCNB1, CCNT1, CCNT2, CDK13, CDKN2AIP, CEBPG, CEBPZ, CHD7, CITED2, CNOT6, CREBBP, CTCF, DLX1, DLX3, DYRK1A, E2F3, E2F7, EBF2, EDN1, ELF1, EP300, FBXW11, FOXC1, FOXJ1, FOXJ2, FOXJ3, GATA3, GATA4, GATA6, GNA13, GPBP1, GRHL2, GRIP1, HES1, HEY1, HIVEP1, ID2, ID4, ING1,…
GO:2001141	regulation of RNA biosynthetic process	GO_BiologicalProcess-EBI-UniProt-GOA_28.03.2020_00h00	5.88725e-42	7.16478e-39	1.95729e-19	5.08895e-18	[6, 7]	Group26	6.76887	287	[ACVR1, ADNP, ADNP2, AEBP2, AFF1, AFF4, AHCTF1, AKIRIN2, ANKRD1, ARID1B, ARID2, ARID4A, ARID4B, ASF1A, ASH1L, ASXL2, ATAD2, ATAD2B, ATF7IP, BACH1, BAHD1, BAMBI, BAZ1A, BCL11B, BCOR, BHLHE40, BHLHE41, BMPR2, BRD1, BTAF1, C11orf95, CBFA2T2, CCNA2, CCNL1, CCNT1, CCNT2, CDCA7, CDK13, CDKN1B, CDKN2AIP, CDYL, CEBPG, CEBPZ, CHD2, CHD7, CITED2, CLP1, CNOT2, CNOT6, CREBBP, CRK, CTCF, CTDSPL2, CYP1B1, DACT…
GO:2000113	negative regulation of cellular macromolecule biosynthetic process	GO_BiologicalProcess-EBI-UniProt-GOA_28.03.2020_00h00	2.5942e-27	3.13639e-24	1.95729e-19	5.08895e-18	[7]	Group26	8.15661	150	[AEBP2, AKIRIN2, ANKRD1, ARID4A, ASH1L, ATF7IP, BACH1, BAHD1, BCOR, BHLHE40, BHLHE41, BMPR2, BTAF1, C11orf95, CBFA2T2, CDKN1B, CITED2, CLP1, CNOT2, CPEB4, CREBBP, CTCF, DACT1, DDX20, DLX1, DUSP1, E2F3, E2F7, EDN1, ENC1, EP300, FBXW11, FOXC1, FOXJ1, FOXN3, FUBP1, GADD45A, GATA3, GATA6, GSK3B, GZF1, H2AC6, HES1, HEY1, HIC2, HIVEP1, ID2, ID4, INTS6, IREB2, IRF2, IRF2BPL, JUN, KAT6A, KAT6B, KDM5B, KL…
GO:0006355	regulation of transcription, DNA-templated	GO_BiologicalProcess-EBI-UniProt-GOA_28.03.2020_00h00	1.09655e-42	1.3367e-39	1.95729e-19	5.08895e-18	[6, 7, 8, 9]	Group26	6.85825	284	[ACVR1, ADNP, ADNP2, AEBP2, AFF1, AFF4, AHCTF1, AKIRIN2, ANKRD1, ARID1B, ARID2, ARID4A, ARID4B, ASF1A, ASH1L, ASXL2, ATAD2, ATAD2B, ATF7IP, BACH1, BAHD1, BAMBI, BAZ1A, BCL11B, BCOR, BHLHE40, BHLHE41, BMPR2, BRD1, BTAF1, C11orf95, CBFA2T2, CCNA2, CCNL1, CCNT1, CCNT2, CDCA7, CDK13, CDKN1B, CDKN2AIP, CEBPG, CEBPZ, CHD2, CHD7, CITED2, CLP1, CNOT2, CREBBP, CRK, CTCF, CTDSPL2, CYP1B1, DACT1, DDX20, DLX…
GO:1902679	negative regulation of RNA biosynthetic process	GO_BiologicalProcess-EBI-UniProt-GOA_28.03.2020_00h00	6.8732e-25	8.22722e-22	1.95729e-19	5.08895e-18	[7, 8]	Group26	8.23245	136	[AEBP2, AKIRIN2, ANKRD1, ARID4A, ASH1L, ATF7IP, BACH1, BAHD1, BCOR, BHLHE40, BHLHE41, BTAF1, C11orf95, CBFA2T2, CDKN1B, CDYL, CITED2, CLP1, CNOT2, CREBBP, CTCF, DACT1, DDX20, DLX1, E2F3, E2F7, EDN1, EP300, FBXW11, FOXC1, FOXJ1, FOXN3, FUBP1, GADD45A, GATA3, GATA6, GZF1, H2AC6, HES1, HEY1, HIC2, HIVEP1, ID2, ID4, IRF2, IRF2BPL, JUN, KAT6A, KAT6B, KDM5B, KLF10, KLF11, KLF4, KLF5, KLF7, MAP3K7, MDM2…
GO:1902680	positive regulation of RNA biosynthetic process	GO_BiologicalProcess-EBI-UniProt-GOA_28.03.2020_00h00	3.27292e-27	3.95042e-24	1.95729e-19	5.08895e-18	[7, 8]	Group26	7.73245	163	[ACVR1, AKIRIN2, ANKRD1, ARID1B, ARID4A, ARID4B, ASF1A, ASH1L, ASXL2, ATAD2, ATAD2B, ATF7IP, BACH1, BAMBI, BCL11B, BMPR2, BRD1, CCNA2, CCNT1, CCNT2, CDK13, CDKN2AIP, CEBPG, CEBPZ, CHD7, CITED2, CNOT6, CREBBP, CTCF, DLX1, DLX3, DYRK1A, E2F3, E2F7, EBF2, EDN1, ELF1, EP300, FBXW11, FOXC1, FOXJ1, FOXJ2, FOXJ3, GATA3, GATA4, GATA6, GNA13, GPBP1, GRHL2, GRIP1, HES1, HEY1, HIVEP1, ID2, ID4, ING1, INO80,…
GO:1903506	regulation of nucleic acid-templated transcription	GO_BiologicalProcess-EBI-UniProt-GOA_28.03.2020_00h00	2.97213e-42	3.62005e-39	1.95729e-19	5.08895e-18	[7, 8]	Group26	6.77686	287	[ACVR1, ADNP, ADNP2, AEBP2, AFF1, AFF4, AHCTF1, AKIRIN2, ANKRD1, ARID1B, ARID2, ARID4A, ARID4B, ASF1A, ASH1L, ASXL2, ATAD2, ATAD2B, ATF7IP, BACH1, BAHD1, BAMBI, BAZ1A, BCL11B, BCOR, BHLHE40, BHLHE41, BMPR2, BRD1, BTAF1, C11orf95, CBFA2T2, CCNA2, CCNL1, CCNT1, CCNT2, CDCA7, CDK13, CDKN1B, CDKN2AIP, CDYL, CEBPG, CEBPZ, CHD2, CHD7, CITED2, CLP1, CNOT2, CNOT6, CREBBP, CRK, CTCF, CTDSPL2, CYP1B1, DACT…
GO:0003700	DNA-binding transcription factor activity	GO_BiologicalProcess-EBI-UniProt-GOA_28.03.2020_00h00	3.10768e-29	3.77272e-26	1.95729e-19	5.08895e-18	[7, 8, 9, 10]	Group26	8.90585	140	[ADNP, ADNP2, AEBP2, AFF1, AFF4, AHCTF1, AKIRIN2, ASH1L, BACH1, BCL11B, BHLHE40, BHLHE41, CDKN2AIP, CEBPG, CEBPZ, CITED2, CTCF, DLX1, DLX3, DMRTA1, E2F3, E2F7, EBF2, ELF1, FOXC1, FOXI3, FOXJ1, FOXJ2, FOXJ3, FOXN2, FOXN3, FUBP1, GATA3, GATA4, GATA6, GNA13, GPBP1, GRHL2, GZF1, HES1, HEY1, HIVEP1, ID2, ID4, IRF2, IRF2BPL, JUN, KLF10, KLF11, KLF15, KLF4, KLF5, KLF6, KLF7, MAFB, MAP3K7, MGA, MIDEAS, M…
GO:0003712	transcription coregulator activity	GO_BiologicalProcess-EBI-UniProt-GOA_28.03.2020_00h00	1.89326e-17	2.23405e-14	1.95729e-19	5.08895e-18	[8, 9]	Group26	9.48276	77	[AEBP2, AKIRIN2, ANKRD1, ARID1B, ATF7IP, BCOR, BHLHE40, BHLHE41, BTAF1, CBFA2T2, CDYL, CITED2, CNOT2, CREBBP, CTCF, DYRK1A, E2F7, EP300, FOXC1, GATA3, GATA4, GRIP1, ID2, ID4, IRF2BPL, JMJD6, JUN, KAT6A, KDM5B, KLF7, MAP3K7, MED13, MED17, MRTFB, MSC, MSX2, NANOG, NCOA2, NCOA3, NCOA6, NFIL3, NR1D1, NR2F2, NRF1, NRIP1, RCOR1, RNF4, SFR1, SIN3A, SIRT1, SMAD4, SOX17, SOX4, SOX9, SP4, SPEN, TADA2B, TBL…
GO:0006357	regulation of transcription by RNA polymerase II	GO_BiologicalProcess-EBI-UniProt-GOA_28.03.2020_00h00	7.40445e-34	9.00381e-31	1.95729e-19	5.08895e-18	[7, 8, 9, 10]	Group26	7.50272	207	[ACVR1, ADNP, ADNP2, AEBP2, AHCTF1, AKIRIN2, ANKRD1, ARID1B, ARID4A, ARID4B, ASH1L, ASXL2, ATAD2, ATAD2B, ATF7IP, BACH1, BAZ1A, BCL11B, BCOR, BHLHE40, BHLHE41, BMPR2, CBFA2T2, CCNA2, CCNL1, CCNT1, CCNT2, CDK13, CDKN2AIP, CEBPG, CEBPZ, CHD2, CHD7, CITED2, CLP1, CNOT2, CREBBP, CRK, CTCF, CTDSPL2, DACT1, DDX20, DLX1, DLX3, DMRTA1, E2F3, E2F7, EBF2, EDN1, ELF1, EP300, EPC2, FBXW7, FOXC1, FOXI3, FOXJ1…
GO:0045892	negative regulation of transcription, DNA-templated	GO_BiologicalProcess-EBI-UniProt-GOA_28.03.2020_00h00	2.43364e-24	2.9082e-21	1.95729e-19	5.08895e-18	[7, 8, 9, 10]	Group26	8.30165	131	[AEBP2, AKIRIN2, ANKRD1, ARID4A, ASH1L, ATF7IP, BACH1, BAHD1, BCOR, BHLHE40, BHLHE41, BTAF1, C11orf95, CBFA2T2, CDKN1B, CITED2, CLP1, CNOT2, CREBBP, CTCF, DACT1, DDX20, DLX1, E2F3, E2F7, EDN1, EP300, FBXW11, FOXC1, FOXJ1, FOXN3, FUBP1, GADD45A, GATA3, GATA6, GZF1, H2AC6, HES1, HEY1, HIC2, HIVEP1, ID2, ID4, IRF2, IRF2BPL, JUN, KAT6A, KAT6B, KDM5B, KLF10, KLF11, KLF4, KLF5, KLF7, MAP3K7, MDM2, MGA,…
GO:0045893	positive regulation of transcription, DNA-templated	GO_BiologicalProcess-EBI-UniProt-GOA_28.03.2020_00h00	1.01694e-27	1.23151e-24	1.95729e-19	5.08895e-18	[7, 8, 9, 10]	Group26	7.99389	157	[ACVR1, AKIRIN2, ARID1B, ARID4A, ARID4B, ASF1A, ASH1L, ASXL2, ATAD2, ATAD2B, ATF7IP, BACH1, BAMBI, BCL11B, BMPR2, BRD1, CCNA2, CCNT1, CCNT2, CDK13, CDKN2AIP, CEBPG, CEBPZ, CHD7, CITED2, CREBBP, CTCF, DLX1, DLX3, DYRK1A, E2F3, E2F7, EBF2, EDN1, ELF1, EP300, FBXW11, FOXC1, FOXJ1, FOXJ2, FOXJ3, GATA3, GATA4, GATA6, GNA13, GPBP1, GRHL2, GRIP1, HES1, HEY1, HIVEP1, ID2, ID4, ING1, INO80, IRF2, IRF2BPL,…
GO:1903507	negative regulation of nucleic acid-templated transcription	GO_BiologicalProcess-EBI-UniProt-GOA_28.03.2020_00h00	6.35334e-25	7.6113e-22	1.95729e-19	5.08895e-18	[8, 9]	Group26	8.24242	136	[AEBP2, AKIRIN2, ANKRD1, ARID4A, ASH1L, ATF7IP, BACH1, BAHD1, BCOR, BHLHE40, BHLHE41, BTAF1, C11orf95, CBFA2T2, CDKN1B, CDYL, CITED2, CLP1, CNOT2, CREBBP, CTCF, DACT1, DDX20, DLX1, E2F3, E2F7, EDN1, EP300, FBXW11, FOXC1, FOXJ1, FOXN3, FUBP1, GADD45A, GATA3, GATA6, GZF1, H2AC6, HES1, HEY1, HIC2, HIVEP1, ID2, ID4, IRF2, IRF2BPL, JUN, KAT6A, KAT6B, KDM5B, KLF10, KLF11, KLF4, KLF5, KLF7, MAP3K7, MDM2…
GO:1903508	positive regulation of nucleic acid-templated transcription	GO_BiologicalProcess-EBI-UniProt-GOA_28.03.2020_00h00	3.15056e-27	3.80588e-24	1.95729e-19	5.08895e-18	[8, 9]	Group26	7.73612	163	[ACVR1, AKIRIN2, ANKRD1, ARID1B, ARID4A, ARID4B, ASF1A, ASH1L, ASXL2, ATAD2, ATAD2B, ATF7IP, BACH1, BAMBI, BCL11B, BMPR2, BRD1, CCNA2, CCNT1, CCNT2, CDK13, CDKN2AIP, CEBPG, CEBPZ, CHD7, CITED2, CNOT6, CREBBP, CTCF, DLX1, DLX3, DYRK1A, E2F3, E2F7, EBF2, EDN1, ELF1, EP300, FBXW11, FOXC1, FOXJ1, FOXJ2, FOXJ3, GATA3, GATA4, GATA6, GNA13, GPBP1, GRHL2, GRIP1, HES1, HEY1, HIVEP1, ID2, ID4, ING1, INO80,…
GO:0000122	negative regulation of transcription by RNA polymerase II	GO_BiologicalProcess-EBI-UniProt-GOA_28.03.2020_00h00	2.09209e-21	2.48122e-18	1.95729e-19	5.08895e-18	[8, 9, 10, 11]	Group26	8.95652	103	[AEBP2, AKIRIN2, ANKRD1, ASH1L, ATF7IP, BACH1, BCOR, BHLHE40, BHLHE41, CBFA2T2, CITED2, CLP1, CNOT2, CREBBP, CTCF, DACT1, DDX20, DLX1, E2F3, E2F7, EDN1, EP300, FOXC1, FOXJ1, FUBP1, GADD45A, GATA3, GATA6, GZF1, HES1, HEY1, HIVEP1, ID2, ID4, IRF2, IRF2BPL, JUN, KLF10, KLF11, KLF4, KLF5, KLF7, MAP3K7, MDM2, MGA, MSC, MSX2, MTF2, MYC, NCK1, NCOA2, NCOA3, NFIB, NFIL3, NFX1, NIPBL, NOG, NR1D1, NR2F2, N…
GO:0000981	DNA-binding transcription factor activity, RNA polymerase II-specific	GO_BiologicalProcess-EBI-UniProt-GOA_28.03.2020_00h00	3.66004e-28	4.43596e-25	1.95729e-19	5.08895e-18	[8, 9, 10, 11]	Group26	9.64143	121	[ADNP, ADNP2, AEBP2, AHCTF1, AKIRIN2, ASH1L, BACH1, BCL11B, BHLHE40, BHLHE41, CDKN2AIP, CEBPG, CEBPZ, CITED2, CTCF, DLX1, DLX3, DMRTA1, E2F3, E2F7, EBF2, ELF1, FOXC1, FOXI3, FOXJ1, FOXJ2, FOXJ3, FOXN2, FOXN3, GATA3, GATA4, GATA6, GNA13, GRHL2, GZF1, HES1, HEY1, HIVEP1, ID2, ID4, IRF2, IRF2BPL, JUN, KLF10, KLF11, KLF15, KLF4, KLF5, KLF6, KLF7, MAFB, MAP3K7, MGA, MIDEAS, MSC, MSX2, MYC, MYCN, NANOG…
GO:0001216	DNA-binding transcription activator activity	GO_BiologicalProcess-EBI-UniProt-GOA_28.03.2020_00h00	4.83817e-13	5.65582e-10	1.95729e-19	5.08895e-18	[8, 9, 10, 11]	Group26	9.66608	55	[BACH1, BCL11B, CDKN2AIP, CEBPG, CEBPZ, CITED2, DLX3, E2F3, EBF2, ELF1, FOXC1, FOXJ1, FOXJ2, FOXJ3, GATA3, GATA4, GNA13, GRHL2, IRF2, JUN, KLF10, KLF15, KLF4, KLF5, KLF6, KLF7, MAFB, MAP3K7, MGA, MSX2, MYC, MYCN, NFE2L2, NFIB, NFYA, NKRF, NR3C1, NRF1, OTX2, OVOL1, PLAGL2, PRDM2, RLF, RREB1, RUNX1, SIX4, SMAD4, SOS1, SOX17, SOX4, SOX9, TERF2, TFAP2C, ZNF131, ZNF24]
GO:0001217	DNA-binding transcription repressor activity	GO_BiologicalProcess-EBI-UniProt-GOA_28.03.2020_00h00	3.30272e-12	3.85427e-09	1.95729e-19	5.08895e-18	[8, 9, 10, 11]	Group26	12.0635	38	[AEBP2, AKIRIN2, ASH1L, BACH1, BHLHE40, BHLHE41, CTCF, E2F7, GATA3, GZF1, HES1, HEY1, HIVEP1, MSC, MSX2, MYC, NFIL3, NFX1, NR1D1, NR3C1, OVOL1, PRDM1, PRDM2, PURB, RCOR1, REST, SP3, TFAP2C, TGIF1, THAP1, VRTN, ZBTB2, ZBTB21, ZBTB34, ZNF131, ZNF148, ZNF217, ZNF281]
GO:0045944	positive regulation of transcription by RNA polymerase II	GO_BiologicalProcess-EBI-UniProt-GOA_28.03.2020_00h00	4.89235e-22	5.82189e-19	1.95729e-19	5.08895e-18	[8, 9, 10, 11]	Group26	8.06658	126	[ACVR1, AKIRIN2, ARID4A, ARID4B, ASH1L, ASXL2, ATAD2, ATAD2B, BACH1, BCL11B, BMPR2, CCNA2, CCNT1, CCNT2, CDK13, CDKN2AIP, CEBPG, CEBPZ, CHD7, CITED2, CREBBP, CTCF, DLX1, DLX3, E2F3, E2F7, EBF2, EDN1, ELF1, EP300, FOXC1, FOXJ1, FOXJ2, FOXJ3, GATA3, GATA4, GATA6, GNA13, GRHL2, HES1, HEY1, HIVEP1, ID4, INO80, IRF2, IRF2BPL, JMJD6, JUN, KAT6A, KAT6B, KLF10, KLF15, KLF4, KLF5, KLF6, KLF7, MAFB, MAP3K7…
GO:0003006	developmental process involved in reproduction	GO_BiologicalProcess-EBI-UniProt-GOA_28.03.2020_00h00	3.46795e-06	0.00375233	6.11512e-06	6.72663e-05	[2, 3]	Group27	5.73301	70	[ACVR1, ADM, AFF4, ALKBH1, ARID4A, ARID4B, ASAP1, ASH1L, ATF7IP, BACH1, BMPR2, CCNA2, CCNB1, CDKN1B, CDYL, CHD7, CITED2, DDX20, DLX3, DMRTA1, E2F7, FBXW7, FEM1B, FOXC1, FOXJ1, FRS2, GATA3, GATA4, GATA6, GRHL2, HES1, HEY1, ID4, IRF2BPL, KDM5B, KIF18A, MAP3K7, MAT2B, MYC, NCOA6, NIPBL, NOG, NR2F2, NR3C1, NRIP1, OVOL1, PLD6, PRDM1, PUM1, RLF, RNF2, SETD2, SIAH1, SIRT1, SIX4, SMAD4, SOCS3, SOS1, SOX1…
GO:0007275	multicellular organism development	GO_BiologicalProcess-EBI-UniProt-GOA_28.03.2020_00h00	4.2457e-07	0.000472122	6.11512e-06	6.72663e-05	[2, 3]	Group27	4.23227	250	[ACVR1, ADAMTS9, ADM, ADNP, ADNP2, AKIRIN2, ALKBH1, AMOTL2, ANGPT1, ANK2, ANKRD1, ANKRD17, ARF6, ARHGAP35, ARID1B, ARID2, ARID4A, ARID4B, ARRDC3, ASAP1, ASH1L, ASXL2, ATF7IP, AURKA, AXIN2, B3GNT2, B3GNT5, BACH1, BAG5, BCL11B, BCOR, BHLHE40, BHLHE41, BMPR2, C11orf96, C21orf91, C2orf49, CAMSAP2, CBFA2T2, CBLL1, CCNA2, CCNB1, CCNL1, CCNT2, CCSAP, CDK13, CDKN1B, CEBPG, CEP55, CFL2, CHD2, CHD7, CHSY1,…
GO:0009653	anatomical structure morphogenesis	GO_BiologicalProcess-EBI-UniProt-GOA_28.03.2020_00h00	1.19852e-07	0.000134115	6.11512e-06	6.72663e-05	[2, 3]	Group27	5.03381	134	[ACVR1, ADAMTS9, ADM, AMOTL2, ANGPT1, ANK2, ANKRD1, ARHGAP35, ARID1B, ARID2, ASH1L, ASXL2, ATF7IP, AURKA, AXIN2, B3GNT2, BCL11B, BCOR, BMPR2, C11orf96, C2orf49, CCNA2, CFL2, CHD7, CHSY1, CITED2, CNOT2, CREBBP, CRPPA, CXCR4, CYP1B1, DACT1, DLC1, DLX1, DLX3, DUSP1, E2F7, EDN1, EFNB2, EP300, ERRFI1, EXT1, FBXO45, FBXW7, FEM1B, FOXC1, FOXI3, FOXJ1, FOXN3, FRMD6, FRS2, GATA3, GATA4, GATA6, GCNT1, GNA1…
GO:0009888	tissue development	GO_BiologicalProcess-EBI-UniProt-GOA_28.03.2020_00h00	5.52147e-06	0.00592454	6.11512e-06	6.72663e-05	[3]	Group27	4.98385	108	[ACVR1, ADAMTS9, ADM, ANKRD1, ARHGAP35, ARID1B, ARID2, ARID4A, ARID4B, ARRDC3, ASH1L, ATF7IP, AXIN2, BCL11B, BMPR2, C11orf96, CBFA2T2, CCNA2, CCNB1, CCNT2, CFL2, CHD7, CHSY1, CITED2, CXCR4, CYP1B1, DACT1, DLC1, DLX3, DUSP1, E2F7, EBF2, EDN1, EFNB2, EP300, ERRFI1, EXT1, FAM83D, FBXW7, FEM1B, FOXC1, FOXJ1, FOXN2, FRMD6, FRS2, GATA3, GATA4, GATA6, GCNT1, GNA13, GRHL2, GSK3B, GSPT2, GZF1, HEG1, HES1,…
GO:0030154	cell differentiation	GO_BiologicalProcess-EBI-UniProt-GOA_28.03.2020_00h00	5.47883e-06	0.00588427	6.11512e-06	6.72663e-05	[3]	Group27	4.34291	192	[ACVR1, ADM, ADNP, ADNP2, AFF4, AKIRIN2, ALKBH1, ANGPT1, ANK2, ANKRD1, ARF6, ARHGAP35, ARID1B, ARID4A, ARID4B, ASAP1, ASF1A, ASH1L, ATF7IP, AURKA, AXIN2, B3GNT2, BACH1, BAG5, BCL11B, BHLHE40, BHLHE41, BMPR2, C11orf96, C21orf91, CAMSAP2, CBFA2T2, CCNA2, CCNB1, CDYL, CEBPG, CFL2, CHD2, CHD7, CHSY1, CITED2, CNOT2, CNOT6, CRK, CRPPA, CXCR4, DDX20, DLX1, DLX3, E2F7, EBF2, EDN1, EFNB2, ELF1, ENC1, EP30…
GO:0048646	anatomical structure formation involved in morphogenesis	GO_BiologicalProcess-EBI-UniProt-GOA_28.03.2020_00h00	1.3214e-06	0.00144957	6.11512e-06	6.72663e-05	[2, 3, 4]	Group27	5.97681	67	[ACVR1, ADM, AMOTL2, ANGPT1, ANK2, ANKRD1, ARHGAP35, ATF7IP, AXIN2, BMPR2, CCNA2, CFL2, CITED2, CNOT2, CYP1B1, DLC1, DUSP1, E2F7, EDN1, EFNB2, EP300, FOXC1, FRS2, GATA3, GATA4, GATA6, GNA13, GRHL2, HEY1, HIPK1, JMJD6, JUN, KDM6A, KIF16B, KLF4, KLF5, KLF6, LUZP1, MAFB, MPP5, MSX2, NAA15, NANOG, NFIB, NOG, NR3C1, OTX2, PIK3R3, PIKFYVE, PRICKLE1, SALL4, SEC24B, SETD2, SIRT1, SIX4, SMAD4, SOS1, SOX17…
GO:0009790	embryo development	GO_BiologicalProcess-EBI-UniProt-GOA_28.03.2020_00h00	7.19004e-10	8.32607e-07	6.11512e-06	6.72663e-05	[3, 4]	Group27	6.60225	82	[ACVR1, ADM, AKIRIN2, ALKBH1, ANGPT1, ARHGAP35, ARID2, ATF7IP, AXIN2, BCOR, BMPR2, C2orf49, CCNA2, CCNB1, CHD7, CITED2, CNOT2, CREBBP, DACT1, DLC1, DLX1, DUSP1, E2F7, EDN1, EP300, EXT1, FBXW7, FOXC1, FRS2, GATA3, GATA4, GATA6, GNA13, GRHL2, HEG1, HES1, HEY1, HIPK1, ID2, KDM6A, KIF16B, KLF4, KLF6, LUZP1, MAFB, MBNL1, MSX2, MYC, NANOG, NIPBL, NOG, NR2F2, NR3C1, OTUD7B, OTX2, PLD6, PRDM1, PRICKLE1, …
GO:0035295	tube development	GO_BiologicalProcess-EBI-UniProt-GOA_28.03.2020_00h00	5.50982e-09	6.30323e-06	6.11512e-06	6.72663e-05	[3, 4]	Group27	6.67887	73	[ACVR1, ADAMTS9, ADM, AMOTL2, ANGPT1, ARHGAP35, ARID2, ASH1L, ATF7IP, BACH1, BMPR2, C11orf96, CBFA2T2, CCNA2, CCNB1, CHD7, CITED2, CXCR4, CYP1B1, DACT1, DLC1, E2F7, EDN1, EFNB2, EP300, ERRFI1, FBXW7, FOXC1, FOXJ1, GATA3, GATA4, GATA6, GNA13, GRHL2, GZF1, HEG1, HES1, HEY1, ID2, JMJD6, JUN, KDM5B, KDM6A, KIF18A, KLF5, LUZP1, MSX2, MYC, NAA15, NFIB, NIPBL, NOG, NR1D1, NR2F2, NR3C1, PIK3R3, PRDM1, PR…
GO:0048729	tissue morphogenesis	GO_BiologicalProcess-EBI-UniProt-GOA_28.03.2020_00h00	3.4694e-07	0.000386144	6.11512e-06	6.72663e-05	[3, 4]	Group27	7.07214	50	[ACVR1, ADM, ANKRD1, ARHGAP35, ATF7IP, BMPR2, CCNA2, CHD7, CITED2, CXCR4, DLC1, EDN1, EFNB2, FEM1B, FOXC1, FRS2, GATA3, GATA4, GCNT1, GNA13, GRHL2, GZF1, HEG1, HES1, HEY1, ID4, KDM5B, KDM6A, KLF4, LUZP1, MDM2, MPP5, MSX2, MYC, NOG, NR3C1, PRICKLE1, RIPK4, SALL4, SEC24B, SETD2, SMAD4, SMAD7, SOCS3, SOS1, SOX17, SOX4, SOX9, TET2, TRIM71]
GO:0003002	regionalization	GO_BiologicalProcess-EBI-UniProt-GOA_28.03.2020_00h00	1.23434e-05	0.0129482	6.11512e-06	6.72663e-05	[3, 4, 5]	Group27	7.61671	31	[ARID1B, ASH1L, AURKA, AXIN2, BHLHE40, BHLHE41, BMPR2, CHSY1, CITED2, DLX1, EDN1, EP300, FOXC1, FOXJ1, FRS2, GATA4, HES1, HEY1, HIPK1, KDM6A, MAFB, MSX2, MTF2, NOG, NR2F2, NR3C1, OTX2, PLD6, RNF2, SMAD4, SOX17]
GO:0035239	tube morphogenesis	GO_BiologicalProcess-EBI-UniProt-GOA_28.03.2020_00h00	6.72605e-10	7.79549e-07	6.11512e-06	6.72663e-05	[3, 4, 5]	Group27	7.53589	63	[ACVR1, ADAMTS9, ADM, AMOTL2, ANGPT1, ARHGAP35, ARID2, ATF7IP, BMPR2, C11orf96, CCNA2, CHD7, CITED2, CXCR4, CYP1B1, DACT1, DLC1, E2F7, EDN1, EFNB2, FBXW7, FOXC1, GATA3, GATA4, GATA6, GNA13, GRHL2, GZF1, HEG1, HES1, HEY1, ID2, JMJD6, JUN, KDM5B, KDM6A, KLF5, LUZP1, MSX2, MYC, NAA15, NFIB, NIPBL, NOG, NR2F2, NR3C1, PIK3R3, PRDM1, PRICKLE1, SALL4, SEC24B, SETD2, SIRT1, SMAD4, SMAD7, SOS1, SOX17, SOX…
GO:0045595	regulation of cell differentiation	GO_BiologicalProcess-EBI-UniProt-GOA_28.03.2020_00h00	3.25589e-09	3.73776e-06	6.11512e-06	6.72663e-05	[4]	Group27	5.42735	127	[ABCA1, ACVR1, ADAMTS9, ADM, ADNP, ANKRD1, ANKRD17, ARF6, ARHGAP35, ARID4A, ASAP1, ASH1L, ASXL2, ATF7IP, AURKA, AXIN2, BAG5, BAMBI, BCL11B, BHLHE40, BHLHE41, BMPR2, BRD1, C21orf91, CAMSAP2, CBFA2T2, CCDC71L, CCNA2, CDK13, CDKN1B, CHD7, CITED2, CNOT4, CNOT6, CREBBP, CRK, CXCR4, DLX1, EDN1, EFNB2, ENC1, EP300, ERRFI1, FBXO38, FBXW7, FOXC1, FOXJ1, FOXJ2, FRS2, GATA3, GATA4, GATA6, GRHL2, GRIP1, GSK3…
GO:0048598	embryonic morphogenesis	GO_BiologicalProcess-EBI-UniProt-GOA_28.03.2020_00h00	4.67563e-09	5.35827e-06	6.11512e-06	6.72663e-05	[3, 4, 5]	Group27	7.62829	55	[ACVR1, ADM, ARHGAP35, ATF7IP, BMPR2, C2orf49, CCNA2, CHD7, CITED2, CREBBP, DACT1, DLC1, DUSP1, EDN1, EXT1, FOXC1, FRS2, GATA3, GATA4, GATA6, GRHL2, HES1, HIPK1, ID2, KDM6A, KIF16B, KLF4, KLF6, LUZP1, MAFB, MBNL1, MSX2, NANOG, NIPBL, NOG, NR2F2, OTX2, PRICKLE1, RNF2, SALL4, SEC24B, SETD2, SIX4, SMAD4, SOCS3, SOS1, SOX17, SOX4, SOX9, SP3, TFAP2C, TRIM71, WNT9A, YTHDF2, ZNF281]
GO:0051094	positive regulation of developmental process	GO_BiologicalProcess-EBI-UniProt-GOA_28.03.2020_00h00	9.34456e-07	0.0010307	6.11512e-06	6.72663e-05	[4]	Group27	5.36723	95	[ACVR1, ADAMTS9, ADM, ADNP, ANKRD1, ARHGAP35, ASH1L, ASXL2, ATF7IP, AURKA, AXIN2, BAMBI, BMPR2, BRD1, C11orf96, C21orf91, CBFA2T2, CCDC71L, CCNA2, CCNB1, CHD7, CITED2, CNOT6, CRK, CXCR4, CYP1B1, DDHD1, DLX1, EDN1, EFNB2, ENC1, EP300, FBXO38, FBXW7, FOXC1, FOXJ1, FRS2, GATA3, GATA4, GATA6, GRIP1, HES1, HIPK1, ID2, IL6ST, ITPKB, JCAD, JUN, KDM5B, KLF10, KLF4, KLF5, MAP3K7, MARCHF5, MDM2, MRTFB, MSX…
GO:0060429	epithelium development	GO_BiologicalProcess-EBI-UniProt-GOA_28.03.2020_00h00	3.20719e-06	0.00348622	6.11512e-06	6.72663e-05	[4]	Group27	5.59647	76	[ACVR1, ADM, ARHGAP35, ARID4A, ARID4B, ASH1L, ATF7IP, AXIN2, BCL11B, BMPR2, C11orf96, CBFA2T2, CCNA2, CHD7, CITED2, CXCR4, DACT1, DLC1, DLX3, E2F7, EDN1, EFNB2, EP300, ERRFI1, FEM1B, FOXC1, FOXJ1, FRMD6, FRS2, GATA3, GATA4, GATA6, GNA13, GRHL2, GSPT2, GZF1, HEG1, HES1, HEY1, ID2, ID4, JUN, KDM5B, KDM6A, KLF15, KLF4, KLF5, LUZP1, MPP5, MSX2, MYC, NFIB, NOG, NR1D1, NR2F2, NR3C1, OVOL1, PRDM1, PRICK…
GO:0070848	response to growth factor	GO_BiologicalProcess-EBI-UniProt-GOA_28.03.2020_00h00	3.75725e-05	0.0382864	6.11512e-06	6.72663e-05	[4]	Group27	6.28655	43	[ACVR1, ANKRD1, ARF6, ASH1L, BAMBI, BMPR2, CCNA2, CITED2, CRK, DLX1, EDN1, ERRFI1, FOXC1, FRS2, GATA3, GATA6, HIVEP1, JUN, KDM5B, KIF16B, KLF4, MAP3K7, MDM2, MSX2, MTMR4, MYC, NFYA, NOG, NR3C1, RAPGEF2, SHOC2, SIRT1, SMAD4, SMAD7, SOS1, SOX9, TFAP2C, TGIF1, TRIM71, UBE3A, ZFP36L2, ZHX2, ZMIZ1]
GO:2000026	regulation of multicellular organismal development	GO_BiologicalProcess-EBI-UniProt-GOA_28.03.2020_00h00	8.53568e-08	9.5685e-05	6.11512e-06	6.72663e-05	[4]	Group27	5.08867	132	[ACVR1, ADAMTS9, ADM, ADNP, ANKRD1, ARF6, ARHGAP35, ARID4A, ASAP1, ASH1L, ATF7IP, AXIN2, BAG5, BAMBI, BCL11B, BCOR, BHLHE40, BHLHE41, BMPR2, BRD1, C21orf91, CAMSAP2, CBFA2T2, CCNA2, CCNB1, CCSAP, CDKN1B, CHD7, CITED2, CNOT4, CNOT6, CREBBP, CRK, CXCR4, CYP1B1, DACT1, DLX1, EDN1, EFNB2, ENC1, EP300, ERRFI1, FBXO38, FBXW7, FOXC1, FOXJ1, FOXJ2, FRS2, GADD45A, GATA3, GATA4, GATA6, GRHL2, GRIP1, GSK3B,…
GO:0002009	morphogenesis of an epithelium	GO_BiologicalProcess-EBI-UniProt-GOA_28.03.2020_00h00	1.67564e-06	0.00183315	6.11512e-06	6.72663e-05	[4, 5]	Group27	7.35294	40	[ACVR1, ADM, ARHGAP35, ATF7IP, CCNA2, CITED2, CXCR4, DLC1, EDN1, EFNB2, FEM1B, FRS2, GATA3, GATA4, GNA13, GRHL2, GZF1, HES1, ID4, KDM5B, KDM6A, KLF4, LUZP1, MPP5, MSX2, MYC, NOG, PRICKLE1, RIPK4, SALL4, SEC24B, SETD2, SMAD4, SOCS3, SOS1, SOX17, SOX4, SOX9, TET2, TRIM71]
GO:0009792	embryo development ending in birth or egg hatching	GO_BiologicalProcess-EBI-UniProt-GOA_28.03.2020_00h00	1.01456e-09	1.1708e-06	6.11512e-06	6.72663e-05	[4, 5]	Group27	7.51515	62	[ACVR1, ADM, AKIRIN2, ALKBH1, ANGPT1, ARHGAP35, ATF7IP, AXIN2, BCOR, BMPR2, CCNA2, CCNB1, CHD7, CITED2, CNOT2, DACT1, DLC1, DLX1, E2F7, EDN1, EP300, EXT1, FBXW7, FOXC1, GATA3, GATA6, GNA13, GRHL2, HEG1, HES1, HEY1, KDM6A, LUZP1, MBNL1, MYC, NIPBL, NOG, NR2F2, NR3C1, OTUD7B, PRDM1, PRICKLE1, SALL4, SEC24B, SETD2, SIN3A, SIX4, SLC30A1, SLC35D1, SMAD4, SOCS3, SOS1, SOX17, SOX4, SOX9, SP3, TBL1XR1, T…
GO:0009887	animal organ morphogenesis	GO_BiologicalProcess-EBI-UniProt-GOA_28.03.2020_00h00	8.0307e-08	9.01848e-05	6.11512e-06	6.72663e-05	[3, 4, 5, 6]	Group27	6.24465	73	[ACVR1, ADM, ANKRD1, ARID1B, ARID2, ASH1L, ASXL2, ATF7IP, AXIN2, BCL11B, BCOR, BMPR2, CCNA2, CHD7, CHSY1, CITED2, CXCR4, DLC1, DLX1, DLX3, EDN1, EFNB2, EP300, ERRFI1, FEM1B, FOXC1, FOXJ1, FOXN3, FRS2, GATA3, GATA4, GATA6, GCNT1, GRHL2, GZF1, HEG1, HES1, HEY1, HIPK1, ID2, ID4, JUN, KDM5B, KDM6A, MAFB, MDM2, MSX2, MYC, NCOA2, NFIB, NIPBL, NOG, NR1D1, NR2F2, NR3C1, PRDM1, RAB23, SEC24B, SETD2, SIX4,…
GO:0048608	reproductive structure development	GO_BiologicalProcess-EBI-UniProt-GOA_28.03.2020_00h00	1.84012e-09	2.12166e-06	6.11512e-06	6.72663e-05	[3, 4, 5, 6]	Group27	8.51449	47	[ADM, ALKBH1, ARID4A, ARID4B, ASH1L, ATF7IP, BACH1, BMPR2, CCNA2, CDKN1B, CHD7, CITED2, DLX3, DMRTA1, E2F7, FBXW7, FEM1B, FOXC1, FRS2, GATA3, GATA4, GATA6, GRHL2, HES1, HEY1, ID4, KDM5B, KIF18A, MYC, NIPBL, NOG, NR2F2, NR3C1, NRIP1, PRDM1, SETD2, SIRT1, SIX4, SMAD4, SOCS3, SOS1, SOX9, SP3, TFAP2C, TIPARP, TMF1, UBE3A]
GO:0061458	reproductive system development	GO_BiologicalProcess-EBI-UniProt-GOA_28.03.2020_00h00	2.60643e-09	3.00261e-06	6.11512e-06	6.72663e-05	[4, 5]	Group27	8.42294	47	[ADM, ALKBH1, ARID4A, ARID4B, ASH1L, ATF7IP, BACH1, BMPR2, CCNA2, CDKN1B, CHD7, CITED2, DLX3, DMRTA1, E2F7, FBXW7, FEM1B, FOXC1, FRS2, GATA3, GATA4, GATA6, GRHL2, HES1, HEY1, ID4, KDM5B, KIF18A, MYC, NIPBL, NOG, NR2F2, NR3C1, NRIP1, PRDM1, SETD2, SIRT1, SIX4, SMAD4, SOCS3, SOS1, SOX9, SP3, TFAP2C, TIPARP, TMF1, UBE3A]
GO:0072359	circulatory system development	GO_BiologicalProcess-EBI-UniProt-GOA_28.03.2020_00h00	7.70472e-10	8.90665e-07	6.11512e-06	6.72663e-05	[4, 5]	Group27	6.76626	77	[ACVR1, ADAMTS9, ADM, AMOTL2, ANGPT1, ANK2, ANKRD1, ANKRD17, ARID2, ASH1L, ATF7IP, AXIN2, BCOR, BMPR2, CCNA2, CCNB1, CDKN1B, CHD7, CITED2, CLP1, CXCR4, CYP1B1, DLC1, DLX3, E2F7, EDN1, EFNB2, EP300, ERRFI1, FBXW7, FOXC1, FOXJ1, FRS2, GATA3, GATA4, GATA6, GNA13, GRHL2, HEG1, HES1, HEY1, ID2, JMJD6, JUN, KDM6A, KLF5, LUZP1, MDM2, MSX2, NAA15, NCOA6, NIPBL, NOG, NR2F2, NR3C1, PIK3R3, PRDM1, PRICKLE1,…
GO:0007369	gastrulation	GO_BiologicalProcess-EBI-UniProt-GOA_28.03.2020_00h00	4.25924e-05	0.0430609	6.11512e-06	6.72663e-05	[4, 5, 6]	Group27	9.26829	19	[ACVR1, BMPR2, DUSP1, EXT1, FOXC1, FRS2, GATA6, KDM6A, KIF16B, KLF4, KLF6, NANOG, NOG, NR2F2, OTX2, RNF2, SETD2, SMAD4, SOX17]
GO:0007507	heart development	GO_BiologicalProcess-EBI-UniProt-GOA_28.03.2020_00h00	8.19341e-12	9.55352e-09	6.11512e-06	6.72663e-05	[4, 5, 6]	Group27	8.53485	60	[ACVR1, ADAMTS9, ADM, ANK2, ANKRD1, ARID2, ASH1L, ATF7IP, AXIN2, BCOR, BMPR2, CCNA2, CCNB1, CDKN1B, CHD7, CITED2, CLP1, CXCR4, DLC1, EDN1, EP300, FOXC1, FOXJ1, FRS2, GATA3, GATA4, GATA6, GRHL2, HEG1, HES1, HEY1, ID2, JMJD6, JUN, KDM6A, LUZP1, MDM2, MSX2, NCOA6, NIPBL, NOG, NR2F2, NR3C1, PRDM1, PRICKLE1, RB1CC1, REST, SALL4, SEC24B, SETD2, SMAD4, SMAD7, SOS1, SOX17, SOX4, SOX9, TFAP2C, TP53INP1, Z…
GO:0022008	neurogenesis	GO_BiologicalProcess-EBI-UniProt-GOA_28.03.2020_00h00	2.24465e-05	0.0231873	6.11512e-06	6.72663e-05	[4, 5, 6]	Group27	4.90053	101	[ADM, ADNP, ADNP2, ALKBH1, ANKRD1, ARF6, ARHGAP35, ARID1B, ASAP1, ASH1L, ATF7IP, AURKA, B3GNT2, BAG5, BCL11B, BHLHE40, BHLHE41, BMPR2, C21orf91, CAMSAP2, CBFA2T2, CHD7, CNOT6, CRK, CRPPA, CXCR4, DLX1, EFNB2, ENC1, EP300, EXT1, FBXO38, FBXO45, FBXW7, FRS2, GATA3, GRIP1, GSK3B, HES1, HEY1, HIPK1, ID2, ID4, IL6ST, JUN, KIF5B, KLF15, KLF4, KLF7, MDM2, MPP5, MYC, NCK1, NCOA2, NCOA3, NFE2L2, NFIB, NFYA…
GO:0045597	positive regulation of cell differentiation	GO_BiologicalProcess-EBI-UniProt-GOA_28.03.2020_00h00	1.74248e-06	0.00190453	6.11512e-06	6.72663e-05	[5]	Group27	5.74981	74	[ACVR1, ADAMTS9, ADM, ADNP, ANKRD1, ARHGAP35, ASH1L, ASXL2, ATF7IP, AURKA, AXIN2, BAMBI, BMPR2, BRD1, C21orf91, CBFA2T2, CCDC71L, CCNA2, CNOT6, CRK, CXCR4, DLX1, EDN1, EFNB2, ENC1, EP300, FBXO38, FBXW7, FOXC1, FOXJ1, GATA3, GATA4, GATA6, GRIP1, HES1, ID2, IL6ST, ITPKB, JUN, KLF10, KLF5, MDM2, MSX2, MYC, NCK1, NCOA2, NCOA3, NCOA6, NFE2L2, NFYA, NIPBL, RAPGEF2, REST, RREB1, RUNX1, SIN3A, SIRT1, SMA…
GO:0060562	epithelial tube morphogenesis	GO_BiologicalProcess-EBI-UniProt-GOA_28.03.2020_00h00	1.43518e-05	0.0149977	6.11512e-06	6.72663e-05	[4, 5, 6]	Group27	7.71208	30	[ACVR1, ADM, ARHGAP35, ATF7IP, CITED2, CXCR4, DLC1, EDN1, EFNB2, GATA3, GATA4, GNA13, GRHL2, GZF1, HES1, KDM5B, KDM6A, LUZP1, MSX2, MYC, NOG, PRICKLE1, SALL4, SEC24B, SETD2, SMAD4, SOX17, SOX4, SOX9, TRIM71]
GO:0071363	cellular response to growth factor stimulus	GO_BiologicalProcess-EBI-UniProt-GOA_28.03.2020_00h00	2.09522e-05	0.0217065	6.11512e-06	6.72663e-05	[5]	Group27	6.51163	42	[ACVR1, ANKRD1, ARF6, BAMBI, BMPR2, CCNA2, CITED2, CRK, DLX1, EDN1, ERRFI1, FOXC1, FRS2, GATA3, GATA6, HIVEP1, JUN, KDM5B, KIF16B, KLF4, MAP3K7, MDM2, MSX2, MTMR4, MYC, NFYA, NOG, NR3C1, RAPGEF2, SHOC2, SIRT1, SMAD4, SMAD7, SOS1, SOX9, TFAP2C, TGIF1, TRIM71, UBE3A, ZFP36L2, ZHX2, ZMIZ1]
GO:0072358	cardiovascular system development	GO_BiologicalProcess-EBI-UniProt-GOA_28.03.2020_00h00	5.66626e-08	6.39721e-05	6.11512e-06	6.72663e-05	[4, 5, 6]	Group27	7.40741	50	[ACVR1, ADAMTS9, ADM, AMOTL2, ANGPT1, ANKRD17, ARID2, ATF7IP, BMPR2, CCNA2, CHD7, CITED2, CYP1B1, DLX3, E2F7, EDN1, EFNB2, ERRFI1, FBXW7, FOXC1, GATA6, GNA13, HEG1, HES1, HEY1, JMJD6, JUN, KDM6A, KLF5, LUZP1, MDM2, NAA15, NOG, NR2F2, NR3C1, PIK3R3, PRDM1, PRICKLE1, RAPGEF2, SEC24B, SETD2, SIRT1, SMAD7, SOCS3, SOS1, SOX17, SOX4, TFAP2C, TIPARP, ZMIZ1]
GO:0003170	heart valve development	GO_BiologicalProcess-EBI-UniProt-GOA_28.03.2020_00h00	4.8805e-07	0.000541247	6.11512e-06	6.72663e-05	[3, 5, 6, 7]	Group27	18.0556	13	[ACVR1, ADAMTS9, BMPR2, CCNA2, GATA3, GATA4, HEY1, MDM2, NR3C1, PRDM1, SMAD4, SOX4, SOX9]
GO:0003205	cardiac chamber development	GO_BiologicalProcess-EBI-UniProt-GOA_28.03.2020_00h00	2.93683e-09	3.37735e-06	6.11512e-06	6.72663e-05	[3, 5, 6, 7]	Group27	12.3288	27	[ACVR1, ANK2, BMPR2, CCNA2, CHD7, CITED2, FOXC1, FRS2, GATA3, GATA4, GATA6, GRHL2, HEG1, HES1, HEY1, ID2, LUZP1, MDM2, MSX2, NOG, NR3C1, PRDM1, SALL4, SMAD4, SMAD7, SOS1, SOX4]
GO:0003179	heart valve morphogenesis	GO_BiologicalProcess-EBI-UniProt-GOA_28.03.2020_00h00	7.36568e-07	0.000813908	6.11512e-06	6.72663e-05	[3, 4, 6, 7, 8]	Group27	19.0476	12	[ACVR1, ADAMTS9, BMPR2, CCNA2, GATA3, GATA4, HEY1, MDM2, NR3C1, SMAD4, SOX4, SOX9]
GO:0003279	cardiac septum development	GO_BiologicalProcess-EBI-UniProt-GOA_28.03.2020_00h00	1.69942e-11	1.97643e-08	6.11512e-06	6.72663e-05	[3, 4, 6, 7, 8]	Group27	17.3913	24	[ACVR1, ANK2, BMPR2, CCNA2, CHD7, CITED2, FRS2, GATA3, GATA4, GATA6, HEG1, HES1, HEY1, ID2, LUZP1, MDM2, MSX2, NOG, NR3C1, PRDM1, SALL4, SMAD4, SMAD7, SOX4]
GO:0001890	placenta development	GO_BiologicalProcess-EBI-UniProt-GOA_28.03.2020_00h00	4.21536e-06	0.00455681	6.11512e-06	6.72663e-05	[4, 5, 6, 7]	Group27	10.1449	21	[ADM, ALKBH1, ASH1L, ATF7IP, BMPR2, CCNA2, CDKN1B, CITED2, DLX3, E2F7, FBXW7, GRHL2, HES1, HEY1, NR2F2, NR3C1, PRDM1, SETD2, SOCS3, SP3, TFAP2C]
GO:0001892	embryonic placenta development	GO_BiologicalProcess-EBI-UniProt-GOA_28.03.2020_00h00	3.34116e-06	0.00362516	6.11512e-06	6.72663e-05	[3, 4, 5, 6, 7, 8]	Group27	12.6984	16	[ADM, ATF7IP, CCNA2, CITED2, E2F7, FBXW7, GRHL2, HES1, HEY1, NR2F2, NR3C1, PRDM1, SETD2, SOCS3, SP3, TFAP2C]
GO:0001944	vasculature development	GO_BiologicalProcess-EBI-UniProt-GOA_28.03.2020_00h00	8.31419e-08	9.32852e-05	6.11512e-06	6.72663e-05	[4, 5, 6, 7]	Group27	7.39065	49	[ACVR1, ADAMTS9, ADM, AMOTL2, ANGPT1, ANKRD17, ARID2, ATF7IP, BMPR2, CCNA2, CHD7, CITED2, CYP1B1, DLX3, E2F7, EDN1, EFNB2, ERRFI1, FBXW7, FOXC1, GATA6, GNA13, HEG1, HES1, HEY1, JMJD6, JUN, KLF5, LUZP1, MDM2, NAA15, NOG, NR2F2, NR3C1, PIK3R3, PRDM1, PRICKLE1, RAPGEF2, SEC24B, SETD2, SIRT1, SMAD7, SOCS3, SOS1, SOX17, SOX4, TFAP2C, TIPARP, ZMIZ1]
GO:0003007	heart morphogenesis	GO_BiologicalProcess-EBI-UniProt-GOA_28.03.2020_00h00	3.11047e-10	3.60815e-07	6.11512e-06	6.72663e-05	[4, 5, 6, 7]	Group27	11.0063	35	[ACVR1, ANKRD1, ARID2, AXIN2, BMPR2, CCNA2, CHD7, CITED2, CXCR4, DLC1, FOXC1, GATA3, GATA4, GATA6, GRHL2, HEG1, HES1, HEY1, ID2, JUN, KDM6A, MDM2, MSX2, NIPBL, NOG, NR2F2, NR3C1, SEC24B, SMAD4, SMAD7, SOS1, SOX17, SOX4, SOX9, ZMIZ1]
GO:0003151	outflow tract morphogenesis	GO_BiologicalProcess-EBI-UniProt-GOA_28.03.2020_00h00	3.3621e-06	0.00364452	6.11512e-06	6.72663e-05	[3, 4, 5, 6, 7, 8]	Group27	14.2857	14	[BMPR2, CITED2, CXCR4, GATA6, HES1, JUN, MSX2, NIPBL, NOG, NR2F2, NR3C1, SEC24B, SMAD4, SOX17]
GO:0003206	cardiac chamber morphogenesis	GO_BiologicalProcess-EBI-UniProt-GOA_28.03.2020_00h00	4.40885e-08	4.9864e-05	6.11512e-06	6.72663e-05	[3, 4, 5, 6, 7, 8]	Group27	12.7907	22	[ACVR1, BMPR2, CCNA2, CHD7, CITED2, FOXC1, GATA3, GATA4, GATA6, GRHL2, HEG1, HES1, HEY1, ID2, MDM2, MSX2, NOG, NR3C1, SMAD4, SMAD7, SOS1, SOX4]
GO:0043009	chordate embryonic development	GO_BiologicalProcess-EBI-UniProt-GOA_28.03.2020_00h00	7.27346e-10	8.4154e-07	6.11512e-06	6.72663e-05	[5, 6]	Group27	7.57764	61	[ACVR1, ADM, ALKBH1, ANGPT1, ARHGAP35, ATF7IP, AXIN2, BCOR, BMPR2, CCNA2, CCNB1, CHD7, CITED2, CNOT2, DACT1, DLC1, DLX1, E2F7, EDN1, EP300, EXT1, FBXW7, FOXC1, GATA3, GATA6, GNA13, GRHL2, HEG1, HES1, HEY1, KDM6A, LUZP1, MBNL1, MYC, NIPBL, NOG, NR2F2, NR3C1, OTUD7B, PRDM1, PRICKLE1, SALL4, SEC24B, SETD2, SIN3A, SIX4, SLC30A1, SLC35D1, SMAD4, SOCS3, SOS1, SOX17, SOX4, SOX9, SP3, TBL1XR1, TET1, TFAP…
GO:0072175	epithelial tube formation	GO_BiologicalProcess-EBI-UniProt-GOA_28.03.2020_00h00	4.42458e-05	0.0446441	6.11512e-06	6.72663e-05	[4, 5, 6, 7]	Group27	9.94152	17	[ADM, ARHGAP35, ATF7IP, CITED2, DLC1, GATA3, GRHL2, KDM6A, LUZP1, NOG, PRICKLE1, SALL4, SEC24B, SETD2, SOX4, SOX9, TRIM71]
GO:0001568	blood vessel development	GO_BiologicalProcess-EBI-UniProt-GOA_28.03.2020_00h00	7.07005e-08	7.9538e-05	6.11512e-06	6.72663e-05	[3, 5, 6, 7, 8]	Group27	7.53532	48	[ACVR1, ADAMTS9, ADM, AMOTL2, ANGPT1, ANKRD17, ARID2, ATF7IP, BMPR2, CCNA2, CHD7, CITED2, CYP1B1, DLX3, E2F7, EDN1, EFNB2, FBXW7, FOXC1, GATA6, GNA13, HEG1, HES1, HEY1, JMJD6, JUN, KLF5, LUZP1, MDM2, NAA15, NOG, NR2F2, NR3C1, PIK3R3, PRDM1, PRICKLE1, RAPGEF2, SEC24B, SETD2, SIRT1, SMAD7, SOCS3, SOS1, SOX17, SOX4, TFAP2C, TIPARP, ZMIZ1]
GO:0003197	endocardial cushion development	GO_BiologicalProcess-EBI-UniProt-GOA_28.03.2020_00h00	4.64091e-07	0.000515141	6.11512e-06	6.72663e-05	[5, 6, 7]	Group27	22	11	[ACVR1, BMPR2, CITED2, GATA4, HEY1, MDM2, MSX2, NOG, NR3C1, SMAD4, SOX9]
GO:0048699	generation of neurons	GO_BiologicalProcess-EBI-UniProt-GOA_28.03.2020_00h00	9.2914e-06	0.00982101	6.11512e-06	6.72663e-05	[5, 6, 7]	Group27	5.05937	98	[ADM, ADNP, ADNP2, ALKBH1, ANKRD1, ARF6, ARHGAP35, ARID1B, ASAP1, ASH1L, ATF7IP, AURKA, B3GNT2, BAG5, BCL11B, BHLHE40, BHLHE41, BMPR2, C21orf91, CAMSAP2, CBFA2T2, CHD7, CNOT6, CRK, CRPPA, CXCR4, DLX1, EFNB2, ENC1, EP300, EXT1, FBXO38, FBXO45, FBXW7, FRS2, GATA3, GRIP1, GSK3B, HES1, HEY1, HIPK1, ID2, ID4, IL6ST, JUN, KIF5B, KLF4, KLF7, MDM2, MYC, NCK1, NCOA2, NCOA3, NFE2L2, NFIB, NFYA, NIPBL, NOG,…
GO:0060411	cardiac septum morphogenesis	GO_BiologicalProcess-EBI-UniProt-GOA_28.03.2020_00h00	1.37262e-08	1.56067e-05	6.11512e-06	6.72663e-05	[3, 4, 5, 6, 7, 8, 9]	Group27	17.5258	17	[ACVR1, BMPR2, CCNA2, CHD7, CITED2, GATA4, GATA6, HES1, HEY1, ID2, MDM2, MSX2, NOG, NR3C1, SMAD4, SMAD7, SOX4]
GO:0003171	atrioventricular valve development	GO_BiologicalProcess-EBI-UniProt-GOA_28.03.2020_00h00	1.27183e-06	0.00139647	6.11512e-06	6.72663e-05	[4, 6, 7, 8]	Group27	25.7143	9	[ACVR1, BMPR2, CCNA2, GATA4, HEY1, MDM2, NR3C1, SMAD4, SOX4]
GO:0003230	cardiac atrium development	GO_BiologicalProcess-EBI-UniProt-GOA_28.03.2020_00h00	1.86527e-07	0.000207978	6.11512e-06	6.72663e-05	[4, 6, 7, 8]	Group27	23.913	11	[ACVR1, ANK2, BMPR2, CCNA2, GATA4, HEG1, MDM2, NOG, NR3C1, SOS1, SOX4]
GO:0003231	cardiac ventricle development	GO_BiologicalProcess-EBI-UniProt-GOA_28.03.2020_00h00	5.21604e-09	5.97236e-06	6.11512e-06	6.72663e-05	[4, 6, 7, 8]	Group27	13.7725	23	[ACVR1, BMPR2, CCNA2, CHD7, CITED2, FOXC1, FRS2, GATA3, GATA4, GRHL2, HEG1, HES1, HEY1, ID2, LUZP1, MDM2, NOG, NR3C1, PRDM1, SALL4, SMAD4, SMAD7, SOX4]
GO:0003181	atrioventricular valve morphogenesis	GO_BiologicalProcess-EBI-UniProt-GOA_28.03.2020_00h00	7.36296e-07	0.000814343	6.11512e-06	6.72663e-05	[4, 5, 7, 8, 9]	Group27	27.2727	9	[ACVR1, BMPR2, CCNA2, GATA4, HEY1, MDM2, NR3C1, SMAD4, SOX4]
GO:0003281	ventricular septum development	GO_BiologicalProcess-EBI-UniProt-GOA_28.03.2020_00h00	9.71184e-12	1.13143e-08	6.11512e-06	6.72663e-05	[4, 5, 7, 8, 9]	Group27	21.978	20	[ACVR1, BMPR2, CCNA2, CITED2, FRS2, GATA3, GATA4, HEG1, HES1, HEY1, ID2, LUZP1, MDM2, NOG, NR3C1, PRDM1, SALL4, SMAD4, SMAD7, SOX4]
GO:0003283	atrial septum development	GO_BiologicalProcess-EBI-UniProt-GOA_28.03.2020_00h00	8.08831e-06	0.00858169	6.11512e-06	6.72663e-05	[4, 5, 7, 8, 9]	Group27	24.2424	8	[ACVR1, ANK2, BMPR2, CCNA2, GATA4, MDM2, NR3C1, SOX4]
GO:0001701	in utero embryonic development	GO_BiologicalProcess-EBI-UniProt-GOA_28.03.2020_00h00	6.4881e-09	7.40293e-06	6.11512e-06	6.72663e-05	[6, 7]	Group27	8.61723	43	[ACVR1, ADM, ALKBH1, ANGPT1, ATF7IP, BCOR, CCNA2, CCNB1, CHD7, CITED2, CNOT2, E2F7, EDN1, FBXW7, FOXC1, GATA3, GATA6, GNA13, GRHL2, HEG1, HES1, HEY1, KDM6A, MBNL1, MYC, NOG, NR2F2, NR3C1, OTUD7B, PRDM1, SALL4, SETD2, SIN3A, SLC30A1, SMAD4, SOCS3, SOS1, SOX17, SP3, TBL1XR1, TET1, TFAP2C, ZMIZ1]
GO:0001838	embryonic epithelial tube formation	GO_BiologicalProcess-EBI-UniProt-GOA_28.03.2020_00h00	2.38888e-05	0.0246532	6.11512e-06	6.72663e-05	[5, 6, 7, 8]	Group27	10.4294	17	[ADM, ARHGAP35, ATF7IP, CITED2, DLC1, GATA3, GRHL2, KDM6A, LUZP1, NOG, PRICKLE1, SALL4, SEC24B, SETD2, SOX4, SOX9, TRIM71]
GO:0003203	endocardial cushion morphogenesis	GO_BiologicalProcess-EBI-UniProt-GOA_28.03.2020_00h00	3.01757e-05	0.0309904	6.11512e-06	6.72663e-05	[5, 6, 7, 8]	Group27	20.5128	8	[ACVR1, HEY1, MDM2, MSX2, NOG, NR3C1, SMAD4, SOX9]
GO:0003209	cardiac atrium morphogenesis	GO_BiologicalProcess-EBI-UniProt-GOA_28.03.2020_00h00	2.11432e-06	0.00230884	6.11512e-06	6.72663e-05	[4, 5, 6, 7, 8, 9]	Group27	24.3243	9	[ACVR1, BMPR2, CCNA2, GATA4, HEG1, NOG, NR3C1, SOS1, SOX4]
GO:0048514	blood vessel morphogenesis	GO_BiologicalProcess-EBI-UniProt-GOA_28.03.2020_00h00	1.06829e-06	0.00117619	6.11512e-06	6.72663e-05	[4, 5, 6, 7, 8, 9]	Group27	7.57576	40	[ACVR1, ADAMTS9, ADM, AMOTL2, ANGPT1, ARID2, ATF7IP, BMPR2, CCNA2, CHD7, CITED2, CYP1B1, E2F7, EDN1, EFNB2, FBXW7, FOXC1, GNA13, HEG1, HES1, HEY1, JMJD6, JUN, KLF5, NAA15, NOG, NR2F2, NR3C1, PIK3R3, PRDM1, SEC24B, SETD2, SIRT1, SMAD7, SOS1, SOX17, SOX4, TFAP2C, TIPARP, ZMIZ1]
GO:0060840	artery development	GO_BiologicalProcess-EBI-UniProt-GOA_28.03.2020_00h00	6.23485e-08	7.02044e-05	6.11512e-06	6.72663e-05	[4, 6, 7, 8, 9]	Group27	15.8879	17	[ADAMTS9, ARID2, BMPR2, CHD7, CITED2, FOXC1, HES1, HEY1, LUZP1, NOG, NR3C1, PRDM1, PRICKLE1, SEC24B, SMAD7, SOX4, ZMIZ1]
GO:0060412	ventricular septum morphogenesis	GO_BiologicalProcess-EBI-UniProt-GOA_28.03.2020_00h00	8.66796e-07	0.000956943	6.11512e-06	6.72663e-05	[4, 5, 6, 7, 8, 9, 10]	Group27	20.7547	11	[ACVR1, BMPR2, CITED2, HES1, HEY1, ID2, NOG, NR3C1, SMAD4, SMAD7, SOX4]
GO:0048844	artery morphogenesis	GO_BiologicalProcess-EBI-UniProt-GOA_28.03.2020_00h00	2.66246e-08	3.01657e-05	6.11512e-06	6.72663e-05	[5, 6, 7, 8, 9, 10]	Group27	19.2308	15	[ADAMTS9, ARID2, BMPR2, CHD7, CITED2, FOXC1, HES1, HEY1, NOG, NR3C1, PRDM1, SEC24B, SMAD7, SOX4, ZMIZ1]

## Sheet: NANOS3 downregulated biological
GOID	GOTerm	Ontology Source	Term PValue	Term PValue Corrected with Bonferroni step down	Group PValue	Group PValue Corrected with Bonferroni step down	GOLevels	GOGroups	% Associated Genes	Nr. Genes	Associated Genes Found
GO:0040008	regulation of growth	GO_BiologicalProcess-EBI-UniProt-GOA_28.03.2020_00h00	8.233e-06	0.0149594	8.233e-06	5.7631e-05	[3]	Group00	9.35412	84	[ACVR1, ADNP, ADNP2, ATP6V1H, BBC3, BCL6, BDNF, BLZF1, BMPR1A, CAPRIN2, CCNB1, CCNB2, CD38, CDKN1B, CDKN2AIP, CDKN2C, CDKN2D, CHD7, CISH, CITED2, CPT2, CREB1, CXCL12, CXCR4, EFNA5, EPHA7, EZR, FBLN5, FGF4, FGFR2, FGFR3, FN1, FOLR1, FOXC1, GAS6, GATA6, GJA1, GLI1, HCLS1, IGF1, IGFBP3, IGFBPL1, ING1, IP6K2, JADE1, KCTD11, KIF14, LATS2, MAGI1, MME, MTM1, NEDD9, NTRK3, OSGIN2, PIM1, PLCE1, PRDM11, PS…
GO:0007492	endoderm development	GO_BiologicalProcess-EBI-UniProt-GOA_28.03.2020_00h00	1.73393e-06	0.00319563	1.73393e-06	1.73393e-05	[4]	Group01	19.7917	19	[APELA, BMPR1A, DUSP1, DUSP4, FN1, GATA4, GATA6, GDF3, ITGB5, KLF6, LAMA4, NANOG, PELO, POU5F1, POU5F1P3, POU5F1P4, SOX17, TFAP2C, ZFP36L1]
GO:0042476	odontogenesis	GO_BiologicalProcess-EBI-UniProt-GOA_28.03.2020_00h00	1.61662e-06	0.00298266	1.61662e-06	1.77828e-05	[4, 5, 6, 7]	Group02	16.9014	24	[ADAMTS5, ADM, ATF7IP, AXIN2, BCL11B, BCOR, BMPR1A, CA2, DLX1, DLX2, DLX3, FAM20A, FGF4, FGFR2, FOXC1, FST, ID3, MSX2, NR2F2, SOSTDC1, TGFB3, TSPEAR, WNT10A, WNT6]
GO:0019216	regulation of lipid metabolic process	GO_BiologicalProcess-EBI-UniProt-GOA_28.03.2020_00h00	1.22512e-05	0.0221501	1.22512e-05	4.90047e-05	[5]	Group03	10.302	58	[ACADL, ADM, AMBRA1, ANKRD1, ATF7IP, BCL11B, CA8, CCNA2, CD36, CHD9, CISH, CNR1, CPT2, CREB1, CYP1A1, DDX20, DHCR7, DNAJC15, FBXW7, FES, FGF4, FGFR3, GRHL1, HMGCS1, ID2, IDH1, IDI1, KIT, KLF4, LDLR, MECOM, MID1IP1, MTMR3, MTMR9, MVD, MVK, NCOA2, NFYC, NR4A3, NRF1, PDGFA, PDP2, PIK3R3, PLA2G6, PLPP6, REST, SAMD8, SC5D, SCD, SIRT1, SLC45A3, SOCS1, SOCS3, SOCS4, SOCS6, SREBF2, STARD4, ZBTB7C]
GO:0034616	response to laminar fluid shear stress	GO_BiologicalProcess-EBI-UniProt-GOA_28.03.2020_00h00	4.75378e-06	0.00868991	4.75378e-06	3.80302e-05	[4]	Group04	42.1053	8	[ASS1, KLF4, NFE2L2, SMAD6, SMAD7, SMAD9, SREBF2, TGFB3]
GO:0043414	macromolecule methylation	GO_BiologicalProcess-EBI-UniProt-GOA_28.03.2020_00h00	2.2e-05	0.0394239	2.2e-05	2.2e-05	[3, 4, 5]	Group05	12.0805	36	[ARID4A, ARID4B, ARMT1, ASH1L, ATF7IP, BEND3, BTG2, CDKN3, CHD6, CMTR2, CTCF, CTCFL, DNMT3B, DNMT3L, H1-2, KDM6A, KMT5A, LCMT2, MECOM, MEPCE, MSX2, NDUFAF7, PLD6, PPM1D, PRDM14, RLF, SATB1, TET2, TET3, TFAP2C, TRMT10C, TRMT44, TRMT9B, VIT, WTAP, ZFP36L1]
GO:0045165	cell fate commitment	GO_BiologicalProcess-EBI-UniProt-GOA_28.03.2020_00h00	1.9864e-06	0.00365896	1.9864e-06	1.78776e-05	[3, 4]	Group06	12.6984	40	[ACKR3, ACVR1, ASH1L, BCL11B, CHD6, DLX1, DLX2, EBF2, EVX1, FGFR2, FOXN1, GATA2, GATA4, GATA6, HES1, ID2, IL6, KLF4, MCL1, NANOG, NOTCH3, NR2F2, NRF1, NTRK3, POU5F1, POU5F1P3, POU5F1P4, PRDM1, PRDM14, RBPJ, SOS1, SOX13, SOX17, TBX3, TENM4, TLX3, WNT10A, WNT2, WNT6, WNT9A]
GO:0051302	regulation of cell division	GO_BiologicalProcess-EBI-UniProt-GOA_28.03.2020_00h00	1.41286e-07	0.000264628	1.41286e-07	2.54314e-06	[4]	Group07	15.3153	34	[ASPM, AURKA, CABYR, CCP110, CDC14B, E2F7, ECT2, FGF4, FGFR2, GAREM1, INCENP, INTU, KIF14, KIF18B, KIF20A, KIF23, KLHL9, LBH, MAP10, NAP1L2, PDGFA, PDGFC, PLK1, PLK3, POU5F1, POU5F1P3, POU5F1P4, PRC1, PTN, RACGAP1, SOX17, TGFB3, UVRAG, ZNF367]
GO:0032446	protein modification by small protein conjugation	GO_BiologicalProcess-EBI-UniProt-GOA_28.03.2020_00h00	2.19296e-05	0.0393198	2.19296e-05	4.38592e-05	[7, 8]	Group08	9.09091	84	[ASB7, BCOR, BTG2, CBLB, CCNF, CDC20, CDKN3, CISH, CNOT4, DCAF5, DTX4, ENC1, FBXO10, FBXO38, FBXW7, FEM1B, G2E3, H2BC5, IRF2BP1, IRF2BP2, IRF2BPL, JADE2, KCTD11, KCTD9, KIAA1586, KLHL15, KLHL25, KLHL9, LMO7, LNX1, LONRF1, MAGI1, MARCHF7, MDM2, MED30, MOCS3, MTUS1, NFE2L2, NRF1, PCGF1, PCGF5, PELI1, PJA2, PLK1, PRSS8, PTTG1, RBBP6, RIPK1, RNF111, RNF113A, RNF146, RNF19A, RNF19B, RNF214, RNF43, SAS…
GO:0016567	protein ubiquitination	GO_BiologicalProcess-EBI-UniProt-GOA_28.03.2020_00h00	2.10127e-05	0.0377178	2.19296e-05	4.38592e-05	[8, 9]	Group08	9.33333	77	[ASB7, BCOR, BTG2, CBLB, CCNF, CDC20, CDKN3, CISH, CNOT4, DCAF5, DTX4, ENC1, FBXO10, FBXO38, FBXW7, FEM1B, G2E3, H2BC5, IRF2BP1, IRF2BP2, IRF2BPL, JADE2, KCTD11, KCTD9, KLHL15, KLHL25, KLHL9, LMO7, LNX1, LONRF1, MAGI1, MARCHF7, MDM2, MED30, NFE2L2, NRF1, PCGF1, PCGF5, PELI1, PJA2, PLK1, PRSS8, PTTG1, RBBP6, RIPK1, RNF111, RNF113A, RNF146, RNF19A, RNF19B, RNF214, RNF43, SASH1, SDE2, SH3RF1, SIRT1,…
GO:0019827	stem cell population maintenance	GO_BiologicalProcess-EBI-UniProt-GOA_28.03.2020_00h00	1.08579e-05	0.0196744	1.08579e-05	5.42893e-05	[2, 3]	Group09	14.5251	26	[ASPM, BMPR1A, BRF2, CDX2, FGF4, GATA2, HES1, KIT, KLF4, LIF, MCPH1, MED30, NANOG, PBX1, PELO, POU5F1, POU5F1P3, POU5F1P4, PRDM14, RBPJ, REST, SALL4, SOX4, TBX3, ZHX2, ZIC3]
GO:0035019	somatic stem cell population maintenance	GO_BiologicalProcess-EBI-UniProt-GOA_28.03.2020_00h00	6.57315e-07	0.00122129	1.08579e-05	5.42893e-05	[3, 4]	Group09	21.9512	18	[BRF2, CDX2, GATA2, HES1, KIT, KLF4, NANOG, PBX1, POU5F1, POU5F1P3, POU5F1P4, PRDM14, RBPJ, REST, SALL4, SOX4, ZHX2, ZIC3]
GO:0006325	chromatin organization	GO_BiologicalProcess-EBI-UniProt-GOA_28.03.2020_00h00	7.94939e-06	0.0144599	4.79285e-07	7.18927e-06	[4, 6]	Group10	9.38548	84	[AKIRIN2, ARID2, ARID4A, ARID4B, ASF1A, ASH1L, ATXN7, AURKA, BAHD1, BCOR, BEND3, BHLHE40, BRD1, BRPF1, BTG2, CCNA2, CCNB1, CCNL1, CDKN3, CENPA, CENPL, CHD2, CHD6, CHD7, CHD9, CTCF, CTCFL, ERCC6, H1-10, H1-2, H2AC6, H2AW, H2BC21, H2BC5, H4C8, HJURP, HMG20B, HMGB3, INCENP, ING1, JADE1, JADE2, JMJD1C, JMJD6, KANSL1L, KANSL2, KAT2B, KDM5B, KDM6A, KDM7A, KMT5A, MAGI1, MBTD1, MECOM, MSX2, MYB, NAP1L2, …
GO:0051276	chromosome organization	GO_BiologicalProcess-EBI-UniProt-GOA_28.03.2020_00h00	4.79285e-07	0.00089147	4.79285e-07	7.18927e-06	[5]	Group10	8.9896	121	[AKIRIN2, ARID2, ARID4A, ARID4B, ASF1A, ASH1L, ATXN7, AURKA, AXIN2, BAHD1, BCOR, BEND3, BHLHE40, BRD1, BRPF1, BTG2, BUB1B, CCNA2, CCNB1, CCNL1, CDC20, CDKN3, CENPA, CENPE, CENPL, CHD2, CHD6, CHD7, CHD9, CTCF, CTCFL, DLGAP5, ERCC6, FBXW7, H1-10, H1-2, H2AC6, H2AW, H2BC21, H2BC5, H4C8, HID1, HJURP, HMG20B, HMGB3, HSPA2, INCENP, ING1, IRF2BPL, JADE1, JADE2, JMJD1C, JMJD6, KANSL1L, KANSL2, KAT2B, KDM…
GO:0060541	respiratory system development	GO_BiologicalProcess-EBI-UniProt-GOA_28.03.2020_00h00	3.24335e-06	0.00594506	5.72569e-07	8.01597e-06	[4, 5]	Group11	13.75	33	[ADAMTS2, ALDH1A2, ASH1L, ASS1, BMPR1A, CHD7, CREB1, DHCR7, ERRFI1, FBXW7, FGFR2, GATA6, GLI1, GRHL2, HES1, HHIP, HS6ST1, ID1, JMJD6, KNSTRN, LIF, MME, MSC, NFIB, PDGFA, PTN, RAB3A, RBPJ, SEC24B, SIX4, TGFB3, WNT2, ZIC3]
GO:0030323	respiratory tube development	GO_BiologicalProcess-EBI-UniProt-GOA_28.03.2020_00h00	2.28961e-06	0.0042083	5.72569e-07	8.01597e-06	[4, 5, 6]	Group11	14.2857	31	[ADAMTS2, ALDH1A2, ASH1L, BMPR1A, CREB1, DHCR7, ERRFI1, FBXW7, FGFR2, GATA6, GLI1, GRHL2, HES1, HHIP, HS6ST1, ID1, JMJD6, KNSTRN, LIF, MME, NFIB, PCSK5, PDGFA, PTN, RAB3A, RBPJ, SEC24B, TGFB3, TRAF4, WNT2, ZIC3]
GO:0030324	lung development	GO_BiologicalProcess-EBI-UniProt-GOA_28.03.2020_00h00	1.34146e-05	0.0242	5.72569e-07	8.01597e-06	[4, 5, 6, 7]	Group11	13.8095	29	[ADAMTS2, ALDH1A2, ASH1L, BMPR1A, CREB1, DHCR7, ERRFI1, FBXW7, FGFR2, GATA6, GLI1, GRHL2, HES1, HHIP, HS6ST1, ID1, JMJD6, KNSTRN, LIF, MME, NFIB, PDGFA, PTN, RAB3A, RBPJ, SEC24B, TGFB3, WNT2, ZIC3]
GO:0001655	urogenital system development	GO_BiologicalProcess-EBI-UniProt-GOA_28.03.2020_00h00	2.31366e-07	0.000431498	2.31366e-07	3.93323e-06	[4, 5]	Group12	12.3786	51	[ALDH1A2, AMH, ARID5B, ASS1, BDNF, CA2, CALB1, DACT2, DCP1B, EFNB2, EPHA7, FEM1B, FGFR2, FOXC1, FRS2, GATA2, GCNT1, GLI1, GZF1, HES1, HPGD, ID2, ID3, ID4, IRX1, JMJD6, KCTD11, KLF15, MME, NOTCH3, OVOL1, PBX1, PCSK5, PCSK9, PLCE1, PRLR, PROM1, PTPRU, RRM2B, SIX4, SMAD6, SMAD7, SMAD9, SOX17, SOX4, TFAP2B, TIPARP, TNS2, TP53INP1, WNT6, ZBTB7C]
GO:0072001	renal system development	GO_BiologicalProcess-EBI-UniProt-GOA_28.03.2020_00h00	1.44584e-06	0.00267191	2.31366e-07	3.93323e-06	[4, 5, 6]	Group12	12.3249	44	[ALDH1A2, ARID5B, ASS1, BDNF, CA2, CALB1, DACT2, DCP1B, EFNB2, EPHA7, FGFR2, FOXC1, GCNT1, GZF1, HES1, HPGD, ID2, ID3, IRX1, JMJD6, KCTD11, KLF15, MME, NOTCH3, OVOL1, PBX1, PCSK5, PCSK9, PLCE1, PROM1, PTPRU, RRM2B, SIX4, SMAD6, SMAD7, SMAD9, SOX17, SOX4, TFAP2B, TIPARP, TNS2, TP53INP1, WNT6, ZBTB7C]
GO:0001822	kidney development	GO_BiologicalProcess-EBI-UniProt-GOA_28.03.2020_00h00	8.37269e-07	0.00155062	2.31366e-07	3.93323e-06	[4, 5, 6, 7]	Group12	12.7168	44	[ALDH1A2, ARID5B, ASS1, BDNF, CA2, CALB1, DACT2, DCP1B, EFNB2, EPHA7, FGFR2, FOXC1, GCNT1, GZF1, HES1, HPGD, ID2, ID3, IRX1, JMJD6, KCTD11, KLF15, MME, NOTCH3, OVOL1, PBX1, PCSK5, PCSK9, PLCE1, PROM1, PTPRU, RRM2B, SIX4, SMAD6, SMAD7, SMAD9, SOX17, SOX4, TFAP2B, TIPARP, TNS2, TP53INP1, WNT6, ZBTB7C]
GO:0016126	sterol biosynthetic process	GO_BiologicalProcess-EBI-UniProt-GOA_28.03.2020_00h00	1.72365e-05	0.0310257	1.72365e-05	5.17096e-05	[5, 6]	Group13	21.2121	14	[CFTR, DHCR7, FES, HMGCS1, HSD17B7, HSD17B7P2, IDI1, LBR, MSMO1, MVD, MVK, NPC1L1, PLPP6, SC5D]
GO:1902653	secondary alcohol biosynthetic process	GO_BiologicalProcess-EBI-UniProt-GOA_28.03.2020_00h00	5.32253e-06	0.00970829	1.72365e-05	5.17096e-05	[5, 6]	Group13	23.3333	14	[CFTR, DHCR7, FES, HMGCS1, HSD17B7, HSD17B7P2, IDI1, LBR, MSMO1, MVD, MVK, NPC1L1, PLPP6, SC5D]
GO:0006695	cholesterol biosynthetic process	GO_BiologicalProcess-EBI-UniProt-GOA_28.03.2020_00h00	2.77234e-06	0.00509002	1.72365e-05	5.17096e-05	[6, 7]	Group13	24.5614	14	[CFTR, DHCR7, FES, HMGCS1, HSD17B7, HSD17B7P2, IDI1, LBR, MSMO1, MVD, MVK, NPC1L1, PLPP6, SC5D]
GO:0023057	negative regulation of signaling	GO_BiologicalProcess-EBI-UniProt-GOA_28.03.2020_00h00	8.37953e-06	0.0152172	8.37953e-06	5.02772e-05	[4]	Group14	8.1576	147	[ACKR3, ACVR1, ADM, ADNP, AJUBA, AKIRIN2, AMER2, AMH, APLP1, ARRDC3, ASH1L, ATF7IP, AXIN2, BAG5, BAMBI, BCL6, BDNF, BICD1, CBFA2T2, CBLB, CD200, CD38, CDKN2D, CFLAR, CGNL1, CHST11, CISH, CNMD, CNR1, CXCL12, DACT2, DLC1, DLX1, DLX2, DUSP1, DUSP16, DUSP4, DYRK1A, EFNA1, EGF, ERRFI1, EZR, FBXW7, FKBP9, FN1, FOLR1, FST, GAS6, GATA2, GATA4, GDF3, GJA1, GLI1, GNA13, GREM2, HEY1, HHIP, HMGXB4, HTR1B, IF…
GO:0010648	negative regulation of cell communication	GO_BiologicalProcess-EBI-UniProt-GOA_28.03.2020_00h00	1.03906e-05	0.0188381	8.37953e-06	5.02772e-05	[5]	Group14	8.13371	146	[ACKR3, ACVR1, ADM, ADNP, AJUBA, AKIRIN2, AMER2, AMH, APLP1, ARRDC3, ASH1L, ATF7IP, AXIN2, BAG5, BAMBI, BCL6, BDNF, BICD1, CBFA2T2, CBLB, CD200, CD38, CDKN2D, CFLAR, CGNL1, CHST11, CISH, CNMD, CNR1, CXCL12, DACT2, DLC1, DLX1, DLX2, DUSP1, DUSP16, DUSP4, DYRK1A, EFNA1, EGF, ERRFI1, EZR, FBXW7, FKBP9, FN1, FOLR1, FST, GAS6, GATA2, GATA4, GDF3, GJA1, GLI1, GNA13, GREM2, HEY1, HHIP, HMGXB4, HTR1B, IF…
GO:0009968	negative regulation of signal transduction	GO_BiologicalProcess-EBI-UniProt-GOA_28.03.2020_00h00	1.43316e-05	0.0258399	8.37953e-06	5.02772e-05	[5, 6]	Group14	8.2302	133	[ACKR3, ACVR1, ADM, AJUBA, AKIRIN2, AMER2, AMH, APLP1, ARRDC3, ASH1L, ATF7IP, AXIN2, BAG5, BAMBI, BCL6, BDNF, BICD1, CBFA2T2, CBLB, CDKN2D, CFLAR, CGNL1, CHST11, CISH, CNMD, CXCL12, DACT2, DLC1, DLX1, DLX2, DUSP1, DUSP16, DUSP4, DYRK1A, EFNA1, EGF, ERRFI1, EZR, FBXW7, FKBP9, FOLR1, FST, GAS6, GATA2, GATA4, GDF3, GLI1, GNA13, GREM2, HEY1, HHIP, HMGXB4, HTR1B, IFI6, IFT172, IGF1, IGFBP3, IL6, INPP5…
GO:0090287	regulation of cellular response to growth factor stimulus	GO_BiologicalProcess-EBI-UniProt-GOA_28.03.2020_00h00	1.14916e-05	0.0207884	1.33338e-07	2.53341e-06	[4]	Group15	11.6216	43	[AKIRIN2, BAMBI, CCNA2, CFLAR, CHST11, CITED2, CNMD, CYFIP2, DLX1, FGF4, FOLR1, FST, GATA4, GDF3, GREM2, HES1, HHIP, LRP2, MSX2, NREP, NRXN1, NTRK3, OTX2, PELO, PPP2R5B, PRDM14, RBPJ, RNF111, ROBO1, SEMA6A, SIRT1, SKIL, SMAD6, SMAD7, SMAD9, SMURF1, SOSTDC1, TFAP2B, TGFB3, TOB1, VEPH1, ZNF423, ZNF451]
GO:0060411	cardiac septum morphogenesis	GO_BiologicalProcess-EBI-UniProt-GOA_28.03.2020_00h00	1.00849e-07	0.000189294	1.33338e-07	2.53341e-06	[3, 4, 5, 6, 7, 8, 9]	Group15	21.6495	21	[ACVR1, BMPR1A, CCNA2, CHD7, CITED2, FGFR2, GATA4, GATA6, HES1, HEY1, ID2, LRP2, MDM2, MSX2, RBPJ, ROBO1, SMAD6, SMAD7, SMAD9, SOX4, TBX3]
GO:0030510	regulation of BMP signaling pathway	GO_BiologicalProcess-EBI-UniProt-GOA_28.03.2020_00h00	5.7036e-06	0.0103977	1.33338e-07	2.53341e-06	[5, 6, 7, 8, 9, 10, 11]	Group15	17.6991	20	[CCNA2, DLX1, FST, GATA4, GDF3, GREM2, HES1, LRP2, MSX2, PELO, RBPJ, SKIL, SMAD6, SMAD7, SMAD9, SMURF1, SOSTDC1, TFAP2B, TOB1, ZNF423]
GO:0043549	regulation of kinase activity	GO_BiologicalProcess-EBI-UniProt-GOA_28.03.2020_00h00	3.52902e-07	0.000657103	3.52902e-07	5.64643e-06	[5, 8]	Group16	9.23331	112	[ACVR1, ADAM8, ADNP, AJUBA, AMBRA1, AMH, BDNF, BORA, CBLB, CCNA2, CCNB1, CCNB2, CCNB3, CCNF, CCNL1, CCNL2, CCNP, CCNT1, CCNT2, CDC25A, CDKN1B, CDKN2C, CDKN2D, CDKN3, CENPE, CISH, CLP1, CXCR4, DCP1B, DLG3, DUSP1, DUSP16, DUSP4, ECT2, EFNA1, EFNA5, EGF, EPHA7, ERCC6, ERRFI1, FAM20A, FBXW7, FGFR2, FGFR3, FRS2, GADD45G, GAS6, GJA1, GRM4, IGF1, IL6, INCENP, IQGAP3, ITPRIP, KAT2B, KIF14, KIT, KLF4, KLF…
GO:0019207	kinase regulator activity	GO_BiologicalProcess-EBI-UniProt-GOA_28.03.2020_00h00	1.0873e-05	0.0196911	3.52902e-07	5.64643e-06	[5, 6, 9]	Group16	12.5899	35	[ACVR1, CCNA2, CCNB1, CCNB2, CCNB3, CCNF, CCNL1, CCNL2, CCNP, CCNT1, CCNT2, CDKN1B, CDKN2C, CDKN2D, CISH, CLP1, EFNA5, EGF, ERCC6, FAM20A, GAS6, INCENP, ITPRIP, KAT2B, KLF4, MOB1B, PARP16, PARP8, PIK3R3, PRKAR2B, SMCR8, SOCS1, SOCS3, SOCS4, SOCS6]
GO:0045859	regulation of protein kinase activity	GO_BiologicalProcess-EBI-UniProt-GOA_28.03.2020_00h00	5.80243e-06	0.010572	3.52902e-07	5.64643e-06	[6, 8, 9]	Group16	9.00735	98	[ACVR1, ADAM8, ADNP, AJUBA, AMH, BDNF, BORA, CBLB, CCNA2, CCNB1, CCNB2, CCNB3, CCNF, CCNL1, CCNL2, CCNP, CCNT1, CCNT2, CDC25A, CDKN1B, CDKN2C, CDKN2D, CDKN3, CENPE, CLP1, CXCR4, DCP1B, DLG3, DUSP1, DUSP16, DUSP4, ECT2, EFNA1, EFNA5, EGF, ERCC6, ERRFI1, FAM20A, FBXW7, FRS2, GADD45G, GAS6, GJA1, GRM4, IGF1, IL6, INCENP, IQGAP3, ITPRIP, KAT2B, KIF14, KIT, KLF6, LATS2, MAP2K6, MAP4K3, MECOM, NCOA2, N…
GO:0016538	cyclin-dependent protein serine/threonine kinase regulator activity	GO_BiologicalProcess-EBI-UniProt-GOA_28.03.2020_00h00	7.6182e-06	0.0138651	3.52902e-07	5.64643e-06	[7, 8, 9, 10, 11, 12]	Group16	21.4286	15	[CCNA2, CCNB1, CCNB2, CCNB3, CCNF, CCNL1, CCNL2, CCNP, CCNT1, CCNT2, CDKN1B, CDKN2C, CDKN2D, CLP1, KAT2B]
GO:0044260	cellular macromolecule metabolic process	GO_BiologicalProcess-EBI-UniProt-GOA_28.03.2020_00h00	4.92059e-07	0.000914738	1.504e-06	1.8048e-05	[3, 4]	Group17	6.99217	411	[ABHD17B, ACKR3, ACVR1, ADM, AEN, AGL, AKIRIN2, ALKBH1, ANKRD1, ANO8, ARID4A, ARID4B, ARMT1, ASB7, ASF1A, ASH1L, ASPM, ATF7IP, ATXN7, AURKA, AXIN2, B3GNT2, B3GNT5, B3GNT7, B4GALT4, BCL11B, BCOR, BEND3, BHLHE40, BMPR1A, BRD1, BRF2, BRPF1, BTG2, BTK, BUB1B, CA8, CACNB2, CALB1, CBLB, CCNA2, CCNB1, CCNB2, CCNB3, CCNF, CCNL1, CCNP, CCNT1, CCNT2, CCP110, CD36, CDC14B, CDC20, CDC25A, CDC42BPG, CDKN2D, C…
GO:0043412	macromolecule modification	GO_BiologicalProcess-EBI-UniProt-GOA_28.03.2020_00h00	1.44775e-08	2.7319e-05	1.504e-06	1.8048e-05	[4]	Group17	7.64873	297	[ABHD17B, ACVR1, ALKBH1, ANKRD1, ANO8, ARID4A, ARID4B, ARMT1, ASB7, ASH1L, ASPM, ATF7IP, ATXN7, AURKA, B3GNT2, B3GNT5, B3GNT7, B4GALT4, BCOR, BEND3, BMPR1A, BRD1, BRF2, BRPF1, BTG2, BTK, BUB1B, CA8, CACNB2, CBLB, CCNA2, CCNB1, CCNB2, CCNB3, CCNF, CCNP, CCNT1, CCP110, CDC14B, CDC20, CDC25A, CDC42BPG, CDKN3, CFTR, CHD6, CILK1, CISH, CLK1, CLK4, CMTR2, CNOT4, COL3A1, CREB1, CRPPA, CSNK1G1, CTCF, CTC…
GO:0036211	protein modification process	GO_BiologicalProcess-EBI-UniProt-GOA_28.03.2020_00h00	1.07847e-08	2.03939e-05	1.504e-06	1.8048e-05	[4, 5]	Group17	7.74706	283	[ABHD17B, ACVR1, ANKRD1, ANO8, ARID4A, ARID4B, ARMT1, ASB7, ASH1L, ASPM, ATXN7, AURKA, B3GNT2, B3GNT5, B3GNT7, B4GALT4, BCOR, BEND3, BMPR1A, BRD1, BRF2, BRPF1, BTG2, BTK, BUB1B, CA8, CACNB2, CBLB, CCNA2, CCNB1, CCNB2, CCNB3, CCNF, CCNP, CCNT1, CCP110, CDC14B, CDC20, CDC25A, CDC42BPG, CDKN3, CFTR, CHD6, CILK1, CISH, CLK1, CLK4, CNOT4, COL3A1, CREB1, CRPPA, CSNK1G1, CTCFL, CTTNBP2NL, DAPK1, DAPK2, …
GO:0006464	cellular protein modification process	GO_BiologicalProcess-EBI-UniProt-GOA_28.03.2020_00h00	1.07847e-08	2.03939e-05	1.504e-06	1.8048e-05	[5, 6]	Group17	7.74706	283	[ABHD17B, ACVR1, ANKRD1, ANO8, ARID4A, ARID4B, ARMT1, ASB7, ASH1L, ASPM, ATXN7, AURKA, B3GNT2, B3GNT5, B3GNT7, B4GALT4, BCOR, BEND3, BMPR1A, BRD1, BRF2, BRPF1, BTG2, BTK, BUB1B, CA8, CACNB2, CBLB, CCNA2, CCNB1, CCNB2, CCNB3, CCNF, CCNP, CCNT1, CCP110, CDC14B, CDC20, CDC25A, CDC42BPG, CDKN3, CFTR, CHD6, CILK1, CISH, CLK1, CLK4, CNOT4, COL3A1, CREB1, CRPPA, CSNK1G1, CTCFL, CTTNBP2NL, DAPK1, DAPK2, …
GO:0051128	regulation of cellular component organization	GO_BiologicalProcess-EBI-UniProt-GOA_28.03.2020_00h00	1.16356e-10	2.23287e-07	1.16356e-10	2.79254e-09	[4]	Group18	8.33333	250	[ABHD17B, ACVR1, ADNP, ADNP2, AJUBA, ANKRD1, ANKRD13D, APELA, ASF1A, ASPM, ATAD2B, ATF7IP, ATP6V1H, ATXN7, AURKA, AXIN2, BAG5, BBC3, BCL6, BCOR, BDNF, BICD1, BLZF1, BORA, BUB1B, C21orf91, C9orf72, CA8, CABYR, CAPRIN2, CBFA2T2, CCNB1, CCNF, CCNL1, CCP110, CCSAP, CD200, CD36, CD38, CD53, CDC14B, CDC20, CDC42EP4, CDKN1B, CDKN2AIP, CDKN2C, CDKN2D, CDKN3, CENPE, CEP120, CEP295, CFLAR, CGNL1, CISH, CKA…
GO:0031344	regulation of cell projection organization	GO_BiologicalProcess-EBI-UniProt-GOA_28.03.2020_00h00	1.13006e-05	0.020454	1.16356e-10	2.79254e-09	[5]	Group18	9.2091	85	[ABHD17B, ADNP, ANKRD1, ASPM, BAG5, BDNF, C21orf91, CA8, CAPRIN2, CBFA2T2, CCP110, CD38, CDC20, CDC42EP4, CEP120, CFLAR, CNR1, CNTN1, CTNNA2, CXCL12, CXCR4, DAPK2, DCDC2, EFNA1, EFNA5, EFNB2, ENC1, ENPP2, EPHA7, ERMN, EZR, FBXO38, FBXW7, FES, FKBP9, FN1, HCLS1, ID1, IL6, INPP5F, ITM2C, KIF13B, KIT, KLF4, MDM2, MECOM, NCOA2, NFE2L2, NR4A3, NRXN1, NTRK3, PIFO, PLCE1, PPP1R16B, PPP2R5B, PROM2, PTN, …
GO:0033043	regulation of organelle organization	GO_BiologicalProcess-EBI-UniProt-GOA_28.03.2020_00h00	7.61636e-06	0.0138694	1.16356e-10	2.79254e-09	[5]	Group18	8.24437	139	[ACVR1, ASF1A, ASPM, ATAD2B, ATF7IP, ATP6V1H, ATXN7, AURKA, AXIN2, BBC3, BCL6, BCOR, BICD1, BORA, BUB1B, C9orf72, CABYR, CCNB1, CCNF, CCNL1, CCP110, CCSAP, CDC14B, CDC20, CDC42EP4, CDKN1B, CDKN3, CENPE, CEP120, CEP295, CGNL1, CKAP2, COL26A1, CTCF, CTCFL, CTNNA2, CXCL12, DAPK2, DCDC2, DCP2, DDHD1, DLC1, DLGAP5, DNMT3B, DUSP1, DYRK1A, ECT2, EFNA5, EGF, ENPP2, EZR, FBXW7, FES, FMN2, FN1, GATA2, H1-1…
GO:0051129	negative regulation of cellular component organization	GO_BiologicalProcess-EBI-UniProt-GOA_28.03.2020_00h00	2.1524e-05	0.0386141	1.16356e-10	2.79254e-09	[5]	Group18	9.02413	86	[ANKRD13D, ASF1A, ASPM, ATAD2B, ATP6V1H, ATXN7, BAG5, BCOR, BUB1B, CBFA2T2, CCNF, CCNL1, CCP110, CD38, CDC20, CFLAR, CGNL1, CKAP2, CTNNA2, DAPK2, DCP1B, DCP2, DLC1, DNAJC15, DNMT3B, DYRK1A, EFNA1, EFNB2, EPHA7, FGF4, H1-10, H1-2, HSPA2, ID1, IGF1, IL6, INPP5F, IRF2BPL, ITM2C, KAT2B, KIF14, LDLR, LIF, LMOD1, MDM2, MID1IP1, MTM1, NCAPG, NEK2, NRXN1, PCSK9, PHF23, PIF1, PLK1, PROM2, PTN, PTPRU, PTTG…
GO:0048863	stem cell differentiation	GO_BiologicalProcess-EBI-UniProt-GOA_28.03.2020_00h00	2.7195e-06	0.00499572	9.67887e-12	2.41972e-10	[4]	Group19	14.4231	30	[ACVR1, ALDH1A2, ANXA6, ASH1L, BMPR1A, CD200, CHD2, CITED2, DCP1B, DNMT3L, FGFR2, FN1, FOLR1, FOXC1, FOXO4, HES1, IGF1, KIT, LIF, MSX2, NR2F2, OVOL2, RBPJ, REST, SEMA4A, SEMA6A, SOX17, TRAF4, WNT10A, ZNF281]
GO:0060485	mesenchyme development	GO_BiologicalProcess-EBI-UniProt-GOA_28.03.2020_00h00	2.83265e-06	0.00519792	9.67887e-12	2.41972e-10	[4, 5, 6]	Group19	13.2143	37	[ACTG2, ACVR1, ALDH1A2, AMH, ANXA6, BMPR1A, CD200, CDKN3, CITED2, CRELD1, EFNA1, FAM83D, FGFR2, FN1, FOLR1, FOXC1, GATA4, HES1, HEY1, IGF1, IL6, MDM2, MSX2, NR2F2, OVOL2, RBM24, RBPJ, ROBO1, SEMA4A, SEMA6A, SIX4, SOS1, TFAP2C, TRAF4, WNT10A, WNT2, ZFP36L1]
GO:0003205	cardiac chamber development	GO_BiologicalProcess-EBI-UniProt-GOA_28.03.2020_00h00	3.1613e-07	0.00058895	9.67887e-12	2.41972e-10	[3, 5, 6, 7]	Group19	15.0685	33	[ACKR3, ACVR1, BMPR1A, CCNA2, CHD7, CITED2, CRELD1, FGFR2, FOXC1, FRS2, GATA4, GATA6, GRHL2, HES1, HEY1, ID2, LRP2, LUZP1, MDM2, MSX2, OVOL2, PCSK5, PRDM1, RBPJ, ROBO1, SALL4, SMAD6, SMAD7, SMAD9, SOS1, SOX4, TBX3, WNT2]
GO:0003007	heart morphogenesis	GO_BiologicalProcess-EBI-UniProt-GOA_28.03.2020_00h00	5.41755e-08	0.000101742	9.67887e-12	2.41972e-10	[4, 5, 6, 7]	Group19	13.8365	44	[ACKR3, ACVR1, ALDH1A2, ANKRD1, ARID2, AXIN2, BMPR1A, CA8, CCNA2, CHD7, CITED2, CXCR4, DLC1, EFNA1, FGFR2, FOLR1, FOXC1, GATA4, GATA6, GRHL2, HES1, HEY1, ID2, IFT172, JUN, KDM6A, LRP2, MDM2, MSX2, NR2F2, OVOL2, RBPJ, ROBO1, SEC24B, SMAD6, SMAD7, SMAD9, SOS1, SOX17, SOX4, STIL, TBX3, WNT2, ZIC3]
GO:0003206	cardiac chamber morphogenesis	GO_BiologicalProcess-EBI-UniProt-GOA_28.03.2020_00h00	1.64478e-06	0.00303298	9.67887e-12	2.41972e-10	[3, 4, 5, 6, 7, 8]	Group19	15.6977	27	[ACKR3, ACVR1, BMPR1A, CCNA2, CHD7, CITED2, FGFR2, FOXC1, GATA4, GATA6, GRHL2, HES1, HEY1, ID2, LRP2, MDM2, MSX2, OVOL2, RBPJ, ROBO1, SMAD6, SMAD7, SMAD9, SOS1, SOX4, TBX3, WNT2]
GO:0070848	response to growth factor	GO_BiologicalProcess-EBI-UniProt-GOA_28.03.2020_00h00	1.55427e-05	0.0279924	6.23082e-07	8.10006e-06	[4]	Group20	9.79532	67	[ACVR1, AMH, ANKRD1, ASH1L, BAMBI, BDNF, BMPR1A, BRF2, CA8, CCNA2, CFLAR, CITED2, COL3A1, CREB1, DLX1, ERRFI1, ESRP1, FGF4, FGFR2, FGFR3, FNDC4, FOXC1, FRS2, FST, GAREM1, GAS6, GATA6, GCNT2, GDF3, GREM2, HIVEP1, HPGD, ID1, IER2, IL6, ITGB5, JUN, KDM5B, KLF4, LRP2, MDM2, MSX2, NTRK3, OVOL2, PPP2R5B, PTN, RASGRF2, RIPK1, SEMA6A, SIRT1, SKIL, SMAD6, SMAD7, SMAD9, SMURF1, SOS1, SOSTDC1, TENT4A, TFAP2…
GO:0071559	response to transforming growth factor beta	GO_BiologicalProcess-EBI-UniProt-GOA_28.03.2020_00h00	6.87011e-07	0.00127578	6.23082e-07	8.10006e-06	[3, 5]	Group20	15.3846	30	[ACVR1, ANKRD1, BAMBI, BMPR1A, BRF2, CA8, CITED2, COL3A1, CREB1, DLX1, FGFR2, FNDC4, GCNT2, HPGD, ID1, ITGB5, JUN, OVOL2, SIRT1, SKIL, SMAD6, SMAD7, SMAD9, SMURF1, TENT4A, TFAP2C, TGFB3, WNT10A, WNT2, ZFP36L1]
GO:0007167	enzyme linked receptor protein signaling pathway	GO_BiologicalProcess-EBI-UniProt-GOA_28.03.2020_00h00	1.55283e-05	0.0279819	6.23082e-07	8.10006e-06	[4, 5, 6]	Group20	9.18919	85	[ACVR1, AMH, ARID5B, ATP6V1B1, ATP6V1H, BAMBI, BDNF, BMPR1A, CITED2, COL26A1, COL3A1, COL4A5, CREB1, CYFIP2, DNAI1, EFNA1, EFNA5, EFNB2, EFS, EGF, EPHA7, ESRP1, FES, FGF4, FGFR2, FGFR3, FOXC1, FOXO4, FRS2, FST, GAB2, GAREM1, GAS6, GCNT2, GDF3, GREM2, HIVEP1, HPGD, ID1, IGF1, IL6, ITGB5, JADE2, JUN, KIT, LIF, LMTK2, MERTK, MME, MSX2, NCOA2, NEDD9, NR2F2, NR4A3, NTRK3, PDGFA, PDGFC, PHIP, PIK3R3, P…
GO:0071363	cellular response to growth factor stimulus	GO_BiologicalProcess-EBI-UniProt-GOA_28.03.2020_00h00	1.89738e-05	0.0340958	6.23082e-07	8.10006e-06	[5]	Group20	9.92248	64	[ACVR1, AMH, ANKRD1, BAMBI, BDNF, BMPR1A, BRF2, CA8, CCNA2, CFLAR, CITED2, COL3A1, CREB1, DLX1, ERRFI1, ESRP1, FGF4, FGFR2, FGFR3, FOXC1, FRS2, FST, GAREM1, GAS6, GATA6, GCNT2, GDF3, GREM2, HIVEP1, HPGD, ID1, IL6, ITGB5, JUN, KDM5B, KLF4, LRP2, MDM2, MSX2, NTRK3, OVOL2, PPP2R5B, PTN, RASGRF2, RIPK1, SEMA6A, SIRT1, SKIL, SMAD6, SMAD7, SMAD9, SMURF1, SOS1, SOSTDC1, TENT4A, TFAP2C, TGFB3, TGIF1, TRP…
GO:0071560	cellular response to transforming growth factor beta stimulus	GO_BiologicalProcess-EBI-UniProt-GOA_28.03.2020_00h00	7.91266e-07	0.00146622	6.23082e-07	8.10006e-06	[4, 6]	Group20	15.5914	29	[ACVR1, ANKRD1, BAMBI, BMPR1A, BRF2, CA8, CITED2, COL3A1, CREB1, DLX1, FGFR2, GCNT2, HPGD, ID1, ITGB5, JUN, OVOL2, SIRT1, SKIL, SMAD6, SMAD7, SMAD9, SMURF1, TENT4A, TFAP2C, TGFB3, WNT10A, WNT2, ZFP36L1]
GO:0022402	cell cycle process	GO_BiologicalProcess-EBI-UniProt-GOA_28.03.2020_00h00	1.11714e-07	0.000209463	3.93908e-09	7.87817e-08	[2, 3]	Group21	9.36995	116	[ACVR1, AJUBA, ANK3, ASPM, AURKA, BHLHE40, BORA, BTG2, BUB1B, CABYR, CCNA2, CCNB1, CCNB2, CCNB3, CCNF, CCNL1, CCNP, CCP110, CDC14B, CDC20, CDC25A, CDC42EP4, CDKN1B, CDKN2C, CDKN2D, CDKN3, CENPA, CENPE, CEP120, CEP55, CKAP2, CNOT4, DLC1, DLGAP5, DNMT3L, DUSP1, E2F7, ECT2, EZR, FAM83D, FBXW7, FES, FGF4, FMN2, FN1, FOXN3, FOXO4, GJA1, GTSE1, HID1, HSPA2, ID2, ID4, INCENP, IQGAP3, IRF2BPL, KAT2B, KIF…
GO:0000278	mitotic cell cycle	GO_BiologicalProcess-EBI-UniProt-GOA_28.03.2020_00h00	1.18401e-09	2.2579e-06	3.93908e-09	7.87817e-08	[3]	Group21	10.8108	96	[ACVR1, AJUBA, ANK3, AURKA, BORA, BTG2, BUB1B, CABYR, CCNA2, CCNB1, CCNB2, CCNB3, CCNF, CCNL1, CCNP, CCP110, CDC14B, CDC20, CDC25A, CDC42EP4, CDKN1B, CDKN2C, CDKN2D, CDKN3, CENPA, CENPE, CEP55, CKAP2, CNOT4, DLC1, DLGAP5, E2F7, ECT2, ERF, FOXN3, FOXO4, GJA1, GTSE1, ID2, ID4, IL6, INCENP, IQGAP3, KIF11, KIF14, KIF18A, KIF18B, KIF20A, KIF23, KNSTRN, LATS2, LRIG1, MAD2L1BP, MAGI1, MAP10, MCPH1, MDM2…
GO:1903047	mitotic cell cycle process	GO_BiologicalProcess-EBI-UniProt-GOA_28.03.2020_00h00	8.7718e-09	1.66138e-05	3.93908e-09	7.87817e-08	[3, 4]	Group21	10.8835	85	[ACVR1, AJUBA, ANK3, AURKA, BORA, BTG2, BUB1B, CABYR, CCNA2, CCNB1, CCNB2, CCNB3, CCNF, CCNL1, CCNP, CCP110, CDC20, CDC25A, CDC42EP4, CDKN1B, CDKN2C, CDKN2D, CDKN3, CENPA, CENPE, CEP55, CKAP2, CNOT4, DLC1, DLGAP5, E2F7, ECT2, FOXN3, FOXO4, GJA1, GTSE1, ID2, ID4, INCENP, IQGAP3, KIF11, KIF14, KIF18A, KIF18B, KIF20A, KIF23, KNSTRN, LATS2, LRIG1, MAD2L1BP, MAP10, MCPH1, MDM2, NCAPG, NEK2, NUF2, NUSA…
GO:0051726	regulation of cell cycle	GO_BiologicalProcess-EBI-UniProt-GOA_28.03.2020_00h00	4.01364e-08	7.54162e-05	3.93908e-09	7.87817e-08	[4]	Group21	8.92532	147	[ACKR3, ACVR1, AMH, ASH1L, ASPM, ATP6V1H, AURKA, AXIN2, BCL6, BORA, BRF2, BTG2, BUB1B, CABYR, CCNA2, CCNB1, CCNB2, CCNB3, CCNF, CCNL1, CCNL2, CCNP, CCNT1, CCNT2, CCP110, CCSAP, CDC14B, CDC20, CDC25A, CDC42EP4, CDKN1B, CDKN2C, CDKN2D, CDKN3, CENPE, CEP120, CEP295, CITED2, CLP1, CNOT4, COL26A1, CTCF, CYP1A1, DLC1, DLGAP5, DUSP1, E2F7, ECT2, EGF, ERCC6, FAM83D, FBXW7, FEM1B, FGF4, FGFR2, FOXC1, FOXN…
GO:0010564	regulation of cell cycle process	GO_BiologicalProcess-EBI-UniProt-GOA_28.03.2020_00h00	3.43826e-08	6.47081e-05	3.93908e-09	7.87817e-08	[5]	Group21	9.86717	104	[ACKR3, ACVR1, AMH, ATP6V1H, AURKA, AXIN2, BCL6, BORA, BRF2, BTG2, BUB1B, CABYR, CCNB1, CCNB3, CCNF, CCP110, CCSAP, CDC14B, CDC20, CDC25A, CDC42EP4, CDKN1B, CDKN2C, CDKN2D, CENPE, CEP120, CEP295, CNOT4, COL26A1, CTCF, CYP1A1, DLC1, DLGAP5, DUSP1, E2F7, ECT2, EGF, FAM83D, FBXW7, FOXN3, FOXO4, GATA6, GLI1, GTSE1, HMMR, HSPA2, ID2, IGF1, INCENP, IRF2BPL, JADE1, KAT2B, KIF11, KIF14, KIF20A, KIF23, KL…
GO:0045787	positive regulation of cell cycle	GO_BiologicalProcess-EBI-UniProt-GOA_28.03.2020_00h00	1.83112e-05	0.0329236	3.93908e-09	7.87817e-08	[5]	Group21	10.3512	56	[ACKR3, AMH, ASH1L, AURKA, BTG2, CABYR, CCNB1, CCNT1, CCNT2, CDC14B, CDC25A, CDKN1B, CEP120, CEP295, CITED2, CNOT4, COL26A1, CYP1A1, DLGAP5, E2F7, ECT2, EGF, FAM83D, FGF4, FGFR2, FOXO4, GATA6, GLI1, GTSE1, HES1, HSPA2, ID2, IGF1, KIF14, KIF23, MAP10, MDM2, MEPCE, MSX2, NR4A3, NUSAP1, OVOL1, PBX1, PHIP, PLK3, PPP2R5B, PSRC1, RACGAP1, RCC2, SOX4, SPAG5, TBX3, TET2, TGM1, TRIM32, ZNF367]
GO:0050793	regulation of developmental process	GO_BiologicalProcess-EBI-UniProt-GOA_28.03.2020_00h00	6.95777e-11	1.33728e-07	2.56873e-10	5.90809e-09	[3]	Group22	8.22882	269	[ACKR3, ACVR1, ADAM8, ADM, ADNP, AFDN, AMH, ANKRD1, APELA, ARID4A, ASH1L, ASPM, ATF7IP, ATP10A, AURKA, AXIN2, BAG5, BAMBI, BCL11B, BCL6, BCOR, BDNF, BHLHE40, BHLHE41, BMPR1A, BRD1, BRF2, BTK, C21orf91, CA2, CA8, CAPRIN2, CBFA2T2, CCNA2, CCNB1, CCSAP, CD200, CD36, CD38, CD53, CDC20, CDC42EP4, CDKN1B, CDX2, CEBPD, CFLAR, CHD7, CITED2, CLC, CNMD, CNOT4, CNR1, CNTN1, COCH, COL3A1, CREB1, CTNNA2, CTSV…
GO:0010941	regulation of cell death	GO_BiologicalProcess-EBI-UniProt-GOA_28.03.2020_00h00	2.12246e-06	0.00390321	2.56873e-10	5.90809e-09	[4]	Group22	8.03859	175	[ACKR3, ACVR1, ADAM8, ADM, ADNP, ADNP2, AKIRIN2, ALDH1A2, ALKBH1, AMBRA1, AMH, ANKRD1, ASH1L, ASPM, ATF6, ATF7IP, AURKA, AXIN2, BAG5, BBC3, BCL11B, BCL6, BDNF, BTG2, BTK, CA8, CASP10, CCNA2, CD200, CD36, CD38, CDKN1B, CDKN2D, CFLAR, CHST11, CITED2, CLC, CNR1, CNTN1, CPEB4, CREB1, CXCL12, CXCR4, CYP1B1, DAPK1, DAPK2, DDX20, DLC1, DLX1, DUSP1, ECT2, EFNA1, EFNB2, EPHA7, FBXO10, FBXW7, FEM1B, FGF4, …
GO:0042127	regulation of cell population proliferation	GO_BiologicalProcess-EBI-UniProt-GOA_28.03.2020_00h00	2.36909e-08	4.46337e-05	2.56873e-10	5.90809e-09	[4]	Group22	8.50865	182	[ACVR1, ADAMTS8, ADM, AFDN, AKIRIN2, ALDH1A2, AMBRA1, AMH, APELA, ARID2, ASH1L, ASPM, ATF7IP, AXIN2, BAMBI, BCL11B, BCL6, BDNF, BHLHE40, BMPR1A, BTG2, BTK, CCNA2, CCNB1, CD200, CD38, CDC20, CDKN1B, CDKN2C, CDKN2D, CDKN3, CDX2, CFLAR, CHD6, CHST11, CITED2, CLC, CNMD, CNTN1, CREB1, CTCF, CXCL12, CYP1B1, DCP1B, DDX20, DHCR7, DLC1, DLG3, DUSP1, E2F7, EFNB2, EGF, ERRFI1, ETV3, FA2H, FBLN5, FBXW7, FES,…
GO:2000026	regulation of multicellular organismal development	GO_BiologicalProcess-EBI-UniProt-GOA_28.03.2020_00h00	1.9682e-12	3.8124e-09	2.56873e-10	5.90809e-09	[4]	Group22	8.86662	230	[ACKR3, ACVR1, ADAM8, ADM, ADNP, AFDN, AMH, ANKRD1, APELA, ARID4A, ASH1L, ASPM, ATF7IP, AXIN2, BAG5, BAMBI, BCL11B, BCL6, BCOR, BDNF, BHLHE40, BHLHE41, BMPR1A, BRD1, BRF2, BTK, C21orf91, CA2, CA8, CAPRIN2, CBFA2T2, CCNA2, CCNB1, CCSAP, CD200, CD38, CDC20, CDKN1B, CDX2, CFLAR, CHD7, CITED2, CLC, CNMD, CNOT4, CNR1, CNTN1, COL3A1, CREB1, CTNNA2, CTSV, CXCL12, CXCR4, CYP1B1, DAPK2, DCP1B, DLX1, DLX2,…
GO:0008285	negative regulation of cell population proliferation	GO_BiologicalProcess-EBI-UniProt-GOA_28.03.2020_00h00	6.88209e-07	0.00127732	2.56873e-10	5.90809e-09	[5]	Group22	9.6473	93	[ADAMTS8, ADM, ALDH1A2, AMBRA1, ARID2, ATF7IP, AXIN2, BCL11B, BCL6, BDNF, BHLHE40, BTG2, BTK, CD200, CDKN1B, CDKN2C, CDKN2D, CDKN3, CHD6, CITED2, CNMD, CTCF, CYP1B1, DDX20, DLC1, DLG3, DUSP1, E2F7, EFNB2, ETV3, FBXW7, FGF4, FGFR2, FOXO4, GATA2, GJA1, H2AC6, HES1, HSD17B7, IFIT3, IFT172, IGFBP3, IL6, ING1, INPPL1, INTU, JUN, KAT2B, KLF4, LIF, LOC102723996, MAGI1, MARCHF7, MME, MORC3, MSX2, NACC2, …
GO:0043067	regulation of programmed cell death	GO_BiologicalProcess-EBI-UniProt-GOA_28.03.2020_00h00	2.05756e-06	0.00378592	2.56873e-10	5.90809e-09	[5]	Group22	8.13896	164	[ACKR3, ACVR1, ADAM8, ADM, ADNP, AKIRIN2, ALDH1A2, ALKBH1, AMBRA1, AMH, ANKRD1, ASH1L, ASPM, ATF6, ATF7IP, AURKA, BAG5, BBC3, BCL11B, BCL6, BDNF, BTG2, BTK, CA8, CASP10, CCNA2, CD200, CD38, CDKN1B, CDKN2D, CFLAR, CHST11, CITED2, CLC, CNR1, CNTN1, CPEB4, CREB1, CXCL12, CXCR4, CYP1B1, DAPK1, DAPK2, DDX20, DLC1, DLX1, DUSP1, ECT2, EFNA1, EPHA7, FBXO10, FBXW7, FEM1B, FGF4, FGFR2, FMN2, FOXC1, FRS2, G…
GO:0042981	regulation of apoptotic process	GO_BiologicalProcess-EBI-UniProt-GOA_28.03.2020_00h00	4.93777e-06	0.0090213	2.56873e-10	5.90809e-09	[6]	Group22	8.07422	161	[ACKR3, ACVR1, ADAM8, ADM, ADNP, AKIRIN2, ALDH1A2, ALKBH1, AMBRA1, AMH, ANKRD1, ASH1L, ASPM, ATF6, ATF7IP, AURKA, BAG5, BBC3, BCL11B, BCL6, BDNF, BTG2, BTK, CA8, CASP10, CCNA2, CD200, CD38, CDKN1B, CDKN2D, CFLAR, CHST11, CITED2, CLC, CNR1, CNTN1, CPEB4, CREB1, CXCL12, CYP1B1, DAPK1, DAPK2, DDX20, DLC1, DLX1, DUSP1, ECT2, EFNA1, EPHA7, FBXO10, FBXW7, FEM1B, FGF4, FGFR2, FMN2, FOXC1, FRS2, GADD45G,…
GO:0051128	regulation of cellular component organization	GO_BiologicalProcess-EBI-UniProt-GOA_28.03.2020_00h00	1.16356e-10	2.23287e-07	2.56939e-16	6.68041e-15	[4]	Group23	8.33333	250	[ABHD17B, ACVR1, ADNP, ADNP2, AJUBA, ANKRD1, ANKRD13D, APELA, ASF1A, ASPM, ATAD2B, ATF7IP, ATP6V1H, ATXN7, AURKA, AXIN2, BAG5, BBC3, BCL6, BCOR, BDNF, BICD1, BLZF1, BORA, BUB1B, C21orf91, C9orf72, CA8, CABYR, CAPRIN2, CBFA2T2, CCNB1, CCNF, CCNL1, CCP110, CCSAP, CD200, CD36, CD38, CD53, CDC14B, CDC20, CDC42EP4, CDKN1B, CDKN2AIP, CDKN2C, CDKN2D, CDKN3, CENPE, CEP120, CEP295, CFLAR, CGNL1, CISH, CKA…
GO:0022008	neurogenesis	GO_BiologicalProcess-EBI-UniProt-GOA_28.03.2020_00h00	1.01666e-11	1.96012e-08	2.56939e-16	6.68041e-15	[4, 5, 6]	Group23	9.21883	190	[ACKR3, ADM, ADNP, ADNP2, AFDN, ALDH1A2, ALKBH1, ANK3, ANKRD1, ASH1L, ASPM, ATF7IP, AURKA, B3GNT2, BAG5, BCL11B, BCL6, BDNF, BHLHE22, BHLHE40, BHLHE41, BMPR1A, BTG2, C21orf91, C9orf72, CA8, CABYR, CAPRIN2, CBFA2T2, CD38, CDC20, CDKN2C, CEP120, CFLAR, CHD6, CHD7, CLC, CNR1, CNTN1, COL25A1, COL3A1, CREB1, CRPPA, CTNNA2, CXCL12, CXCR4, CYFIP2, DAPK2, DCDC2, DLX1, DLX2, DNMT3B, ECT2, EFHD1, EFNA1, EF…
GO:0031344	regulation of cell projection organization	GO_BiologicalProcess-EBI-UniProt-GOA_28.03.2020_00h00	1.13006e-05	0.020454	2.56939e-16	6.68041e-15	[5]	Group23	9.2091	85	[ABHD17B, ADNP, ANKRD1, ASPM, BAG5, BDNF, C21orf91, CA8, CAPRIN2, CBFA2T2, CCP110, CD38, CDC20, CDC42EP4, CEP120, CFLAR, CNR1, CNTN1, CTNNA2, CXCL12, CXCR4, DAPK2, DCDC2, EFNA1, EFNA5, EFNB2, ENC1, ENPP2, EPHA7, ERMN, EZR, FBXO38, FBXW7, FES, FKBP9, FN1, HCLS1, ID1, IL6, INPP5F, ITM2C, KIF13B, KIT, KLF4, MDM2, MECOM, NCOA2, NFE2L2, NR4A3, NRXN1, NTRK3, PIFO, PLCE1, PPP1R16B, PPP2R5B, PROM2, PTN, …
GO:0051960	regulation of nervous system development	GO_BiologicalProcess-EBI-UniProt-GOA_28.03.2020_00h00	1.95429e-10	3.74637e-07	2.56939e-16	6.68041e-15	[5]	Group23	10.2075	123	[ACKR3, ADNP, AFDN, ANKRD1, ASH1L, ASPM, BAG5, BCL11B, BCL6, BDNF, BHLHE40, BHLHE41, BMPR1A, C21orf91, CA8, CAPRIN2, CBFA2T2, CD38, CDC20, CFLAR, CHD7, CLC, CNR1, CNTN1, COL3A1, CREB1, CTNNA2, CXCL12, CXCR4, DAPK2, DLX1, DLX2, DNMT3B, ECT2, EFNA1, EFNA5, EFNB2, EGF, ENC1, EPHA7, ESRP1, FBXO38, FBXW7, FES, FKBP9, FN1, GATA2, GJA1, GLI1, HCLS1, HES1, HEY1, HMG20B, ID1, ID2, ID4, IL34, IL6, INPP5F, …
GO:0060284	regulation of cell development	GO_BiologicalProcess-EBI-UniProt-GOA_28.03.2020_00h00	1.78391e-10	3.42154e-07	2.56939e-16	6.68041e-15	[5]	Group23	10.1874	125	[ACKR3, ADNP, AFDN, ANKRD1, ASH1L, ASPM, AURKA, AXIN2, BAG5, BCL11B, BCL6, BDNF, BHLHE40, BHLHE41, BMPR1A, C21orf91, CA8, CAPRIN2, CBFA2T2, CD38, CDC20, CFLAR, CHD7, CLC, CNR1, CNTN1, COL3A1, CREB1, CTNNA2, CXCL12, CXCR4, DAPK2, DLX1, DLX2, DNMT3B, ECT2, EFNA1, EFNA5, EFNB2, ENC1, EPHA7, ESRP1, FBXO38, FBXW7, FES, FKBP9, FN1, GATA2, GJA1, HCLS1, HES1, HEY1, HMG20B, ID1, ID2, ID4, IGF1, IL34, IL6,…
GO:0051962	positive regulation of nervous system development	GO_BiologicalProcess-EBI-UniProt-GOA_28.03.2020_00h00	2.0873e-07	0.000389908	2.56939e-16	6.68041e-15	[5, 6]	Group23	10.5335	77	[ADNP, ANKRD1, ASH1L, ASPM, BCL6, BDNF, C21orf91, CA8, CAPRIN2, CBFA2T2, CDC20, CFLAR, CLC, CNR1, CNTN1, CXCL12, CXCR4, DAPK2, DLX1, DLX2, DNMT3B, ECT2, EFNA5, EGF, ENC1, FBXO38, FBXW7, FES, FKBP9, FN1, GATA2, GJA1, GLI1, HCLS1, HES1, HMG20B, ID2, IL34, IL6, JADE2, KIT, LIF, LRP2, LRRN1, MME, MYB, NAP1L2, NCOA2, NFE2L2, NRXN1, NTRK3, PPP2R5B, PRKCH, PTN, RASGRF2, RERE, REST, ROBO1, SEMA4A, SEMA6A…
GO:0010720	positive regulation of cell development	GO_BiologicalProcess-EBI-UniProt-GOA_28.03.2020_00h00	1.01552e-06	0.00187973	2.56939e-16	6.68041e-15	[6]	Group23	10.1877	76	[ADNP, ANKRD1, ASH1L, ASPM, AURKA, BCL6, BDNF, C21orf91, CA8, CAPRIN2, CBFA2T2, CFLAR, CLC, CNR1, CNTN1, CXCL12, CXCR4, DAPK2, DLX1, DLX2, DNMT3B, ECT2, EFNA5, ENC1, FBXO38, FBXW7, FES, FKBP9, FN1, GATA2, GJA1, HCLS1, HES1, HMG20B, ID2, IGF1, IL34, IL6, JADE2, KIT, LIF, LRP2, MME, MYB, NAP1L2, NCOA2, NEDD9, NFE2L2, NTRK3, PPP2R5B, PRKCH, PTN, RASGRF2, RERE, REST, ROBO1, RREB1, SEMA6A, SKIL, SMAD6…
GO:0048699	generation of neurons	GO_BiologicalProcess-EBI-UniProt-GOA_28.03.2020_00h00	5.66344e-12	1.09531e-08	2.56939e-16	6.68041e-15	[5, 6, 7]	Group23	9.39597	182	[ACKR3, ADM, ADNP, ADNP2, AFDN, ALDH1A2, ALKBH1, ANK3, ANKRD1, ASH1L, ASPM, ATF7IP, AURKA, B3GNT2, BAG5, BCL11B, BCL6, BDNF, BHLHE40, BHLHE41, BMPR1A, BTG2, C21orf91, C9orf72, CA8, CABYR, CAPRIN2, CBFA2T2, CD38, CDC20, CFLAR, CHD6, CHD7, CLC, CNR1, CNTN1, COL25A1, COL3A1, CREB1, CRPPA, CTNNA2, CXCL12, CXCR4, CYFIP2, DAPK2, DCDC2, DLX1, DLX2, DNMT3B, ECT2, EFHD1, EFNA1, EFNA5, EFNB2, ENC1, EPHA7, …
GO:0050767	regulation of neurogenesis	GO_BiologicalProcess-EBI-UniProt-GOA_28.03.2020_00h00	1.14185e-10	2.19235e-07	2.56939e-16	6.68041e-15	[6, 7, 8]	Group23	10.585	114	[ACKR3, ADNP, AFDN, ANKRD1, ASH1L, ASPM, BAG5, BCL11B, BCL6, BDNF, BHLHE40, BHLHE41, BMPR1A, C21orf91, CA8, CAPRIN2, CBFA2T2, CD38, CDC20, CFLAR, CHD7, CLC, CNR1, CNTN1, COL3A1, CREB1, CTNNA2, CXCL12, CXCR4, DAPK2, DLX1, DLX2, DNMT3B, ECT2, EFNA1, EFNA5, EFNB2, ENC1, EPHA7, ESRP1, FBXO38, FBXW7, FES, FKBP9, FN1, GATA2, GJA1, HCLS1, HES1, HEY1, HMG20B, ID1, ID2, ID4, IL34, IL6, INPP5F, ITM2C, JADE…
GO:0050769	positive regulation of neurogenesis	GO_BiologicalProcess-EBI-UniProt-GOA_28.03.2020_00h00	6.88957e-07	0.00127801	2.56939e-16	6.68041e-15	[6, 7, 8, 9]	Group23	10.5991	69	[ADNP, ANKRD1, ASH1L, ASPM, BCL6, BDNF, C21orf91, CA8, CAPRIN2, CBFA2T2, CFLAR, CLC, CNR1, CNTN1, CXCL12, CXCR4, DAPK2, DLX1, DLX2, DNMT3B, ECT2, EFNA5, ENC1, FBXO38, FBXW7, FES, FKBP9, FN1, GATA2, GJA1, HCLS1, HES1, HMG20B, ID2, IL34, IL6, JADE2, KIT, LIF, LRP2, MME, MYB, NAP1L2, NCOA2, NFE2L2, NTRK3, PPP2R5B, PRKCH, PTN, RASGRF2, RERE, REST, ROBO1, SEMA6A, SKIL, SMURF1, SOS1, SPEN, SS18L1, SYNJ…
GO:0045664	regulation of neuron differentiation	GO_BiologicalProcess-EBI-UniProt-GOA_28.03.2020_00h00	1.87122e-07	0.000349731	2.56939e-16	6.68041e-15	[7, 8, 9]	Group23	10.0802	88	[ADNP, ANKRD1, ASH1L, ASPM, BAG5, BCL11B, BCL6, BDNF, C21orf91, CA8, CAPRIN2, CBFA2T2, CD38, CDC20, CFLAR, CNR1, CNTN1, CTNNA2, CXCL12, CXCR4, DAPK2, DLX1, DLX2, DNMT3B, ECT2, EFNA1, EFNA5, EFNB2, ENC1, EPHA7, ESRP1, FBXO38, FBXW7, FES, FKBP9, FN1, GATA2, GJA1, HCLS1, HES1, HEY1, HMG20B, ID1, ID2, ID4, IL6, INPP5F, ITM2C, KIF13B, KLF4, MDM2, NAP1L2, NCOA2, NFE2L2, NOTCH3, NR4A3, NREP, NTRK3, PBX1…
GO:0022402	cell cycle process	GO_BiologicalProcess-EBI-UniProt-GOA_28.03.2020_00h00	1.11714e-07	0.000209463	3.319e-09	6.96991e-08	[2, 3]	Group24	9.36995	116	[ACVR1, AJUBA, ANK3, ASPM, AURKA, BHLHE40, BORA, BTG2, BUB1B, CABYR, CCNA2, CCNB1, CCNB2, CCNB3, CCNF, CCNL1, CCNP, CCP110, CDC14B, CDC20, CDC25A, CDC42EP4, CDKN1B, CDKN2C, CDKN2D, CDKN3, CENPA, CENPE, CEP120, CEP55, CKAP2, CNOT4, DLC1, DLGAP5, DNMT3L, DUSP1, E2F7, ECT2, EZR, FAM83D, FBXW7, FES, FGF4, FMN2, FN1, FOXN3, FOXO4, GJA1, GTSE1, HID1, HSPA2, ID2, ID4, INCENP, IQGAP3, IRF2BPL, KAT2B, KIF…
GO:0000278	mitotic cell cycle	GO_BiologicalProcess-EBI-UniProt-GOA_28.03.2020_00h00	1.18401e-09	2.2579e-06	3.319e-09	6.96991e-08	[3]	Group24	10.8108	96	[ACVR1, AJUBA, ANK3, AURKA, BORA, BTG2, BUB1B, CABYR, CCNA2, CCNB1, CCNB2, CCNB3, CCNF, CCNL1, CCNP, CCP110, CDC14B, CDC20, CDC25A, CDC42EP4, CDKN1B, CDKN2C, CDKN2D, CDKN3, CENPA, CENPE, CEP55, CKAP2, CNOT4, DLC1, DLGAP5, E2F7, ECT2, ERF, FOXN3, FOXO4, GJA1, GTSE1, ID2, ID4, IL6, INCENP, IQGAP3, KIF11, KIF14, KIF18A, KIF18B, KIF20A, KIF23, KNSTRN, LATS2, LRIG1, MAD2L1BP, MAGI1, MAP10, MCPH1, MDM2…
GO:0098813	nuclear chromosome segregation	GO_BiologicalProcess-EBI-UniProt-GOA_28.03.2020_00h00	4.26663e-06	0.00780793	3.319e-09	6.96991e-08	[3, 4]	Group24	13.1387	36	[BHLHE40, BUB1B, CCNB1, CDC20, CENPE, DLGAP5, FAM83D, FBXW7, FMN2, HID1, INCENP, IRF2BPL, KIF14, KIF18A, KIF18B, KIF23, KNSTRN, MAP10, NCAPG, NEK2, NUF2, NUSAP1, PHF13, PHF23, PLK1, PRC1, PSRC1, PTTG1, RACGAP1, SGO1, SGO2, SPAG5, SPDL1, TENT4A, TMPRSS4, WAPL]
GO:1903047	mitotic cell cycle process	GO_BiologicalProcess-EBI-UniProt-GOA_28.03.2020_00h00	8.7718e-09	1.66138e-05	3.319e-09	6.96991e-08	[3, 4]	Group24	10.8835	85	[ACVR1, AJUBA, ANK3, AURKA, BORA, BTG2, BUB1B, CABYR, CCNA2, CCNB1, CCNB2, CCNB3, CCNF, CCNL1, CCNP, CCP110, CDC20, CDC25A, CDC42EP4, CDKN1B, CDKN2C, CDKN2D, CDKN3, CENPA, CENPE, CEP55, CKAP2, CNOT4, DLC1, DLGAP5, E2F7, ECT2, FOXN3, FOXO4, GJA1, GTSE1, ID2, ID4, INCENP, IQGAP3, KIF11, KIF14, KIF18A, KIF18B, KIF20A, KIF23, KNSTRN, LATS2, LRIG1, MAD2L1BP, MAP10, MCPH1, MDM2, NCAPG, NEK2, NUF2, NUSA…
GO:0051726	regulation of cell cycle	GO_BiologicalProcess-EBI-UniProt-GOA_28.03.2020_00h00	4.01364e-08	7.54162e-05	3.319e-09	6.96991e-08	[4]	Group24	8.92532	147	[ACKR3, ACVR1, AMH, ASH1L, ASPM, ATP6V1H, AURKA, AXIN2, BCL6, BORA, BRF2, BTG2, BUB1B, CABYR, CCNA2, CCNB1, CCNB2, CCNB3, CCNF, CCNL1, CCNL2, CCNP, CCNT1, CCNT2, CCP110, CCSAP, CDC14B, CDC20, CDC25A, CDC42EP4, CDKN1B, CDKN2C, CDKN2D, CDKN3, CENPE, CEP120, CEP295, CITED2, CLP1, CNOT4, COL26A1, CTCF, CYP1A1, DLC1, DLGAP5, DUSP1, E2F7, ECT2, EGF, ERCC6, FAM83D, FBXW7, FEM1B, FGF4, FGFR2, FOXC1, FOXN…
GO:0051983	regulation of chromosome segregation	GO_BiologicalProcess-EBI-UniProt-GOA_28.03.2020_00h00	1.29159e-05	0.0233261	3.319e-09	6.96991e-08	[4]	Group24	15.8273	22	[AXIN2, BUB1B, CCNB1, CDC20, CENPE, CTCF, DLGAP5, DUSP1, ECT2, IRF2BPL, KNSTRN, MKI67, NEK2, PLK1, PTTG1, PUM2, RACGAP1, RCC2, SPAG5, SPDL1, TACC3, WAPL]
GO:0000226	microtubule cytoskeleton organization	GO_BiologicalProcess-EBI-UniProt-GOA_28.03.2020_00h00	4.71649e-06	0.00862646	3.319e-09	6.96991e-08	[3, 6]	Group24	10.4452	61	[ACVR1, ASPM, ATXN7, AURKA, BICD1, CABYR, CCNB1, CCP110, CCSAP, CDC14B, CDC20, CDC42EP4, CENPA, CENPE, CEP120, CFAP206, CFAP44, DNAI1, EZR, FES, FIGNL2, FMN2, GAS2L3, GJA1, IFT172, INCENP, KIF11, KIF18A, KIF18B, KIF20A, KIF23, KNSTRN, MAP10, MCPH1, NEK2, NUF2, NUSAP1, PARD3B, PLK1, PLK3, PPP1R12A, PRC1, PSRC1, RACGAP1, RNF19A, SAXO2, SGO1, SPAG5, SPDL1, STIL, SUN2, TACC3, TBCD, TBCEL, TET2, TP53I…
GO:0000819	sister chromatid segregation	GO_BiologicalProcess-EBI-UniProt-GOA_28.03.2020_00h00	1.86993e-07	0.000349677	3.319e-09	6.96991e-08	[4, 5, 6]	Group24	16.6667	29	[BUB1B, CCNB1, CDC20, CENPE, DLGAP5, FBXW7, INCENP, KIF14, KIF18A, KIF18B, KIF23, KNSTRN, MAP10, NCAPG, NEK2, NUF2, NUSAP1, PHF13, PHF23, PLK1, PRC1, PSRC1, RACGAP1, SGO1, SGO2, SPAG5, SPDL1, TENT4A, TMPRSS4]
GO:0010564	regulation of cell cycle process	GO_BiologicalProcess-EBI-UniProt-GOA_28.03.2020_00h00	3.43826e-08	6.47081e-05	3.319e-09	6.96991e-08	[5]	Group24	9.86717	104	[ACKR3, ACVR1, AMH, ATP6V1H, AURKA, AXIN2, BCL6, BORA, BRF2, BTG2, BUB1B, CABYR, CCNB1, CCNB3, CCNF, CCP110, CCSAP, CDC14B, CDC20, CDC25A, CDC42EP4, CDKN1B, CDKN2C, CDKN2D, CENPE, CEP120, CEP295, CNOT4, COL26A1, CTCF, CYP1A1, DLC1, DLGAP5, DUSP1, E2F7, ECT2, EGF, FAM83D, FBXW7, FOXN3, FOXO4, GATA6, GLI1, GTSE1, HMMR, HSPA2, ID2, IGF1, INCENP, IRF2BPL, JADE1, KAT2B, KIF11, KIF14, KIF20A, KIF23, KL…
GO:0048285	organelle fission	GO_BiologicalProcess-EBI-UniProt-GOA_28.03.2020_00h00	3.27547e-06	0.00600067	3.319e-09	6.96991e-08	[5]	Group24	11.8421	45	[ASPM, AURKA, BHLHE40, BUB1B, CABYR, CCNB1, CDC20, CENPE, DAPK2, DLGAP5, DNMT3L, FGF4, FMN2, HID1, HSPA2, INCENP, IRF2BPL, KIF11, KIF14, KIF18A, KIF18B, KIF23, KNSTRN, MAP10, MX1, NCAPG, NEK2, NUF2, NUSAP1, PHF13, PHF23, PLK1, PRC1, PSRC1, PTTG1, RACGAP1, SGO1, SGO2, SPAG5, SPDL1, TENT4A, TMPRSS4, TPX2, UBE2S, WAPL]
GO:0140014	mitotic nuclear division	GO_BiologicalProcess-EBI-UniProt-GOA_28.03.2020_00h00	1.89976e-08	3.58105e-05	3.319e-09	6.96991e-08	[4, 5, 7]	Group24	17.6136	31	[AURKA, CABYR, CCNB1, CDC20, CENPE, DLGAP5, INCENP, KIF11, KIF14, KIF18A, KIF18B, KIF23, KNSTRN, MAP10, NCAPG, NEK2, NUF2, NUSAP1, PHF13, PHF23, PLK1, PRC1, PSRC1, RACGAP1, SGO1, SPAG5, SPDL1, TENT4A, TMPRSS4, TPX2, UBE2S]
GO:1902850	microtubule cytoskeleton organization involved in mitosis	GO_BiologicalProcess-EBI-UniProt-GOA_28.03.2020_00h00	2.0154e-06	0.00371036	3.319e-09	6.96991e-08	[4, 5, 7]	Group24	17.1642	23	[AURKA, CABYR, CCNB1, CDC20, CENPA, CENPE, GJA1, KIF11, KIF23, MAP10, MCPH1, NEK2, NUF2, NUSAP1, PLK1, PRC1, RACGAP1, SPDL1, STIL, SUN2, TACC3, TET2, TPX2]
GO:0000070	mitotic sister chromatid segregation	GO_BiologicalProcess-EBI-UniProt-GOA_28.03.2020_00h00	3.46583e-08	6.51923e-05	3.319e-09	6.96991e-08	[4, 5, 6, 7, 8]	Group24	19.403	26	[CCNB1, CDC20, CENPE, DLGAP5, INCENP, KIF14, KIF18A, KIF18B, KIF23, KNSTRN, MAP10, NCAPG, NEK2, NUF2, NUSAP1, PHF13, PHF23, PLK1, PRC1, PSRC1, RACGAP1, SGO1, SPAG5, SPDL1, TENT4A, TMPRSS4]
GO:0000280	nuclear division	GO_BiologicalProcess-EBI-UniProt-GOA_28.03.2020_00h00	1.56563e-06	0.00289015	3.319e-09	6.96991e-08	[6]	Group24	12.4638	43	[ASPM, AURKA, BHLHE40, BUB1B, CABYR, CCNB1, CDC20, CENPE, DLGAP5, DNMT3L, FGF4, FMN2, HID1, HSPA2, INCENP, IRF2BPL, KIF11, KIF14, KIF18A, KIF18B, KIF23, KNSTRN, MAP10, NCAPG, NEK2, NUF2, NUSAP1, PHF13, PHF23, PLK1, PRC1, PSRC1, PTTG1, RACGAP1, SGO1, SGO2, SPAG5, SPDL1, TENT4A, TMPRSS4, TPX2, UBE2S, WAPL]
GO:0050790	regulation of catalytic activity	GO_BiologicalProcess-EBI-UniProt-GOA_28.03.2020_00h00	8.09092e-06	0.0147093	4.1516e-27	1.16245e-25	[3]	Group25	7.51601	223	[ACVR1, ADAM8, ADNP, AFDN, AJUBA, AKIRIN2, AMBRA1, AMH, AOC3, ARHGAP29, ARRDC3, ATP6V1H, BAG5, BBC3, BCL6, BDNF, BICD1, BORA, BTG2, CASP10, CBLB, CCNA2, CCNB1, CCNB2, CCNB3, CCNF, CCNL1, CCNL2, CCNP, CCNT1, CCNT2, CD200, CDC14B, CDC20, CDC25A, CDKN1B, CDKN2C, CDKN2D, CDKN3, CENPE, CFLAR, CISH, CLP1, CNR1, CNTN1, CSRNP2, CST2, CXCR4, CYFIP2, DAPK1, DAPK2, DBI, DCP1A, DCP1B, DEPDC1, DLC1, DLG2, DLG…
GO:0009893	positive regulation of metabolic process	GO_BiologicalProcess-EBI-UniProt-GOA_28.03.2020_00h00	6.25657e-17	1.22879e-13	4.1516e-27	1.16245e-25	[4]	Group25	8.33706	373	[ACADL, ACKR3, ACTG2, ACVR1, ADAM8, ADM, ADNP, AFDN, AJUBA, AKIRIN2, ALDH1A2, AMBRA1, AMH, ANK3, ANKRD1, APELA, ARID2, ARID4A, ARID4B, ARID5B, ARRDC3, ASF1A, ASH1L, ASPM, ASS1, ATAD2B, ATF6, ATF7IP, AURKA, AXIN2, BAMBI, BBC3, BCL11B, BCL6, BDNF, BEND3, BHLHE40, BMPR1A, BORA, BRD1, BRF2, BRPF1, BTG2, C9orf72, CA8, CAPRIN2, CASP10, CCNA2, CCNB1, CCNT1, CCNT2, CD200, CD36, CD38, CDC14B, CDC20, CDCA2…
GO:0051171	regulation of nitrogen compound metabolic process	GO_BiologicalProcess-EBI-UniProt-GOA_28.03.2020_00h00	2.27362e-28	4.51542e-25	4.1516e-27	1.16245e-25	[4]	Group25	8.21277	562	[ACKR3, ACTG2, ACVR1, ADAM8, ADNP, ADNP2, AJUBA, AKIRIN2, ALKBH1, AMH, ANKRD1, APELA, ARID2, ARID4A, ARID4B, ARID5B, ARRDC3, ASF1A, ASH1L, ASPM, ASS1, ATAD2B, ATF6, ATF7IP, AURKA, AXIN2, BAG5, BAHD1, BAMBI, BBC3, BCL11B, BCL6, BCL7A, BCOR, BDNF, BEND3, BHLHE22, BHLHE40, BHLHE41, BLZF1, BMPR1A, BORA, BRD1, BRF2, BRPF1, BTG2, BTK, C11orf95, C9orf72, CA8, CAPRIN2, CASP10, CBFA2T2, CBLB, CCNA2, CCNB1…
GO:0051338	regulation of transferase activity	GO_BiologicalProcess-EBI-UniProt-GOA_28.03.2020_00h00	1.38075e-08	2.60686e-05	4.1516e-27	1.16245e-25	[4]	Group25	9.41606	129	[ACVR1, ADAM8, ADNP, AJUBA, AMBRA1, AMH, ARRDC3, BAG5, BDNF, BORA, CBLB, CCNA2, CCNB1, CCNB2, CCNB3, CCNF, CCNL1, CCNL2, CCNP, CCNT1, CCNT2, CD200, CDC14B, CDC20, CDC25A, CDKN1B, CDKN2C, CDKN2D, CDKN3, CENPE, CISH, CLP1, CXCR4, DAPK2, DBI, DCP1B, DLG3, DUSP1, DUSP16, DUSP4, ECT2, EFNA1, EFNA5, EGF, EPHA7, ERCC6, ERRFI1, FAM20A, FBXW7, FEM1B, FGFR2, FGFR3, FRS2, GADD45G, GAS6, GJA1, GRHL2, GRM4, I…
GO:0060255	regulation of macromolecule metabolic process	GO_BiologicalProcess-EBI-UniProt-GOA_28.03.2020_00h00	2.38431e-28	4.73286e-25	4.1516e-27	1.16245e-25	[4]	Group25	8.10434	581	[ACKR3, ACTG2, ACVR1, ADAM8, ADNP, ADNP2, AFDN, AJUBA, AKIRIN2, ALDH1A2, ALKBH1, AMH, ANK3, ANKRD1, ANKRD13D, APELA, ARID2, ARID4A, ARID4B, ARID5B, ARRDC3, ASF1A, ASH1L, ASPM, ATAD2B, ATF6, ATF7IP, ATP6V1B1, AURKA, AXIN2, BAG5, BAHD1, BAMBI, BBC3, BCL11B, BCL6, BCL7A, BCOR, BDNF, BEND3, BHLHE22, BHLHE40, BHLHE41, BLZF1, BMPR1A, BORA, BRD1, BRF2, BRPF1, BTG2, BTK, C11orf95, C9orf72, CA8, CAPRIN2, …
GO:0080090	regulation of primary metabolic process	GO_BiologicalProcess-EBI-UniProt-GOA_28.03.2020_00h00	1.11709e-30	2.22188e-27	4.1516e-27	1.16245e-25	[4]	Group25	8.24246	582	[ACADL, ACKR3, ACTG2, ACVR1, ADAM8, ADM, ADNP, ADNP2, AJUBA, AKIRIN2, ALKBH1, AMBRA1, AMH, ANKRD1, APELA, ARID2, ARID4A, ARID4B, ARID5B, ARRDC3, ASF1A, ASH1L, ASPM, ATAD2B, ATF6, ATF7IP, AURKA, AXIN2, BAG5, BAHD1, BAMBI, BBC3, BCL11B, BCL6, BCL7A, BCOR, BDNF, BEND3, BHLHE22, BHLHE40, BHLHE41, BLZF1, BMPR1A, BORA, BRD1, BRF2, BRPF1, BTG2, BTK, C11orf95, C9orf72, CA8, CAPRIN2, CASP10, CBFA2T2, CBLB…
GO:0010604	positive regulation of macromolecule metabolic process	GO_BiologicalProcess-EBI-UniProt-GOA_28.03.2020_00h00	5.84377e-16	1.14304e-12	4.1516e-27	1.16245e-25	[5]	Group25	8.39584	347	[ACKR3, ACTG2, ACVR1, ADAM8, ADNP, AFDN, AJUBA, AKIRIN2, ALDH1A2, AMH, ANK3, ANKRD1, APELA, ARID2, ARID4A, ARID4B, ARID5B, ARRDC3, ASF1A, ASH1L, ATAD2B, ATF6, ATF7IP, AURKA, AXIN2, BAMBI, BBC3, BCL11B, BCL6, BDNF, BHLHE40, BMPR1A, BORA, BRD1, BRF2, BRPF1, BTG2, CA8, CAPRIN2, CASP10, CCNA2, CCNB1, CCNT1, CCNT2, CD200, CD36, CD38, CDC14B, CDC20, CDCA2, CDKN1B, CDKN2AIP, CDKN3, CDX2, CEBPD, CENPE, C…
GO:0031325	positive regulation of cellular metabolic process	GO_BiologicalProcess-EBI-UniProt-GOA_28.03.2020_00h00	2.2555e-17	4.43657e-14	4.1516e-27	1.16245e-25	[5]	Group25	8.53069	353	[ACKR3, ACTG2, ACVR1, ADAM8, ADM, ADNP, AJUBA, AKIRIN2, AMBRA1, AMH, ANKRD1, APELA, ARID2, ARID4A, ARID4B, ARID5B, ARRDC3, ASF1A, ASH1L, ASPM, ASS1, ATAD2B, ATF6, ATF7IP, AURKA, AXIN2, BAMBI, BBC3, BCL11B, BCL6, BDNF, BHLHE40, BMPR1A, BORA, BRD1, BRF2, BRPF1, BTG2, C9orf72, CA8, CAPRIN2, CASP10, CCNA2, CCNB1, CCNT1, CCNT2, CD200, CD36, CD38, CDC14B, CDC20, CDCA2, CDKN1B, CDKN2AIP, CDKN3, CDX2, CE…
GO:0051173	positive regulation of nitrogen compound metabolic process	GO_BiologicalProcess-EBI-UniProt-GOA_28.03.2020_00h00	1.61829e-16	3.17185e-13	4.1516e-27	1.16245e-25	[5]	Group25	8.55397	336	[ACKR3, ACTG2, ACVR1, ADAM8, ADNP, AJUBA, AKIRIN2, AMH, ANKRD1, APELA, ARID2, ARID4A, ARID4B, ARID5B, ARRDC3, ASF1A, ASH1L, ASS1, ATAD2B, ATF6, ATF7IP, AURKA, AXIN2, BAMBI, BBC3, BCL11B, BCL6, BDNF, BHLHE40, BMPR1A, BORA, BRD1, BRF2, BRPF1, BTG2, CA8, CAPRIN2, CASP10, CCNA2, CCNB1, CCNT1, CCNT2, CD200, CD36, CD38, CDC14B, CDC20, CDCA2, CDKN1B, CDKN2AIP, CDKN3, CDX2, CEBPD, CENPE, CEP295, CFLAR, C…
GO:0051174	regulation of phosphorus metabolic process	GO_BiologicalProcess-EBI-UniProt-GOA_28.03.2020_00h00	4.37532e-09	8.31312e-06	4.1516e-27	1.16245e-25	[5]	Group25	8.49871	197	[ACKR3, ACVR1, ADAM8, ADNP, AJUBA, AKIRIN2, AMBRA1, AMH, APELA, ASH1L, ASPM, AXIN2, BDNF, BMPR1A, BORA, C9orf72, CAPRIN2, CBLB, CCNA2, CCNB1, CCNB2, CCNB3, CCNF, CCNL1, CCNL2, CCNP, CCNT1, CCNT2, CD200, CD36, CDC25A, CDCA2, CDKN1B, CDKN2C, CDKN2D, CDKN3, CENPE, CFLAR, CISH, CLC, CLP1, CNTN1, CSRNP2, CTCFL, CXCR4, DCP1B, DLC1, DLG2, DLG3, DNAJC15, DUSP1, DUSP16, DUSP4, ECT2, EFNA1, EFNA5, EGF, ENP…
GO:0051246	regulation of protein metabolic process	GO_BiologicalProcess-EBI-UniProt-GOA_28.03.2020_00h00	2.21444e-07	0.000413215	4.1516e-27	1.16245e-25	[5]	Group25	7.58992	268	[ACKR3, ACVR1, ADAM8, ADNP, AJUBA, AKIRIN2, ALKBH1, AMH, APELA, ARRDC3, ASH1L, ASPM, AURKA, AXIN2, BAG5, BBC3, BCL6, BCOR, BDNF, BHLHE40, BMPR1A, BORA, BRF2, BTG2, C9orf72, CAPRIN2, CASP10, CBLB, CCNA2, CCNB1, CCNB2, CCNB3, CCNF, CCNL1, CCNL2, CCNP, CCNT1, CCNT2, CD200, CD36, CDC14B, CDC20, CDC25A, CDCA2, CDKN1B, CDKN2C, CDKN2D, CDKN3, CENPE, CEP295, CFLAR, CLC, CLP1, CNTN1, CPEB4, CST2, CTCF, CT…
GO:0051347	positive regulation of transferase activity	GO_BiologicalProcess-EBI-UniProt-GOA_28.03.2020_00h00	1.28587e-05	0.0232356	4.1516e-27	1.16245e-25	[5]	Group25	9.16844	86	[ADAM8, ADNP, AJUBA, AMBRA1, AMH, ARRDC3, BDNF, BORA, CCNA2, CCNB1, CCNT1, CCNT2, CD200, CDC14B, CDC20, CDKN1B, CENPE, CXCR4, DBI, DCP1B, DLG3, ECT2, EFNA1, EFNA5, EGF, EPHA7, ERCC6, FAM20A, FBXW7, FGFR2, FGFR3, FRS2, GADD45G, GAS6, GJA1, GRHL2, GRM4, IGF1, IL6, INCENP, IQGAP3, KIF14, KIT, KLF4, LMTK2, MAP2K6, MAP4K3, MECOM, MERTK, MME, MOB1B, NCOA2, NEDD9, NEK2, NRXN1, NTRK3, PARP16, PARP8, PDGF…
GO:0032268	regulation of cellular protein metabolic process	GO_BiologicalProcess-EBI-UniProt-GOA_28.03.2020_00h00	1.04357e-08	1.97443e-05	4.1516e-27	1.16245e-25	[5, 6]	Group25	7.88207	262	[ACKR3, ACVR1, ADAM8, ADNP, AJUBA, AKIRIN2, ALKBH1, AMH, APELA, ARRDC3, ASH1L, ASPM, AURKA, AXIN2, BAG5, BBC3, BCL6, BCOR, BDNF, BHLHE40, BMPR1A, BORA, BRF2, BTG2, C9orf72, CAPRIN2, CASP10, CBLB, CCNA2, CCNB1, CCNB2, CCNB3, CCNF, CCNL1, CCNL2, CCNP, CCNT1, CCNT2, CD200, CD36, CDC14B, CDC20, CDC25A, CDCA2, CDKN1B, CDKN2C, CDKN2D, CDKN3, CENPE, CEP295, CFLAR, CLC, CLP1, CNTN1, CPEB4, CST2, CTCF, CT…
GO:0019220	regulation of phosphate metabolic process	GO_BiologicalProcess-EBI-UniProt-GOA_28.03.2020_00h00	4.31213e-09	8.19737e-06	4.1516e-27	1.16245e-25	[6]	Group25	8.50237	197	[ACKR3, ACVR1, ADAM8, ADNP, AJUBA, AKIRIN2, AMBRA1, AMH, APELA, ASH1L, ASPM, AXIN2, BDNF, BMPR1A, BORA, C9orf72, CAPRIN2, CBLB, CCNA2, CCNB1, CCNB2, CCNB3, CCNF, CCNL1, CCNL2, CCNP, CCNT1, CCNT2, CD200, CD36, CDC25A, CDCA2, CDKN1B, CDKN2C, CDKN2D, CDKN3, CENPE, CFLAR, CISH, CLC, CLP1, CNTN1, CSRNP2, CTCFL, CXCR4, DCP1B, DLC1, DLG2, DLG3, DNAJC15, DUSP1, DUSP16, DUSP4, ECT2, EFNA1, EFNA5, EGF, ENP…
GO:0031399	regulation of protein modification process	GO_BiologicalProcess-EBI-UniProt-GOA_28.03.2020_00h00	9.42982e-12	1.81901e-08	4.1516e-27	1.16245e-25	[6, 7]	Group25	8.93082	213	[ACKR3, ACVR1, ADAM8, ADNP, AJUBA, AMH, APELA, ARRDC3, ASH1L, ASPM, AXIN2, BAG5, BCL6, BCOR, BDNF, BHLHE40, BMPR1A, BORA, C9orf72, CAPRIN2, CBLB, CCNA2, CCNB1, CCNB2, CCNB3, CCNF, CCNL1, CCNL2, CCNP, CCNT1, CCNT2, CD200, CD36, CDC14B, CDC20, CDC25A, CDCA2, CDKN1B, CDKN2C, CDKN2D, CDKN3, CENPE, CEP295, CFLAR, CLC, CLP1, CNTN1, CTCF, CTCFL, CXCR4, DAPK2, DBI, DCP1B, DLC1, DLG3, DNMT3B, DUSP1, DUSP1…
GO:0032270	positive regulation of cellular protein metabolic process	GO_BiologicalProcess-EBI-UniProt-GOA_28.03.2020_00h00	2.06143e-05	0.0370233	4.1516e-27	1.16245e-25	[6, 7]	Group25	7.86517	161	[ACKR3, ACVR1, ADAM8, ADNP, AJUBA, AKIRIN2, AMH, APELA, ARRDC3, AURKA, AXIN2, BBC3, BCL6, BDNF, BHLHE40, BMPR1A, BORA, CAPRIN2, CASP10, CCNA2, CCNB1, CCNT1, CCNT2, CD200, CD36, CDC14B, CDC20, CDCA2, CDKN1B, CENPE, CEP295, CFLAR, CLC, CNTN1, CTCFL, CXCR4, CYFIP2, DAPK1, DCP1B, DLC1, DLG3, DNMT3B, DYRK1A, ECT2, EFNA1, EFNA5, EGF, ENPP2, EPHA7, ERCC6, EZR, FAM20A, FBXW7, FGF4, FGFR2, FGFR3, FN1, FRS…
GO:0043549	regulation of kinase activity	GO_BiologicalProcess-EBI-UniProt-GOA_28.03.2020_00h00	3.52902e-07	0.000657103	4.1516e-27	1.16245e-25	[5, 8]	Group25	9.23331	112	[ACVR1, ADAM8, ADNP, AJUBA, AMBRA1, AMH, BDNF, BORA, CBLB, CCNA2, CCNB1, CCNB2, CCNB3, CCNF, CCNL1, CCNL2, CCNP, CCNT1, CCNT2, CDC25A, CDKN1B, CDKN2C, CDKN2D, CDKN3, CENPE, CISH, CLP1, CXCR4, DCP1B, DLG3, DUSP1, DUSP16, DUSP4, ECT2, EFNA1, EFNA5, EGF, EPHA7, ERCC6, ERRFI1, FAM20A, FBXW7, FGFR2, FGFR3, FRS2, GADD45G, GAS6, GJA1, GRM4, IGF1, IL6, INCENP, IQGAP3, ITPRIP, KAT2B, KIF14, KIT, KLF4, KLF…
GO:0019207	kinase regulator activity	GO_BiologicalProcess-EBI-UniProt-GOA_28.03.2020_00h00	1.0873e-05	0.0196911	4.1516e-27	1.16245e-25	[5, 6, 9]	Group25	12.5899	35	[ACVR1, CCNA2, CCNB1, CCNB2, CCNB3, CCNF, CCNL1, CCNL2, CCNP, CCNT1, CCNT2, CDKN1B, CDKN2C, CDKN2D, CISH, CLP1, EFNA5, EGF, ERCC6, FAM20A, GAS6, INCENP, ITPRIP, KAT2B, KLF4, MOB1B, PARP16, PARP8, PIK3R3, PRKAR2B, SMCR8, SOCS1, SOCS3, SOCS4, SOCS6]
GO:0042325	regulation of phosphorylation	GO_BiologicalProcess-EBI-UniProt-GOA_28.03.2020_00h00	2.19518e-07	0.00040984	4.1516e-27	1.16245e-25	[7]	Group25	8.32536	174	[ACKR3, ACVR1, ADAM8, ADNP, AJUBA, AKIRIN2, AMBRA1, AMH, APELA, ASH1L, ASPM, AXIN2, BDNF, BMPR1A, BORA, C9orf72, CAPRIN2, CBLB, CCNA2, CCNB1, CCNB2, CCNB3, CCNF, CCNL1, CCNL2, CCNP, CCNT1, CCNT2, CD200, CD36, CDC25A, CDKN1B, CDKN2C, CDKN2D, CDKN3, CENPE, CFLAR, CISH, CLC, CLP1, CNTN1, CTCFL, CXCR4, DCP1B, DLC1, DLG3, DNAJC15, DUSP1, DUSP16, DUSP4, ECT2, EFNA1, EFNA5, EGF, ENPP2, EPHA7, ERCC6, ERR…
GO:0001932	regulation of protein phosphorylation	GO_BiologicalProcess-EBI-UniProt-GOA_28.03.2020_00h00	1.44561e-07	0.000270619	4.1516e-27	1.16245e-25	[7, 8]	Group25	8.52303	161	[ACKR3, ACVR1, ADAM8, ADNP, AJUBA, AMH, APELA, ASH1L, ASPM, AXIN2, BDNF, BMPR1A, BORA, C9orf72, CAPRIN2, CBLB, CCNA2, CCNB1, CCNB2, CCNB3, CCNF, CCNL1, CCNL2, CCNP, CCNT1, CCNT2, CD200, CD36, CDC25A, CDKN1B, CDKN2C, CDKN2D, CDKN3, CENPE, CFLAR, CLC, CLP1, CNTN1, CTCFL, CXCR4, DCP1B, DLG3, DUSP1, DUSP16, DUSP4, ECT2, EFNA1, EFNA5, EGF, ENPP2, EPHA7, ERCC6, ERRFI1, EZR, FAM20A, FAM83D, FBXW7, FGF4,…
GO:0031400	negative regulation of protein modification process	GO_BiologicalProcess-EBI-UniProt-GOA_28.03.2020_00h00	2.67799e-05	0.0479361	4.1516e-27	1.16245e-25	[7, 8]	Group25	9.31373	76	[ACVR1, ASH1L, ASPM, BAG5, BCOR, C9orf72, CBLB, CCNB1, CDKN1B, CDKN2C, CDKN2D, CLP1, DBI, DNMT3B, DUSP1, DUSP16, DUSP4, EFNA1, ERRFI1, EZR, FKBP9, FRS2, HMG20B, IDI1, IGFBP3, IL6, INPP5F, ISG15, ITPRIP, IVNS1ABP, JUN, KAT2B, KLF15, KLF4, KLF6, LATS2, LIF, LMTK2, MAGI1, MARCHF7, MECOM, N4BP1, NCOA7, NR2F2, NTRK3, PHACTR1, PLK1, PPP1R15B, PPP1R16B, PPP1R1A, PRKAR2B, PTN, PTPRU, RASGRF2, RGS3, SEMA6…
GO:0031401	positive regulation of protein modification process	GO_BiologicalProcess-EBI-UniProt-GOA_28.03.2020_00h00	5.04202e-06	0.00920672	4.1516e-27	1.16245e-25	[7, 8]	Group25	8.35913	135	[ACKR3, ACVR1, ADAM8, ADNP, AJUBA, AMH, APELA, ARRDC3, AXIN2, BCL6, BDNF, BHLHE40, BMPR1A, BORA, CAPRIN2, CCNA2, CCNB1, CCNT1, CCNT2, CD200, CD36, CDC14B, CDC20, CDCA2, CDKN1B, CENPE, CEP295, CFLAR, CLC, CNTN1, CTCFL, CXCR4, DCP1B, DLC1, DLG3, DNMT3B, DYRK1A, ECT2, EFNA1, EFNA5, EGF, ENPP2, EPHA7, ERCC6, FAM20A, FBXW7, FGF4, FGFR2, FGFR3, FRS2, GADD45G, GAREM1, GAS6, GATA4, GCNT2, GDF3, GJA1, GPR…
GO:0045859	regulation of protein kinase activity	GO_BiologicalProcess-EBI-UniProt-GOA_28.03.2020_00h00	5.80243e-06	0.010572	4.1516e-27	1.16245e-25	[6, 8, 9]	Group25	9.00735	98	[ACVR1, ADAM8, ADNP, AJUBA, AMH, BDNF, BORA, CBLB, CCNA2, CCNB1, CCNB2, CCNB3, CCNF, CCNL1, CCNL2, CCNP, CCNT1, CCNT2, CDC25A, CDKN1B, CDKN2C, CDKN2D, CDKN3, CENPE, CLP1, CXCR4, DCP1B, DLG3, DUSP1, DUSP16, DUSP4, ECT2, EFNA1, EFNA5, EGF, ERCC6, ERRFI1, FAM20A, FBXW7, FRS2, GADD45G, GAS6, GJA1, GRM4, IGF1, IL6, INCENP, IQGAP3, ITPRIP, KAT2B, KIF14, KIT, KLF6, LATS2, MAP2K6, MAP4K3, MECOM, NCOA2, N…
GO:0019222	regulation of metabolic process	GO_BiologicalProcess-EBI-UniProt-GOA_28.03.2020_00h00	1.78649e-30	3.55154e-27	1.57171e-19	4.24363e-18	[3]	Group26	8.02215	623	[ACADL, ACKR3, ACOT13, ACTG2, ACVR1, ADAM8, ADAMTS5, ADM, ADNP, ADNP2, AFDN, AJUBA, AKIRIN2, ALDH1A2, ALKBH1, AMBRA1, AMH, ANK3, ANKRD1, ANKRD13D, AOC3, APELA, ARID2, ARID4A, ARID4B, ARID5B, ARRDC3, ASF1A, ASH1L, ASPM, ASS1, ATAD2B, ATF6, ATF7IP, ATP6V1B1, ATP6V1H, AURKA, AXIN2, BAG5, BAHD1, BAMBI, BBC3, BCL11B, BCL6, BCL7A, BCOR, BDNF, BEND3, BHLHE22, BHLHE40, BHLHE41, BLZF1, BMPR1A, BORA, BRD1,…
GO:0048518	positive regulation of biological process	GO_BiologicalProcess-EBI-UniProt-GOA_28.03.2020_00h00	5.61322e-13	1.08784e-09	1.57171e-19	4.24363e-18	[3]	Group26	7.26768	524	[AACS, ABHD17B, ACADL, ACKR3, ACTG2, ACVR1, ADAM8, ADM, ADNP, ADNP2, AFDN, AJUBA, AKIRIN2, ALDH1A2, AMBRA1, AMH, ANK3, ANKRD1, APELA, ARHGEF39, ARID2, ARID4A, ARID4B, ARID5B, ARRDC3, ASF1A, ASH1L, ASPM, ASS1, ATAD2B, ATF6, ATF7IP, ATP2C2, AURKA, AXIN2, BAMBI, BBC3, BCL11B, BCL6, BDNF, BEND3, BHLHE40, BICD1, BMPR1A, BORA, BRD1, BRF2, BRPF1, BTG2, BTK, C21orf91, C2CD2L, C9orf72, CA2, CA8, CABYR, CA…
GO:0048519	negative regulation of biological process	GO_BiologicalProcess-EBI-UniProt-GOA_28.03.2020_00h00	7.18492e-19	1.41687e-15	1.57171e-19	4.24363e-18	[3]	Group26	7.85398	497	[ABHD17B, ACADL, ACKR3, ACOT13, ACVR1, ADAM8, ADAMTS5, ADAMTS8, ADM, ADNP, ADNP2, AEN, AFDN, AJUBA, AKIRIN2, ALDH1A2, ALKBH1, AMBRA1, AMER2, AMH, ANK3, ANKRD1, ANKRD13D, ANXA6, AOC3, APLP1, ARID2, ARID4A, ARID5B, ARRDC3, ASF1A, ASH1L, ASPM, ASS1, ATAD2B, ATF7IP, ATP6V1H, ATXN7, AURKA, AXIN2, BAG5, BAHD1, BAMBI, BBC3, BCL11B, BCL6, BCL7A, BCOR, BDNF, BEND3, BHLHE40, BHLHE41, BICD1, BMPR1A, BRF2, B…
GO:0050794	regulation of cellular process	GO_BiologicalProcess-EBI-UniProt-GOA_28.03.2020_00h00	5.77275e-19	1.13896e-15	1.57171e-19	4.24363e-18	[3]	Group26	6.75012	825	[AACS, ABHD17B, ACADL, ACKR3, ACTG2, ACVR1, ADAM8, ADAMTS8, ADGRL2, ADM, ADNP, ADNP2, AEN, AFDN, AJUBA, AKIRIN2, ALDH1A2, ALKBH1, AMBRA1, AMER2, AMH, AMOTL2, ANK3, ANKRD1, ANKRD13D, ANXA6, APELA, APLP1, ARHGAP29, ARHGEF39, ARID2, ARID4A, ARID4B, ARID5B, ARMT1, ARRDC3, ASB7, ASF1A, ASH1L, ASPM, ASS1, ATAD2B, ATF6, ATF7IP, ATP6V1B1, ATP6V1H, ATXN7, AURKA, AXIN2, BAG5, BAHD1, BAMBI, BBC3, BCAM, BCL1…
GO:0009889	regulation of biosynthetic process	GO_BiologicalProcess-EBI-UniProt-GOA_28.03.2020_00h00	1.02868e-23	2.03576e-20	1.57171e-19	4.24363e-18	[4]	Group26	8.56257	442	[ACADL, ACKR3, ACTG2, ACVR1, ADAM8, ADM, ADNP, ADNP2, AJUBA, AKIRIN2, ALKBH1, AMH, ANKRD1, ARID2, ARID4A, ARID4B, ARID5B, ASF1A, ASH1L, ASPM, ASS1, ATAD2B, ATF6, ATF7IP, BAHD1, BAMBI, BCL11B, BCL6, BCL7A, BCOR, BEND3, BHLHE22, BHLHE40, BHLHE41, BLZF1, BMPR1A, BRD1, BRF2, BRPF1, BTG2, BTK, C11orf95, CA8, CAPRIN2, CBFA2T2, CCNA2, CCNL1, CCNL2, CCNT1, CCNT2, CD200, CD36, CD38, CDKN1B, CDKN2AIP, CDKN…
GO:0009892	negative regulation of metabolic process	GO_BiologicalProcess-EBI-UniProt-GOA_28.03.2020_00h00	1.25248e-17	2.46612e-14	1.57171e-19	4.24363e-18	[4]	Group26	8.79781	322	[ACADL, ACKR3, ACOT13, ACVR1, ADAMTS5, ADNP, AJUBA, AKIRIN2, AMH, ANKRD1, ANKRD13D, AOC3, ARID4A, ARID5B, ARRDC3, ASH1L, ASPM, ATF7IP, AURKA, AXIN2, BAG5, BAHD1, BCL6, BCL7A, BCOR, BEND3, BHLHE40, BHLHE41, BRF2, BTG2, C11orf95, C9orf72, CA8, CAPRIN2, CBFA2T2, CBLB, CCNB1, CCNT1, CD36, CD38, CDKN1B, CDKN2C, CDKN2D, CDKN3, CDX2, CEBPD, CFLAR, CIR1, CITED2, CLP1, CNOT4, CNR1, CPEB4, CREB1, CRYM, CSR…
GO:0009893	positive regulation of metabolic process	GO_BiologicalProcess-EBI-UniProt-GOA_28.03.2020_00h00	6.25657e-17	1.22879e-13	1.57171e-19	4.24363e-18	[4]	Group26	8.33706	373	[ACADL, ACKR3, ACTG2, ACVR1, ADAM8, ADM, ADNP, AFDN, AJUBA, AKIRIN2, ALDH1A2, AMBRA1, AMH, ANK3, ANKRD1, APELA, ARID2, ARID4A, ARID4B, ARID5B, ARRDC3, ASF1A, ASH1L, ASPM, ASS1, ATAD2B, ATF6, ATF7IP, AURKA, AXIN2, BAMBI, BBC3, BCL11B, BCL6, BDNF, BEND3, BHLHE40, BMPR1A, BORA, BRD1, BRF2, BRPF1, BTG2, C9orf72, CA8, CAPRIN2, CASP10, CCNA2, CCNB1, CCNT1, CCNT2, CD200, CD36, CD38, CDC14B, CDC20, CDCA2…
GO:0031323	regulation of cellular metabolic process	GO_BiologicalProcess-EBI-UniProt-GOA_28.03.2020_00h00	2.1522e-30	4.27642e-27	1.57171e-19	4.24363e-18	[4]	Group26	8.16804	593	[ACADL, ACKR3, ACTG2, ACVR1, ADAM8, ADM, ADNP, ADNP2, AJUBA, AKIRIN2, ALKBH1, AMBRA1, AMH, ANKRD1, ANKRD13D, APELA, ARID2, ARID4A, ARID4B, ARID5B, ARRDC3, ASF1A, ASH1L, ASPM, ASS1, ATAD2B, ATF6, ATF7IP, ATP6V1B1, ATP6V1H, AURKA, AXIN2, BAG5, BAHD1, BAMBI, BBC3, BCL11B, BCL6, BCL7A, BCOR, BDNF, BEND3, BHLHE22, BHLHE40, BHLHE41, BLZF1, BMPR1A, BORA, BRD1, BRF2, BRPF1, BTG2, BTK, C11orf95, C9orf72, …
GO:0048522	positive regulation of cellular process	GO_BiologicalProcess-EBI-UniProt-GOA_28.03.2020_00h00	1.13195e-13	2.19712e-10	1.57171e-19	4.24363e-18	[4]	Group26	7.42745	494	[AACS, ABHD17B, ACKR3, ACTG2, ACVR1, ADAM8, ADM, ADNP, ADNP2, AFDN, AJUBA, AKIRIN2, ALDH1A2, AMBRA1, AMH, ANK3, ANKRD1, APELA, ARHGEF39, ARID2, ARID4A, ARID4B, ARID5B, ARRDC3, ASF1A, ASH1L, ASPM, ASS1, ATAD2B, ATF6, ATF7IP, AURKA, AXIN2, BAMBI, BBC3, BCL11B, BCL6, BDNF, BHLHE40, BICD1, BMPR1A, BORA, BRD1, BRF2, BRPF1, BTG2, BTK, C21orf91, C2CD2L, C9orf72, CA2, CA8, CABYR, CACNB2, CAPRIN2, CASP10,…
GO:0048523	negative regulation of cellular process	GO_BiologicalProcess-EBI-UniProt-GOA_28.03.2020_00h00	7.40229e-19	1.45899e-15	1.57171e-19	4.24363e-18	[4]	Group26	8.01177	463	[ABHD17B, ACADL, ACKR3, ACVR1, ADAM8, ADAMTS8, ADM, ADNP, ADNP2, AFDN, AJUBA, AKIRIN2, ALDH1A2, ALKBH1, AMBRA1, AMER2, AMH, ANK3, ANKRD1, ANKRD13D, ANXA6, APLP1, ARID2, ARID4A, ARID5B, ARRDC3, ASF1A, ASH1L, ASPM, ASS1, ATAD2B, ATF7IP, ATP6V1H, ATXN7, AURKA, AXIN2, BAG5, BAHD1, BAMBI, BBC3, BCL11B, BCL6, BCL7A, BCOR, BDNF, BEND3, BHLHE40, BHLHE41, BICD1, BMPR1A, BRF2, BTG2, BTK, BUB1B, C11orf95, C…
GO:0051171	regulation of nitrogen compound metabolic process	GO_BiologicalProcess-EBI-UniProt-GOA_28.03.2020_00h00	2.27362e-28	4.51542e-25	1.57171e-19	4.24363e-18	[4]	Group26	8.21277	562	[ACKR3, ACTG2, ACVR1, ADAM8, ADNP, ADNP2, AJUBA, AKIRIN2, ALKBH1, AMH, ANKRD1, APELA, ARID2, ARID4A, ARID4B, ARID5B, ARRDC3, ASF1A, ASH1L, ASPM, ASS1, ATAD2B, ATF6, ATF7IP, AURKA, AXIN2, BAG5, BAHD1, BAMBI, BBC3, BCL11B, BCL6, BCL7A, BCOR, BDNF, BEND3, BHLHE22, BHLHE40, BHLHE41, BLZF1, BMPR1A, BORA, BRD1, BRF2, BRPF1, BTG2, BTK, C11orf95, C9orf72, CA8, CAPRIN2, CASP10, CBFA2T2, CBLB, CCNA2, CCNB1…
GO:0060255	regulation of macromolecule metabolic process	GO_BiologicalProcess-EBI-UniProt-GOA_28.03.2020_00h00	2.38431e-28	4.73286e-25	1.57171e-19	4.24363e-18	[4]	Group26	8.10434	581	[ACKR3, ACTG2, ACVR1, ADAM8, ADNP, ADNP2, AFDN, AJUBA, AKIRIN2, ALDH1A2, ALKBH1, AMH, ANK3, ANKRD1, ANKRD13D, APELA, ARID2, ARID4A, ARID4B, ARID5B, ARRDC3, ASF1A, ASH1L, ASPM, ATAD2B, ATF6, ATF7IP, ATP6V1B1, AURKA, AXIN2, BAG5, BAHD1, BAMBI, BBC3, BCL11B, BCL6, BCL7A, BCOR, BDNF, BEND3, BHLHE22, BHLHE40, BHLHE41, BLZF1, BMPR1A, BORA, BRD1, BRF2, BRPF1, BTG2, BTK, C11orf95, C9orf72, CA8, CAPRIN2, …
GO:0080090	regulation of primary metabolic process	GO_BiologicalProcess-EBI-UniProt-GOA_28.03.2020_00h00	1.11709e-30	2.22188e-27	1.57171e-19	4.24363e-18	[4]	Group26	8.24246	582	[ACADL, ACKR3, ACTG2, ACVR1, ADAM8, ADM, ADNP, ADNP2, AJUBA, AKIRIN2, ALKBH1, AMBRA1, AMH, ANKRD1, APELA, ARID2, ARID4A, ARID4B, ARID5B, ARRDC3, ASF1A, ASH1L, ASPM, ATAD2B, ATF6, ATF7IP, AURKA, AXIN2, BAG5, BAHD1, BAMBI, BBC3, BCL11B, BCL6, BCL7A, BCOR, BDNF, BEND3, BHLHE22, BHLHE40, BHLHE41, BLZF1, BMPR1A, BORA, BRD1, BRF2, BRPF1, BTG2, BTK, C11orf95, C9orf72, CA8, CAPRIN2, CASP10, CBFA2T2, CBLB…
GO:0009890	negative regulation of biosynthetic process	GO_BiologicalProcess-EBI-UniProt-GOA_28.03.2020_00h00	8.46449e-16	1.65058e-12	1.57171e-19	4.24363e-18	[5]	Group26	9.90291	204	[ACADL, ACKR3, AJUBA, AKIRIN2, ANKRD1, ARID4A, ARID5B, ASH1L, ATF7IP, BAHD1, BCL6, BCL7A, BCOR, BEND3, BHLHE40, BHLHE41, BRF2, BTG2, C11orf95, CA8, CAPRIN2, CBFA2T2, CD36, CD38, CDKN1B, CDKN3, CDX2, CEBPD, CFLAR, CIR1, CITED2, CLP1, CPEB4, CREB1, CRYM, CTCF, CXXC5, CYP1A1, DAPK1, DBI, DCP2, DDX20, DEPDC1, DLX1, DLX2, DNMT3B, DNMT3L, DUSP1, E2F7, EFNA1, ENC1, ERF, ERRFI1, ETV3, ETV7, EZR, FBLN5, F…
GO:0009891	positive regulation of biosynthetic process	GO_BiologicalProcess-EBI-UniProt-GOA_28.03.2020_00h00	7.76944e-12	1.4995e-08	1.57171e-19	4.24363e-18	[5]	Group26	8.76923	228	[ACKR3, ACTG2, ACVR1, ADM, AJUBA, AKIRIN2, ANKRD1, ARID4A, ARID4B, ARID5B, ASF1A, ASH1L, ASPM, ASS1, ATAD2B, ATF6, ATF7IP, BAMBI, BCL11B, BMPR1A, BRD1, BRPF1, BTG2, CA8, CAPRIN2, CCNA2, CCNT1, CCNT2, CD200, CD36, CD38, CDKN2AIP, CDKN3, CDX2, CEBPD, CHD6, CHD7, CITED2, CITED4, CKAP2, CREB1, CSRNP2, CTCF, CTCFL, CYP1A1, DBP, DLGAP5, DLX1, DLX2, DLX3, DYRK1A, DYRK1B, E2F7, EBF2, EDRF1, EGF, ELF2, ER…
GO:0010468	regulation of gene expression	GO_BiologicalProcess-EBI-UniProt-GOA_28.03.2020_00h00	2.23347e-22	4.4111e-19	1.57171e-19	4.24363e-18	[5]	Group26	8.41016	447	[ACKR3, ACTG2, ACVR1, ADAM8, ADNP, ADNP2, AFDN, AJUBA, AKIRIN2, ALDH1A2, ALKBH1, AMH, ANK3, ANKRD1, ARID2, ARID4A, ARID4B, ARID5B, ASF1A, ASH1L, ATAD2B, ATF6, ATF7IP, ATP6V1B1, AURKA, AXIN2, BAHD1, BAMBI, BCL11B, BCL6, BCL7A, BCOR, BEND3, BHLHE22, BHLHE40, BHLHE41, BLZF1, BMPR1A, BRD1, BRF2, BRPF1, BTG2, BTK, C11orf95, CA8, CAPRIN2, CBFA2T2, CCNA2, CCNB1, CCNL1, CCNL2, CCNT1, CCNT2, CD200, CD36, …
GO:0010556	regulation of macromolecule biosynthetic process	GO_BiologicalProcess-EBI-UniProt-GOA_28.03.2020_00h00	9.47534e-23	1.87233e-19	1.57171e-19	4.24363e-18	[5]	Group26	8.62069	420	[ACKR3, ACTG2, ACVR1, ADAM8, ADNP, ADNP2, AJUBA, AKIRIN2, ALKBH1, AMH, ANKRD1, ARID2, ARID4A, ARID4B, ARID5B, ASF1A, ASH1L, ATAD2B, ATF6, ATF7IP, BAHD1, BAMBI, BCL11B, BCL6, BCL7A, BCOR, BEND3, BHLHE22, BHLHE40, BHLHE41, BLZF1, BMPR1A, BRD1, BRF2, BRPF1, BTG2, BTK, C11orf95, CA8, CAPRIN2, CBFA2T2, CCNA2, CCNL1, CCNL2, CCNT1, CCNT2, CD200, CD36, CD38, CDKN1B, CDKN2AIP, CDKN3, CDX2, CEBPD, CFLAR, C…
GO:0010604	positive regulation of macromolecule metabolic process	GO_BiologicalProcess-EBI-UniProt-GOA_28.03.2020_00h00	5.84377e-16	1.14304e-12	1.57171e-19	4.24363e-18	[5]	Group26	8.39584	347	[ACKR3, ACTG2, ACVR1, ADAM8, ADNP, AFDN, AJUBA, AKIRIN2, ALDH1A2, AMH, ANK3, ANKRD1, APELA, ARID2, ARID4A, ARID4B, ARID5B, ARRDC3, ASF1A, ASH1L, ATAD2B, ATF6, ATF7IP, AURKA, AXIN2, BAMBI, BBC3, BCL11B, BCL6, BDNF, BHLHE40, BMPR1A, BORA, BRD1, BRF2, BRPF1, BTG2, CA8, CAPRIN2, CASP10, CCNA2, CCNB1, CCNT1, CCNT2, CD200, CD36, CD38, CDC14B, CDC20, CDCA2, CDKN1B, CDKN2AIP, CDKN3, CDX2, CEBPD, CENPE, C…
GO:0010605	negative regulation of macromolecule metabolic process	GO_BiologicalProcess-EBI-UniProt-GOA_28.03.2020_00h00	2.36024e-17	4.64022e-14	1.57171e-19	4.24363e-18	[5]	Group26	8.96057	300	[ACKR3, ACVR1, ADNP, AJUBA, AKIRIN2, AMH, ANKRD1, ANKRD13D, ARID4A, ARID5B, ASH1L, ASPM, ATF7IP, AURKA, AXIN2, BAG5, BAHD1, BCL6, BCL7A, BCOR, BEND3, BHLHE40, BHLHE41, BRF2, BTG2, C11orf95, C9orf72, CA8, CAPRIN2, CBFA2T2, CBLB, CCNB1, CCNT1, CD36, CD38, CDKN1B, CDKN2C, CDKN2D, CDKN3, CDX2, CEBPD, CFLAR, CIR1, CITED2, CLP1, CNOT4, CPEB4, CREB1, CRYM, CST2, CTCF, CXXC5, CYP1A1, DAPK1, DBI, DCP1A, D…
GO:0019219	regulation of nucleobase-containing compound metabolic process	GO_BiologicalProcess-EBI-UniProt-GOA_28.03.2020_00h00	2.82949e-24	5.60239e-21	1.57171e-19	4.24363e-18	[5]	Group26	8.73686	424	[ACKR3, ACTG2, ACVR1, ADAM8, ADNP, ADNP2, AJUBA, AKIRIN2, AMH, ANKRD1, ARID2, ARID4A, ARID4B, ARID5B, ASF1A, ASH1L, ATAD2B, ATF6, ATF7IP, AXIN2, BAHD1, BAMBI, BCL11B, BCL6, BCL7A, BCOR, BEND3, BHLHE22, BHLHE40, BHLHE41, BLZF1, BMPR1A, BRD1, BRF2, BRPF1, BTG2, BTK, C11orf95, CA8, CAPRIN2, CBFA2T2, CCNA2, CCNB1, CCNL1, CCNL2, CCNT1, CCNT2, CD200, CD36, CD38, CDKN1B, CDKN2AIP, CDKN3, CDX2, CEBPD, CF…
GO:0031324	negative regulation of cellular metabolic process	GO_BiologicalProcess-EBI-UniProt-GOA_28.03.2020_00h00	6.72813e-17	1.32073e-13	1.57171e-19	4.24363e-18	[5]	Group26	8.97672	293	[ACADL, ACKR3, ACVR1, AJUBA, AKIRIN2, AMH, ANKRD1, ANKRD13D, ARID4A, ARID5B, ASH1L, ASPM, ATF7IP, AXIN2, BAG5, BAHD1, BCL6, BCL7A, BCOR, BEND3, BHLHE40, BHLHE41, BRF2, BTG2, C11orf95, C9orf72, CA8, CAPRIN2, CBFA2T2, CBLB, CCNB1, CCNT1, CD36, CD38, CDKN1B, CDKN2C, CDKN2D, CDKN3, CDX2, CEBPD, CFLAR, CIR1, CITED2, CLP1, CNR1, CPEB4, CREB1, CRYM, CSRNP2, CST2, CTCF, CXXC5, CYP1A1, DAPK1, DBI, DCP2, D…
GO:0031325	positive regulation of cellular metabolic process	GO_BiologicalProcess-EBI-UniProt-GOA_28.03.2020_00h00	2.2555e-17	4.43657e-14	1.57171e-19	4.24363e-18	[5]	Group26	8.53069	353	[ACKR3, ACTG2, ACVR1, ADAM8, ADM, ADNP, AJUBA, AKIRIN2, AMBRA1, AMH, ANKRD1, APELA, ARID2, ARID4A, ARID4B, ARID5B, ARRDC3, ASF1A, ASH1L, ASPM, ASS1, ATAD2B, ATF6, ATF7IP, AURKA, AXIN2, BAMBI, BBC3, BCL11B, BCL6, BDNF, BHLHE40, BMPR1A, BORA, BRD1, BRF2, BRPF1, BTG2, C9orf72, CA8, CAPRIN2, CASP10, CCNA2, CCNB1, CCNT1, CCNT2, CD200, CD36, CD38, CDC14B, CDC20, CDCA2, CDKN1B, CDKN2AIP, CDKN3, CDX2, CE…
GO:0031326	regulation of cellular biosynthetic process	GO_BiologicalProcess-EBI-UniProt-GOA_28.03.2020_00h00	7.39309e-23	1.46161e-19	1.57171e-19	4.24363e-18	[5]	Group26	8.54549	433	[ACADL, ACKR3, ACTG2, ACVR1, ADAM8, ADM, ADNP, ADNP2, AJUBA, AKIRIN2, ALKBH1, AMH, ANKRD1, ARID2, ARID4A, ARID4B, ARID5B, ASF1A, ASH1L, ASPM, ASS1, ATAD2B, ATF6, ATF7IP, BAHD1, BAMBI, BCL11B, BCL6, BCL7A, BCOR, BEND3, BHLHE22, BHLHE40, BHLHE41, BLZF1, BMPR1A, BRD1, BRF2, BRPF1, BTG2, BTK, C11orf95, CA8, CAPRIN2, CBFA2T2, CCNA2, CCNL1, CCNL2, CCNT1, CCNT2, CD200, CD36, CD38, CDKN1B, CDKN2AIP, CDKN…
GO:0051172	negative regulation of nitrogen compound metabolic process	GO_BiologicalProcess-EBI-UniProt-GOA_28.03.2020_00h00	8.78024e-17	1.72268e-13	1.57171e-19	4.24363e-18	[5]	Group26	9.13015	275	[ACKR3, ACVR1, AJUBA, AKIRIN2, AMH, ANKRD1, ARID4A, ARID5B, ASH1L, ASPM, ATF7IP, AXIN2, BAG5, BAHD1, BCL6, BCL7A, BCOR, BEND3, BHLHE40, BHLHE41, BRF2, BTG2, C11orf95, C9orf72, CA8, CAPRIN2, CBFA2T2, CBLB, CCNB1, CCNT1, CD36, CD38, CDKN1B, CDKN2C, CDKN2D, CDKN3, CDX2, CEBPD, CFLAR, CIR1, CITED2, CLP1, CPEB4, CREB1, CRYM, CST2, CTCF, CXXC5, CYP1A1, DAPK1, DBI, DCP2, DDX20, DEPDC1, DLX1, DLX2, DNMT3…
GO:0051173	positive regulation of nitrogen compound metabolic process	GO_BiologicalProcess-EBI-UniProt-GOA_28.03.2020_00h00	1.61829e-16	3.17185e-13	1.57171e-19	4.24363e-18	[5]	Group26	8.55397	336	[ACKR3, ACTG2, ACVR1, ADAM8, ADNP, AJUBA, AKIRIN2, AMH, ANKRD1, APELA, ARID2, ARID4A, ARID4B, ARID5B, ARRDC3, ASF1A, ASH1L, ASS1, ATAD2B, ATF6, ATF7IP, AURKA, AXIN2, BAMBI, BBC3, BCL11B, BCL6, BDNF, BHLHE40, BMPR1A, BORA, BRD1, BRF2, BRPF1, BTG2, CA8, CAPRIN2, CASP10, CCNA2, CCNB1, CCNT1, CCNT2, CD200, CD36, CD38, CDC14B, CDC20, CDCA2, CDKN1B, CDKN2AIP, CDKN3, CDX2, CEBPD, CENPE, CEP295, CFLAR, C…
GO:0051246	regulation of protein metabolic process	GO_BiologicalProcess-EBI-UniProt-GOA_28.03.2020_00h00	2.21444e-07	0.000413215	1.57171e-19	4.24363e-18	[5]	Group26	7.58992	268	[ACKR3, ACVR1, ADAM8, ADNP, AJUBA, AKIRIN2, ALKBH1, AMH, APELA, ARRDC3, ASH1L, ASPM, AURKA, AXIN2, BAG5, BBC3, BCL6, BCOR, BDNF, BHLHE40, BMPR1A, BORA, BRF2, BTG2, C9orf72, CAPRIN2, CASP10, CBLB, CCNA2, CCNB1, CCNB2, CCNB3, CCNF, CCNL1, CCNL2, CCNP, CCNT1, CCNT2, CD200, CD36, CDC14B, CDC20, CDC25A, CDCA2, CDKN1B, CDKN2C, CDKN2D, CDKN3, CENPE, CEP295, CFLAR, CLC, CLP1, CNTN1, CPEB4, CST2, CTCF, CT…
GO:0032268	regulation of cellular protein metabolic process	GO_BiologicalProcess-EBI-UniProt-GOA_28.03.2020_00h00	1.04357e-08	1.97443e-05	1.57171e-19	4.24363e-18	[5, 6]	Group26	7.88207	262	[ACKR3, ACVR1, ADAM8, ADNP, AJUBA, AKIRIN2, ALKBH1, AMH, APELA, ARRDC3, ASH1L, ASPM, AURKA, AXIN2, BAG5, BBC3, BCL6, BCOR, BDNF, BHLHE40, BMPR1A, BORA, BRF2, BTG2, C9orf72, CAPRIN2, CASP10, CBLB, CCNA2, CCNB1, CCNB2, CCNB3, CCNF, CCNL1, CCNL2, CCNP, CCNT1, CCNT2, CD200, CD36, CDC14B, CDC20, CDC25A, CDCA2, CDKN1B, CDKN2C, CDKN2D, CDKN3, CENPE, CEP295, CFLAR, CLC, CLP1, CNTN1, CPEB4, CST2, CTCF, CT…
GO:0051252	regulation of RNA metabolic process	GO_BiologicalProcess-EBI-UniProt-GOA_28.03.2020_00h00	8.34578e-25	1.6533e-21	1.57171e-19	4.24363e-18	[5, 6]	Group26	8.93289	406	[ACKR3, ACTG2, ACVR1, ADAM8, ADNP, ADNP2, AJUBA, AKIRIN2, AMH, ANKRD1, ARID2, ARID4A, ARID4B, ARID5B, ASF1A, ASH1L, ATAD2B, ATF6, ATF7IP, AXIN2, BAHD1, BAMBI, BCL11B, BCL6, BCL7A, BCOR, BEND3, BHLHE22, BHLHE40, BHLHE41, BLZF1, BMPR1A, BRD1, BRF2, BRPF1, BTG2, BTK, C11orf95, CA8, CAPRIN2, CBFA2T2, CCNA2, CCNB1, CCNL1, CCNL2, CCNT1, CCNT2, CD200, CD36, CD38, CDKN1B, CDKN2AIP, CDKN3, CDX2, CEBPD, CF…
GO:0010557	positive regulation of macromolecule biosynthetic process	GO_BiologicalProcess-EBI-UniProt-GOA_28.03.2020_00h00	1.01901e-11	1.96362e-08	1.57171e-19	4.24363e-18	[6]	Group26	8.88158	216	[ACKR3, ACTG2, ACVR1, AKIRIN2, ANKRD1, ARID4A, ARID4B, ARID5B, ASF1A, ASH1L, ATAD2B, ATF6, ATF7IP, BAMBI, BCL11B, BMPR1A, BRD1, BRPF1, CA8, CAPRIN2, CCNA2, CCNT1, CCNT2, CD200, CD38, CDKN2AIP, CDKN3, CDX2, CEBPD, CHD6, CHD7, CITED2, CITED4, CKAP2, CREB1, CSRNP2, CTCF, CTCFL, CYP1A1, DBP, DLGAP5, DLX1, DLX2, DLX3, DYRK1A, DYRK1B, E2F7, EBF2, EDRF1, EGF, ELF2, ERCC6, EVX1, FBLN5, FGF4, FGFR2, FOXC1…
GO:0010558	negative regulation of macromolecule biosynthetic process	GO_BiologicalProcess-EBI-UniProt-GOA_28.03.2020_00h00	3.4578e-17	6.79458e-14	1.57171e-19	4.24363e-18	[6]	Group26	10.2828	200	[ACKR3, AJUBA, AKIRIN2, ANKRD1, ARID4A, ARID5B, ASH1L, ATF7IP, BAHD1, BCL6, BCL7A, BCOR, BEND3, BHLHE40, BHLHE41, BRF2, BTG2, C11orf95, CA8, CAPRIN2, CBFA2T2, CD36, CD38, CDKN1B, CDKN3, CDX2, CEBPD, CIR1, CITED2, CLP1, CPEB4, CREB1, CRYM, CTCF, CXXC5, CYP1A1, DAPK1, DBI, DCP2, DDX20, DEPDC1, DLX1, DLX2, DNMT3B, DNMT3L, DUSP1, E2F7, EFNA1, ENC1, ERF, ERRFI1, ETV3, ETV7, EZR, FBLN5, FGF4, FGFR2, FO…
GO:0010628	positive regulation of gene expression	GO_BiologicalProcess-EBI-UniProt-GOA_28.03.2020_00h00	6.48158e-16	1.26715e-12	1.57171e-19	4.24363e-18	[6]	Group26	9.43096	237	[ACKR3, ACTG2, ACVR1, ADAM8, AFDN, AKIRIN2, ALDH1A2, AMH, ANK3, ARID4A, ARID4B, ASF1A, ASH1L, ATAD2B, ATF6, ATF7IP, AXIN2, BAMBI, BCL11B, BMPR1A, BRD1, BRPF1, CAPRIN2, CCNA2, CCNB1, CCNT1, CCNT2, CD200, CD36, CD38, CDKN2AIP, CDKN3, CDX2, CEBPD, CHD6, CHD7, CITED2, CITED4, CKAP2, CNTN1, CREB1, CSRNP2, CTCF, CTCFL, CYP1A1, DBP, DLGAP5, DLX1, DLX2, DLX3, DNMT3B, DYRK1A, DYRK1B, E2F7, EBF2, EDRF1, EG…
GO:0010629	negative regulation of gene expression	GO_BiologicalProcess-EBI-UniProt-GOA_28.03.2020_00h00	2.48517e-15	4.83614e-12	1.57171e-19	4.24363e-18	[6]	Group26	9.63262	215	[ACKR3, ADNP, AJUBA, AKIRIN2, AMH, ANKRD1, ARID4A, ARID5B, ASH1L, ATF7IP, AURKA, BAHD1, BCL6, BCL7A, BCOR, BEND3, BHLHE40, BHLHE41, BRF2, BTG2, C11orf95, CA8, CAPRIN2, CBFA2T2, CCNB1, CCNT1, CD36, CD38, CDKN1B, CDKN3, CDX2, CEBPD, CIR1, CITED2, CLP1, CNOT4, CPEB4, CREB1, CRYM, CTCF, CXXC5, CYP1A1, DAPK1, DCP1A, DCP1B, DCP2, DDX20, DEPDC1, DLX1, DLX2, DNMT3B, DNMT3L, DYRK1A, E2F7, EFNA1, ENC1, ENP…
GO:0031327	negative regulation of cellular biosynthetic process	GO_BiologicalProcess-EBI-UniProt-GOA_28.03.2020_00h00	4.5441e-16	8.89281e-13	1.57171e-19	4.24363e-18	[6]	Group26	10	202	[ACADL, ACKR3, AJUBA, AKIRIN2, ANKRD1, ARID4A, ARID5B, ASH1L, ATF7IP, BAHD1, BCL6, BCL7A, BCOR, BEND3, BHLHE40, BHLHE41, BRF2, BTG2, C11orf95, CA8, CAPRIN2, CBFA2T2, CD36, CD38, CDKN1B, CDKN3, CDX2, CEBPD, CIR1, CITED2, CLP1, CPEB4, CREB1, CRYM, CTCF, CXXC5, CYP1A1, DAPK1, DBI, DCP2, DDX20, DEPDC1, DLX1, DLX2, DNMT3B, DNMT3L, DUSP1, E2F7, EFNA1, ENC1, ERF, ERRFI1, ETV3, ETV7, EZR, FBLN5, FBXW7, F…
GO:0031328	positive regulation of cellular biosynthetic process	GO_BiologicalProcess-EBI-UniProt-GOA_28.03.2020_00h00	5.76712e-12	1.11478e-08	1.57171e-19	4.24363e-18	[6]	Group26	8.81779	226	[ACKR3, ACTG2, ACVR1, ADM, AJUBA, AKIRIN2, ANKRD1, ARID4A, ARID4B, ARID5B, ASF1A, ASH1L, ASPM, ASS1, ATAD2B, ATF6, ATF7IP, BAMBI, BCL11B, BMPR1A, BRD1, BRPF1, CA8, CAPRIN2, CCNA2, CCNT1, CCNT2, CD200, CD36, CD38, CDKN2AIP, CDKN3, CDX2, CEBPD, CHD6, CHD7, CITED2, CITED4, CKAP2, CREB1, CSRNP2, CTCF, CTCFL, CYP1A1, DBP, DLGAP5, DLX1, DLX2, DLX3, DYRK1A, DYRK1B, E2F7, EBF2, EDRF1, EGF, ELF2, ERCC6, E…
GO:0045934	negative regulation of nucleobase-containing compound metabolic process	GO_BiologicalProcess-EBI-UniProt-GOA_28.03.2020_00h00	7.30243e-16	1.42543e-12	1.57171e-19	4.24363e-18	[6]	Group26	10.1153	193	[ACKR3, AJUBA, AKIRIN2, ANKRD1, ARID4A, ARID5B, ASH1L, ATF7IP, AXIN2, BAHD1, BCL6, BCL7A, BCOR, BEND3, BHLHE40, BHLHE41, BTG2, C11orf95, CA8, CBFA2T2, CCNT1, CD36, CD38, CDKN1B, CDKN3, CDX2, CEBPD, CIR1, CITED2, CLP1, CREB1, CRYM, CTCF, CXXC5, CYP1A1, DCP2, DDX20, DEPDC1, DLX1, DLX2, DNMT3B, DNMT3L, DUSP1, DYRK1A, E2F7, EFNA1, ERCC6, ERF, ETV3, ETV7, EZR, FBLN5, FGF4, FGFR2, FOLR1, FOXC1, FOXN3, …
GO:0045935	positive regulation of nucleobase-containing compound metabolic process	GO_BiologicalProcess-EBI-UniProt-GOA_28.03.2020_00h00	8.24818e-14	1.6018e-10	1.57171e-19	4.24363e-18	[6]	Group26	9.23461	222	[ACKR3, ACTG2, ACVR1, AKIRIN2, ANKRD1, ARID2, ARID4A, ARID4B, ARID5B, ASF1A, ASH1L, ATAD2B, ATF6, ATF7IP, BAMBI, BCL11B, BMPR1A, BRD1, BRF2, BRPF1, BTG2, CA8, CAPRIN2, CCNA2, CCNB1, CCNT1, CCNT2, CD200, CD38, CDKN2AIP, CDKN3, CDX2, CEBPD, CHD6, CHD7, CITED2, CITED4, CKAP2, CLC, CREB1, CSRNP2, CTCF, CTCFL, CYP1A1, DBP, DLGAP5, DLX1, DLX2, DLX3, DNMT3L, DYRK1A, DYRK1B, E2F7, EBF2, EDRF1, EGF, ELF2,…
GO:2000112	regulation of cellular macromolecule biosynthetic process	GO_BiologicalProcess-EBI-UniProt-GOA_28.03.2020_00h00	1.34355e-23	2.65755e-20	1.57171e-19	4.24363e-18	[6]	Group26	8.76223	412	[ACKR3, ACTG2, ACVR1, ADAM8, ADNP, ADNP2, AJUBA, AKIRIN2, ALKBH1, AMH, ANKRD1, ARID2, ARID4A, ARID4B, ARID5B, ASF1A, ASH1L, ATAD2B, ATF6, ATF7IP, BAHD1, BAMBI, BCL11B, BCL6, BCL7A, BCOR, BEND3, BHLHE22, BHLHE40, BHLHE41, BLZF1, BMPR1A, BRD1, BRF2, BRPF1, BTG2, BTK, C11orf95, CA8, CAPRIN2, CBFA2T2, CCNA2, CCNL1, CCNL2, CCNT1, CCNT2, CD200, CD36, CD38, CDKN1B, CDKN2AIP, CDKN3, CDX2, CEBPD, CFLAR, C…
GO:0031399	regulation of protein modification process	GO_BiologicalProcess-EBI-UniProt-GOA_28.03.2020_00h00	9.42982e-12	1.81901e-08	1.57171e-19	4.24363e-18	[6, 7]	Group26	8.93082	213	[ACKR3, ACVR1, ADAM8, ADNP, AJUBA, AMH, APELA, ARRDC3, ASH1L, ASPM, AXIN2, BAG5, BCL6, BCOR, BDNF, BHLHE40, BMPR1A, BORA, C9orf72, CAPRIN2, CBLB, CCNA2, CCNB1, CCNB2, CCNB3, CCNF, CCNL1, CCNL2, CCNP, CCNT1, CCNT2, CD200, CD36, CDC14B, CDC20, CDC25A, CDCA2, CDKN1B, CDKN2C, CDKN2D, CDKN3, CENPE, CEP295, CFLAR, CLC, CLP1, CNTN1, CTCF, CTCFL, CXCR4, DAPK2, DBI, DCP1B, DLC1, DLG3, DNMT3B, DUSP1, DUSP1…
GO:0032270	positive regulation of cellular protein metabolic process	GO_BiologicalProcess-EBI-UniProt-GOA_28.03.2020_00h00	2.06143e-05	0.0370233	1.57171e-19	4.24363e-18	[6, 7]	Group26	7.86517	161	[ACKR3, ACVR1, ADAM8, ADNP, AJUBA, AKIRIN2, AMH, APELA, ARRDC3, AURKA, AXIN2, BBC3, BCL6, BDNF, BHLHE40, BMPR1A, BORA, CAPRIN2, CASP10, CCNA2, CCNB1, CCNT1, CCNT2, CD200, CD36, CDC14B, CDC20, CDCA2, CDKN1B, CENPE, CEP295, CFLAR, CLC, CNTN1, CTCFL, CXCR4, CYFIP2, DAPK1, DCP1B, DLC1, DLG3, DNMT3B, DYRK1A, ECT2, EFNA1, EFNA5, EGF, ENPP2, EPHA7, ERCC6, EZR, FAM20A, FBXW7, FGF4, FGFR2, FGFR3, FN1, FRS…
GO:0051253	negative regulation of RNA metabolic process	GO_BiologicalProcess-EBI-UniProt-GOA_28.03.2020_00h00	9.37856e-16	1.82694e-12	1.57171e-19	4.24363e-18	[6, 7]	Group26	10.3175	182	[ACKR3, AJUBA, AKIRIN2, ANKRD1, ARID4A, ARID5B, ASH1L, ATF7IP, AXIN2, BAHD1, BCL6, BCL7A, BCOR, BEND3, BHLHE40, BHLHE41, BTG2, C11orf95, CA8, CBFA2T2, CCNT1, CD36, CD38, CDKN1B, CDKN3, CDX2, CEBPD, CIR1, CITED2, CLP1, CREB1, CRYM, CTCF, CXXC5, CYP1A1, DDX20, DEPDC1, DLX1, DLX2, DNMT3B, DNMT3L, DYRK1A, E2F7, EFNA1, ERF, ETV3, ETV7, EZR, FBLN5, FGF4, FGFR2, FOLR1, FOXC1, FOXN3, FOXO4, FST, GAS6, GA…
GO:0051254	positive regulation of RNA metabolic process	GO_BiologicalProcess-EBI-UniProt-GOA_28.03.2020_00h00	8.71751e-16	1.69904e-12	1.57171e-19	4.24363e-18	[6, 7]	Group26	9.71971	215	[ACKR3, ACTG2, ACVR1, AKIRIN2, ANKRD1, ARID4A, ARID4B, ARID5B, ASF1A, ASH1L, ATAD2B, ATF6, ATF7IP, BAMBI, BCL11B, BMPR1A, BRD1, BRF2, BRPF1, BTG2, CA8, CAPRIN2, CCNA2, CCNB1, CCNT1, CCNT2, CD200, CD38, CDKN2AIP, CDKN3, CDX2, CEBPD, CHD6, CHD7, CITED2, CITED4, CKAP2, CREB1, CSRNP2, CTCF, CTCFL, CYP1A1, DBP, DLGAP5, DLX1, DLX2, DLX3, DYRK1A, DYRK1B, E2F7, EBF2, EDRF1, EGF, ELF2, ERCC6, EVX1, FBLN5,…
GO:2001141	regulation of RNA biosynthetic process	GO_BiologicalProcess-EBI-UniProt-GOA_28.03.2020_00h00	2.95392e-25	5.85762e-22	1.57171e-19	4.24363e-18	[6, 7]	Group26	9.12736	387	[ACKR3, ACTG2, ACVR1, ADAM8, ADNP, ADNP2, AJUBA, AKIRIN2, AMH, ANKRD1, ARID2, ARID4A, ARID4B, ARID5B, ASF1A, ASH1L, ATAD2B, ATF6, ATF7IP, BAHD1, BAMBI, BCL11B, BCL6, BCL7A, BCOR, BEND3, BHLHE22, BHLHE40, BHLHE41, BLZF1, BMPR1A, BRD1, BRF2, BRPF1, BTG2, BTK, C11orf95, CA8, CAPRIN2, CBFA2T2, CCNA2, CCNL1, CCNL2, CCNT1, CCNT2, CD200, CD36, CD38, CDKN1B, CDKN2AIP, CDKN3, CDX2, CEBPD, CFLAR, CHD2, CHD…
GO:2000113	negative regulation of cellular macromolecule biosynthetic process	GO_BiologicalProcess-EBI-UniProt-GOA_28.03.2020_00h00	1.46771e-16	2.87818e-13	1.57171e-19	4.24363e-18	[7]	Group26	10.3317	190	[ACKR3, AJUBA, AKIRIN2, ANKRD1, ARID4A, ARID5B, ASH1L, ATF7IP, BAHD1, BCL6, BCL7A, BCOR, BEND3, BHLHE40, BHLHE41, BRF2, BTG2, C11orf95, CA8, CAPRIN2, CBFA2T2, CD36, CD38, CDKN1B, CDKN3, CDX2, CEBPD, CIR1, CITED2, CLP1, CPEB4, CREB1, CRYM, CTCF, CXXC5, CYP1A1, DAPK1, DBI, DCP2, DDX20, DEPDC1, DLX1, DLX2, DNMT3B, DNMT3L, DUSP1, E2F7, EFNA1, ENC1, ERF, ETV3, ETV7, EZR, FBLN5, FGF4, FGFR2, FOLR1, FOX…
GO:0006355	regulation of transcription, DNA-templated	GO_BiologicalProcess-EBI-UniProt-GOA_28.03.2020_00h00	7.95778e-26	1.57882e-22	1.57171e-19	4.24363e-18	[6, 7, 8, 9]	Group26	9.22482	382	[ACKR3, ACTG2, ACVR1, ADAM8, ADNP, ADNP2, AJUBA, AKIRIN2, AMH, ANKRD1, ARID2, ARID4A, ARID4B, ARID5B, ASF1A, ASH1L, ATAD2B, ATF6, ATF7IP, BAHD1, BAMBI, BCL11B, BCL6, BCL7A, BCOR, BEND3, BHLHE22, BHLHE40, BHLHE41, BLZF1, BMPR1A, BRD1, BRF2, BRPF1, BTG2, BTK, C11orf95, CA8, CAPRIN2, CBFA2T2, CCNA2, CCNL1, CCNL2, CCNT1, CCNT2, CD200, CD36, CD38, CDKN1B, CDKN2AIP, CDKN3, CDX2, CEBPD, CFLAR, CHD2, CHD…
GO:0031401	positive regulation of protein modification process	GO_BiologicalProcess-EBI-UniProt-GOA_28.03.2020_00h00	5.04202e-06	0.00920672	1.57171e-19	4.24363e-18	[7, 8]	Group26	8.35913	135	[ACKR3, ACVR1, ADAM8, ADNP, AJUBA, AMH, APELA, ARRDC3, AXIN2, BCL6, BDNF, BHLHE40, BMPR1A, BORA, CAPRIN2, CCNA2, CCNB1, CCNT1, CCNT2, CD200, CD36, CDC14B, CDC20, CDCA2, CDKN1B, CENPE, CEP295, CFLAR, CLC, CNTN1, CTCFL, CXCR4, DCP1B, DLC1, DLG3, DNMT3B, DYRK1A, ECT2, EFNA1, EFNA5, EGF, ENPP2, EPHA7, ERCC6, FAM20A, FBXW7, FGF4, FGFR2, FGFR3, FRS2, GADD45G, GAREM1, GAS6, GATA4, GCNT2, GDF3, GJA1, GPR…
GO:1902679	negative regulation of RNA biosynthetic process	GO_BiologicalProcess-EBI-UniProt-GOA_28.03.2020_00h00	3.0206e-16	5.91434e-13	1.57171e-19	4.24363e-18	[7, 8]	Group26	10.5932	175	[ACKR3, AJUBA, AKIRIN2, ANKRD1, ARID4A, ARID5B, ASH1L, ATF7IP, BAHD1, BCL6, BCL7A, BCOR, BEND3, BHLHE40, BHLHE41, BTG2, C11orf95, CA8, CBFA2T2, CD36, CD38, CDKN1B, CDKN3, CDX2, CEBPD, CIR1, CITED2, CLP1, CREB1, CRYM, CTCF, CXXC5, CYP1A1, DDX20, DEPDC1, DLX1, DLX2, DNMT3B, DNMT3L, E2F7, EFNA1, ERF, ETV3, ETV7, EZR, FBLN5, FGF4, FGFR2, FOLR1, FOXC1, FOXN3, FOXO4, FST, GAS6, GATA2, GATA6, GZF1, H1-2…
GO:1902680	positive regulation of RNA biosynthetic process	GO_BiologicalProcess-EBI-UniProt-GOA_28.03.2020_00h00	6.85664e-16	1.3391e-12	1.57171e-19	4.24363e-18	[7, 8]	Group26	9.86717	208	[ACKR3, ACTG2, ACVR1, AKIRIN2, ANKRD1, ARID4A, ARID4B, ARID5B, ASF1A, ASH1L, ATAD2B, ATF6, ATF7IP, BAMBI, BCL11B, BMPR1A, BRD1, BRPF1, CA8, CAPRIN2, CCNA2, CCNT1, CCNT2, CD200, CD38, CDKN2AIP, CDKN3, CDX2, CEBPD, CHD6, CHD7, CITED2, CITED4, CKAP2, CREB1, CSRNP2, CTCF, CTCFL, CYP1A1, DBP, DLGAP5, DLX1, DLX2, DLX3, DYRK1A, DYRK1B, E2F7, EBF2, EDRF1, EGF, ELF2, ERCC6, EVX1, FBLN5, FGF4, FGFR2, FOXC1…
GO:1903506	regulation of nucleic acid-templated transcription	GO_BiologicalProcess-EBI-UniProt-GOA_28.03.2020_00h00	4.38046e-25	8.68206e-22	1.57171e-19	4.24363e-18	[7, 8]	Group26	9.11452	386	[ACKR3, ACTG2, ACVR1, ADAM8, ADNP, ADNP2, AJUBA, AKIRIN2, AMH, ANKRD1, ARID2, ARID4A, ARID4B, ARID5B, ASF1A, ASH1L, ATAD2B, ATF6, ATF7IP, BAHD1, BAMBI, BCL11B, BCL6, BCL7A, BCOR, BEND3, BHLHE22, BHLHE40, BHLHE41, BLZF1, BMPR1A, BRD1, BRF2, BRPF1, BTG2, BTK, C11orf95, CA8, CAPRIN2, CBFA2T2, CCNA2, CCNL1, CCNL2, CCNT1, CCNT2, CD200, CD36, CD38, CDKN1B, CDKN2AIP, CDKN3, CDX2, CEBPD, CFLAR, CHD2, CHD…
GO:0003700	DNA-binding transcription factor activity	GO_BiologicalProcess-EBI-UniProt-GOA_28.03.2020_00h00	2.24285e-17	4.41393e-14	1.57171e-19	4.24363e-18	[7, 8, 9, 10]	Group26	10.9415	172	[ACKR3, ADNP, ADNP2, AKIRIN2, ARID5B, ASH1L, ATF6, BCL11B, BCL6, BHLHE22, BHLHE40, BHLHE41, BLZF1, BMPR1A, BRF2, BTG2, CD200, CDKN2AIP, CDX2, CEBPD, CIR1, CITED2, CREB1, CSRNP2, CTCF, CTCFL, CYP1A1, DBP, DLX1, DLX2, DLX3, DMRTA1, DMTF1, E2F7, EBF2, ELF2, ERF, ETV3, ETV7, EVX1, FGF4, FOXC1, FOXI3, FOXN1, FOXN2, FOXN3, FOXO4, GATA2, GATA4, GATA6, GLI1, GNA13, GRHL1, GRHL2, GZF1, HES1, HEY1, HIVEP1,…
GO:0003712	transcription coregulator activity	GO_BiologicalProcess-EBI-UniProt-GOA_28.03.2020_00h00	1.42961e-09	2.72341e-06	1.57171e-19	4.24363e-18	[8, 9]	Group26	11.0837	90	[ACKR3, ACTG2, AJUBA, AKIRIN2, ANKRD1, ARID5B, ATF6, ATF7IP, BCOR, BHLHE40, BHLHE41, CA8, CBFA2T2, CDKN3, CDX2, CIR1, CITED2, CITED4, CREB1, CRYM, CTCF, DNMT3B, DYRK1A, DYRK1B, E2F7, ERF, FOXC1, GATA4, HOMEZ, HSBP1L1, ID1, ID2, ID3, ID4, IRF2BP1, IRF2BP2, IRF2BPL, JADE1, JMJD6, JUN, KAT2B, KDM5B, KLF7, KMT5A, MED12L, MED13, MED17, MED18, MED26, MED30, MSC, MSX2, NANOG, NCOA2, NCOA7, NFYC, NMI, NR…
GO:0006357	regulation of transcription by RNA polymerase II	GO_BiologicalProcess-EBI-UniProt-GOA_28.03.2020_00h00	2.97567e-21	5.87397e-18	1.57171e-19	4.24363e-18	[7, 8, 9, 10]	Group26	9.85864	272	[ACKR3, ACTG2, ACVR1, ADNP, ADNP2, AJUBA, AKIRIN2, AMH, ANKRD1, ARID4A, ARID4B, ARID5B, ASH1L, ATAD2B, ATF6, ATF7IP, BCL11B, BCL6, BCOR, BEND3, BHLHE22, BHLHE40, BHLHE41, BMPR1A, BRF2, BTG2, CA8, CAPRIN2, CBFA2T2, CCNA2, CCNL1, CCNL2, CCNT1, CCNT2, CD200, CD36, CDKN2AIP, CDKN3, CDX2, CEBPD, CHD2, CHD6, CHD7, CIR1, CITED2, CITED4, CKAP2, CLP1, CREB1, CRYM, CSRNP2, CTCF, CTCFL, CXXC5, CYP1A1, DBP, …
GO:0045892	negative regulation of transcription, DNA-templated	GO_BiologicalProcess-EBI-UniProt-GOA_28.03.2020_00h00	8.10919e-16	1.5821e-12	1.57171e-19	4.24363e-18	[7, 8, 9, 10]	Group26	10.6464	168	[ACKR3, AJUBA, AKIRIN2, ANKRD1, ARID4A, ARID5B, ASH1L, ATF7IP, BAHD1, BCL6, BCL7A, BCOR, BEND3, BHLHE40, BHLHE41, BTG2, C11orf95, CA8, CBFA2T2, CD36, CD38, CDKN1B, CDKN3, CDX2, CEBPD, CIR1, CITED2, CLP1, CREB1, CRYM, CTCF, CXXC5, CYP1A1, DDX20, DEPDC1, DLX1, DLX2, DNMT3B, DNMT3L, E2F7, EFNA1, ERF, ETV3, ETV7, EZR, FBLN5, FGF4, FGFR2, FOLR1, FOXC1, FOXN3, FOXO4, FST, GAS6, GATA2, GATA6, GZF1, H1-2…
GO:0045893	positive regulation of transcription, DNA-templated	GO_BiologicalProcess-EBI-UniProt-GOA_28.03.2020_00h00	1.05663e-15	2.05727e-12	1.57171e-19	4.24363e-18	[7, 8, 9, 10]	Group26	10.0306	197	[ACKR3, ACTG2, ACVR1, AKIRIN2, ARID4A, ARID4B, ASF1A, ASH1L, ATAD2B, ATF6, ATF7IP, BAMBI, BCL11B, BMPR1A, BRD1, BRPF1, CAPRIN2, CCNA2, CCNT1, CCNT2, CD200, CD38, CDKN2AIP, CDKN3, CDX2, CEBPD, CHD6, CHD7, CITED2, CITED4, CKAP2, CREB1, CSRNP2, CTCF, CTCFL, CYP1A1, DBP, DLGAP5, DLX1, DLX2, DLX3, DYRK1A, DYRK1B, E2F7, EBF2, EDRF1, EGF, ELF2, ERCC6, EVX1, FBLN5, FGF4, FGFR2, FOXC1, FOXN1, FOXO4, GATA2…
GO:1903507	negative regulation of nucleic acid-templated transcription	GO_BiologicalProcess-EBI-UniProt-GOA_28.03.2020_00h00	2.83664e-16	5.55697e-13	1.57171e-19	4.24363e-18	[8, 9]	Group26	10.6061	175	[ACKR3, AJUBA, AKIRIN2, ANKRD1, ARID4A, ARID5B, ASH1L, ATF7IP, BAHD1, BCL6, BCL7A, BCOR, BEND3, BHLHE40, BHLHE41, BTG2, C11orf95, CA8, CBFA2T2, CD36, CD38, CDKN1B, CDKN3, CDX2, CEBPD, CIR1, CITED2, CLP1, CREB1, CRYM, CTCF, CXXC5, CYP1A1, DDX20, DEPDC1, DLX1, DLX2, DNMT3B, DNMT3L, E2F7, EFNA1, ERF, ETV3, ETV7, EZR, FBLN5, FGF4, FGFR2, FOLR1, FOXC1, FOXN3, FOXO4, FST, GAS6, GATA2, GATA6, GZF1, H1-2…
GO:1903508	positive regulation of nucleic acid-templated transcription	GO_BiologicalProcess-EBI-UniProt-GOA_28.03.2020_00h00	6.72735e-16	1.31452e-12	1.57171e-19	4.24363e-18	[8, 9]	Group26	9.87186	208	[ACKR3, ACTG2, ACVR1, AKIRIN2, ANKRD1, ARID4A, ARID4B, ARID5B, ASF1A, ASH1L, ATAD2B, ATF6, ATF7IP, BAMBI, BCL11B, BMPR1A, BRD1, BRPF1, CA8, CAPRIN2, CCNA2, CCNT1, CCNT2, CD200, CD38, CDKN2AIP, CDKN3, CDX2, CEBPD, CHD6, CHD7, CITED2, CITED4, CKAP2, CREB1, CSRNP2, CTCF, CTCFL, CYP1A1, DBP, DLGAP5, DLX1, DLX2, DLX3, DYRK1A, DYRK1B, E2F7, EBF2, EDRF1, EGF, ELF2, ERCC6, EVX1, FBLN5, FGF4, FGFR2, FOXC1…
GO:0000122	negative regulation of transcription by RNA polymerase II	GO_BiologicalProcess-EBI-UniProt-GOA_28.03.2020_00h00	5.6497e-15	1.0983e-11	1.57171e-19	4.24363e-18	[8, 9, 10, 11]	Group26	11.4783	132	[ACKR3, AJUBA, AKIRIN2, ANKRD1, ARID5B, ASH1L, ATF7IP, BCL6, BCOR, BEND3, BHLHE40, BHLHE41, BTG2, CA8, CBFA2T2, CD36, CDKN3, CDX2, CIR1, CITED2, CLP1, CRYM, CTCF, CXXC5, CYP1A1, DDX20, DLX1, DLX2, DNMT3B, E2F7, EFNA1, ERF, ETV3, ETV7, EZR, FBLN5, FGF4, FGFR2, FOLR1, FOXC1, FOXO4, FST, GATA2, GATA6, GZF1, H1-2, HCLS1, HES1, HEY1, HIVEP1, HOMEZ, ID1, ID2, ID3, ID4, IRF2BP1, IRF2BP2, IRF2BPL, IRX1, …
GO:0000981	DNA-binding transcription factor activity, RNA polymerase II-specific	GO_BiologicalProcess-EBI-UniProt-GOA_28.03.2020_00h00	3.64628e-18	7.18316e-15	1.57171e-19	4.24363e-18	[8, 9, 10, 11]	Group26	11.8725	149	[ACKR3, ADNP, ADNP2, AKIRIN2, ARID5B, ASH1L, ATF6, BCL11B, BCL6, BHLHE22, BHLHE40, BHLHE41, BMPR1A, BRF2, BTG2, CD200, CDKN2AIP, CDX2, CEBPD, CITED2, CREB1, CSRNP2, CTCF, CTCFL, CYP1A1, DBP, DLX1, DLX2, DLX3, DMRTA1, DMTF1, E2F7, EBF2, ELF2, ERF, ETV3, ETV7, EVX1, FGF4, FOXC1, FOXI3, FOXN1, FOXN2, FOXN3, FOXO4, GATA2, GATA4, GATA6, GLI1, GNA13, GRHL1, GRHL2, GZF1, HES1, HEY1, HIVEP1, HOMEZ, HOXB9…
GO:0001216	DNA-binding transcription activator activity	GO_BiologicalProcess-EBI-UniProt-GOA_28.03.2020_00h00	6.82278e-09	1.2936e-05	1.57171e-19	4.24363e-18	[8, 9, 10, 11]	Group26	11.9508	68	[ACKR3, ATF6, BCL11B, CD200, CDKN2AIP, CEBPD, CITED2, CREB1, CSRNP2, CTCFL, DBP, DLX2, DLX3, EBF2, FOXC1, FOXN1, FOXO4, GATA2, GATA4, GNA13, GRHL1, GRHL2, HOXC13, IER2, JUN, KLF15, KLF4, KLF6, KLF7, LHX4, LMO2, MAFB, MAFG, MSX2, MYB, MYCN, NFE2L2, NFIB, NFYC, NKRF, NR4A3, NRF1, OTX1, OTX2, OVOL1, OVOL2, PBX1, POU5F1, POU5F1B, POU5F1P3, POU5F1P4, PRDM2, RBPJ, RLF, RREB1, SALL2, SIX4, SOS1, SOX17, …
GO:0001217	DNA-binding transcription repressor activity	GO_BiologicalProcess-EBI-UniProt-GOA_28.03.2020_00h00	1.07902e-07	0.000202425	1.57171e-19	4.24363e-18	[8, 9, 10, 11]	Group26	13.6508	43	[AKIRIN2, ARID5B, ASH1L, BCL6, BHLHE40, BHLHE41, BTG2, CDX2, CTCF, E2F7, ETV3, ETV7, FGF4, GZF1, HES1, HEY1, HIVEP1, IRX1, MSC, MSX2, NACC2, OVOL1, OVOL2, POU5F1, POU5F1P3, POU5F1P4, PRDM1, PRDM2, REST, SATB1, SKIL, SOX13, SREBF2, TBX3, TFAP2C, TGIF1, TRIM59, VRTN, ZBTB34, ZBTB5, ZNF217, ZNF281, ZNF746]
GO:0045944	positive regulation of transcription by RNA polymerase II	GO_BiologicalProcess-EBI-UniProt-GOA_28.03.2020_00h00	3.06901e-12	5.94161e-09	1.57171e-19	4.24363e-18	[8, 9, 10, 11]	Group26	9.9872	156	[ACKR3, ACTG2, ACVR1, AKIRIN2, ARID4A, ARID4B, ASH1L, ATAD2B, ATF6, BCL11B, BMPR1A, CAPRIN2, CCNA2, CCNT1, CCNT2, CD200, CDKN2AIP, CEBPD, CHD6, CHD7, CITED2, CITED4, CKAP2, CREB1, CSRNP2, CTCF, CTCFL, CYP1A1, DBP, DLGAP5, DLX1, DLX2, DLX3, E2F7, EBF2, ERCC6, EVX1, FBLN5, FGF4, FGFR2, FOXC1, FOXN1, FOXO4, GATA2, GATA4, GATA6, GLI1, GNA13, GRHL1, GRHL2, HCLS1, HES1, HEY1, HIVEP1, HMGB3, HOXB9, HOXC…
GO:0003006	developmental process involved in reproduction	GO_BiologicalProcess-EBI-UniProt-GOA_28.03.2020_00h00	1.03464e-06	0.00191409	1.54634e-09	3.40196e-08	[2, 3]	Group27	9.09091	111	[ACVR1, ADAMTS2, ADM, ALKBH1, AMH, APELA, ARID4A, ARID4B, ARID5B, ASH1L, ASPM, ATF7IP, BCL6, BMPR1A, CABYR, CCNA2, CCNB1, CCNF, CDKN1B, CDKN3, CDX2, CFAP44, CFTR, CHD6, CHD7, CITED2, CNR1, CTSV, DCP1B, DDX20, DLX3, DMRTA1, DNMT3L, E2F7, FBXW7, FEM1B, FGF4, FGFR2, FMN2, FOXC1, FRS2, FST, GADL1, GATA2, GATA4, GATA6, GJA1, GLI1, GRHL2, HES1, HEY1, HID1, HMGCS1, HS6ST1, HSPA2, ID4, IDH1, IGF1, IRF2BP…
GO:0007275	multicellular organism development	GO_BiologicalProcess-EBI-UniProt-GOA_28.03.2020_00h00	5.57157e-15	1.08367e-11	1.54634e-09	3.40196e-08	[2, 3]	Group27	7.70273	455	[AACS, ACKR3, ACTG2, ACVR1, ADAM8, ADAMTS2, ADAMTS5, ADGRL2, ADM, ADNP, ADNP2, AFDN, AKIRIN2, ALDH1A2, ALKBH1, AMBRA1, AMH, AMOTL2, ANK3, ANKRD1, ANXA6, APELA, APLP1, ARID2, ARID4A, ARID4B, ARID5B, ARRDC3, ASH1L, ASPM, ASS1, ATF6, ATF7IP, ATP2C2, ATP6V1B1, AURKA, AXIN2, B3GNT2, B3GNT5, BAG5, BBC3, BCL11B, BCL6, BCOR, BDNF, BHLHE22, BHLHE40, BHLHE41, BMPR1A, BRF2, BTG2, BTK, C21orf91, C9orf72, CA2…
GO:0009653	anatomical structure morphogenesis	GO_BiologicalProcess-EBI-UniProt-GOA_28.03.2020_00h00	6.63868e-15	1.2899e-11	1.54634e-09	3.40196e-08	[2, 3]	Group27	9.16604	244	[ACKR3, ACTG2, ACVR1, ADAM8, ADAMTS5, ADM, AFDN, AJUBA, ALDH1A2, AMH, AMOTL2, ANK3, ANKRD1, ANXA6, APELA, APLP1, ARID2, ARID5B, ASH1L, ATF7IP, ATP6V1B1, AURKA, AXIN2, B3GNT2, BCL11B, BCL6, BCOR, BDNF, BICD1, BMPR1A, C9orf72, CA2, CA8, CABYR, CALB1, CCNA2, CD200, CD36, CDH6, CDKN3, CDX2, CFLAR, CHD7, CHST11, CHSY1, CITED2, CNMD, COCH, COL25A1, COL3A1, CREB1, CRPPA, CTNNA2, CXCL12, CXCR4, CYFIP2, C…
GO:0007389	pattern specification process	GO_BiologicalProcess-EBI-UniProt-GOA_28.03.2020_00h00	1.07524e-06	0.00198812	1.54634e-09	3.40196e-08	[2, 3, 4]	Group27	11.1753	58	[ACVR1, ALDH1A2, ASH1L, AURKA, AXIN2, BCOR, BHLHE40, BHLHE41, BMPR1A, BTG2, CD200, CDX2, CHSY1, CITED2, DLX1, DLX2, DNAI1, EVX1, FGFR2, FOLR1, FOXC1, FRS2, FST, GATA4, GDF3, GLI1, GREM2, HES1, HEY1, HHIP, HOXB9, HOXC13, IFT172, INTU, IRX1, KDM6A, LRP2, MAFB, MAGI1, MSX2, NR2F2, OTX1, OTX2, OVOL2, PBX1, PCSK5, PLD6, RBPJ, RNF111, SMAD6, SMAD9, SOSTDC1, SOX17, STIL, TBX3, TRAF4, WNT6, ZIC3]
GO:0009888	tissue development	GO_BiologicalProcess-EBI-UniProt-GOA_28.03.2020_00h00	1.80672e-13	3.50503e-10	1.54634e-09	3.40196e-08	[3]	Group27	9.41394	204	[AACS, ACKR3, ACTG2, ACVR1, ADM, AFDN, AJUBA, ALDH1A2, AMBRA1, AMER2, AMH, ANKRD1, ANXA6, APELA, ARID2, ARID4A, ARID4B, ARID5B, ARRDC3, ASH1L, ASPM, ATF7IP, ATP2C2, AXIN2, BCL11B, BDNF, BMPR1A, BTG2, BTK, CA2, CA8, CALB1, CBFA2T2, CCNA2, CCNB1, CCNT2, CD200, CD36, CDKN3, CDX2, CFLAR, CHD6, CHD7, CHST11, CHSY1, CITED2, CNMD, COCH, COL3A1, CPT2, CREB1, CRELD1, CTSV, CXCR4, CYP1A1, CYP1B1, DACT2, DL…
GO:0030154	cell differentiation	GO_BiologicalProcess-EBI-UniProt-GOA_28.03.2020_00h00	4.4298e-10	8.47863e-07	1.54634e-09	3.40196e-08	[3]	Group27	7.66795	339	[AACS, ACKR3, ACVR1, ADM, ADNP, ADNP2, AFDN, AKIRIN2, ALDH1A2, ALKBH1, AMBRA1, AMH, ANK3, ANKRD1, ANXA6, APELA, ARID4A, ARID4B, ARID5B, ASF1A, ASH1L, ASPM, ATF7IP, AURKA, AXIN2, B3GNT2, BAG5, BCL11B, BCL6, BDNF, BHLHE22, BHLHE40, BHLHE41, BMPR1A, BRF2, BTG2, BTK, C21orf91, C9orf72, CA8, CABYR, CAPRIN2, CBFA2T2, CCNA2, CCNB1, CD200, CD36, CD38, CDC20, CDKN2C, CDKN3, CDX2, CEBPD, CEP120, CFAP44, CF…
GO:0050793	regulation of developmental process	GO_BiologicalProcess-EBI-UniProt-GOA_28.03.2020_00h00	6.95777e-11	1.33728e-07	1.54634e-09	3.40196e-08	[3]	Group27	8.22882	269	[ACKR3, ACVR1, ADAM8, ADM, ADNP, AFDN, AMH, ANKRD1, APELA, ARID4A, ASH1L, ASPM, ATF7IP, ATP10A, AURKA, AXIN2, BAG5, BAMBI, BCL11B, BCL6, BCOR, BDNF, BHLHE40, BHLHE41, BMPR1A, BRD1, BRF2, BTK, C21orf91, CA2, CA8, CAPRIN2, CBFA2T2, CCNA2, CCNB1, CCSAP, CD200, CD36, CD38, CD53, CDC20, CDC42EP4, CDKN1B, CDX2, CEBPD, CFLAR, CHD7, CITED2, CLC, CNMD, CNOT4, CNR1, CNTN1, COCH, COL3A1, CREB1, CTNNA2, CTSV…
GO:0051239	regulation of multicellular organismal process	GO_BiologicalProcess-EBI-UniProt-GOA_28.03.2020_00h00	7.53447e-09	1.42778e-05	1.54634e-09	3.40196e-08	[3]	Group27	7.69034	300	[ACADL, ACKR3, ACOT13, ACVR1, ADAM8, ADAMTS5, ADM, ADNP, AFDN, AKIRIN2, AMH, ANKRD1, ANXA6, APELA, ARID4A, ARRDC3, ASH1L, ASPM, ATF7IP, AURKA, AXIN2, BAG5, BAMBI, BCL11B, BCL6, BCOR, BDNF, BHLHE40, BHLHE41, BMPR1A, BRD1, BRF2, BTK, C21orf91, CA2, CA8, CACNA2D3, CACNB2, CAPRIN2, CBFA2T2, CCNA2, CCNB1, CCSAP, CD200, CD36, CD38, CDC20, CDKN1B, CDX2, CEBPD, CFLAR, CHD7, CHSY1, CISH, CITED2, CLC, CNIH…
GO:0009790	embryo development	GO_BiologicalProcess-EBI-UniProt-GOA_28.03.2020_00h00	1.04024e-11	2.0035e-08	1.54634e-09	3.40196e-08	[3, 4]	Group27	10.467	130	[ACVR1, ADM, AKIRIN2, ALDH1A2, ALKBH1, AMBRA1, APELA, ARID2, ATF7IP, ATP6V1B1, AXIN2, BCOR, BMPR1A, CA2, CCNA2, CCNB1, CCNB2, CD200, CDKN3, CDX2, CHD7, CHST11, CIR1, CITED2, CPT2, DLC1, DLX1, DLX2, DUSP1, DUSP4, E2F7, EFNA1, EVX1, FBXW7, FGF4, FGFR2, FN1, FOLR1, FOXC1, FREM2, FRS2, GATA2, GATA4, GATA6, GDF3, GLI1, GNA13, GREM2, GRHL2, HES1, HEY1, HOXB9, HS6ST1, HSD17B7, HSD17B7P2, ID2, ID3, IFT17…
GO:0035295	tube development	GO_BiologicalProcess-EBI-UniProt-GOA_28.03.2020_00h00	5.83408e-12	1.12715e-08	1.54634e-09	3.40196e-08	[3, 4]	Group27	10.8875	119	[ACKR3, ACVR1, ADAM8, ADAMTS2, ADM, ALDH1A2, AMBRA1, AMOTL2, APELA, ARID2, ASH1L, ASS1, ATF7IP, BDNF, BMPR1A, CALB1, CBFA2T2, CCNA2, CCNB1, CD200, CDX2, CHD6, CHD7, CITED2, COL3A1, CREB1, CXCR4, CYP1A1, CYP1B1, DACT2, DHCR7, DLC1, E2F7, EFNA1, EFNB2, EGF, EPHA7, ERRFI1, FBXW7, FGFR2, FN1, FOLR1, FOXC1, FOXN1, GATA2, GATA4, GATA6, GJA1, GLI1, GLUL, GNA13, GRHL2, GZF1, HES1, HEY1, HHIP, HPGD, HS6ST…
GO:0048729	tissue morphogenesis	GO_BiologicalProcess-EBI-UniProt-GOA_28.03.2020_00h00	4.15202e-09	7.89714e-06	1.54634e-09	3.40196e-08	[3, 4]	Group27	11.3154	80	[ACKR3, ACTG2, ACVR1, ADM, AJUBA, ALDH1A2, ANKRD1, APELA, ATF7IP, BMPR1A, CA2, CA8, CCNA2, CDKN3, CHD7, CITED2, COCH, COL3A1, CXCR4, DLC1, DLG3, EFNB2, EGF, EPHA7, FEM1B, FGFR2, FOLR1, FOXC1, FOXN1, FREM2, FRS2, FST, GATA4, GCNT1, GNA13, GRHL2, GZF1, HES1, HEY1, HHIP, ID4, IFT172, INTU, IRX1, KDM5B, KDM6A, KLF4, LAMA4, LRP2, LUZP1, MDM2, MME, MSX2, NR4A3, OVOL2, PBX1, PRICKLE1, RBPJ, RIPK4, ROBO1…
GO:0048731	system development	GO_BiologicalProcess-EBI-UniProt-GOA_28.03.2020_00h00	6.29468e-12	1.2155e-08	1.54634e-09	3.40196e-08	[3, 4]	Group27	7.63052	399	[AACS, ACKR3, ACTG2, ACVR1, ADAM8, ADAMTS2, ADAMTS5, ADGRL2, ADM, ADNP, ADNP2, AFDN, AKIRIN2, ALDH1A2, ALKBH1, AMBRA1, AMH, AMOTL2, ANK3, ANKRD1, ANXA6, APELA, APLP1, ARID2, ARID4A, ARID4B, ARID5B, ARRDC3, ASH1L, ASPM, ASS1, ATF6, ATF7IP, ATP2C2, ATP6V1B1, AURKA, AXIN2, B3GNT2, B3GNT5, BAG5, BCL11B, BCL6, BCOR, BDNF, BHLHE22, BHLHE40, BHLHE41, BMPR1A, BRF2, BTG2, BTK, C21orf91, C9orf72, CA2, CA8,…
GO:0003002	regionalization	GO_BiologicalProcess-EBI-UniProt-GOA_28.03.2020_00h00	7.42284e-07	0.00137619	1.54634e-09	3.40196e-08	[3, 4, 5]	Group27	12.0393	49	[ALDH1A2, ASH1L, AURKA, AXIN2, BHLHE40, BHLHE41, BMPR1A, BTG2, CD200, CDX2, CHSY1, CITED2, DLX1, DLX2, EVX1, FGFR2, FOXC1, FRS2, GATA4, GDF3, GLI1, GREM2, HES1, HEY1, HHIP, HOXB9, HOXC13, IFT172, INTU, IRX1, KDM6A, LRP2, MAFB, MAGI1, MSX2, NR2F2, OTX1, OTX2, OVOL2, PBX1, PCSK5, PLD6, RBPJ, SMAD6, SMAD9, SOX17, TBX3, TRAF4, ZIC3]
GO:0035239	tube morphogenesis	GO_BiologicalProcess-EBI-UniProt-GOA_28.03.2020_00h00	1.09636e-08	2.07212e-05	1.54634e-09	3.40196e-08	[3, 4, 5]	Group27	10.6459	89	[ACKR3, ACVR1, ADAM8, ADM, AMOTL2, APELA, ARID2, ATF7IP, BMPR1A, CCNA2, CD200, CHD7, CITED2, COL3A1, CXCR4, CYP1B1, DLC1, E2F7, EFNA1, EFNB2, EGF, EPHA7, FBXW7, FGFR2, FN1, FOLR1, FOXC1, FOXN1, GATA2, GATA4, GATA6, GLI1, GLUL, GNA13, GRHL2, GZF1, HES1, HEY1, HHIP, HPGD, HS6ST1, ID1, ID2, IFT172, IRX1, JMJD6, JUN, KDM5B, KDM6A, LDLR, LRP2, LUZP1, MME, MSX2, NFIB, NOTCH3, NR2F2, NR4A3, NRXN1, OVOL2…
GO:0042127	regulation of cell population proliferation	GO_BiologicalProcess-EBI-UniProt-GOA_28.03.2020_00h00	2.36909e-08	4.46337e-05	1.54634e-09	3.40196e-08	[4]	Group27	8.50865	182	[ACVR1, ADAMTS8, ADM, AFDN, AKIRIN2, ALDH1A2, AMBRA1, AMH, APELA, ARID2, ASH1L, ASPM, ATF7IP, AXIN2, BAMBI, BCL11B, BCL6, BDNF, BHLHE40, BMPR1A, BTG2, BTK, CCNA2, CCNB1, CD200, CD38, CDC20, CDKN1B, CDKN2C, CDKN2D, CDKN3, CDX2, CFLAR, CHD6, CHST11, CITED2, CLC, CNMD, CNTN1, CREB1, CTCF, CXCL12, CYP1B1, DCP1B, DDX20, DHCR7, DLC1, DLG3, DUSP1, E2F7, EFNB2, EGF, ERRFI1, ETV3, FA2H, FBLN5, FBXW7, FES,…
GO:0045595	regulation of cell differentiation	GO_BiologicalProcess-EBI-UniProt-GOA_28.03.2020_00h00	4.52808e-12	8.76184e-09	1.54634e-09	3.40196e-08	[4]	Group27	9.01709	211	[ACKR3, ACVR1, ADAM8, ADM, ADNP, AFDN, ANKRD1, ARID4A, ASH1L, ASPM, ATF7IP, AURKA, AXIN2, BAG5, BAMBI, BCL11B, BCL6, BDNF, BHLHE40, BHLHE41, BMPR1A, BRD1, BRF2, BTK, C21orf91, CA2, CA8, CAPRIN2, CBFA2T2, CCNA2, CD36, CD38, CD53, CDC20, CDKN1B, CDX2, CEBPD, CFLAR, CHD7, CITED2, CLC, CNOT4, CNR1, CNTN1, COL3A1, CREB1, CTNNA2, CTSV, CXCL12, CXCL14, CXCR4, DAPK2, DLX1, DLX2, DNMT3B, ECT2, EFNA1, EFNA…
GO:0048513	animal organ development	GO_BiologicalProcess-EBI-UniProt-GOA_28.03.2020_00h00	1.2321e-09	2.34839e-06	1.54634e-09	3.40196e-08	[3, 4, 5]	Group27	7.80197	301	[AACS, ACKR3, ACTG2, ACVR1, ADAMTS2, ADAMTS5, ADGRL2, ADM, AFDN, AKIRIN2, ALDH1A2, ALKBH1, AMH, ANKRD1, ANXA6, APELA, APLP1, ARID2, ARID4A, ARID4B, ARID5B, ARRDC3, ASH1L, ASPM, ASS1, ATF6, ATF7IP, ATP2C2, ATP6V1B1, AURKA, AXIN2, B3GNT5, BCL11B, BCL6, BCOR, BDNF, BMPR1A, BRF2, BTG2, BTK, C21orf91, CA2, CA8, CALB1, CCNA2, CCNB1, CCNB2, CCNF, CCNL1, CCNT2, CD200, CD36, CDKN1B, CDKN3, CDO1, CDX2, CEB…
GO:0048598	embryonic morphogenesis	GO_BiologicalProcess-EBI-UniProt-GOA_28.03.2020_00h00	5.59211e-09	1.06194e-05	1.54634e-09	3.40196e-08	[3, 4, 5]	Group27	11.2344	81	[ACVR1, ADM, ALDH1A2, APELA, ATF7IP, ATP6V1B1, BMPR1A, CCNA2, CDKN3, CHD7, CHST11, CITED2, DLC1, DLX2, DUSP1, DUSP4, EFNA1, FGF4, FGFR2, FN1, FOLR1, FOXC1, FREM2, FRS2, GATA2, GATA4, GATA6, GDF3, GLI1, GREM2, GRHL2, HES1, HOXB9, ID2, IFT172, INTU, IRX1, ITGB5, KDM6A, KLF4, KLF6, LAMA4, LRIG1, LRP2, LUZP1, MAFB, MAGI1, MSX2, NANOG, NR2F2, NR4A3, NUSAP1, OTX1, OTX2, OVOL2, PBX1, POU5F1, POU5F1P3, P…
GO:0051094	positive regulation of developmental process	GO_BiologicalProcess-EBI-UniProt-GOA_28.03.2020_00h00	8.6636e-10	1.65301e-06	1.54634e-09	3.40196e-08	[4]	Group27	9.15254	162	[ACKR3, ACVR1, ADAM8, ADM, ADNP, ANKRD1, APELA, ASH1L, ASPM, ATF7IP, AURKA, AXIN2, BAMBI, BCL6, BDNF, BMPR1A, BRD1, BTK, C21orf91, CA2, CA8, CAPRIN2, CBFA2T2, CCNA2, CCNB1, CD36, CD53, CDC20, CDX2, CEBPD, CFLAR, CHD7, CITED2, CLC, CNR1, CNTN1, CREB1, CTNNA2, CXCL12, CXCR4, CYP1B1, DAPK2, DDHD1, DLX1, DLX2, DNMT3B, ECT2, EFNA5, EFNB2, EGF, ENC1, ENPP2, EZR, FBXO38, FBXW7, FES, FGF4, FGFR2, FKBP9, …
GO:0051240	positive regulation of multicellular organismal process	GO_BiologicalProcess-EBI-UniProt-GOA_28.03.2020_00h00	1.48615e-06	0.00274492	1.54634e-09	3.40196e-08	[4]	Group27	8.0195	181	[ACADL, ACKR3, ACVR1, ADAM8, ADM, ADNP, AKIRIN2, AMH, ANKRD1, APELA, ASH1L, ASPM, ATF7IP, AURKA, AXIN2, BAMBI, BCL6, BDNF, BMPR1A, BRD1, BTK, C21orf91, CA2, CA8, CAPRIN2, CBFA2T2, CCNA2, CCNB1, CD200, CD36, CD38, CDC20, CEBPD, CFLAR, CHD7, CISH, CITED2, CLC, CNR1, CNTN1, CPT2, CREB1, CTCFL, CXCL12, CXCR4, CYP1B1, DAPK2, DLX1, DLX2, DNMT3B, EBF2, ECT2, EFNA5, EFNB2, EGF, ENC1, ENPP2, EZR, FBXO38, …
GO:0060429	epithelium development	GO_BiologicalProcess-EBI-UniProt-GOA_28.03.2020_00h00	7.42094e-11	1.42556e-07	1.54634e-09	3.40196e-08	[4]	Group27	10.0147	136	[ACVR1, ADM, AFDN, AJUBA, ALDH1A2, AMBRA1, APELA, ARID4A, ARID4B, ASH1L, ATF7IP, ATP2C2, AXIN2, BCL11B, BDNF, BMPR1A, CA2, CALB1, CBFA2T2, CCNA2, CD200, CD36, CDKN3, CDX2, CHD6, CHD7, CITED2, CNMD, CPT2, CREB1, CTSV, CXCR4, CYP1A1, DACT2, DLC1, DLG3, DLX3, E2F7, EFNB2, EGF, EPHA7, ERRFI1, EZR, FA2H, FEM1B, FGFR2, FN3K, FOLR1, FOXC1, FOXN1, FREM2, FRS2, FST, GATA4, GATA6, GDF3, GJA1, GLI1, GNA13, …
GO:2000026	regulation of multicellular organismal development	GO_BiologicalProcess-EBI-UniProt-GOA_28.03.2020_00h00	1.9682e-12	3.8124e-09	1.54634e-09	3.40196e-08	[4]	Group27	8.86662	230	[ACKR3, ACVR1, ADAM8, ADM, ADNP, AFDN, AMH, ANKRD1, APELA, ARID4A, ASH1L, ASPM, ATF7IP, AXIN2, BAG5, BAMBI, BCL11B, BCL6, BCOR, BDNF, BHLHE40, BHLHE41, BMPR1A, BRD1, BRF2, BTK, C21orf91, CA2, CA8, CAPRIN2, CBFA2T2, CCNA2, CCNB1, CCSAP, CD200, CD38, CDC20, CDKN1B, CDX2, CFLAR, CHD7, CITED2, CLC, CNMD, CNOT4, CNR1, CNTN1, COL3A1, CREB1, CTNNA2, CTSV, CXCL12, CXCR4, CYP1B1, DAPK2, DCP1B, DLX1, DLX2,…
GO:0002009	morphogenesis of an epithelium	GO_BiologicalProcess-EBI-UniProt-GOA_28.03.2020_00h00	4.47102e-07	0.000832057	1.54634e-09	3.40196e-08	[4, 5]	Group27	11.2132	61	[ACVR1, ADM, AJUBA, ALDH1A2, ATF7IP, CA2, CCNA2, CDKN3, CITED2, CXCR4, DLC1, DLG3, EFNB2, EGF, EPHA7, FEM1B, FGFR2, FOLR1, FOXN1, FREM2, FRS2, FST, GATA4, GNA13, GRHL2, GZF1, HES1, HHIP, ID4, IFT172, INTU, IRX1, KDM5B, KDM6A, KLF4, LAMA4, LRP2, LUZP1, MME, MSX2, OVOL2, PBX1, PRICKLE1, RBPJ, RIPK4, RSPO3, SALL4, SEC24B, SOCS3, SOS1, SOSTDC1, SOX17, SOX4, STIL, TBX3, TET2, TMEFF2, TRAF4, WNT10A, WN…
GO:0007399	nervous system development	GO_BiologicalProcess-EBI-UniProt-GOA_28.03.2020_00h00	2.47607e-10	4.74416e-07	1.54634e-09	3.40196e-08	[4, 5]	Group27	8.32196	244	[ACKR3, ADGRL2, ADM, ADNP, ADNP2, AFDN, ALDH1A2, ALKBH1, AMBRA1, ANK3, ANKRD1, APLP1, ASH1L, ASPM, ATF7IP, AURKA, B3GNT2, B3GNT5, BAG5, BCL11B, BCL6, BDNF, BHLHE22, BHLHE40, BHLHE41, BMPR1A, BTG2, C21orf91, C9orf72, CA8, CABYR, CAPRIN2, CBFA2T2, CD38, CDC20, CDKN2C, CEP120, CFLAR, CHD6, CHD7, CITED2, CLC, CLP1, CNR1, CNTN1, COL25A1, COL3A1, CREB1, CRPPA, CTNNA2, CTSV, CXCL12, CXCR4, CYFIP2, DAPK2…
GO:0009792	embryo development ending in birth or egg hatching	GO_BiologicalProcess-EBI-UniProt-GOA_28.03.2020_00h00	1.3446e-08	2.53996e-05	1.54634e-09	3.40196e-08	[4, 5]	Group27	10.6667	88	[ACVR1, ADM, AKIRIN2, ALDH1A2, ALKBH1, AMBRA1, ATF7IP, AXIN2, BCOR, BMPR1A, CA2, CCNA2, CCNB1, CCNB2, CD200, CDKN3, CDX2, CHD7, CHST11, CIR1, CITED2, CPT2, DLC1, DLX1, DLX2, E2F7, EVX1, FBXW7, FGF4, FGFR2, FOLR1, FOXC1, GATA2, GATA6, GDF3, GNA13, GRHL2, HES1, HEY1, HOXB9, HS6ST1, HSD17B7, HSD17B7P2, IFT172, INTU, KDM6A, LIF, LRP2, LUZP1, MAFG, MBTD1, MYBPHL, NEK2, NR2F2, OVOL2, PBX1, PCSK5, PELO,…
GO:0009887	animal organ morphogenesis	GO_BiologicalProcess-EBI-UniProt-GOA_28.03.2020_00h00	3.32759e-13	6.4522e-10	1.54634e-09	3.40196e-08	[3, 4, 5, 6]	Group27	11.0351	129	[ACKR3, ACTG2, ACVR1, ADAMTS5, ADM, AFDN, ALDH1A2, ANKRD1, ANXA6, APLP1, ARID2, ARID5B, ASH1L, ATF7IP, ATP6V1B1, AXIN2, BCL11B, BCOR, BMPR1A, CA2, CA8, CALB1, CCNA2, CD36, CDX2, CHD7, CHST11, CHSY1, CITED2, COCH, COL3A1, CTNNA2, CXCR4, DLC1, DLX1, DLX2, DLX3, EFNA1, EFNB2, ERRFI1, ETV7, FAM20A, FEM1B, FGF4, FGFR2, FGFR3, FOLR1, FOXC1, FOXN1, FOXN3, FRS2, FST, GATA2, GATA4, GATA6, GCNT1, GLI1, GRH…
GO:0048608	reproductive structure development	GO_BiologicalProcess-EBI-UniProt-GOA_28.03.2020_00h00	1.82861e-11	3.52007e-08	1.54634e-09	3.40196e-08	[3, 4, 5, 6]	Group27	13.2246	73	[ADM, ALKBH1, AMH, APELA, ARID4A, ARID4B, ARID5B, ASH1L, ASPM, ATF7IP, CCNA2, CCNF, CDKN1B, CDKN3, CDX2, CHD7, CITED2, CTSV, DLX3, DMRTA1, E2F7, FBXW7, FEM1B, FGF4, FGFR2, FOXC1, FRS2, FST, GATA2, GATA4, GATA6, GJA1, GLI1, GRHL2, HES1, HEY1, HID1, HMGCS1, HS6ST1, ID4, IDH1, IGF1, KCTD11, KDM5B, KIF18A, KIT, LHX4, LIF, LRP2, MERTK, MME, NR2F2, NRIP1, OVOL2, PLAC1, PLCD1, PLEKHA1, PRDM1, PRLR, PTN,…
GO:0061458	reproductive system development	GO_BiologicalProcess-EBI-UniProt-GOA_28.03.2020_00h00	2.77638e-11	5.34175e-08	1.54634e-09	3.40196e-08	[4, 5]	Group27	13.0824	73	[ADM, ALKBH1, AMH, APELA, ARID4A, ARID4B, ARID5B, ASH1L, ASPM, ATF7IP, CCNA2, CCNF, CDKN1B, CDKN3, CDX2, CHD7, CITED2, CTSV, DLX3, DMRTA1, E2F7, FBXW7, FEM1B, FGF4, FGFR2, FOXC1, FRS2, FST, GATA2, GATA4, GATA6, GJA1, GLI1, GRHL2, HES1, HEY1, HID1, HMGCS1, HS6ST1, ID4, IDH1, IGF1, KCTD11, KDM5B, KIF18A, KIT, LHX4, LIF, LRP2, MERTK, MME, NR2F2, NRIP1, OVOL2, PLAC1, PLCD1, PLEKHA1, PRDM1, PRLR, PTN,…
GO:0072359	circulatory system development	GO_BiologicalProcess-EBI-UniProt-GOA_28.03.2020_00h00	8.32521e-10	1.58928e-06	1.54634e-09	3.40196e-08	[4, 5]	Group27	10.1933	116	[ACKR3, ACVR1, ADAM8, ADM, ALDH1A2, AMOTL2, ANKRD1, APELA, ARID2, ASH1L, ASPM, ATF7IP, AXIN2, BCOR, BMPR1A, CA8, CCNA2, CCNB1, CD200, CDKN1B, CDX2, CHD7, CITED2, CLP1, COL3A1, CRELD1, CXCR4, CYP1B1, DHCR7, DLC1, DLX3, DNAI1, E2F7, EFNA1, EFNB2, EGF, ERRFI1, FBXW7, FGFR2, FN1, FOLR1, FOXC1, FOXN1, FREM2, FRS2, GATA2, GATA4, GATA6, GJA1, GLUL, GNA13, GRHL2, HES1, HEY1, HPGD, HS6ST1, ID1, ID2, ID3, …
GO:0007507	heart development	GO_BiologicalProcess-EBI-UniProt-GOA_28.03.2020_00h00	3.55941e-09	6.77356e-06	1.54634e-09	3.40196e-08	[4, 5, 6]	Group27	11.3798	80	[ACKR3, ACVR1, ADM, ALDH1A2, ANKRD1, APELA, ARID2, ASH1L, ASPM, ATF7IP, AXIN2, BCOR, BMPR1A, CA8, CCNA2, CCNB1, CDKN1B, CHD7, CITED2, CLP1, COL3A1, CRELD1, CXCR4, DLC1, DNAI1, EFNA1, FGFR2, FOLR1, FOXC1, FREM2, FRS2, GATA4, GATA6, GJA1, GRHL2, HES1, HEY1, ID1, ID2, ID3, IFT172, JMJD6, JUN, KAT2B, KDM6A, LRP2, LUZP1, MDM2, MSX2, NR2F2, NTRK3, OVOL2, PCSK5, PHIP, PLCE1, PRDM1, PRICKLE1, PTN, RBM24,…
GO:0022008	neurogenesis	GO_BiologicalProcess-EBI-UniProt-GOA_28.03.2020_00h00	1.01666e-11	1.96012e-08	1.54634e-09	3.40196e-08	[4, 5, 6]	Group27	9.21883	190	[ACKR3, ADM, ADNP, ADNP2, AFDN, ALDH1A2, ALKBH1, ANK3, ANKRD1, ASH1L, ASPM, ATF7IP, AURKA, B3GNT2, BAG5, BCL11B, BCL6, BDNF, BHLHE22, BHLHE40, BHLHE41, BMPR1A, BTG2, C21orf91, C9orf72, CA8, CABYR, CAPRIN2, CBFA2T2, CD38, CDC20, CDKN2C, CEP120, CFLAR, CHD6, CHD7, CLC, CNR1, CNTN1, COL25A1, COL3A1, CREB1, CRPPA, CTNNA2, CXCL12, CXCR4, CYFIP2, DAPK2, DCDC2, DLX1, DLX2, DNMT3B, ECT2, EFHD1, EFNA1, EF…
GO:0031344	regulation of cell projection organization	GO_BiologicalProcess-EBI-UniProt-GOA_28.03.2020_00h00	1.13006e-05	0.020454	1.54634e-09	3.40196e-08	[5]	Group27	9.2091	85	[ABHD17B, ADNP, ANKRD1, ASPM, BAG5, BDNF, C21orf91, CA8, CAPRIN2, CBFA2T2, CCP110, CD38, CDC20, CDC42EP4, CEP120, CFLAR, CNR1, CNTN1, CTNNA2, CXCL12, CXCR4, DAPK2, DCDC2, EFNA1, EFNA5, EFNB2, ENC1, ENPP2, EPHA7, ERMN, EZR, FBXO38, FBXW7, FES, FKBP9, FN1, HCLS1, ID1, IL6, INPP5F, ITM2C, KIF13B, KIT, KLF4, MDM2, MECOM, NCOA2, NFE2L2, NR4A3, NRXN1, NTRK3, PIFO, PLCE1, PPP1R16B, PPP2R5B, PROM2, PTN, …
GO:0045597	positive regulation of cell differentiation	GO_BiologicalProcess-EBI-UniProt-GOA_28.03.2020_00h00	4.62251e-10	8.84287e-07	1.54634e-09	3.40196e-08	[5]	Group27	9.94561	128	[ACKR3, ACVR1, ADAM8, ADM, ADNP, ANKRD1, ASH1L, ASPM, ATF7IP, AURKA, AXIN2, BAMBI, BCL6, BDNF, BMPR1A, BRD1, BTK, C21orf91, CA2, CA8, CAPRIN2, CBFA2T2, CCNA2, CD36, CD53, CDX2, CEBPD, CFLAR, CLC, CNR1, CNTN1, CREB1, CTNNA2, CXCL12, CXCR4, DAPK2, DLX1, DLX2, DNMT3B, ECT2, EFNA5, EFNB2, ENC1, FBXO38, FBXW7, FES, FKBP9, FN1, FOXC1, FOXN1, GAS6, GATA2, GATA4, GATA6, GCNT2, GDF3, GJA1, HCLS1, HES1, HM…
GO:0048568	embryonic organ development	GO_BiologicalProcess-EBI-UniProt-GOA_28.03.2020_00h00	6.5863e-10	1.25798e-06	1.54634e-09	3.40196e-08	[4, 5, 6]	Group27	12.5448	70	[ACVR1, ADM, ALDH1A2, APELA, ARID2, ATF7IP, ATP6V1B1, BMPR1A, CCNA2, CDKN3, CDX2, CHD7, CHST11, CITED2, DLX2, E2F7, EFNA1, FBXW7, FGF4, FGFR2, FOLR1, FOXC1, FRS2, GATA2, GATA4, GDF3, GLI1, GRHL2, HES1, HEY1, HOXB9, HS6ST1, ID2, ID3, IFT172, IGF1, KDM6A, KIT, LIF, LRIG1, MAFB, NR2F2, NR4A3, OTX1, OVOL2, PBX1, PCSK5, PDGFA, PDGFC, PLCD1, PRDM1, RBBP6, RBPJ, RSPO3, SEC24B, SIX4, SOCS3, SOS1, SOX17, …
GO:0051960	regulation of nervous system development	GO_BiologicalProcess-EBI-UniProt-GOA_28.03.2020_00h00	1.95429e-10	3.74637e-07	1.54634e-09	3.40196e-08	[5]	Group27	10.2075	123	[ACKR3, ADNP, AFDN, ANKRD1, ASH1L, ASPM, BAG5, BCL11B, BCL6, BDNF, BHLHE40, BHLHE41, BMPR1A, C21orf91, CA8, CAPRIN2, CBFA2T2, CD38, CDC20, CFLAR, CHD7, CLC, CNR1, CNTN1, COL3A1, CREB1, CTNNA2, CXCL12, CXCR4, DAPK2, DLX1, DLX2, DNMT3B, ECT2, EFNA1, EFNA5, EFNB2, EGF, ENC1, EPHA7, ESRP1, FBXO38, FBXW7, FES, FKBP9, FN1, GATA2, GJA1, GLI1, HCLS1, HES1, HEY1, HMG20B, ID1, ID2, ID4, IL34, IL6, INPP5F, …
GO:0060284	regulation of cell development	GO_BiologicalProcess-EBI-UniProt-GOA_28.03.2020_00h00	1.78391e-10	3.42154e-07	1.54634e-09	3.40196e-08	[5]	Group27	10.1874	125	[ACKR3, ADNP, AFDN, ANKRD1, ASH1L, ASPM, AURKA, AXIN2, BAG5, BCL11B, BCL6, BDNF, BHLHE40, BHLHE41, BMPR1A, C21orf91, CA8, CAPRIN2, CBFA2T2, CD38, CDC20, CFLAR, CHD7, CLC, CNR1, CNTN1, COL3A1, CREB1, CTNNA2, CXCL12, CXCR4, DAPK2, DLX1, DLX2, DNMT3B, ECT2, EFNA1, EFNA5, EFNB2, ENC1, EPHA7, ESRP1, FBXO38, FBXW7, FES, FKBP9, FN1, GATA2, GJA1, HCLS1, HES1, HEY1, HMG20B, ID1, ID2, ID4, IGF1, IL34, IL6,…
GO:0060485	mesenchyme development	GO_BiologicalProcess-EBI-UniProt-GOA_28.03.2020_00h00	2.83265e-06	0.00519792	1.54634e-09	3.40196e-08	[4, 5, 6]	Group27	13.2143	37	[ACTG2, ACVR1, ALDH1A2, AMH, ANXA6, BMPR1A, CD200, CDKN3, CITED2, CRELD1, EFNA1, FAM83D, FGFR2, FN1, FOLR1, FOXC1, GATA4, HES1, HEY1, IGF1, IL6, MDM2, MSX2, NR2F2, OVOL2, RBM24, RBPJ, ROBO1, SEMA4A, SEMA6A, SIX4, SOS1, TFAP2C, TRAF4, WNT10A, WNT2, ZFP36L1]
GO:0072358	cardiovascular system development	GO_BiologicalProcess-EBI-UniProt-GOA_28.03.2020_00h00	5.27727e-10	1.00849e-06	1.54634e-09	3.40196e-08	[4, 5, 6]	Group27	11.8519	80	[ACKR3, ACVR1, ADAM8, ADM, ALDH1A2, AMOTL2, APELA, ARID2, ATF7IP, BMPR1A, CCNA2, CD200, CDX2, CHD7, CITED2, COL3A1, CYP1B1, DHCR7, DLX3, E2F7, EFNA1, EFNB2, EGF, ERRFI1, FBXW7, FGFR2, FN1, FOLR1, FOXC1, FOXN1, GATA2, GATA6, GLUL, GNA13, HES1, HEY1, HPGD, HS6ST1, ID1, JMJD6, JUN, KDM6A, LAMA4, LDLR, LIF, LRP2, LUZP1, MDM2, NOTCH3, NR2F2, NRXN1, OVOL2, PCSK5, PDGFA, PIK3R3, PLCD1, PRDM1, PRICKLE1, …
GO:0003205	cardiac chamber development	GO_BiologicalProcess-EBI-UniProt-GOA_28.03.2020_00h00	3.1613e-07	0.00058895	1.54634e-09	3.40196e-08	[3, 5, 6, 7]	Group27	15.0685	33	[ACKR3, ACVR1, BMPR1A, CCNA2, CHD7, CITED2, CRELD1, FGFR2, FOXC1, FRS2, GATA4, GATA6, GRHL2, HES1, HEY1, ID2, LRP2, LUZP1, MDM2, MSX2, OVOL2, PCSK5, PRDM1, RBPJ, ROBO1, SALL4, SMAD6, SMAD7, SMAD9, SOS1, SOX4, TBX3, WNT2]
GO:0003279	cardiac septum development	GO_BiologicalProcess-EBI-UniProt-GOA_28.03.2020_00h00	1.57608e-08	2.97249e-05	1.54634e-09	3.40196e-08	[3, 4, 6, 7, 8]	Group27	19.5652	27	[ACVR1, BMPR1A, CCNA2, CHD7, CITED2, CRELD1, FGFR2, FRS2, GATA4, GATA6, HES1, HEY1, ID2, LRP2, LUZP1, MDM2, MSX2, PCSK5, PRDM1, RBPJ, ROBO1, SALL4, SMAD6, SMAD7, SMAD9, SOX4, TBX3]
GO:0001890	placenta development	GO_BiologicalProcess-EBI-UniProt-GOA_28.03.2020_00h00	3.50897e-11	6.74775e-08	1.54634e-09	3.40196e-08	[4, 5, 6, 7]	Group27	18.8406	39	[ADM, ALKBH1, APELA, ASH1L, ATF7IP, CCNA2, CCNF, CDKN1B, CDKN3, CDX2, CITED2, CTSV, DLX3, E2F7, FBXW7, FGF4, FGFR2, GATA2, GJA1, GRHL2, HES1, HEY1, HS6ST1, LHX4, LIF, MME, NR2F2, OVOL2, PLAC1, PLCD1, PRDM1, PTN, RBPJ, RSPO3, SOCS3, TFAP2C, VASH2, WNT2, ZFP36L1]
GO:0001892	embryonic placenta development	GO_BiologicalProcess-EBI-UniProt-GOA_28.03.2020_00h00	1.97611e-09	3.7625e-06	1.54634e-09	3.40196e-08	[3, 4, 5, 6, 7, 8]	Group27	21.4286	27	[ADM, ATF7IP, CCNA2, CDKN3, CDX2, CITED2, E2F7, FBXW7, FGF4, FGFR2, GATA2, GRHL2, HES1, HEY1, HS6ST1, LIF, NR2F2, OVOL2, PLCD1, PRDM1, RBPJ, RSPO3, SOCS3, TFAP2C, VASH2, WNT2, ZFP36L1]
GO:0001944	vasculature development	GO_BiologicalProcess-EBI-UniProt-GOA_28.03.2020_00h00	4.26786e-10	8.17296e-07	1.54634e-09	3.40196e-08	[4, 5, 6, 7]	Group27	11.9155	79	[ACKR3, ACVR1, ADAM8, ADM, ALDH1A2, AMOTL2, APELA, ARID2, ATF7IP, BMPR1A, CCNA2, CD200, CDX2, CHD7, CITED2, COL3A1, CYP1B1, DHCR7, DLX3, E2F7, EFNA1, EFNB2, EGF, ERRFI1, FBXW7, FGFR2, FN1, FOLR1, FOXC1, FOXN1, GATA2, GATA6, GLUL, GNA13, HES1, HEY1, HPGD, HS6ST1, ID1, JMJD6, JUN, LAMA4, LDLR, LIF, LRP2, LUZP1, MDM2, NOTCH3, NR2F2, NRXN1, OVOL2, PCSK5, PDGFA, PIK3R3, PLCD1, PRDM1, PRICKLE1, RASGRF2…
GO:0003007	heart morphogenesis	GO_BiologicalProcess-EBI-UniProt-GOA_28.03.2020_00h00	5.41755e-08	0.000101742	1.54634e-09	3.40196e-08	[4, 5, 6, 7]	Group27	13.8365	44	[ACKR3, ACVR1, ALDH1A2, ANKRD1, ARID2, AXIN2, BMPR1A, CA8, CCNA2, CHD7, CITED2, CXCR4, DLC1, EFNA1, FGFR2, FOLR1, FOXC1, GATA4, GATA6, GRHL2, HES1, HEY1, ID2, IFT172, JUN, KDM6A, LRP2, MDM2, MSX2, NR2F2, OVOL2, RBPJ, ROBO1, SEC24B, SMAD6, SMAD7, SMAD9, SOS1, SOX17, SOX4, STIL, TBX3, WNT2, ZIC3]
GO:0003151	outflow tract morphogenesis	GO_BiologicalProcess-EBI-UniProt-GOA_28.03.2020_00h00	9.71416e-06	0.0176312	1.54634e-09	3.40196e-08	[3, 4, 5, 6, 7, 8]	Group27	18.3673	18	[BMPR1A, CITED2, CXCR4, FGFR2, FOLR1, GATA6, HES1, JUN, LRP2, MSX2, NR2F2, RBPJ, ROBO1, SEC24B, SMAD6, SMAD9, SOX17, TBX3]
GO:0003206	cardiac chamber morphogenesis	GO_BiologicalProcess-EBI-UniProt-GOA_28.03.2020_00h00	1.64478e-06	0.00303298	1.54634e-09	3.40196e-08	[3, 4, 5, 6, 7, 8]	Group27	15.6977	27	[ACKR3, ACVR1, BMPR1A, CCNA2, CHD7, CITED2, FGFR2, FOXC1, GATA4, GATA6, GRHL2, HES1, HEY1, ID2, LRP2, MDM2, MSX2, OVOL2, RBPJ, ROBO1, SMAD6, SMAD7, SMAD9, SOS1, SOX4, TBX3, WNT2]
GO:0043009	chordate embryonic development	GO_BiologicalProcess-EBI-UniProt-GOA_28.03.2020_00h00	3.68723e-08	6.93199e-05	1.54634e-09	3.40196e-08	[5, 6]	Group27	10.559	85	[ACVR1, ADM, ALDH1A2, ALKBH1, AMBRA1, ATF7IP, AXIN2, BCOR, BMPR1A, CA2, CCNA2, CCNB1, CCNB2, CD200, CDKN3, CDX2, CHD7, CHST11, CIR1, CITED2, CPT2, DLC1, DLX1, DLX2, E2F7, FBXW7, FGF4, FGFR2, FOLR1, FOXC1, GATA2, GATA6, GDF3, GNA13, GRHL2, HES1, HEY1, HOXB9, HS6ST1, HSD17B7, HSD17B7P2, IFT172, INTU, KDM6A, LIF, LRP2, LUZP1, MAFG, MBTD1, MYBPHL, NEK2, NR2F2, OVOL2, PBX1, PCSK5, PELO, PLCD1, POU5F1,…
GO:0051962	positive regulation of nervous system development	GO_BiologicalProcess-EBI-UniProt-GOA_28.03.2020_00h00	2.0873e-07	0.000389908	1.54634e-09	3.40196e-08	[5, 6]	Group27	10.5335	77	[ADNP, ANKRD1, ASH1L, ASPM, BCL6, BDNF, C21orf91, CA8, CAPRIN2, CBFA2T2, CDC20, CFLAR, CLC, CNR1, CNTN1, CXCL12, CXCR4, DAPK2, DLX1, DLX2, DNMT3B, ECT2, EFNA5, EGF, ENC1, FBXO38, FBXW7, FES, FKBP9, FN1, GATA2, GJA1, GLI1, HCLS1, HES1, HMG20B, ID2, IL34, IL6, JADE2, KIT, LIF, LRP2, LRRN1, MME, MYB, NAP1L2, NCOA2, NFE2L2, NRXN1, NTRK3, PPP2R5B, PRKCH, PTN, RASGRF2, RERE, REST, ROBO1, SEMA4A, SEMA6A…
GO:0001568	blood vessel development	GO_BiologicalProcess-EBI-UniProt-GOA_28.03.2020_00h00	5.01238e-10	9.58367e-07	1.54634e-09	3.40196e-08	[3, 5, 6, 7, 8]	Group27	12.0879	77	[ACKR3, ACVR1, ADAM8, ADM, ALDH1A2, AMOTL2, APELA, ARID2, ATF7IP, BMPR1A, CCNA2, CD200, CDX2, CHD7, CITED2, COL3A1, CYP1B1, DHCR7, DLX3, E2F7, EFNA1, EFNB2, EGF, FBXW7, FGFR2, FN1, FOLR1, FOXC1, FOXN1, GATA2, GATA6, GLUL, GNA13, HES1, HEY1, HPGD, HS6ST1, ID1, JMJD6, JUN, LAMA4, LDLR, LRP2, LUZP1, MDM2, NOTCH3, NR2F2, NRXN1, OVOL2, PCSK5, PDGFA, PIK3R3, PLCD1, PRDM1, PRICKLE1, RASGRF2, RBPJ, ROBO1…
GO:0010720	positive regulation of cell development	GO_BiologicalProcess-EBI-UniProt-GOA_28.03.2020_00h00	1.01552e-06	0.00187973	1.54634e-09	3.40196e-08	[6]	Group27	10.1877	76	[ADNP, ANKRD1, ASH1L, ASPM, AURKA, BCL6, BDNF, C21orf91, CA8, CAPRIN2, CBFA2T2, CFLAR, CLC, CNR1, CNTN1, CXCL12, CXCR4, DAPK2, DLX1, DLX2, DNMT3B, ECT2, EFNA5, ENC1, FBXO38, FBXW7, FES, FKBP9, FN1, GATA2, GJA1, HCLS1, HES1, HMG20B, ID2, IGF1, IL34, IL6, JADE2, KIT, LIF, LRP2, MME, MYB, NAP1L2, NCOA2, NEDD9, NFE2L2, NTRK3, PPP2R5B, PRKCH, PTN, RASGRF2, RERE, REST, ROBO1, RREB1, SEMA6A, SKIL, SMAD6…
GO:0048699	generation of neurons	GO_BiologicalProcess-EBI-UniProt-GOA_28.03.2020_00h00	5.66344e-12	1.09531e-08	1.54634e-09	3.40196e-08	[5, 6, 7]	Group27	9.39597	182	[ACKR3, ADM, ADNP, ADNP2, AFDN, ALDH1A2, ALKBH1, ANK3, ANKRD1, ASH1L, ASPM, ATF7IP, AURKA, B3GNT2, BAG5, BCL11B, BCL6, BDNF, BHLHE40, BHLHE41, BMPR1A, BTG2, C21orf91, C9orf72, CA8, CABYR, CAPRIN2, CBFA2T2, CD38, CDC20, CFLAR, CHD6, CHD7, CLC, CNR1, CNTN1, COL25A1, COL3A1, CREB1, CRPPA, CTNNA2, CXCL12, CXCR4, CYFIP2, DAPK2, DCDC2, DLX1, DLX2, DNMT3B, ECT2, EFHD1, EFNA1, EFNA5, EFNB2, ENC1, EPHA7, …
GO:0060411	cardiac septum morphogenesis	GO_BiologicalProcess-EBI-UniProt-GOA_28.03.2020_00h00	1.00849e-07	0.000189294	1.54634e-09	3.40196e-08	[3, 4, 5, 6, 7, 8, 9]	Group27	21.6495	21	[ACVR1, BMPR1A, CCNA2, CHD7, CITED2, FGFR2, GATA4, GATA6, HES1, HEY1, ID2, LRP2, MDM2, MSX2, RBPJ, ROBO1, SMAD6, SMAD7, SMAD9, SOX4, TBX3]
GO:0060674	placenta blood vessel development	GO_BiologicalProcess-EBI-UniProt-GOA_28.03.2020_00h00	4.01334e-06	0.00734842	1.54634e-09	3.40196e-08	[3, 4, 5, 6, 7, 8, 9]	Group27	25.4902	13	[APELA, CCNA2, FBXW7, HES1, HEY1, HS6ST1, NR2F2, OVOL2, PLCD1, RBPJ, SOCS3, VASH2, WNT2]
GO:0003171	atrioventricular valve development	GO_BiologicalProcess-EBI-UniProt-GOA_28.03.2020_00h00	1.75923e-05	0.0316486	1.54634e-09	3.40196e-08	[4, 6, 7, 8]	Group27	28.5714	10	[ACVR1, BMPR1A, CCNA2, EFNA1, GATA4, HEY1, MDM2, SMAD6, SMAD9, SOX4]
GO:0003231	cardiac ventricle development	GO_BiologicalProcess-EBI-UniProt-GOA_28.03.2020_00h00	2.98324e-06	0.00547126	1.54634e-09	3.40196e-08	[4, 6, 7, 8]	Group27	15.5689	26	[ACKR3, ACVR1, BMPR1A, CCNA2, CHD7, CITED2, FGFR2, FOXC1, FRS2, GATA4, GRHL2, HES1, HEY1, ID2, LRP2, LUZP1, MDM2, PRDM1, RBPJ, ROBO1, SALL4, SMAD6, SMAD7, SMAD9, SOX4, TBX3]
GO:0030182	neuron differentiation	GO_BiologicalProcess-EBI-UniProt-GOA_28.03.2020_00h00	2.64226e-07	0.000492517	1.54634e-09	3.40196e-08	[4, 6, 7, 8]	Group27	9.17574	118	[ACKR3, ADM, ADNP2, ALDH1A2, ALKBH1, ANK3, ASH1L, ATF7IP, AURKA, B3GNT2, BCL11B, BDNF, BTG2, C21orf91, C9orf72, CABYR, CHD6, CNR1, CNTN1, COL25A1, CREB1, CRPPA, CTNNA2, CXCL12, CXCR4, CYFIP2, DCDC2, DLX1, DLX2, EFHD1, EFNA1, EFNA5, EFNB2, EPHA7, ERCC6, EVX1, EZR, FGFR2, FOLR1, FRS2, GAB2, GATA2, GJA1, HCLS1, HES1, HS6ST1, ID1, ID2, ID3, ID4, IER2, IFT172, IL6, ITM2C, JADE2, JUN, KIF5B, KLF7, LHX4…
GO:0003181	atrioventricular valve morphogenesis	GO_BiologicalProcess-EBI-UniProt-GOA_28.03.2020_00h00	9.84791e-06	0.0178641	1.54634e-09	3.40196e-08	[4, 5, 7, 8, 9]	Group27	30.303	10	[ACVR1, BMPR1A, CCNA2, EFNA1, GATA4, HEY1, MDM2, SMAD6, SMAD9, SOX4]
GO:0003281	ventricular septum development	GO_BiologicalProcess-EBI-UniProt-GOA_28.03.2020_00h00	3.0967e-08	5.83108e-05	1.54634e-09	3.40196e-08	[4, 5, 7, 8, 9]	Group27	23.0769	21	[ACVR1, CCNA2, CITED2, FGFR2, FRS2, GATA4, HES1, HEY1, ID2, LRP2, LUZP1, MDM2, PRDM1, RBPJ, ROBO1, SALL4, SMAD6, SMAD7, SMAD9, SOX4, TBX3]
GO:0001701	in utero embryonic development	GO_BiologicalProcess-EBI-UniProt-GOA_28.03.2020_00h00	1.22085e-07	0.000228787	1.54634e-09	3.40196e-08	[6, 7]	Group27	11.8236	59	[ACVR1, ADM, ALKBH1, ATF7IP, BCOR, BMPR1A, CA2, CCNA2, CCNB1, CCNB2, CDKN3, CDX2, CHD7, CHST11, CIR1, CITED2, CPT2, E2F7, FBXW7, FGF4, FGFR2, FOXC1, GATA2, GATA6, GDF3, GNA13, GRHL2, HES1, HEY1, HS6ST1, KDM6A, LIF, MAFG, MYBPHL, NEK2, NR2F2, OVOL2, PELO, PLCD1, POU5F1, POU5F1P3, POU5F1P4, PRDM1, PRDM14, RBBP6, RBPJ, RSPO3, SALL4, SKIL, SOCS3, SOS1, SOX17, STIL, TBX3, TFAP2C, TGFB3, VASH2, WNT2, Z…
GO:0048514	blood vessel morphogenesis	GO_BiologicalProcess-EBI-UniProt-GOA_28.03.2020_00h00	1.6593e-07	0.000310455	1.54634e-09	3.40196e-08	[4, 5, 6, 7, 8, 9]	Group27	11.553	61	[ACKR3, ACVR1, ADAM8, ADM, AMOTL2, APELA, ARID2, ATF7IP, BMPR1A, CCNA2, CD200, CHD7, CITED2, COL3A1, CYP1B1, E2F7, EFNA1, EFNB2, EGF, FBXW7, FGFR2, FN1, FOLR1, FOXC1, FOXN1, GATA2, GLUL, GNA13, HES1, HEY1, HPGD, HS6ST1, ID1, JMJD6, JUN, LDLR, LRP2, NOTCH3, NR2F2, NRXN1, OVOL2, PDGFA, PIK3R3, PLCD1, PRDM1, RBPJ, ROBO1, RSPO3, SEC24B, SEMA4A, SIRT1, SMAD6, SMAD7, SOS1, SOX17, SOX4, TFAP2B, TFAP2C, …
GO:0060711	labyrinthine layer development	GO_BiologicalProcess-EBI-UniProt-GOA_28.03.2020_00h00	6.2081e-09	1.17768e-05	1.54634e-09	3.40196e-08	[4, 5, 6, 7, 8, 9]	Group27	27.5362	19	[ADM, ATF7IP, CCNA2, CDX2, FBXW7, FGFR2, GRHL2, HES1, HEY1, HS6ST1, OVOL2, PLCD1, RBPJ, RSPO3, SOCS3, TFAP2C, VASH2, WNT2, ZFP36L1]
GO:0060840	artery development	GO_BiologicalProcess-EBI-UniProt-GOA_28.03.2020_00h00	5.94779e-09	1.12889e-05	1.54634e-09	3.40196e-08	[4, 6, 7, 8, 9]	Group27	22.4299	24	[ARID2, BMPR1A, CHD7, CITED2, COL3A1, FOLR1, FOXC1, HES1, HEY1, HPGD, LDLR, LRP2, LUZP1, NOTCH3, PRDM1, PRICKLE1, RBPJ, ROBO1, SEC24B, SMAD6, SMAD7, SMAD9, SOX4, TFAP2B]
GO:0050767	regulation of neurogenesis	GO_BiologicalProcess-EBI-UniProt-GOA_28.03.2020_00h00	1.14185e-10	2.19235e-07	1.54634e-09	3.40196e-08	[6, 7, 8]	Group27	10.585	114	[ACKR3, ADNP, AFDN, ANKRD1, ASH1L, ASPM, BAG5, BCL11B, BCL6, BDNF, BHLHE40, BHLHE41, BMPR1A, C21orf91, CA8, CAPRIN2, CBFA2T2, CD38, CDC20, CFLAR, CHD7, CLC, CNR1, CNTN1, COL3A1, CREB1, CTNNA2, CXCL12, CXCR4, DAPK2, DLX1, DLX2, DNMT3B, ECT2, EFNA1, EFNA5, EFNB2, ENC1, EPHA7, ESRP1, FBXO38, FBXW7, FES, FKBP9, FN1, GATA2, GJA1, HCLS1, HES1, HEY1, HMG20B, ID1, ID2, ID4, IL34, IL6, INPP5F, ITM2C, JADE…
GO:0060716	labyrinthine layer blood vessel development	GO_BiologicalProcess-EBI-UniProt-GOA_28.03.2020_00h00	1.32403e-05	0.0238987	1.54634e-09	3.40196e-08	[4, 5, 6, 7, 8, 9, 10]	Group27	29.4118	10	[CCNA2, FBXW7, HES1, HEY1, HS6ST1, OVOL2, PLCD1, RBPJ, VASH2, WNT2]
GO:0003183	mitral valve morphogenesis	GO_BiologicalProcess-EBI-UniProt-GOA_28.03.2020_00h00	2.35512e-05	0.0421801	1.54634e-09	3.40196e-08	[5, 6, 8, 9, 10]	Group27	50	6	[ACVR1, BMPR1A, EFNA1, SMAD6, SMAD9, SOX4]
GO:0048844	artery morphogenesis	GO_BiologicalProcess-EBI-UniProt-GOA_28.03.2020_00h00	9.58961e-09	1.81531e-05	1.54634e-09	3.40196e-08	[5, 6, 7, 8, 9, 10]	Group27	25.641	20	[ARID2, BMPR1A, CHD7, CITED2, COL3A1, FOLR1, FOXC1, HES1, HEY1, HPGD, LDLR, LRP2, NOTCH3, PRDM1, RBPJ, SEC24B, SMAD6, SMAD7, SOX4, TFAP2B]
GO:0050769	positive regulation of neurogenesis	GO_BiologicalProcess-EBI-UniProt-GOA_28.03.2020_00h00	6.88957e-07	0.00127801	1.54634e-09	3.40196e-08	[6, 7, 8, 9]	Group27	10.5991	69	[ADNP, ANKRD1, ASH1L, ASPM, BCL6, BDNF, C21orf91, CA8, CAPRIN2, CBFA2T2, CFLAR, CLC, CNR1, CNTN1, CXCL12, CXCR4, DAPK2, DLX1, DLX2, DNMT3B, ECT2, EFNA5, ENC1, FBXO38, FBXW7, FES, FKBP9, FN1, GATA2, GJA1, HCLS1, HES1, HMG20B, ID2, IL34, IL6, JADE2, KIT, LIF, LRP2, MME, MYB, NAP1L2, NCOA2, NFE2L2, NTRK3, PPP2R5B, PRKCH, PTN, RASGRF2, RERE, REST, ROBO1, SEMA6A, SKIL, SMURF1, SOS1, SPEN, SS18L1, SYNJ…
GO:0035904	aorta development	GO_BiologicalProcess-EBI-UniProt-GOA_28.03.2020_00h00	5.21538e-06	0.00951806	1.54634e-09	3.40196e-08	[5, 7, 8, 9, 10]	Group27	22.0588	15	[BMPR1A, CHD7, COL3A1, HES1, HEY1, LRP2, PRDM1, PRICKLE1, RBPJ, ROBO1, SEC24B, SMAD6, SMAD9, SOX4, TFAP2B]
GO:0030510	regulation of BMP signaling pathway	GO_BiologicalProcess-EBI-UniProt-GOA_28.03.2020_00h00	5.7036e-06	0.0103977	1.54634e-09	3.40196e-08	[5, 6, 7, 8, 9, 10, 11]	Group27	17.6991	20	[CCNA2, DLX1, FST, GATA4, GDF3, GREM2, HES1, LRP2, MSX2, PELO, RBPJ, SKIL, SMAD6, SMAD7, SMAD9, SMURF1, SOSTDC1, TFAP2B, TOB1, ZNF423]
GO:0045664	regulation of neuron differentiation	GO_BiologicalProcess-EBI-UniProt-GOA_28.03.2020_00h00	1.87122e-07	0.000349731	1.54634e-09	3.40196e-08	[7, 8, 9]	Group27	10.0802	88	[ADNP, ANKRD1, ASH1L, ASPM, BAG5, BCL11B, BCL6, BDNF, C21orf91, CA8, CAPRIN2, CBFA2T2, CD38, CDC20, CFLAR, CNR1, CNTN1, CTNNA2, CXCL12, CXCR4, DAPK2, DLX1, DLX2, DNMT3B, ECT2, EFNA1, EFNA5, EFNB2, ENC1, EPHA7, ESRP1, FBXO38, FBXW7, FES, FKBP9, FN1, GATA2, GJA1, HCLS1, HES1, HEY1, HMG20B, ID1, ID2, ID4, IL6, INPP5F, ITM2C, KIF13B, KLF4, MDM2, NAP1L2, NCOA2, NFE2L2, NOTCH3, NR4A3, NREP, NTRK3, PBX1…

## Sheet: NANOS1 upregulated biological 
GOID	GOTerm	Ontology Source	Term PValue	Term PValue Corrected with Bonferroni step down	Group PValue	Group PValue Corrected with Bonferroni step down	GOLevels	GOGroups	% Associated Genes	Nr. Genes	Associated Genes Found
GO:0006914	autophagy	GO_BiologicalProcess-EBI-UniProt-GOA_28.03.2020_00h00	0.000213396	0.0185655	0.000213396	0.000213396	[3, 4]	Group0	4.5045	15	[ARSA, CLU, GDF15, GPR137, HGS, MAP1LC3A, MAP1S, MCOLN1, MVB12A, SIRT2, TBC1D17, TECPR1, TEX264, VPS18, WDR24]
GO:0009615	response to virus	GO_BiologicalProcess-EBI-UniProt-GOA_28.03.2020_00h00	0.000321234	0.0273049	0.000210007	0.000420014	[3, 5]	Group1	4.33526	15	[BST2, CLU, HSPB1, HYAL3, IFI6, IFIH1, IFITM1, IFNL1, IRF9, ISG15, MX1, OAS1, PML, SLC27A5, UNC13D]
GO:0051607	defense response to virus	GO_BiologicalProcess-EBI-UniProt-GOA_28.03.2020_00h00	0.000308136	0.0264997	0.000210007	0.000420014	[3, 4, 5, 6]	Group1	5.08475	12	[BST2, IFI6, IFIH1, IFITM1, IFNL1, IRF9, ISG15, MX1, OAS1, PML, SLC27A5, UNC13D]
GO:0034340	response to type I interferon	GO_BiologicalProcess-EBI-UniProt-GOA_28.03.2020_00h00	2.88168e-05	0.00253587	0.000210007	0.000420014	[4, 5, 6, 7]	Group1	10.1266	8	[BST2, IFI35, IFI6, IFITM1, IRF9, ISG15, MX1, OAS1]
GO:0071357	cellular response to type I interferon	GO_BiologicalProcess-EBI-UniProt-GOA_28.03.2020_00h00	1.60772e-05	0.00143087	0.000210007	0.000420014	[5, 6, 7, 8]	Group1	10.9589	8	[BST2, IFI35, IFI6, IFITM1, IRF9, ISG15, MX1, OAS1]
GO:0060337	type I interferon signaling pathway	GO_BiologicalProcess-EBI-UniProt-GOA_28.03.2020_00h00	1.60772e-05	0.00143087	0.000210007	0.000420014	[5, 6, 7, 8, 9]	Group1	10.9589	8	[BST2, IFI35, IFI6, IFITM1, IRF9, ISG15, MX1, OAS1]

## Sheet: NANOS3 upregulated biological
GOID	GOTerm	Ontology Source	Term PValue	Term PValue Corrected with Bonferroni step down	Group PValue	Group PValue Corrected with Bonferroni step down	GOLevels	GOGroups	% Associated Genes	Nr. Genes	Associated Genes Found
GO:0006364	rRNA processing	GO_BiologicalProcess-EBI-UniProt-GOA_28.03.2020_00h00	2.13201e-05	0.0415742	2.13201e-05	2.13201e-05	[6, 7, 8, 9]	Group00	12.5984	32	[BOP1, BUD23, CDKN2A, DIRAS1, DKC1, EBNA1BP2, EIF6, EMG1, EXOSC2, FAM207A, HEATR1, IMP4, ISG20, KRR1, NHP2, NOLC1, NOP10, NOP56, NPM3, PDCD11, RBFA, RPL18, RPL27, RPL7L1, RPP25, RPP40, RPS14, RPS24, RPS6, RPUSD1, SNU13, TSR1]
GO:0006811	ion transport	GO_BiologicalProcess-EBI-UniProt-GOA_28.03.2020_00h00	1.07509e-06	0.00218028	1.07509e-06	1.39761e-05	[4]	Group01	8.39461	137	[ABCA1, ABCC2, ACSL1, ACSL4, ANO4, ANXA1, ANXA2, ANXA2P2, APOA2, ARC, ASPH, ATP1A3, ATP1B1, ATP2B3, ATP2B4, ATP8B1, C15orf48, CA4, CACNA1C, CAV1, CAV2, CD163L1, CDKN2A, CEACAM1, CHRNA5, CHRNA9, CHRNB1, CIB1, CLCN7, CLDN4, CLU, CPLX1, CPTP, CRACR2A, CRYBG1, CYB5R1, DMRT1, DRD2, F2R, F2RL1, FAM155B, FKBP1A, FTH1, FTL, FXYD5, FYN, GDA, GJA5, GJD3, GPRIN1, GRIN2D, ITPR3, KCNC4, KCNG1, KCNIP1, KCNIP3,…
GO:0007267	cell-cell signaling	GO_BiologicalProcess-EBI-UniProt-GOA_28.03.2020_00h00	4.80602e-06	0.00957839	4.80602e-06	4.80602e-05	[2, 3]	Group02	8.43206	121	[ABCA1, ACHE, ADARB1, ADGRE5, ADORA1, ADORA2B, ANXA1, ARHGEF19, ARRB2, BARX1, BTN3A2, C12orf43, CACNA1C, CARD11, CAV1, CAV2, CCND1, CCNE1, CD34, CD68, CERS1, CGA, CHRNA5, CHRNA9, CHRNB1, CLSTN3, CNIH3, CPLX1, CSPG5, CXCL5, DGKI, DPYSL3, DRD2, ECE2, EFNB1, EFNB3, F2R, F2RL1, FJX1, FRZB, FZD2, FZD8, GABBR2, GAL, GALM, GDF15, GJA5, GJD3, GPR176, GPRIN1, GRIN2D, GRK5, GTPBP3, HAP1, HMGA2, HSF1, INHBA…
GO:0007565	female pregnancy	GO_BiologicalProcess-EBI-UniProt-GOA_28.03.2020_00h00	1.2043e-06	0.0024387	1.2043e-06	1.44516e-05	[3, 4]	Group03	13.7255	35	[ABCC2, ACSL4, ANGPT2, C1QTNF1, CAD, CAPN2, CLDN4, CPOX, CTSH, ETS1, FLI1, FOSL1, HSF1, IGFBP7, ITGA2, ITGA3, ITGA5, LNPEP, MMP9, PAM, PAPSS2, PGF, PSG5, PTHLH, PTK2B, RAMP2, RNASEH2A, RXRA, SLC19A1, SPP1, STC1, TGFB1, TIMP1, TINAGL1, VDR]
GO:0001649	osteoblast differentiation	GO_BiologicalProcess-EBI-UniProt-GOA_28.03.2020_00h00	7.19736e-06	0.0142868	7.19736e-06	5.75789e-05	[3, 4]	Group04	14.881	25	[ACHE, ALPL, BCAP29, BMP6, CREB3L1, DIRAS1, EPHA2, FHL2, GTPBP3, INHBA, LOX, LRP5, NMB, NOG, POSTN, PTHLH, PTK2B, RNASEH2A, SEMA7A, SFRP1, SMOX, SPP1, TNC, VCAN, WNT11]
GO:0031589	cell-substrate adhesion	GO_BiologicalProcess-EBI-UniProt-GOA_28.03.2020_00h00	1.48036e-06	0.00298588	1.48036e-06	1.62839e-05	[3]	Group05	14.0351	32	[ACTN1, ADAM15, ADAM9, ANTXR1, AXL, CD34, CD44, CD63, COL13A1, CORO2B, ELK3, EPHA1, FREM1, ITGA1, ITGA2, ITGA3, ITGA5, L1CAM, LAMB3, LAMC3, LYPD3, LYPD5, NID1, PARVB, PTK2B, PXN, RFTN1, TGFB1I1, THY1, TLE2, TNFRSF12A, VCL]
GO:0034330	cell junction organization	GO_BiologicalProcess-EBI-UniProt-GOA_28.03.2020_00h00	7.75907e-06	0.0153862	7.75907e-06	5.43135e-05	[4]	Group06	10.0318	63	[ACHE, ACTN1, ARC, BAIAP2, CAST, CD3EAP, CDH24, CDH5, CHRNB1, CLSTN3, CORO2B, CSF1R, DNER, DRD2, EEF1A2, ELK3, ESAM, F2R, F2RL1, FBLIM1, FLNC, FYN, GJA5, GJD3, HDAC7, IGF1R, INA, ITGA2, ITGA3, ITGA5, KIFC3, L1CAM, LAMA3, LAMB3, LAMC2, MAP1B, NDRG1, NF2, NRCAM, NUMBL, PKP3, PLEC, PLP2, PLXNB2, PRNP, PTK2B, PTPRD, RAMP2, RFTN1, RHOC, SLC9A7, SNCB, SPOCK2, SPTBN2, TGFB1, THY1, TNC, TRIB1, TXNRD1, VC…
GO:0044089	positive regulation of cellular component biogenesis	GO_BiologicalProcess-EBI-UniProt-GOA_28.03.2020_00h00	1.86639e-05	0.0364692	1.86639e-05	3.73278e-05	[5]	Group07	9.63504	66	[ABCA1, ADGRB1, ADGRB2, ANTXR1, BAIAP2, BUD23, CAV1, CAV2, CD3EAP, CDC42EP1, CDH5, CIB1, CLSTN3, CLU, DPYSL3, ELK3, EPHA1, EPHA2, EPS8L2, ERCC1, F2RL1, FHOD1, GTPBP3, HAP1, HEATR1, HGS, HSF1, INHBA, KCTD17, KDR, KIAA1324, KIRREL1, LGALS3, MAP1B, MMP1, MMP3, MSN, MTLN, MYLK, MYO1E, NAV3, NDRG1, NF2, PHLDB2, PLEK2, PTK2B, PTPRD, PXN, RAB7B, RAC2, RHOC, SDC1, SEPTIN9, SFRP1, SRPX2, TAC1, TCL1A, TGFB…
GO:0061448	connective tissue development	GO_BiologicalProcess-EBI-UniProt-GOA_28.03.2020_00h00	1.81475e-05	0.0354783	1.81475e-05	5.44425e-05	[4]	Group08	12.1864	34	[BMP1, BMP6, CACNA1C, CD34, CD44, CDK4, CER1, CHRDL2, COL27A1, COL5A1, COL6A2, COL6A3, COL7A1, DDRGK1, ECM1, HMGA2, HSF1, HYAL3, LOX, LRP5, MMP13, NOG, PGRMC2, POSTN, PTHLH, RPL10, SLC39A14, STC1, TGFB1, TGFBI, TIMP1, WNT10B, WNT2B, WNT7A]
GO:0042592	homeostatic process	GO_BiologicalProcess-EBI-UniProt-GOA_28.03.2020_00h00	1.6557e-05	0.0324351	1.6557e-05	6.62279e-05	[3]	Group09	7.72164	162	[ABCA1, ABCC2, ACADVL, ACD, ACOXL, ADCY3, ADCYAP1R1, ADORA1, ALDOA, ALOXE3, AMPD2, ANTXR1, ANXA1, APOA2, AQP3, ARC, ATP1A3, ATP1B1, ATP2B3, ATP2B4, AXL, BCKDK, BMP1, BMP6, BOK, C1QTNF1, CACNA1C, CARD11, CAV1, CAV2, CCNE1, CD163L1, CD34, CD3EAP, CD40, CDH5, CHRNA9, CLDN4, CLN6, CLU, COTL1, CPOX, CTSH, DGAT1, DKC1, DMRT1, DRD2, EEF1A2, ELOVL1, EPAS1, ERCC1, EXO1, F2R, F2RL1, FAM155B, FHL1, FLNB, FT…
GO:0048878	chemical homeostasis	GO_BiologicalProcess-EBI-UniProt-GOA_28.03.2020_00h00	8.50089e-06	0.0168148	1.6557e-05	6.62279e-05	[4]	Group09	8.39914	117	[ABCA1, ABCC2, ACD, ACOXL, ADCY3, ADCYAP1R1, ADORA1, ALOXE3, APOA2, AQP3, ARC, ATP1A3, ATP1B1, ATP2B3, ATP2B4, BCKDK, BMP1, BMP6, BOK, C1QTNF1, CACNA1C, CAV1, CAV2, CD163L1, CD40, CDH5, CHRNA9, CLDN4, CLN6, CLU, COTL1, CPOX, CTSH, DGAT1, DMRT1, DRD2, ELOVL1, EPAS1, F2R, F2RL1, FAM155B, FHL1, FLNB, FTH1, FTL, GCLM, GJA5, GNPDA1, GPRIN1, GRIN2D, HAP1, HDAC7, HERPUD1, HMOX1, IGF1R, IGF2BP2, IRF6, IT…
GO:0009991	response to extracellular stimulus	GO_BiologicalProcess-EBI-UniProt-GOA_28.03.2020_00h00	1.23032e-05	0.0241757	1.23032e-05	6.15158e-05	[3]	Group10	9.51087	70	[ABCA1, ACD, ACSL1, ACSL4, ADORA2B, ALPL, AQP3, AXL, BAIAP2, C1QTNF1, CACNA1C, CAD, CCND1, CD40, CD68, DCTPP1, DNPEP, DPAGT1, EIF2AK4, ERCC1, FLNB, FOSL1, FYN, GABARAPL1, GABARAPL3, GALM, GCLM, GDF15, GPRIN1, HMOX1, HSF1, IFI16, INHBA, ITGA2, KIAA1324, LDHA, LIPG, LPL, MAP1B, NQO1, PAGR1, PARP4, PKM, POSTN, PPP1R9B, PRNP, PTHLH, PTK2B, RIPOR1, RRAGD, SELL, SFRP1, SIPA1, SLC12A9, SPP1, STC1, TGFB1…
GO:0007584	response to nutrient	GO_BiologicalProcess-EBI-UniProt-GOA_28.03.2020_00h00	1.23234e-06	0.00249425	1.23032e-05	6.15158e-05	[3, 5]	Group10	12.7389	40	[ABCA1, ACD, ACSL1, ACSL4, ALPL, AQP3, BAIAP2, CACNA1C, CCND1, CD40, ERCC1, FYN, GALM, GCLM, GPRIN1, HMOX1, HSF1, INHBA, ITGA2, LDHA, LIPG, LPL, MAP1B, NQO1, PARP4, PKM, POSTN, PTHLH, SELL, SFRP1, SPP1, STC1, TGFB1, TIMP1, TINAGL1, TNC, TNFRSF11B, TRIM25, TSPO, VDR]
GO:0030155	regulation of cell adhesion	GO_BiologicalProcess-EBI-UniProt-GOA_28.03.2020_00h00	3.47522e-10	7.2493e-07	3.47522e-10	6.95043e-09	[4]	Group11	10.6496	100	[ADAM15, ADAM19, ADAM9, ADORA2B, AKNA, ANGPT2, ANXA1, ARHGDIB, ARHGEF28, BCKDK, BMP1, BMP6, C1QTNF1, CAPG, CARD11, CAV1, CAV2, CCDC88B, CD44, CD83, CDKN2A, CEACAM1, CEACAM6, CIB1, CORO2B, CPOX, CSPG5, DLEU1, DUSP7, EBI3, EFNB1, EFNB3, EPHA1, EPHA2, ETS1, FLI1, FRZB, FSTL3, FXYD5, FYN, GALM, GLI3, HPS4, IL23A, IL4R, INHBA, IRAK1, ITGA2, ITGA3, ITGA5, JAG2, KDR, LAMA1, LAMA3, LGALS3, MAD2L2, MEGF10…
GO:0007162	negative regulation of cell adhesion	GO_BiologicalProcess-EBI-UniProt-GOA_28.03.2020_00h00	6.0758e-06	0.0120787	3.47522e-10	6.95043e-09	[5]	Group11	11.5591	43	[ADAM15, ADORA2B, AKNA, ANGPT2, ANXA1, ARHGDIB, BCKDK, BMP6, C1QTNF1, CDKN2A, CEACAM1, CORO2B, CPOX, DUSP7, FXYD5, GLI3, IL4R, LGALS3, MAD2L2, MMP12, NF2, NMB, PHLDB2, PLXNB2, PLXNC1, POSTN, PRNP, PTK2B, RGS6, RPL10, SERPINE1, SERPINE2, SIPA1, TGFB1, TGFBI, THBS1, TINAGL1, TNC, TNFRSF21, TRIB1, UBASH3B, VSIR, ZC3H8]
GO:0043062	extracellular structure organization	GO_BiologicalProcess-EBI-UniProt-GOA_28.03.2020_00h00	6.76685e-09	1.40344e-05	6.76685e-09	1.01503e-07	[4]	Group12	13.217	53	[ADAM15, ADAM19, ANXA2, BMP1, CAPN2, CAV1, CAV2, CD44, COL13A1, COL18A1, COL22A1, COL27A1, COL5A1, COL6A2, COL6A3, COL7A1, COL8A2, CREB3L1, CRISPLD2, ITGA1, ITGA2, ITGA3, ITGA5, KDR, LAMA1, LAMA3, LAMB3, LAMC2, LAMC3, LOX, MFAP5, MMP1, MMP10, MMP12, MMP13, MMP3, MMP9, MYO1E, NID1, P3H4, PLP2, POSTN, RAMP2, SERPINE1, SPOCK2, SPP1, TGFB1, TGFBI, THBS1, TIMP1, TNC, TNFRSF11B, VCAN]
GO:0030198	extracellular matrix organization	GO_BiologicalProcess-EBI-UniProt-GOA_28.03.2020_00h00	6.4592e-09	1.34028e-05	6.76685e-09	1.01503e-07	[5]	Group12	13.25	53	[ADAM15, ADAM19, ANXA2, BMP1, CAPN2, CAV1, CAV2, CD44, COL13A1, COL18A1, COL22A1, COL27A1, COL5A1, COL6A2, COL6A3, COL7A1, COL8A2, CREB3L1, CRISPLD2, ITGA1, ITGA2, ITGA3, ITGA5, KDR, LAMA1, LAMA3, LAMB3, LAMC2, LAMC3, LOX, MFAP5, MMP1, MMP10, MMP12, MMP13, MMP3, MMP9, MYO1E, NID1, P3H4, PLP2, POSTN, RAMP2, SERPINE1, SPOCK2, SPP1, TGFB1, TGFBI, THBS1, TIMP1, TNC, TNFRSF11B, VCAN]
GO:0043603	cellular amide metabolic process	GO_BiologicalProcess-EBI-UniProt-GOA_28.03.2020_00h00	1.91838e-05	0.037466	6.83385e-10	1.29843e-08	[4]	Group13	8.81764	88	[ABCC2, ABTB1, ACD, ACOT9, ACSL1, ACSL4, ACSS1, AEBP1, ALOXE3, ANPEP, ANXA2, ATP1A3, CACNA1C, CERS1, CGA, CLN6, CPA4, CPLX1, CPNE1, CTSH, DGAT1, DIO2, DIRAS1, DNPEP, ECE2, EEF1A2, EGFL7, EIF3D, EIF6, ELOVL1, ELOVL5, ETHE1, FTSJ1, GART, GCLM, GDF15, GEMIN5, GPX4, HACD1, HGS, HPS4, IGF2BP2, IGFBP7, LNPEP, LVRN, MGST1, MMP12, MRPL17, MRPL21, MRPL52, MRPS12, MRPS2, MRPS22, MRPS27, NDRG1, ORMDL2, PABP…
GO:1901566	organonitrogen compound biosynthetic process	GO_BiologicalProcess-EBI-UniProt-GOA_28.03.2020_00h00	9.05164e-07	0.00184382	6.83385e-10	1.29843e-08	[4]	Group13	8.35308	141	[ABCA1, ABTB1, ACHE, ACSL1, ACSL4, ACSS1, ADCY3, ADK, AFMID, AGMAT, AGPAT2, AK5, ALAS1, ALDOA, ALG1, ALG3, ALOXE3, AMPD2, ANXA2, APOA2, APRT, CACNA1C, CAD, CERS1, CPOX, CSPG5, DDC, DIO2, DIRAS1, DMRT1, DPAGT1, DSE, DUT, EEF1A2, EIF3D, EIF6, ELOVL1, ELOVL5, FTSJ1, GALNT10, GALNT13, GALNT14, GART, GCLM, GDF15, GEMIN5, GOLGA7B, GPAT3, GPX4, GUCY2D, HACD1, HGS, HPRT1, HPS4, HS6ST2, IMPDH1, IMPDH2, IN…
GO:0042127	regulation of cell population proliferation	GO_BiologicalProcess-EBI-UniProt-GOA_28.03.2020_00h00	3.78454e-07	0.000776587	1.78746e-09	3.21743e-08	[4]	Group14	8.08789	173	[ADARB1, ADGRB1, ADORA1, ADORA2B, ALK, ANXA1, ANXA2, APLN, ARHGEF28, ASCL2, ASPH, BMP1, BMP6, BOK, C1QL4, CAMK2N1, CAPG, CARD11, CAV1, CAV2, CCDC88B, CCND1, CCNE1, CD320, CD40, CDCA7L, CDH5, CDK4, CDKN2A, CEACAM1, CEACAM6, CER1, CGA, CIB1, CLU, COL18A1, CPOX, CSF1R, CTSH, CXCL5, DDRGK1, DRD2, DUSP7, EBI3, ECM1, EEF1A2, EFNB1, EGFL7, ELK3, EPHA1, ETS1, F2R, FGF1, FLI1, FOSL1, FRZB, FTH1, FYN, GAL,…
GO:0051240	positive regulation of multicellular organismal process	GO_BiologicalProcess-EBI-UniProt-GOA_28.03.2020_00h00	2.04948e-08	4.24242e-05	1.78746e-09	3.21743e-08	[4]	Group14	8.28533	187	[ABCA1, ACHE, ACSL1, ADAM9, ADGRB1, ADGRB2, ADORA2B, AFAP1L2, AGPAT2, ALK, ANGPT2, ANPEP, ANXA1, ANXA2, APLN, APOA2, ARHGEF28, ARRB2, ATP1A3, ATPSCKMT, AXL, BAIAP2, BMP1, BMP6, BMPER, C1QTNF1, CAPG, CARD11, CAV1, CAV2, CAVIN3, CCDC88B, CCND1, CD34, CD40, CD83, CDH5, CEACAM1, CIB1, CLSTN3, CLU, CPNE1, CPOX, CRABP2, CSF1R, CTSH, DIO2, DIO3, DMRT1, DPYSL3, DRD2, EBI3, ECM1, EEF1A2, ELK3, ENO1, EPAS1…
GO:0008284	positive regulation of cell population proliferation	GO_BiologicalProcess-EBI-UniProt-GOA_28.03.2020_00h00	4.02809e-07	0.000826161	1.78746e-09	3.21743e-08	[5]	Group14	9.10624	108	[ANXA1, ANXA2, APLN, ARHGEF28, BMP6, CAPG, CARD11, CAV2, CCDC88B, CCND1, CCNE1, CD320, CD40, CDCA7L, CDK4, CDKN2A, CEACAM6, CGA, CIB1, COL18A1, CPOX, CSF1R, CTSH, CXCL5, DDRGK1, DRD2, EBI3, ECM1, EEF1A2, EFNB1, EGFL7, EPHA1, ETS1, F2R, FGF1, FLI1, FOSL1, GALM, GDF15, GLI3, GRK5, HERPUD1, HMGA2, HMOX1, HSF1, IGF1R, IL23A, IL24, INHBA, IRAK1, ITGA2, KDR, KRT6A, LAMC2, LRP5, LTBP2, MATK, MEGF10, MMP…
GO:0070482	response to oxygen levels	GO_BiologicalProcess-EBI-UniProt-GOA_28.03.2020_00h00	7.91208e-06	0.0156738	7.91208e-06	4.74725e-05	[3]	Group15	10.609	54	[ADAM15, ADORA1, AGTRAP, ANGPT2, AQP3, ASCL2, ATP1B1, BNIP3L, CAPN2, CAV1, CAV2, CDK4, CIB1, CYGB, DMRT1, DRD2, EPAS1, ETS1, FLI1, GTPBP3, HIF1AN, HMOX1, HSF1, INHBA, IRAK1, ITGA2, KCNMA1, LDHA, NDRG1, PAM, PGF, PKM, PLAT, PLAU, PLEKHN1, POSTN, PSMB10, PSMD2, PTK2B, RAMP2, SERPIND1, SFRP1, SH2D2A, SLC12A9, SLC29A1, STC1, TCOF1, TGFB1, TH, THBS1, TIMP1, TNFRSF1A, UCP2, VEGFB]
GO:0001666	response to hypoxia	GO_BiologicalProcess-EBI-UniProt-GOA_28.03.2020_00h00	6.96083e-07	0.00142349	7.91208e-06	4.74725e-05	[3, 5]	Group15	11.5299	52	[ADAM15, ADORA1, AGTRAP, ANGPT2, AQP3, ASCL2, ATP1B1, BNIP3L, CAPN2, CAV1, CAV2, CIB1, CYGB, DMRT1, DRD2, EPAS1, ETS1, FLI1, GTPBP3, HIF1AN, HMOX1, HSF1, INHBA, IRAK1, ITGA2, KCNMA1, LDHA, NDRG1, PAM, PGF, PKM, PLAT, PLAU, PLEKHN1, POSTN, PSMB10, PSMD2, PTK2B, RAMP2, SERPIND1, SFRP1, SH2D2A, SLC29A1, STC1, TCOF1, TGFB1, TH, THBS1, TIMP1, TNFRSF1A, UCP2, VEGFB]
GO:0036293	response to decreased oxygen levels	GO_BiologicalProcess-EBI-UniProt-GOA_28.03.2020_00h00	3.2781e-06	0.00655621	7.91208e-06	4.74725e-05	[4]	Group15	11.0403	52	[ADAM15, ADORA1, AGTRAP, ANGPT2, AQP3, ASCL2, ATP1B1, BNIP3L, CAPN2, CAV1, CAV2, CIB1, CYGB, DMRT1, DRD2, EPAS1, ETS1, FLI1, GTPBP3, HIF1AN, HMOX1, HSF1, INHBA, IRAK1, ITGA2, KCNMA1, LDHA, NDRG1, PAM, PGF, PKM, PLAT, PLAU, PLEKHN1, POSTN, PSMB10, PSMD2, PTK2B, RAMP2, SERPIND1, SFRP1, SH2D2A, SLC29A1, STC1, TCOF1, TGFB1, TH, THBS1, TIMP1, TNFRSF1A, UCP2, VEGFB]
GO:0032879	regulation of localization	GO_BiologicalProcess-EBI-UniProt-GOA_28.03.2020_00h00	8.92097e-11	1.86538e-07	8.92097e-11	1.96261e-09	[3]	Group16	7.97688	276	[ABCA1, ABI3, ABLIM3, ACHE, ACSL4, ACTN1, ADAM15, ADAM9, ADARB1, ADCYAP1R1, ADGRB1, ADORA1, ADORA2B, ANGPT2, ANKRD13B, ANPEP, ANXA1, ANXA2, APLN, APOA2, ARC, ARHGDIB, ARHGEF28, ARHGEF40, ARRB2, ATP1A3, ATP1B1, ATP2B4, ATPSCKMT, AXL, BMP1, BMP6, BMPER, BNIP3L, BOK, C1QTNF1, CACNA1C, CARD10, CAV1, CAV2, CAVIN3, CCNE1, CD34, CD40, CD63, CDH5, CEACAM1, CEACAM6, CERS1, CGA, CHRNA5, CIB1, CLDN4, CLSTN3…
GO:0051049	regulation of transport	GO_BiologicalProcess-EBI-UniProt-GOA_28.03.2020_00h00	3.06763e-06	0.00613832	8.92097e-11	1.96261e-09	[4]	Group16	7.73784	183	[ABCA1, ABLIM3, ACHE, ACSL4, ADAM9, ADCYAP1R1, ADORA1, ADORA2B, ANKRD13B, ANPEP, ANXA1, ANXA2, APLN, APOA2, ARC, ARHGEF28, ARHGEF40, ARRB2, ATP1A3, ATP1B1, ATP2B4, ATPSCKMT, AXL, BMP6, BNIP3L, BOK, C1QTNF1, CACNA1C, CAV1, CAV2, CAVIN3, CD34, CD40, CD63, CEACAM1, CERS1, CHRNA5, CIB1, CLU, CNIH3, CPLX1, CPOX, CPTP, CRACR2A, CSF1R, CSPG5, DGKI, DRD2, EDEM1, EEF1A2, F2R, F2RL1, FBLIM1, FHL1, FKBP1A, …
GO:0051050	positive regulation of transport	GO_BiologicalProcess-EBI-UniProt-GOA_28.03.2020_00h00	5.96377e-06	0.0118619	8.92097e-11	1.96261e-09	[4, 5]	Group16	8.53846	111	[ABCA1, ABLIM3, ACHE, ACSL4, ADAM9, ADCYAP1R1, ADORA1, ADORA2B, ANXA1, ANXA2, APLN, APOA2, ARC, ARHGEF28, ARRB2, ATP1B1, ATPSCKMT, AXL, BMP6, BOK, C1QTNF1, CAV1, CAV2, CAVIN3, CD34, CD63, CERS1, CIB1, CLU, CRACR2A, CSF1R, DRD2, EDEM1, EEF1A2, F2R, F2RL1, FHL1, FLNB, FRMD4A, FYN, GAL, GALM, GAPDH, GLI3, GNPDA1, GPRIN1, GPS2, HAP1, HGS, HPS4, HYAL3, IL15RA, IL2RB, IL4R, INHBA, IRF6, ITGA2, KISS1, L…
GO:0010959	regulation of metal ion transport	GO_BiologicalProcess-EBI-UniProt-GOA_28.03.2020_00h00	9.07148e-06	0.0179162	8.92097e-11	1.96261e-09	[6]	Group16	10.4854	54	[ADCYAP1R1, ADORA1, ADORA2B, ARHGEF40, ARRB2, ATP1A3, ATP1B1, ATP2B4, CACNA1C, CAV1, CAV2, CD63, CERS1, CPOX, CRACR2A, DRD2, F2R, FHL1, FKBP1A, FXYD5, FYN, GAL, GPRIN1, HAP1, HECW2, HOMER3, IRF6, KCNG1, KCNIP1, KCNIP3, KCNS1, LGALS3, LPAR3, MYLK, NOS3, ORAI1, PACSIN3, PAPSS2, PLPP4, PRNP, PTK2B, PTPN3, S100A1, SERPINE2, SRI, STC1, TGFB1, THY1, TIMP1, TRPV2, TSPO, TXNRD1, UBASH3B, WNK4]
GO:0010033	response to organic substance	GO_BiologicalProcess-EBI-UniProt-GOA_28.03.2020_00h00	6.36685e-06	0.0126509	8.39074e-09	1.1747e-07	[3]	Group17	7.14476	268	[ABCA1, ABCC2, ACADVL, ACD, ACSL1, ACSL4, ADAM15, ADAM9, ADCY3, ADCYAP1R1, ADORA2B, AGTRAP, ALPL, ANGPT2, ANXA1, ANXA2, ANXA5, APOA2, APRT, AQP3, ARHGEF28, ARRB2, ATP1A3, ATP2B4, AUP1, AXL, BAIAP2, BMP1, BMP6, C1QTNF1, CACNA1C, CAD, CAPN2, CAV1, CAV2, CCND1, CCNE1, CD40, CD44, CD68, CD83, CDH5, CDK4, CEACAM1, CER1, CERS1, CGA, CIB1, CLDN4, CLU, COL6A2, COTL1, CPNE1, CPOX, CREB3L1, CSF1R, CTSH, CX…
GO:0010035	response to inorganic substance	GO_BiologicalProcess-EBI-UniProt-GOA_28.03.2020_00h00	7.5714e-08	0.000156046	8.39074e-09	1.1747e-07	[3]	Group17	10.5121	78	[ABCC2, ADAM9, ANXA1, AQP3, ATP1A3, ATP2B4, AXL, BMP6, C1QTNF1, CAPN2, CAV1, CAV2, CCND1, CD163L1, CDK4, CDKN2A, CIB1, CLU, COL18A1, CPNE1, CPNE2, CPNE7, CPOX, DMRT1, DRD2, EEF1A2, ERCC1, ETS1, FLI1, FOSL1, FSTL3, FYN, GART, GNPDA1, HAP1, HMOX1, HSF1, ITPR3, KCNMA1, KDR, KRT6A, LDHA, MAP1B, MMP3, MMP9, MT1X, NDRG1, NET1, NOS3, NQO1, PAM, PEA15, PLAGL1, PLP2, PRNP, PTGES, PTK2B, RHBDF2, RNASEH2A, …
GO:0042493	response to drug	GO_BiologicalProcess-EBI-UniProt-GOA_28.03.2020_00h00	3.12374e-10	6.52236e-07	8.39074e-09	1.1747e-07	[3]	Group17	9.67977	133	[ABCA1, ABCC2, ACSL1, ADAM15, ADAM9, ADCY3, ADCYAP1R1, ADORA2B, AGPAT2, ANTXR1, ANXA1, APOA2, ARHGEF28, ARRB2, ATP1A3, ATP2B4, ATP8B1, AXL, BAIAP2, C1QTNF1, CACNA1C, CAD, CAPN2, CAV1, CAV2, CCND1, CD320, CD40, CDK4, CDKN2A, CERS1, CHRNA5, CHRNB1, CIB1, CLDN4, CLU, COL18A1, CYGB, DDC, DRD2, ETS1, F2R, F2RL1, FLI1, FOSL1, FYN, GAL, GALM, GCLM, GDA, GNAL, GNPDA1, GPRIN1, HAP1, HDAC7, HMOX1, HPRT1, H…
GO:0009725	response to hormone	GO_BiologicalProcess-EBI-UniProt-GOA_28.03.2020_00h00	2.33362e-05	0.0454355	8.39074e-09	1.1747e-07	[3, 4]	Group17	8.40672	105	[ABCC2, ACSL1, ADAM9, ADCY3, ADCYAP1R1, AGTRAP, ALPL, ANXA1, ANXA2, APOA2, APRT, ATP1A3, ATP2B4, BAIAP2, BMP1, BMP6, C1QTNF1, CACNA1C, CAD, CAV1, CAV2, CCND1, CCNE1, CDK4, CEACAM1, CGA, CIB1, CLDN4, COTL1, CPNE1, CTSH, DPAGT1, EEF1A2, EIF6, ETS1, FHL2, FLI1, FOSL1, FYN, GAL, GCLM, GNPDA1, GPX4, HAP1, HDAC7, HGS, HSF1, IGF1R, IGFBP7, INHBA, IRF6, ITGA2, ITGA3, KRT6A, LEPROT, LOX, LRP5, MAP1B, MRGP…
GO:0033993	response to lipid	GO_BiologicalProcess-EBI-UniProt-GOA_28.03.2020_00h00	1.00222e-06	0.00203552	8.39074e-09	1.1747e-07	[4]	Group17	9.01361	106	[ABCA1, ABCC2, ACSL1, ADAM15, ADAM9, ADCY3, ADCYAP1R1, ALPL, ANXA1, APOA2, AQP3, ARHGEF28, ATP1A3, AXL, BMP1, BMP6, C1QTNF1, CACNA1C, CAD, CAPN2, CAV1, CAV2, CCND1, CCNE1, CD40, CD68, CDK4, CIB1, CLDN4, CPNE1, CTSH, CXCL5, ETS1, F2R, FHL2, FLI1, FOSL1, GALM, GNPDA1, GPX4, HSF1, IGFBP7, IL24, INHBA, IRAK1, ITGA2, LNPEP, LOX, LPL, MAP1B, MAPKAPK3, MGST1, MRGPRF, MSN, NME1, NOS3, NQO1, PALM3, PAM, P…
GO:1901654	response to ketone	GO_BiologicalProcess-EBI-UniProt-GOA_28.03.2020_00h00	2.06723e-05	0.0403523	8.39074e-09	1.1747e-07	[4]	Group17	12.3134	33	[ABCC2, ADAM15, ADCY3, CACNA1C, CAD, CAV1, CAV2, CCND1, CDK4, CLDN4, FOSL1, GNPDA1, HSF1, IGFBP7, INHBA, MSN, NME1, PAPSS2, PPP1R9B, PTK2B, RAMP2, RPL27, SFRP1, SLC12A9, SLIT2, SPP1, TGFB1, TH, THBS1, TIMP1, TINAGL1, TNC, TSPO]
GO:0040017	positive regulation of locomotion	GO_BiologicalProcess-EBI-UniProt-GOA_28.03.2020_00h00	1.88454e-09	3.91796e-06	6.67084e-11	1.53429e-09	[4]	Group18	11.1717	82	[ADAM9, ANXA1, CAV1, CAV2, CD40, CDH5, CEACAM6, CERS1, CGA, CIB1, CLDN4, COL18A1, CSF1R, CTSH, DDRGK1, DOCK4, EPHA1, ETS1, F2R, F2RL1, FAM89B, FGF1, FLI1, GNPDA1, HDAC7, HMOX1, IGF1R, IL23A, ITGA2, ITGA3, ITGA5, KDR, LAMC2, LGALS3, LNPEP, MAP2K3, MCU, MMP9, MYLK, MYO1E, NMB, NOS3, NSMF, PGF, PIK3CD, PLAU, PLP2, POSTN, PTK2B, RAC2, RHBDF2, RHOC, RIPOR1, RNASEH2A, RRAS, RTN4, S100A11, S100A14, SEMA…
GO:1901342	regulation of vasculature development	GO_BiologicalProcess-EBI-UniProt-GOA_28.03.2020_00h00	1.17089e-05	0.0230314	6.67084e-11	1.53429e-09	[5]	Group18	10.9339	48	[ADGRB1, ADGRB2, ANGPT2, ANXA1, ATP2B4, BMPER, CARD10, CD34, CD40, CDH5, CEACAM1, CIB1, CREB3L1, CTSH, ECM1, EPHA1, EPHA2, ETS1, FGF1, FLI1, HDAC7, HERPUD1, HGS, HIF1AN, HMGA2, HMOX1, INHBA, ITGA5, KDR, NIBAN2, NMB, NOS3, PGF, PKM, PTK2B, RAMP2, RRAS, S100A1, SERPINB7, SERPINE1, SFRP1, SPHK1, SRPX2, TCOF1, THBS1, TIE1, TNFRSF12A, VEGFB]
GO:0045765	regulation of angiogenesis	GO_BiologicalProcess-EBI-UniProt-GOA_28.03.2020_00h00	6.54394e-06	0.0129963	6.67084e-11	1.53429e-09	[5, 6]	Group18	11.3636	45	[ADGRB1, ADGRB2, ANGPT2, ANXA1, ATP2B4, BMPER, CARD10, CD34, CD40, CDH5, CEACAM1, CIB1, CREB3L1, CTSH, ECM1, EPHA1, EPHA2, ETS1, FGF1, FLI1, HDAC7, HGS, HMGA2, HMOX1, INHBA, ITGA5, KDR, NIBAN2, NMB, NOS3, PGF, PKM, PTK2B, RAMP2, RRAS, S100A1, SERPINE1, SFRP1, SPHK1, SRPX2, TCOF1, THBS1, TIE1, TNFRSF12A, VEGFB]
GO:1904018	positive regulation of vasculature development	GO_BiologicalProcess-EBI-UniProt-GOA_28.03.2020_00h00	6.21892e-07	0.00127301	6.67084e-11	1.53429e-09	[5, 6]	Group18	13.8889	35	[ANGPT2, ANXA1, BMPER, CD34, CD40, CDH5, CEACAM1, CIB1, CTSH, ECM1, EPHA1, ETS1, FGF1, FLI1, HDAC7, HIF1AN, HMGA2, HMOX1, ITGA5, KDR, NOS3, PGF, PKM, PTK2B, RAMP2, RRAS, S100A1, SERPINB7, SERPINE1, SPHK1, SRPX2, TCOF1, THBS1, TIE1, VEGFB]
GO:0010632	regulation of epithelial cell migration	GO_BiologicalProcess-EBI-UniProt-GOA_28.03.2020_00h00	2.07278e-05	0.04044	6.67084e-11	1.53429e-09	[4, 6, 7]	Group18	11.8812	36	[ADAM9, ADGRB1, ANGPT2, ANXA1, ATP2B4, BMP1, BMPER, CARD10, CD40, CEACAM1, CIB1, CTSH, EPHA2, ETS1, FGF1, FLI1, GNPDA1, HDAC7, HMOX1, HSF1, ITGA2, ITGA3, KDR, MAP2K3, MMP9, NOS3, PTK2B, RRAS, RTN4, SLIT2, SRPX2, STC1, TAC1, TGFB1, THBS1, WNT7A]
GO:0030335	positive regulation of cell migration	GO_BiologicalProcess-EBI-UniProt-GOA_28.03.2020_00h00	1.12821e-09	2.34894e-06	6.67084e-11	1.53429e-09	[6, 7]	Group18	11.4327	79	[ADAM9, ANXA1, CAV1, CAV2, CD40, CDH5, CEACAM6, CERS1, CGA, CIB1, CLDN4, COL18A1, CSF1R, CTSH, DDRGK1, DOCK4, EPHA1, ETS1, F2R, F2RL1, FAM89B, FGF1, FLI1, GNPDA1, HDAC7, HMOX1, IGF1R, IL23A, ITGA2, ITGA3, ITGA5, KDR, LAMC2, LGALS3, LNPEP, MAP2K3, MCU, MMP9, MYLK, MYO1E, NMB, NOS3, NSMF, PGF, PIK3CD, PLAU, PLP2, POSTN, PTK2B, RAC2, RHBDF2, RHOC, RIPOR1, RNASEH2A, RRAS, RTN4, S100A11, S100A14, SEMA…
GO:0045766	positive regulation of angiogenesis	GO_BiologicalProcess-EBI-UniProt-GOA_28.03.2020_00h00	1.34299e-06	0.00271284	6.67084e-11	1.53429e-09	[6, 7]	Group18	14.0969	32	[ANGPT2, ANXA1, BMPER, CD34, CD40, CDH5, CIB1, CTSH, ECM1, EPHA1, ETS1, FGF1, FLI1, HDAC7, HMGA2, HMOX1, ITGA5, KDR, NOS3, PGF, PKM, PTK2B, RAMP2, RRAS, S100A1, SERPINE1, SPHK1, SRPX2, TCOF1, THBS1, TIE1, VEGFB]
GO:0009611	response to wounding	GO_BiologicalProcess-EBI-UniProt-GOA_28.03.2020_00h00	2.50253e-07	0.00051402	1.44254e-10	3.02934e-09	[3]	Group19	10.2258	77	[ADAM15, ADORA2B, AK5, ANXA1, ANXA5, ARHGEF19, ARRB2, AXL, BCKDK, BMP1, C1QTNF1, CD34, CD40, CD44, CD59, CEACAM1, COL5A1, CPOX, DGKI, DPYSL3, DRD2, ELK3, ETS1, F12, F2R, F2RL1, FGF1, FLI1, FYN, GLI3, HMOX1, HPS4, IL24, ITGA2, ITGA5, ITPR3, KDR, KRT6A, LOX, MAP1B, MICAL1, MMP12, MYOF, NOG, PABPC4, PAPSS2, PEAR1, PKM, PLAT, PLAU, PLAUR, PLEC, POSTN, PROCR, RAP2B, RHBDF2, RHOC, RIPOR1, RPL10, SDC1, …
GO:0050878	regulation of body fluid levels	GO_BiologicalProcess-EBI-UniProt-GOA_28.03.2020_00h00	4.27194e-08	8.813e-05	1.44254e-10	3.02934e-09	[3]	Group19	10.8955	73	[ADCY3, ADORA1, ADORA2B, AK5, ALOXE3, ANXA2, ANXA5, APLN, APRT, AQP3, ARRB2, AXL, BCKDK, BMP1, C1QTNF1, CAD, CAV1, CAV2, CCND1, CD163L1, CD34, CD40, CD59, CEACAM1, CLDN4, CORO2B, CPOX, DGKI, DRD2, ELOVL1, F12, F2R, F2RL1, FLI1, FLNB, FYN, GJA5, GNPDA1, HPS4, IRF6, ITGA2, ITPR3, MICAL1, NME1, NOS3, PABPC4, PAM, PAPSS2, PEAR1, PLAT, PLAU, PLAUR, POU2F2, PROCR, RAP2B, REXO2, RHBDF2, SERPIND1, SERPIN…
GO:1900046	regulation of hemostasis	GO_BiologicalProcess-EBI-UniProt-GOA_28.03.2020_00h00	8.64849e-07	0.00176256	1.44254e-10	3.02934e-09	[3, 4]	Group19	18.1818	22	[ANXA2, BCKDK, C1QTNF1, CAV1, CAV2, CD34, CEACAM1, F12, F2R, F2RL1, NOS3, PLAT, PLAU, PLAUR, RHBDF2, SERPINE1, SERPINE2, THBS1, TRIB1, TXNRD1, UBASH3B, VKORC1]
GO:0042060	wound healing	GO_BiologicalProcess-EBI-UniProt-GOA_28.03.2020_00h00	4.08075e-08	8.42267e-05	1.44254e-10	3.02934e-09	[4]	Group19	11.1465	70	[ADAM15, ADORA2B, AK5, ANXA1, ANXA5, ARHGEF19, ARRB2, AXL, BCKDK, BMP1, CD34, CD40, CD44, CD59, CEACAM1, COL5A1, CPOX, DGKI, ELK3, ETS1, F12, F2R, F2RL1, FGF1, FLI1, FYN, GLI3, HMOX1, HPS4, IL24, ITGA2, ITGA5, ITPR3, KDR, KRT6A, LOX, MICAL1, MMP12, MYOF, NOG, PABPC4, PAPSS2, PEAR1, PKM, PLAT, PLAU, PLAUR, PLEC, POSTN, PROCR, RAP2B, RHBDF2, RHOC, RPL10, SDC1, SERPIND1, SERPINE2, SLC12A9, SOX12, TF…
GO:0050818	regulation of coagulation	GO_BiologicalProcess-EBI-UniProt-GOA_28.03.2020_00h00	2.06993e-07	0.000425577	1.44254e-10	3.02934e-09	[4]	Group19	18.4615	24	[ANXA2, ANXA5, BCKDK, C1QTNF1, CAV1, CAV2, CD34, CEACAM1, F12, F2R, F2RL1, NOS3, PLAT, PLAU, PLAUR, PROCR, RHBDF2, SERPINE1, SERPINE2, THBS1, TRIB1, TXNRD1, UBASH3B, VKORC1]
GO:1900047	negative regulation of hemostasis	GO_BiologicalProcess-EBI-UniProt-GOA_28.03.2020_00h00	2.15783e-06	0.00433939	1.44254e-10	3.02934e-09	[4, 5]	Group19	24.5614	14	[ANXA2, BCKDK, C1QTNF1, CD34, CEACAM1, F12, NOS3, PLAT, PLAU, PLAUR, SERPINE1, SERPINE2, TRIB1, UBASH3B]
GO:0050819	negative regulation of coagulation	GO_BiologicalProcess-EBI-UniProt-GOA_28.03.2020_00h00	2.48761e-07	0.000511204	1.44254e-10	3.02934e-09	[5]	Group19	25.3968	16	[ANXA2, ANXA5, BCKDK, C1QTNF1, CD34, CEACAM1, F12, NOS3, PLAT, PLAU, PLAUR, PROCR, SERPINE1, SERPINE2, TRIB1, UBASH3B]
GO:0030193	regulation of blood coagulation	GO_BiologicalProcess-EBI-UniProt-GOA_28.03.2020_00h00	7.4642e-07	0.00152568	1.44254e-10	3.02934e-09	[4, 5, 7]	Group19	18.3333	22	[ANXA2, BCKDK, C1QTNF1, CAV1, CAV2, CD34, CEACAM1, F12, F2R, F2RL1, NOS3, PLAT, PLAU, PLAUR, RHBDF2, SERPINE1, SERPINE2, THBS1, TRIB1, TXNRD1, UBASH3B, VKORC1]
GO:0061041	regulation of wound healing	GO_BiologicalProcess-EBI-UniProt-GOA_28.03.2020_00h00	8.56854e-06	0.01694	1.44254e-10	3.02934e-09	[6]	Group19	13.6364	30	[ANXA1, ANXA2, BCKDK, C1QTNF1, CAV1, CAV2, CD34, CEACAM1, CIB1, CLDN4, F12, F2R, F2RL1, MYLK, NOS3, PHLDB2, PLAT, PLAU, PLAUR, RHBDF2, SERPINE1, SERPINE2, SLC12A9, SOX12, THBS1, TNFRSF12A, TRIB1, TXNRD1, UBASH3B, VKORC1]
GO:0030195	negative regulation of blood coagulation	GO_BiologicalProcess-EBI-UniProt-GOA_28.03.2020_00h00	1.71539e-06	0.00345824	1.44254e-10	3.02934e-09	[5, 6, 7, 8]	Group19	25	14	[ANXA2, BCKDK, C1QTNF1, CD34, CEACAM1, F12, NOS3, PLAT, PLAU, PLAUR, SERPINE1, SERPINE2, TRIB1, UBASH3B]
GO:0061045	negative regulation of wound healing	GO_BiologicalProcess-EBI-UniProt-GOA_28.03.2020_00h00	1.02245e-05	0.0201627	1.44254e-10	3.02934e-09	[6, 7]	Group19	18.6813	17	[ANXA2, BCKDK, C1QTNF1, CD34, CEACAM1, CIB1, F12, NOS3, PHLDB2, PLAT, PLAU, PLAUR, SERPINE1, SERPINE2, SLC12A9, TRIB1, UBASH3B]
GO:0009653	anatomical structure morphogenesis	GO_BiologicalProcess-EBI-UniProt-GOA_28.03.2020_00h00	1.49707e-12	3.13487e-09	4.46476e-13	1.16084e-11	[2, 3]	Group20	8.67769	231	[ACTN1, ADAM15, ADARB1, ADCYAP1R1, ADGRB1, ADORA2B, ALPL, ANGPT2, ANPEP, ANTXR1, ANXA2, APLN, AQP3, ARC, ASPH, ATP8B1, AXL, BAIAP2, BMP1, BMP6, BMPER, C12orf43, CACNA1C, CAPN2, CAV1, CAV2, CCNB1IP1, CD34, CD44, CDH24, CDH5, CDX1, CEACAM1, CER1, CHRNA9, CIB1, CLCN7, CLU, COL13A1, COL18A1, COL27A1, COL5A1, COL6A2, COL6A3, COL7A1, COL8A2, COTL1, CPNE1, CPOX, CRABP2, CRISPLD2, CSF1R, CSPG5, CTSH, DIO…
GO:0048646	anatomical structure formation involved in morphogenesis	GO_BiologicalProcess-EBI-UniProt-GOA_28.03.2020_00h00	1.37075e-07	0.000282237	4.46476e-13	1.16084e-11	[2, 3, 4]	Group20	9.36664	105	[ACTN1, ADAM15, ADCYAP1R1, ANGPT2, ANPEP, ANXA2, APLN, ATP8B1, BMP1, BMPER, C12orf43, CAPN2, CAV1, CAV2, CCNB1IP1, CD34, CEACAM1, CIB1, CLCN7, COL18A1, COL7A1, COL8A2, COTL1, CPOX, DUSP5, ECM1, EGFL7, ELK3, EPAS1, EPHA1, EPHA2, ERCC1, ETS1, ETS2, FGF1, FHL2, FHOD3, FJX1, FKBP1A, FLI1, FZD2, FZD8, GJA5, GLI3, GNPDA1, GPX4, HERPUD1, HMGA2, HMOX1, HOPX, INHBA, ITGA2, ITGA3, ITGA5, KDR, LAMA3, LAMB3,…
GO:0035295	tube development	GO_BiologicalProcess-EBI-UniProt-GOA_28.03.2020_00h00	3.32431e-06	0.00664198	4.46476e-13	1.16084e-11	[3, 4]	Group20	8.96615	98	[ADAM15, ANGPT2, ANPEP, ANXA2, APLN, BMP1, BMPER, CACNA1C, CAV1, CAV2, CD34, CEACAM1, CER1, CIB1, CLMP, COL18A1, COL8A2, CPOX, CRISPLD2, CSF1R, CTSH, ECM1, EGFL7, ELK3, EPAS1, EPHA1, EPHA2, ETS1, FGF1, FHOD3, FLI1, FLNB, FSTL3, FZD2, FZD8, GJA5, GJD3, GLI3, GPX4, HDAC7, HERPUD1, HMOX1, INHBA, ITGA3, ITGA5, KDR, LAMA1, LEPROT, LOX, LRP5, LTBP2, MAN2A1, MICAL2, MMP12, MYLK, MYO1E, NDRG4, NOG, NOS3,…
GO:0022603	regulation of anatomical structure morphogenesis	GO_BiologicalProcess-EBI-UniProt-GOA_28.03.2020_00h00	2.02441e-10	4.23102e-07	4.46476e-13	1.16084e-11	[4]	Group20	9.71512	133	[ADAM9, ADGRB1, ADGRB2, ALDOA, ANGPT2, ANXA1, ARC, ARHGEF19, ARRB2, ATP2B4, BAIAP2, BMPER, CAPN2, CARD10, CD34, CD40, CD44, CDC42EP1, CDH5, CDX1, CEACAM1, CIB1, CLDN4, COL5A1, CRABP2, CREB3L1, CSF1R, CSPG5, CTSH, DIO3, ECM1, EEF1A2, EFNB3, EPHA1, EPHA2, ETS1, FBLIM1, FGF1, FHOD3, FLI1, FMNL1, FRZB, FYN, FZD2, GDF15, GPRIN1, GTPBP3, HDAC7, HECW2, HERPUD1, HGS, HIF1AN, HMGA2, HMOX1, IL4R, INHBA, IT…
GO:0035239	tube morphogenesis	GO_BiologicalProcess-EBI-UniProt-GOA_28.03.2020_00h00	2.17899e-06	0.00437976	4.46476e-13	1.16084e-11	[3, 4, 5]	Group20	9.56938	80	[ADAM15, ANGPT2, ANPEP, ANXA2, APLN, BMP1, BMPER, CAV1, CAV2, CD34, CEACAM1, CIB1, COL18A1, COL8A2, CSF1R, CTSH, ECM1, EGFL7, ELK3, EPAS1, EPHA1, EPHA2, ETS1, FGF1, FHOD3, FLI1, FZD2, FZD8, GJA5, GJD3, GLI3, GPX4, HDAC7, HERPUD1, HMOX1, INHBA, ITGA5, KDR, LAMA1, LEPROT, LOX, LRP5, MICAL2, MYLK, MYO1E, NDRG4, NOG, NOS3, NRCAM, PGF, PLXNB2, PTK2B, RAMP2, RGS6, RHBDF2, RNASEH2A, RPL10, SERPINE1, SFR…
GO:0072358	cardiovascular system development	GO_BiologicalProcess-EBI-UniProt-GOA_28.03.2020_00h00	1.09042e-08	2.25935e-05	4.46476e-13	1.16084e-11	[4, 5, 6]	Group20	11.1111	75	[ADAM15, ANGPT2, ANPEP, ANTXR1, ANXA2, APLN, BMP1, BMPER, CAV1, CAV2, CD34, CDH5, CEACAM1, CIB1, COL18A1, COL5A1, COL8A2, ECM1, EGFL7, ELK3, EPAS1, EPHA1, EPHA2, ETS1, FGF1, FHOD3, FLI1, FOSL1, FRZB, FZD8, GJA5, GJD3, GLI3, GPX4, HDAC7, HERPUD1, HMOX1, ITGA5, KDR, LAMA1, LEPROT, LOX, LRP5, MYLK, MYO1E, NOG, NOS3, NRCAM, PAPSS2, PGF, PTK2B, RAMP2, RGS6, RNASEH2A, RPL10, SERPINE1, SH2D2A, SHC1, SLI…
GO:1901342	regulation of vasculature development	GO_BiologicalProcess-EBI-UniProt-GOA_28.03.2020_00h00	1.17089e-05	0.0230314	4.46476e-13	1.16084e-11	[5]	Group20	10.9339	48	[ADGRB1, ADGRB2, ANGPT2, ANXA1, ATP2B4, BMPER, CARD10, CD34, CD40, CDH5, CEACAM1, CIB1, CREB3L1, CTSH, ECM1, EPHA1, EPHA2, ETS1, FGF1, FLI1, HDAC7, HERPUD1, HGS, HIF1AN, HMGA2, HMOX1, INHBA, ITGA5, KDR, NIBAN2, NMB, NOS3, PGF, PKM, PTK2B, RAMP2, RRAS, S100A1, SERPINB7, SERPINE1, SFRP1, SPHK1, SRPX2, TCOF1, THBS1, TIE1, TNFRSF12A, VEGFB]
GO:0001944	vasculature development	GO_BiologicalProcess-EBI-UniProt-GOA_28.03.2020_00h00	3.46111e-08	7.15757e-05	4.46476e-13	1.16084e-11	[4, 5, 6, 7]	Group20	11.0106	73	[ADAM15, ANGPT2, ANPEP, ANTXR1, ANXA2, APLN, BMP1, BMPER, CAV1, CAV2, CD34, CDH5, CEACAM1, CIB1, COL18A1, COL5A1, COL8A2, ECM1, EGFL7, ELK3, EPAS1, EPHA1, EPHA2, ETS1, FGF1, FHOD3, FLI1, FOSL1, FZD8, GJA5, GJD3, GLI3, GPX4, HDAC7, HERPUD1, HMOX1, ITGA5, KDR, LAMA1, LEPROT, LOX, LRP5, MYLK, MYO1E, NOG, NOS3, NRCAM, PAPSS2, PGF, PTK2B, RAMP2, RGS6, RNASEH2A, RPL10, SERPINE1, SH2D2A, SHC1, SLIT2, SM…
GO:0045765	regulation of angiogenesis	GO_BiologicalProcess-EBI-UniProt-GOA_28.03.2020_00h00	6.54394e-06	0.0129963	4.46476e-13	1.16084e-11	[5, 6]	Group20	11.3636	45	[ADGRB1, ADGRB2, ANGPT2, ANXA1, ATP2B4, BMPER, CARD10, CD34, CD40, CDH5, CEACAM1, CIB1, CREB3L1, CTSH, ECM1, EPHA1, EPHA2, ETS1, FGF1, FLI1, HDAC7, HGS, HMGA2, HMOX1, INHBA, ITGA5, KDR, NIBAN2, NMB, NOS3, PGF, PKM, PTK2B, RAMP2, RRAS, S100A1, SERPINE1, SFRP1, SPHK1, SRPX2, TCOF1, THBS1, TIE1, TNFRSF12A, VEGFB]
GO:1904018	positive regulation of vasculature development	GO_BiologicalProcess-EBI-UniProt-GOA_28.03.2020_00h00	6.21892e-07	0.00127301	4.46476e-13	1.16084e-11	[5, 6]	Group20	13.8889	35	[ANGPT2, ANXA1, BMPER, CD34, CD40, CDH5, CEACAM1, CIB1, CTSH, ECM1, EPHA1, ETS1, FGF1, FLI1, HDAC7, HIF1AN, HMGA2, HMOX1, ITGA5, KDR, NOS3, PGF, PKM, PTK2B, RAMP2, RRAS, S100A1, SERPINB7, SERPINE1, SPHK1, SRPX2, TCOF1, THBS1, TIE1, VEGFB]
GO:0010632	regulation of epithelial cell migration	GO_BiologicalProcess-EBI-UniProt-GOA_28.03.2020_00h00	2.07278e-05	0.04044	4.46476e-13	1.16084e-11	[4, 6, 7]	Group20	11.8812	36	[ADAM9, ADGRB1, ANGPT2, ANXA1, ATP2B4, BMP1, BMPER, CARD10, CD40, CEACAM1, CIB1, CTSH, EPHA2, ETS1, FGF1, FLI1, GNPDA1, HDAC7, HMOX1, HSF1, ITGA2, ITGA3, KDR, MAP2K3, MMP9, NOS3, PTK2B, RRAS, RTN4, SLIT2, SRPX2, STC1, TAC1, TGFB1, THBS1, WNT7A]
GO:0001568	blood vessel development	GO_BiologicalProcess-EBI-UniProt-GOA_28.03.2020_00h00	5.93142e-09	1.23136e-05	4.46476e-13	1.16084e-11	[3, 5, 6, 7, 8]	Group20	11.46	73	[ADAM15, ANGPT2, ANPEP, ANTXR1, ANXA2, APLN, BMP1, BMPER, CAV1, CAV2, CD34, CDH5, CEACAM1, CIB1, COL18A1, COL5A1, COL8A2, ECM1, EGFL7, ELK3, EPAS1, EPHA1, EPHA2, ETS1, FGF1, FHOD3, FLI1, FOSL1, FZD8, GJA5, GJD3, GLI3, GPX4, HDAC7, HERPUD1, HMOX1, ITGA5, KDR, LAMA1, LEPROT, LOX, LRP5, MYLK, MYO1E, NOG, NOS3, NRCAM, PAPSS2, PGF, PTK2B, RAMP2, RGS6, RNASEH2A, RPL10, SERPINE1, SH2D2A, SHC1, SLIT2, SM…
GO:0001525	angiogenesis	GO_BiologicalProcess-EBI-UniProt-GOA_28.03.2020_00h00	4.07584e-08	8.41661e-05	4.46476e-13	1.16084e-11	[3, 4, 5, 6, 7, 8, 9, 10]	Group20	12.7139	52	[ADAM15, ANGPT2, ANPEP, ANXA2, APLN, BMP1, BMPER, CAV1, CAV2, CD34, CEACAM1, CIB1, COL18A1, COL8A2, ECM1, EGFL7, ELK3, EPAS1, EPHA1, EPHA2, ETS1, FGF1, FHOD3, FLI1, FZD8, GJA5, GPX4, HMOX1, ITGA5, KDR, LEPROT, NOS3, NRCAM, PGF, PTK2B, RAMP2, RPL10, SERPINE1, SH2D2A, SHC1, SLIT2, SRPX2, TGFBI, THBS1, THSD7A, THY1, TIE1, TNFAIP2, TNFRSF12A, TYMP, VEGFB, WNT7A]
GO:0045766	positive regulation of angiogenesis	GO_BiologicalProcess-EBI-UniProt-GOA_28.03.2020_00h00	1.34299e-06	0.00271284	4.46476e-13	1.16084e-11	[6, 7]	Group20	14.0969	32	[ANGPT2, ANXA1, BMPER, CD34, CD40, CDH5, CIB1, CTSH, ECM1, EPHA1, ETS1, FGF1, FLI1, HDAC7, HMGA2, HMOX1, ITGA5, KDR, NOS3, PGF, PKM, PTK2B, RAMP2, RRAS, S100A1, SERPINE1, SPHK1, SRPX2, TCOF1, THBS1, TIE1, VEGFB]
GO:0048514	blood vessel morphogenesis	GO_BiologicalProcess-EBI-UniProt-GOA_28.03.2020_00h00	9.18464e-10	1.91316e-06	4.46476e-13	1.16084e-11	[4, 5, 6, 7, 8, 9]	Group20	12.5	66	[ADAM15, ANGPT2, ANPEP, ANXA2, APLN, BMP1, BMPER, CAV1, CAV2, CD34, CEACAM1, CIB1, COL18A1, COL8A2, ECM1, EGFL7, ELK3, EPAS1, EPHA1, EPHA2, ETS1, FGF1, FHOD3, FLI1, FZD8, GJA5, GJD3, GPX4, HDAC7, HERPUD1, HMOX1, ITGA5, KDR, LAMA1, LEPROT, LOX, LRP5, MYLK, MYO1E, NOG, NOS3, NRCAM, PGF, PTK2B, RAMP2, RGS6, RNASEH2A, RPL10, SERPINE1, SH2D2A, SHC1, SLIT2, SMOX, SRPX2, TGFB1, TGFBI, THBS1, THSD7A, THY…
GO:0032879	regulation of localization	GO_BiologicalProcess-EBI-UniProt-GOA_28.03.2020_00h00	8.92097e-11	1.86538e-07	2.37754e-12	5.94386e-11	[3]	Group21	7.97688	276	[ABCA1, ABI3, ABLIM3, ACHE, ACSL4, ACTN1, ADAM15, ADAM9, ADARB1, ADCYAP1R1, ADGRB1, ADORA1, ADORA2B, ANGPT2, ANKRD13B, ANPEP, ANXA1, ANXA2, APLN, APOA2, ARC, ARHGDIB, ARHGEF28, ARHGEF40, ARRB2, ATP1A3, ATP1B1, ATP2B4, ATPSCKMT, AXL, BMP1, BMP6, BMPER, BNIP3L, BOK, C1QTNF1, CACNA1C, CARD10, CAV1, CAV2, CAVIN3, CCNE1, CD34, CD40, CD63, CDH5, CEACAM1, CEACAM6, CERS1, CGA, CHRNA5, CIB1, CLDN4, CLSTN3…
GO:0040012	regulation of locomotion	GO_BiologicalProcess-EBI-UniProt-GOA_28.03.2020_00h00	1.86833e-14	3.91788e-11	2.37754e-12	5.94386e-11	[3]	Group21	10.8747	138	[ABI3, ADAM15, ADAM9, ADARB1, ADGRB1, ADORA1, ADORA2B, ANGPT2, ANXA1, ARHGDIB, ATP1A3, ATP2B4, BMP1, BMPER, CARD10, CAV1, CAV2, CD40, CDH5, CEACAM1, CEACAM6, CERS1, CGA, CIB1, CLDN4, COL18A1, CSF1R, CTSH, CYGB, DDRGK1, DOCK4, DPYSL3, DRD2, DUSP7, ECM1, EPHA1, EPHA2, ETS1, F2R, F2RL1, FAM89B, FGF1, FLI1, FRZB, FYN, GAL, GNPDA1, HAP1, HDAC7, HMOX1, HPS4, HSF1, IGF1R, IL23A, IL24, IL27RA, INHBA, ITG…
GO:0022603	regulation of anatomical structure morphogenesis	GO_BiologicalProcess-EBI-UniProt-GOA_28.03.2020_00h00	2.02441e-10	4.23102e-07	2.37754e-12	5.94386e-11	[4]	Group21	9.71512	133	[ADAM9, ADGRB1, ADGRB2, ALDOA, ANGPT2, ANXA1, ARC, ARHGEF19, ARRB2, ATP2B4, BAIAP2, BMPER, CAPN2, CARD10, CD34, CD40, CD44, CDC42EP1, CDH5, CDX1, CEACAM1, CIB1, CLDN4, COL5A1, CRABP2, CREB3L1, CSF1R, CSPG5, CTSH, DIO3, ECM1, EEF1A2, EFNB3, EPHA1, EPHA2, ETS1, FBLIM1, FGF1, FHOD3, FLI1, FMNL1, FRZB, FYN, FZD2, GDF15, GPRIN1, GTPBP3, HDAC7, HECW2, HERPUD1, HGS, HIF1AN, HMGA2, HMOX1, IL4R, INHBA, IT…
GO:0040013	negative regulation of locomotion	GO_BiologicalProcess-EBI-UniProt-GOA_28.03.2020_00h00	1.15194e-05	0.0226701	2.37754e-12	5.94386e-11	[4]	Group21	11.0312	46	[ADAM15, ADARB1, ADGRB1, ADORA1, ADORA2B, ANGPT2, ARHGDIB, ATP1A3, ATP2B4, BMP1, CARD10, CYGB, DPYSL3, DRD2, DUSP7, EPHA1, GAL, HAP1, HMOX1, IL24, IL27RA, INHBA, NAV3, NDRG4, NF2, NOG, PHLDB2, PTK2B, RAP2B, RPL10, RRAS, SEMA6B, SEMA7A, SERPINE1, SFRP1, SLIT2, STC1, TFPI2, TGFB1, THBS1, THY1, TIE1, TIMP1, TRIB1, VCL, WNT11]
GO:0040017	positive regulation of locomotion	GO_BiologicalProcess-EBI-UniProt-GOA_28.03.2020_00h00	1.88454e-09	3.91796e-06	2.37754e-12	5.94386e-11	[4]	Group21	11.1717	82	[ADAM9, ANXA1, CAV1, CAV2, CD40, CDH5, CEACAM6, CERS1, CGA, CIB1, CLDN4, COL18A1, CSF1R, CTSH, DDRGK1, DOCK4, EPHA1, ETS1, F2R, F2RL1, FAM89B, FGF1, FLI1, GNPDA1, HDAC7, HMOX1, IGF1R, IL23A, ITGA2, ITGA3, ITGA5, KDR, LAMC2, LGALS3, LNPEP, MAP2K3, MCU, MMP9, MYLK, MYO1E, NMB, NOS3, NSMF, PGF, PIK3CD, PLAU, PLP2, POSTN, PTK2B, RAC2, RHBDF2, RHOC, RIPOR1, RNASEH2A, RRAS, RTN4, S100A11, S100A14, SEMA…
GO:0051094	positive regulation of developmental process	GO_BiologicalProcess-EBI-UniProt-GOA_28.03.2020_00h00	1.16531e-06	0.00236092	2.37754e-12	5.94386e-11	[4]	Group21	8.24859	146	[ADAM9, ADGRB1, ADGRB2, ALK, ANGPT2, ANPEP, ANXA1, ARHGEF28, ARRB2, AXL, BAIAP2, BMP1, BMP6, BMPER, CAPG, CAPN2, CCND1, CD34, CD40, CD83, CDH5, CDKN2A, CEACAM1, CIB1, CLSTN3, CPNE1, CRABP2, CSPG5, CTSH, DIO3, DMRT1, DPYSL3, DRD2, ECM1, EEF1A2, ELK3, EPHA1, ETS1, FGF1, FLI1, FRZB, FYN, GAL, GDF15, GLI3, HAP1, HDAC7, HERPUD1, HIF1AN, HMGA1, HMGA2, HMOX1, HSF1, IL23A, IL4R, INHBA, ITGA3, ITGA5, KATN…
GO:0051270	regulation of cellular component movement	GO_BiologicalProcess-EBI-UniProt-GOA_28.03.2020_00h00	1.36575e-13	2.86124e-10	2.37754e-12	5.94386e-11	[4]	Group21	10.5784	139	[ABI3, ACTN1, ADAM15, ADAM9, ADARB1, ADGRB1, ADORA1, ANGPT2, ANXA1, ARHGDIB, ATP1A3, ATP2B4, BMP1, BMPER, CACNA1C, CARD10, CAV1, CAV2, CD40, CDH5, CEACAM1, CEACAM6, CERS1, CGA, CIB1, CLDN4, COL18A1, CSF1R, CTSH, CYGB, DDRGK1, DOCK4, DPYSL3, DRD2, DUSP7, ECM1, EPHA1, EPHA2, ETS1, F2R, F2RL1, FAM89B, FGF1, FLI1, FRZB, FYN, GAL, GJA5, GNPDA1, HAP1, HDAC7, HMOX1, HPS4, HSF1, IGF1R, IL23A, IL24, IL27R…
GO:2000145	regulation of cell motility	GO_BiologicalProcess-EBI-UniProt-GOA_28.03.2020_00h00	2.7558e-14	5.77617e-11	2.37754e-12	5.94386e-11	[4, 5]	Group21	10.9746	134	[ABI3, ADAM15, ADAM9, ADARB1, ADGRB1, ADORA1, ANGPT2, ANXA1, ARHGDIB, ATP1A3, ATP2B4, BMP1, BMPER, CARD10, CAV1, CAV2, CD40, CDH5, CEACAM1, CEACAM6, CERS1, CGA, CIB1, CLDN4, COL18A1, CSF1R, CTSH, CYGB, DDRGK1, DOCK4, DPYSL3, DRD2, DUSP7, ECM1, EPHA1, EPHA2, ETS1, F2R, F2RL1, FAM89B, FGF1, FLI1, FRZB, FYN, GAL, GNPDA1, HAP1, HDAC7, HMOX1, HPS4, HSF1, IGF1R, IL23A, IL24, IL27RA, INHBA, ITGA2, ITGA3…
GO:0051271	negative regulation of cellular component movement	GO_BiologicalProcess-EBI-UniProt-GOA_28.03.2020_00h00	7.40828e-06	0.014698	2.37754e-12	5.94386e-11	[5]	Group21	11.1639	47	[ACTN1, ADAM15, ADARB1, ADGRB1, ADORA1, ANGPT2, ARHGDIB, ATP1A3, ATP2B4, BMP1, CARD10, CIB1, CYGB, DPYSL3, DRD2, DUSP7, EPHA1, GAL, HAP1, HMOX1, IL24, IL27RA, INHBA, NAV3, NDRG4, NF2, NOG, PHLDB2, PTK2B, RAP2B, RPL10, RRAS, SEMA6B, SEMA7A, SERPINE1, SFRP1, SLIT2, STC1, TFPI2, TGFB1, THBS1, THY1, TIE1, TIMP1, TRIB1, VCL, WNT11]
GO:0051272	positive regulation of cellular component movement	GO_BiologicalProcess-EBI-UniProt-GOA_28.03.2020_00h00	9.14741e-09	1.89626e-05	2.37754e-12	5.94386e-11	[5]	Group21	10.8992	80	[ADAM9, ANXA1, CAV1, CAV2, CD40, CDH5, CEACAM6, CERS1, CGA, CIB1, CLDN4, COL18A1, CSF1R, CTSH, DDRGK1, DOCK4, EPHA1, ETS1, F2R, F2RL1, FAM89B, FGF1, FLI1, GNPDA1, HDAC7, HMOX1, IGF1R, IL23A, ITGA2, ITGA3, ITGA5, KDR, LAMC2, LGALS3, LNPEP, MAP2K3, MCU, MMP9, MYLK, MYO1E, NMB, NOS3, NSMF, PGF, PIK3CD, PLAU, PLP2, POSTN, PTK2B, RAC2, RHBDF2, RHOC, RIPOR1, RNASEH2A, RRAS, RTN4, S100A11, S100A14, SEMA…
GO:0030334	regulation of cell migration	GO_BiologicalProcess-EBI-UniProt-GOA_28.03.2020_00h00	4.45156e-16	9.33938e-13	2.37754e-12	5.94386e-11	[5, 6]	Group21	11.5753	133	[ABI3, ADAM15, ADAM9, ADARB1, ADGRB1, ADORA1, ANGPT2, ANXA1, ARHGDIB, ATP1A3, ATP2B4, BMP1, BMPER, CARD10, CAV1, CAV2, CD40, CDH5, CEACAM1, CEACAM6, CERS1, CGA, CIB1, CLDN4, COL18A1, CSF1R, CTSH, CYGB, DDRGK1, DOCK4, DPYSL3, DRD2, DUSP7, ECM1, EPHA1, EPHA2, ETS1, F2R, F2RL1, FAM89B, FGF1, FLI1, FRZB, FYN, GAL, GNPDA1, HAP1, HDAC7, HMOX1, HPS4, HSF1, IGF1R, IL23A, IL24, IL27RA, INHBA, ITGA2, ITGA3…
GO:2000146	negative regulation of cell motility	GO_BiologicalProcess-EBI-UniProt-GOA_28.03.2020_00h00	1.32917e-05	0.0260915	2.37754e-12	5.94386e-11	[5, 6]	Group21	11.2565	43	[ADAM15, ADARB1, ADGRB1, ADORA1, ANGPT2, ARHGDIB, ATP1A3, ATP2B4, BMP1, CARD10, CYGB, DPYSL3, DRD2, DUSP7, EPHA1, GAL, HAP1, HMOX1, IL24, IL27RA, INHBA, NAV3, NDRG4, NF2, NOG, PHLDB2, PTK2B, RAP2B, RPL10, RRAS, SERPINE1, SFRP1, SLIT2, STC1, TFPI2, TGFB1, THBS1, THY1, TIE1, TIMP1, TRIB1, VCL, WNT11]
GO:2000147	positive regulation of cell motility	GO_BiologicalProcess-EBI-UniProt-GOA_28.03.2020_00h00	3.26846e-09	6.79187e-06	2.37754e-12	5.94386e-11	[5, 6]	Group21	11.1888	80	[ADAM9, ANXA1, CAV1, CAV2, CD40, CDH5, CEACAM6, CERS1, CGA, CIB1, CLDN4, COL18A1, CSF1R, CTSH, DDRGK1, DOCK4, EPHA1, ETS1, F2R, F2RL1, FAM89B, FGF1, FLI1, GNPDA1, HDAC7, HMOX1, IGF1R, IL23A, ITGA2, ITGA3, ITGA5, KDR, LAMC2, LGALS3, LNPEP, MAP2K3, MCU, MMP9, MYLK, MYO1E, NMB, NOS3, NSMF, PGF, PIK3CD, PLAU, PLP2, POSTN, PTK2B, RAC2, RHBDF2, RHOC, RIPOR1, RNASEH2A, RRAS, RTN4, S100A11, S100A14, SEMA…
GO:0010632	regulation of epithelial cell migration	GO_BiologicalProcess-EBI-UniProt-GOA_28.03.2020_00h00	2.07278e-05	0.04044	2.37754e-12	5.94386e-11	[4, 6, 7]	Group21	11.8812	36	[ADAM9, ADGRB1, ANGPT2, ANXA1, ATP2B4, BMP1, BMPER, CARD10, CD40, CEACAM1, CIB1, CTSH, EPHA2, ETS1, FGF1, FLI1, GNPDA1, HDAC7, HMOX1, HSF1, ITGA2, ITGA3, KDR, MAP2K3, MMP9, NOS3, PTK2B, RRAS, RTN4, SLIT2, SRPX2, STC1, TAC1, TGFB1, THBS1, WNT7A]
GO:0030335	positive regulation of cell migration	GO_BiologicalProcess-EBI-UniProt-GOA_28.03.2020_00h00	1.12821e-09	2.34894e-06	2.37754e-12	5.94386e-11	[6, 7]	Group21	11.4327	79	[ADAM9, ANXA1, CAV1, CAV2, CD40, CDH5, CEACAM6, CERS1, CGA, CIB1, CLDN4, COL18A1, CSF1R, CTSH, DDRGK1, DOCK4, EPHA1, ETS1, F2R, F2RL1, FAM89B, FGF1, FLI1, GNPDA1, HDAC7, HMOX1, IGF1R, IL23A, ITGA2, ITGA3, ITGA5, KDR, LAMC2, LGALS3, LNPEP, MAP2K3, MCU, MMP9, MYLK, MYO1E, NMB, NOS3, NSMF, PGF, PIK3CD, PLAU, PLP2, POSTN, PTK2B, RAC2, RHBDF2, RHOC, RIPOR1, RNASEH2A, RRAS, RTN4, S100A11, S100A14, SEMA…
GO:0030336	negative regulation of cell migration	GO_BiologicalProcess-EBI-UniProt-GOA_28.03.2020_00h00	4.42729e-06	0.00882802	2.37754e-12	5.94386e-11	[6, 7]	Group21	11.7808	43	[ADAM15, ADARB1, ADGRB1, ADORA1, ANGPT2, ARHGDIB, ATP1A3, ATP2B4, BMP1, CARD10, CYGB, DPYSL3, DRD2, DUSP7, EPHA1, GAL, HAP1, HMOX1, IL24, IL27RA, INHBA, NAV3, NDRG4, NF2, NOG, PHLDB2, PTK2B, RAP2B, RPL10, RRAS, SERPINE1, SFRP1, SLIT2, STC1, TFPI2, TGFB1, THBS1, THY1, TIE1, TIMP1, TRIB1, VCL, WNT11]
GO:0055086	nucleobase-containing small molecule metabolic process	GO_BiologicalProcess-EBI-UniProt-GOA_28.03.2020_00h00	8.38923e-06	0.0166023	5.83372e-06	5.25034e-05	[3, 4, 5]	Group22	9.87842	65	[ACOT9, ACSL1, ACSL4, ACSS1, ADCY3, ADK, AFMID, AGPAT2, AK5, ALDOA, AMPD2, AOX1, APRT, CACNA1C, CAD, CARD11, CIB1, DCTPP1, DGAT1, DPAGT1, DUT, ELOVL1, ELOVL5, ENO1, ENTPD3, EPHA2, GAPDH, GART, GDA, GNPDA1, GPAT3, GUCY2D, HACD1, HPRT1, IMPDH1, IMPDH2, LDHA, NDRG1, NME1, NNMT, NQO1, NT5E, NTHL1, PAPSS2, PFKP, PGM2L1, PKM, PRKAG2, PRPS1, PTHLH, REXO2, SFN, STOML2, SYTL2, TGFB1, THEM4, TRIP10, TSPO, …
GO:0019693	ribose phosphate metabolic process	GO_BiologicalProcess-EBI-UniProt-GOA_28.03.2020_00h00	9.32229e-07	0.00189709	5.83372e-06	5.25034e-05	[4, 5]	Group22	11.8227	48	[ACOT9, ACSL1, ACSL4, ACSS1, ADCY3, ADK, AK5, ALDOA, AMPD2, APRT, CAD, CARD11, CIB1, DGAT1, ELOVL1, ELOVL5, ENO1, EPHA2, GAPDH, GART, GNPDA1, GUCY2D, HACD1, HPRT1, IMPDH1, IMPDH2, LDHA, NME1, NQO1, NT5E, PAPSS2, PFKP, PGM2L1, PKM, PRKAG2, PRPS1, PTHLH, PYGL, STOML2, SYTL2, TGFB1, THEM4, TRIP10, TSPO, UCK2, UPP1, UQCC3, VPS9D1]
GO:0006753	nucleoside phosphate metabolic process	GO_BiologicalProcess-EBI-UniProt-GOA_28.03.2020_00h00	6.44686e-07	0.00131903	5.83372e-06	5.25034e-05	[4, 5, 6]	Group22	10.929	60	[ACOT9, ACSL1, ACSL4, ACSS1, ADCY3, ADK, AFMID, AGPAT2, AK5, ALDOA, AMPD2, APRT, CACNA1C, CAD, CARD11, CIB1, DCTPP1, DGAT1, DUT, ELOVL1, ELOVL5, ENO1, ENTPD3, EPHA2, GAPDH, GART, GDA, GNPDA1, GPAT3, GUCY2D, HACD1, HPRT1, IMPDH1, IMPDH2, LDHA, NME1, NNMT, NQO1, NT5E, NTHL1, PAPSS2, PFKP, PGM2L1, PKM, PRKAG2, PRPS1, PTHLH, REXO2, SFN, STOML2, SYTL2, TGFB1, THEM4, TRIP10, TSPO, UCK2, UNG, UPP1, UQCC…
GO:0072522	purine-containing compound biosynthetic process	GO_BiologicalProcess-EBI-UniProt-GOA_28.03.2020_00h00	1.45971e-05	0.028625	5.83372e-06	5.25034e-05	[5]	Group22	13.4259	29	[ACSL1, ACSL4, ACSS1, ADCY3, ADK, AK5, ALDOA, AMPD2, APRT, ELOVL1, ELOVL5, GART, GUCY2D, HACD1, HPRT1, IMPDH1, IMPDH2, NME1, NQO1, NT5E, PAPSS2, PKM, PRKAG2, PRPS1, STOML2, SYTL2, TGFB1, UQCC3, VPS9D1]
GO:0046390	ribose phosphate biosynthetic process	GO_BiologicalProcess-EBI-UniProt-GOA_28.03.2020_00h00	1.4556e-07	0.000299563	5.83372e-06	5.25034e-05	[5, 6]	Group22	15.534	32	[ACSL1, ACSL4, ACSS1, ADCY3, ADK, AK5, ALDOA, AMPD2, APRT, CAD, ELOVL1, ELOVL5, GART, GUCY2D, HACD1, HPRT1, IMPDH1, IMPDH2, NME1, NQO1, PAPSS2, PKM, PRKAG2, PRPS1, PYGL, STOML2, SYTL2, TGFB1, UCK2, UPP1, UQCC3, VPS9D1]
GO:0009117	nucleotide metabolic process	GO_BiologicalProcess-EBI-UniProt-GOA_28.03.2020_00h00	9.48936e-07	0.00193014	5.83372e-06	5.25034e-05	[5, 6, 7]	Group22	10.8656	59	[ACOT9, ACSL1, ACSL4, ACSS1, ADCY3, ADK, AFMID, AGPAT2, AK5, ALDOA, AMPD2, APRT, CACNA1C, CAD, CARD11, CIB1, DCTPP1, DGAT1, DUT, ELOVL1, ELOVL5, ENO1, EPHA2, GAPDH, GART, GDA, GNPDA1, GPAT3, GUCY2D, HACD1, HPRT1, IMPDH1, IMPDH2, LDHA, NME1, NNMT, NQO1, NT5E, NTHL1, PAPSS2, PFKP, PGM2L1, PKM, PRKAG2, PRPS1, PTHLH, REXO2, SFN, STOML2, SYTL2, TGFB1, THEM4, TRIP10, TSPO, UCK2, UNG, UPP1, UQCC3, VPS9D…
GO:1901293	nucleoside phosphate biosynthetic process	GO_BiologicalProcess-EBI-UniProt-GOA_28.03.2020_00h00	1.04117e-05	0.0205215	5.83372e-06	5.25034e-05	[5, 6, 7]	Group22	11.9497	38	[ACSL1, ACSL4, ACSS1, ADCY3, ADK, AFMID, AGPAT2, AK5, ALDOA, AMPD2, APRT, CACNA1C, CAD, CARD11, DUT, ELOVL1, ELOVL5, GART, GPAT3, GUCY2D, HACD1, HPRT1, IMPDH1, IMPDH2, NME1, NNMT, NQO1, PAPSS2, PKM, PRKAG2, PRPS1, STOML2, SYTL2, TGFB1, UCK2, UPP1, UQCC3, VPS9D1]
GO:0006163	purine nucleotide metabolic process	GO_BiologicalProcess-EBI-UniProt-GOA_28.03.2020_00h00	1.62833e-05	0.0319152	5.83372e-06	5.25034e-05	[5, 6, 7, 8]	Group22	10.9756	45	[ACOT9, ACSL1, ACSL4, ACSS1, ADCY3, ADK, AK5, ALDOA, AMPD2, APRT, CARD11, CIB1, DGAT1, ELOVL1, ELOVL5, ENO1, EPHA2, GAPDH, GART, GDA, GNPDA1, GUCY2D, HACD1, HPRT1, IMPDH1, IMPDH2, LDHA, NME1, NQO1, NT5E, PAPSS2, PFKP, PGM2L1, PKM, PRKAG2, PRPS1, PTHLH, STOML2, SYTL2, TGFB1, THEM4, TRIP10, TSPO, UQCC3, VPS9D1]
GO:0009259	ribonucleotide metabolic process	GO_BiologicalProcess-EBI-UniProt-GOA_28.03.2020_00h00	2.2753e-06	0.0045688	5.83372e-06	5.25034e-05	[5, 6, 7, 8]	Group22	11.6456	46	[ACOT9, ACSL1, ACSL4, ACSS1, ADCY3, ADK, AK5, ALDOA, AMPD2, APRT, CAD, CARD11, CIB1, DGAT1, ELOVL1, ELOVL5, ENO1, EPHA2, GAPDH, GART, GNPDA1, GUCY2D, HACD1, HPRT1, IMPDH1, IMPDH2, LDHA, NME1, NQO1, NT5E, PAPSS2, PFKP, PGM2L1, PKM, PRKAG2, PTHLH, STOML2, SYTL2, TGFB1, THEM4, TRIP10, TSPO, UCK2, UPP1, UQCC3, VPS9D1]
GO:0009124	nucleoside monophosphate biosynthetic process	GO_BiologicalProcess-EBI-UniProt-GOA_28.03.2020_00h00	7.848e-06	0.0155547	5.83372e-06	5.25034e-05	[6, 7, 8]	Group22	23.6364	13	[ADK, AMPD2, APRT, CACNA1C, CAD, DUT, GART, HPRT1, IMPDH1, IMPDH2, PRPS1, UCK2, UPP1]
GO:0009142	nucleoside triphosphate biosynthetic process	GO_BiologicalProcess-EBI-UniProt-GOA_28.03.2020_00h00	1.22289e-05	0.024042	5.83372e-06	5.25034e-05	[6, 7, 8]	Group22	19.2771	16	[ADK, AK5, ALDOA, CACNA1C, CAD, IMPDH1, IMPDH2, NME1, PKM, PRKAG2, STOML2, SYTL2, TGFB1, UCK2, UQCC3, VPS9D1]
GO:0009161	ribonucleoside monophosphate metabolic process	GO_BiologicalProcess-EBI-UniProt-GOA_28.03.2020_00h00	9.3038e-06	0.0183657	5.83372e-06	5.25034e-05	[6, 7, 8]	Group22	21.875	14	[ADK, AK5, AMPD2, APRT, CAD, CARD11, GART, HPRT1, IMPDH1, IMPDH2, NT5E, PRPS1, UCK2, UPP1]
GO:0009165	nucleotide biosynthetic process	GO_BiologicalProcess-EBI-UniProt-GOA_28.03.2020_00h00	9.0592e-06	0.017901	5.83372e-06	5.25034e-05	[6, 7, 8]	Group22	12.0635	38	[ACSL1, ACSL4, ACSS1, ADCY3, ADK, AFMID, AGPAT2, AK5, ALDOA, AMPD2, APRT, CACNA1C, CAD, CARD11, DUT, ELOVL1, ELOVL5, GART, GPAT3, GUCY2D, HACD1, HPRT1, IMPDH1, IMPDH2, NME1, NNMT, NQO1, PAPSS2, PKM, PRKAG2, PRPS1, STOML2, SYTL2, TGFB1, UCK2, UPP1, UQCC3, VPS9D1]
GO:0006164	purine nucleotide biosynthetic process	GO_BiologicalProcess-EBI-UniProt-GOA_28.03.2020_00h00	5.15678e-06	0.0102672	5.83372e-06	5.25034e-05	[6, 7, 8, 9]	Group22	14.2132	28	[ACSL1, ACSL4, ACSS1, ADCY3, ADK, AK5, ALDOA, AMPD2, APRT, ELOVL1, ELOVL5, GART, GUCY2D, HACD1, HPRT1, IMPDH1, IMPDH2, NME1, NQO1, PAPSS2, PKM, PRKAG2, PRPS1, STOML2, SYTL2, TGFB1, UQCC3, VPS9D1]
GO:0009150	purine ribonucleotide metabolic process	GO_BiologicalProcess-EBI-UniProt-GOA_28.03.2020_00h00	1.12809e-05	0.0222121	5.83372e-06	5.25034e-05	[6, 7, 8, 9]	Group22	11.4058	43	[ACOT9, ACSL1, ACSL4, ACSS1, ADCY3, ADK, AK5, ALDOA, AMPD2, APRT, CARD11, CIB1, DGAT1, ELOVL1, ELOVL5, ENO1, EPHA2, GAPDH, GART, GNPDA1, GUCY2D, HACD1, HPRT1, IMPDH1, IMPDH2, LDHA, NME1, NQO1, NT5E, PAPSS2, PFKP, PGM2L1, PKM, PRKAG2, PTHLH, STOML2, SYTL2, TGFB1, THEM4, TRIP10, TSPO, UQCC3, VPS9D1]
GO:0009260	ribonucleotide biosynthetic process	GO_BiologicalProcess-EBI-UniProt-GOA_28.03.2020_00h00	6.1291e-07	0.00125524	5.83372e-06	5.25034e-05	[6, 7, 8, 9]	Group22	15.1515	30	[ACSL1, ACSL4, ACSS1, ADCY3, ADK, AK5, ALDOA, AMPD2, APRT, CAD, ELOVL1, ELOVL5, GART, GUCY2D, HACD1, HPRT1, IMPDH1, IMPDH2, NME1, NQO1, PAPSS2, PKM, PRKAG2, STOML2, SYTL2, TGFB1, UCK2, UPP1, UQCC3, VPS9D1]
GO:0009156	ribonucleoside monophosphate biosynthetic process	GO_BiologicalProcess-EBI-UniProt-GOA_28.03.2020_00h00	8.20244e-06	0.0162408	5.83372e-06	5.25034e-05	[7, 8, 9]	Group22	27.5	11	[ADK, AMPD2, APRT, CAD, GART, HPRT1, IMPDH1, IMPDH2, PRPS1, UCK2, UPP1]
GO:0009152	purine ribonucleotide biosynthetic process	GO_BiologicalProcess-EBI-UniProt-GOA_28.03.2020_00h00	3.33282e-06	0.00665565	5.83372e-06	5.25034e-05	[7, 8, 9, 10]	Group22	14.8352	27	[ACSL1, ACSL4, ACSS1, ADCY3, ADK, AK5, ALDOA, AMPD2, APRT, ELOVL1, ELOVL5, GART, GUCY2D, HACD1, HPRT1, IMPDH1, IMPDH2, NME1, NQO1, PAPSS2, PKM, PRKAG2, STOML2, SYTL2, TGFB1, UQCC3, VPS9D1]
GO:0045321	leukocyte activation	GO_BiologicalProcess-EBI-UniProt-GOA_28.03.2020_00h00	3.70194e-08	7.64821e-05	5.28395e-11	1.26815e-09	[2, 3]	Group23	9.34959	115	[A1BG, ADAM9, ADGRE5, AGPAT2, ALDOA, ANPEP, ANXA1, ANXA2, AP1M1, APRT, ARHGEF28, AXL, BMP1, CARD11, CAVIN3, CD40, CD44, CD59, CD63, CD68, CEACAM1, CEACAM6, CLU, CMTM7, COTL1, CPNE1, CPOX, CPPED1, CRACR2A, CRISPLD2, CTSH, DGAT1, DNASE1L3, EBI3, EEF1A2, EGFL7, EIF2AK4, ELF4, ELK3, ERCC1, EXO1, F2RL1, FKBP1A, FTH1, FTL, FYN, FZD8, GHDC, GLI3, GLIPR1, GNPDA1, GPS2, GTPBP3, HACD1, HDAC7, HEBP2, HPRT1,…
GO:0002263	cell activation involved in immune response	GO_BiologicalProcess-EBI-UniProt-GOA_28.03.2020_00h00	1.82097e-06	0.00366926	5.28395e-11	1.26815e-09	[3]	Group23	9.67352	80	[A1BG, ADGRE5, AGPAT2, ALDOA, ANPEP, ANXA2, AP1M1, APRT, BMP1, CD44, CD59, CD63, CD68, CEACAM1, CEACAM6, CLU, COTL1, CPNE1, CPOX, CPPED1, CRACR2A, CRISPLD2, CTSH, DGAT1, DNASE1L3, EEF1A2, EGFL7, EIF2AK4, ERCC1, EXO1, F2RL1, FTH1, FTL, GHDC, GLIPR1, GNPDA1, GTPBP3, HACD1, HEBP2, IMPDH1, IMPDH2, ITM2A, LGALS3, LNPEP, MGST1, MMP12, MMP9, NME1, PIK3CD, PKM, PLAU, PLAUR, PLP2, PSMD2, PTK2B, PTPRH, PYG…
GO:0006810	transport	GO_BiologicalProcess-EBI-UniProt-GOA_28.03.2020_00h00	8.86278e-10	1.847e-06	5.28395e-11	1.26815e-09	[3]	Group23	7.26447	384	[A1BG, ABCA1, ABCC2, ACD, ACHE, ACSL1, ACSL4, ACTN1, ADARB1, ADGRB1, ADGRE5, ADORA1, ADORA2B, AGPAT2, ALDOA, ANGPT2, ANO4, ANPEP, ANTXR1, ANTXR2, ANXA1, ANXA2, ANXA2P2, ANXA5, AP1M1, AP1S1, AP1S2, APLN, APOA2, APRT, AQP3, ARAP3, ARC, ARRB2, ASPH, ATP1A3, ATP1B1, ATP2B3, ATP2B4, ATP8B1, AUP1, AXL, BAIAP2, BCAP29, BCKDK, BMP1, BNIP3L, BOK, BTN3A2, C15orf48, CA4, CACNA1C, CAD, CARD11, CAV1, CAV2, CC…
GO:0051649	establishment of localization in cell	GO_BiologicalProcess-EBI-UniProt-GOA_28.03.2020_00h00	1.05334e-05	0.0207508	5.28395e-11	1.26815e-09	[3]	Group23	7.37059	215	[A1BG, ABCA1, ACD, ACTN1, ADARB1, ADGRE5, ADORA1, AGPAT2, ALDOA, ANGPT2, ANPEP, ANXA2, ANXA5, AP1M1, AP1S1, AP1S2, APRT, ARC, ATP1A3, ATP1B1, ATP2B4, AUP1, BCAP29, BCKDK, BMP1, CACNA1C, CCDC88B, CD44, CD59, CD63, CD68, CEACAM1, CEACAM6, CLTB, CLU, CNIH3, COL7A1, COTL1, CPLX1, CPNE1, CPOX, CPPED1, CRACR2A, CRISPLD2, CSPG5, CTSH, CYB5R1, DDC, DGAT1, DGKI, DIRAS1, DMRT1, DRD2, ECM1, EEF1A2, EGFL7, E…
GO:0140352	export from cell	GO_BiologicalProcess-EBI-UniProt-GOA_28.03.2020_00h00	1.85939e-09	3.86753e-06	5.28395e-11	1.26815e-09	[2, 4]	Group23	9.49926	129	[A1BG, ABCA1, ABCC2, ACTN1, ADGRE5, AGPAT2, ALDOA, ANPEP, ANXA1, ANXA2, ANXA5, AP1M1, APRT, ATP1A3, ATP1B1, ATP2B3, AXL, BCKDK, BMP1, BTN3A2, CARD11, CD44, CD59, CD63, CD68, CEACAM1, CEACAM6, CGA, CLU, COTL1, CPLX1, CPNE1, CPOX, CPPED1, CRACR2A, CREB3L1, CRISPLD2, CTSH, CYB5R1, DGAT1, DGKI, ECM1, EEF1A2, EGFL7, F2RL1, FTH1, FTL, GAL, GALM, GHDC, GLIPR1, GNPDA1, GTPBP3, HACD1, HAP1, HEBP2, IMPDH1,…
GO:0002274	myeloid leukocyte activation	GO_BiologicalProcess-EBI-UniProt-GOA_28.03.2020_00h00	3.28501e-06	0.00656673	5.28395e-11	1.26815e-09	[3, 4]	Group23	9.68153	76	[A1BG, ADAM9, ADGRE5, AGPAT2, ALDOA, ANPEP, ANXA2, AP1M1, APRT, BMP1, CD44, CD59, CD63, CD68, CEACAM1, CEACAM6, CLU, COTL1, CPNE1, CPOX, CPPED1, CRACR2A, CRISPLD2, CTSH, DGAT1, DNASE1L3, EEF1A2, EGFL7, F2RL1, FTH1, FTL, GHDC, GLIPR1, GNPDA1, GTPBP3, HACD1, HEBP2, IMPDH1, IMPDH2, LGALS3, LNPEP, MGST1, MMP12, MMP9, NDRG1, PIK3CD, PKM, PLAU, PLAUR, PLP2, PSMD2, PTPRH, PYGL, RAB7B, RAP2B, RHBDF2, RHO…
GO:0002366	leukocyte activation involved in immune response	GO_BiologicalProcess-EBI-UniProt-GOA_28.03.2020_00h00	2.41501e-06	0.00484452	5.28395e-11	1.26815e-09	[3, 4]	Group23	9.64591	79	[A1BG, ADGRE5, AGPAT2, ALDOA, ANPEP, ANXA2, AP1M1, APRT, BMP1, CD44, CD59, CD63, CD68, CEACAM1, CEACAM6, CLU, COTL1, CPNE1, CPOX, CPPED1, CRACR2A, CRISPLD2, CTSH, DGAT1, DNASE1L3, EEF1A2, EGFL7, EIF2AK4, ERCC1, EXO1, F2RL1, FTH1, FTL, GHDC, GLIPR1, GNPDA1, GTPBP3, HACD1, HEBP2, IMPDH1, IMPDH2, ITM2A, LGALS3, LNPEP, MGST1, MMP12, MMP9, NME1, PIK3CD, PKM, PLAU, PLAUR, PSMD2, PTK2B, PTPRH, PYGL, RAB…
GO:0002444	myeloid leukocyte mediated immunity	GO_BiologicalProcess-EBI-UniProt-GOA_28.03.2020_00h00	1.88917e-06	0.0038029	5.28395e-11	1.26815e-09	[4]	Group23	10.0575	70	[A1BG, ADGRE5, AGPAT2, ALDOA, ANPEP, ANXA2, AP1M1, APRT, BMP1, CD44, CD59, CD63, CD68, CEACAM1, CEACAM6, CLU, COTL1, CPNE1, CPOX, CPPED1, CRACR2A, CRISPLD2, CTSH, DGAT1, EEF1A2, EGFL7, FTH1, FTL, GHDC, GLIPR1, GNPDA1, GTPBP3, HACD1, HEBP2, IMPDH1, IMPDH2, LGALS3, LNPEP, MGST1, MMP12, MMP9, PIK3CD, PKM, PLAU, PLAUR, PSMD2, PTPRH, PYGL, RAB7B, RAP2B, RHBDF2, RHOG, S100A11, S100A13, S100A3, SELL, SE…
GO:0032940	secretion by cell	GO_BiologicalProcess-EBI-UniProt-GOA_28.03.2020_00h00	1.20179e-09	2.50093e-06	5.28395e-11	1.26815e-09	[3, 5]	Group23	9.65251	125	[A1BG, ABCA1, ACTN1, ADGRE5, AGPAT2, ALDOA, ANPEP, ANXA1, ANXA2, ANXA5, AP1M1, APRT, AXL, BCKDK, BMP1, BTN3A2, CARD11, CD44, CD59, CD63, CD68, CEACAM1, CEACAM6, CGA, CLU, COTL1, CPLX1, CPNE1, CPOX, CPPED1, CRACR2A, CREB3L1, CRISPLD2, CTSH, CYB5R1, DGAT1, DGKI, ECM1, EEF1A2, EGFL7, F2RL1, FTH1, FTL, GAL, GALM, GHDC, GLIPR1, GNPDA1, GTPBP3, HACD1, HAP1, HEBP2, IMPDH1, IMPDH2, INHBA, LGALS3, LNPEP, …
GO:0046903	secretion	GO_BiologicalProcess-EBI-UniProt-GOA_28.03.2020_00h00	3.20162e-10	6.68178e-07	5.28395e-11	1.26815e-09	[4]	Group23	9.51403	139	[A1BG, ABCA1, ABCC2, ACTN1, ADGRE5, AGPAT2, ALDOA, ANPEP, ANXA1, ANXA2, ANXA5, AP1M1, APLN, APRT, AXL, BCKDK, BMP1, BTN3A2, CAD, CARD11, CAV1, CAV2, CCND1, CD163L1, CD44, CD59, CD63, CD68, CEACAM1, CEACAM6, CGA, CLU, COTL1, CPLX1, CPNE1, CPOX, CPPED1, CRACR2A, CREB3L1, CRISPLD2, CTSH, CYB5R1, DGAT1, DGKI, DRD2, ECM1, EEF1A2, EGFL7, F2RL1, FLNB, FTH1, FTL, GAL, GALM, GHDC, GLIPR1, GNPDA1, GTPBP3, …
GO:0002275	myeloid cell activation involved in immune response	GO_BiologicalProcess-EBI-UniProt-GOA_28.03.2020_00h00	1.27407e-06	0.00257745	5.28395e-11	1.26815e-09	[4, 5]	Group23	10.1574	71	[A1BG, ADGRE5, AGPAT2, ALDOA, ANPEP, ANXA2, AP1M1, APRT, BMP1, CD44, CD59, CD63, CD68, CEACAM1, CEACAM6, CLU, COTL1, CPNE1, CPOX, CPPED1, CRACR2A, CRISPLD2, CTSH, DGAT1, DNASE1L3, EEF1A2, EGFL7, FTH1, FTL, GHDC, GLIPR1, GNPDA1, GTPBP3, HACD1, HEBP2, IMPDH1, IMPDH2, LGALS3, LNPEP, MGST1, MMP12, MMP9, PIK3CD, PKM, PLAU, PLAUR, PSMD2, PTPRH, PYGL, RAB7B, RAP2B, RHBDF2, RHOG, S100A11, S100A13, S100A3…
GO:0006887	exocytosis	GO_BiologicalProcess-EBI-UniProt-GOA_28.03.2020_00h00	3.53516e-08	7.30717e-05	5.28395e-11	1.26815e-09	[3, 4, 5, 6]	Group23	9.77517	100	[A1BG, ACTN1, ADGRE5, AGPAT2, ALDOA, ANPEP, ANXA2, ANXA5, AP1M1, APRT, BCKDK, BMP1, CD44, CD59, CD63, CD68, CEACAM1, CEACAM6, CLU, COTL1, CPLX1, CPNE1, CPOX, CPPED1, CRACR2A, CRISPLD2, CTSH, CYB5R1, DGAT1, ECM1, EEF1A2, EGFL7, FTH1, FTL, GHDC, GLIPR1, GNPDA1, GTPBP3, HACD1, HAP1, HEBP2, IMPDH1, IMPDH2, LGALS3, LNPEP, MGST1, MICAL2, MMP12, MMP9, PHACTR2, PIK3CD, PKM, PLAU, PLAUR, PLP2, PSMD2, PTPR…
GO:0036230	granulocyte activation	GO_BiologicalProcess-EBI-UniProt-GOA_28.03.2020_00h00	1.29377e-06	0.00261601	5.28395e-11	1.26815e-09	[4, 5]	Group23	10.2222	69	[A1BG, ADGRE5, AGPAT2, ALDOA, ANPEP, ANXA2, AP1M1, APRT, BMP1, CD44, CD59, CD63, CD68, CEACAM1, CEACAM6, CLU, COTL1, CPNE1, CPOX, CPPED1, CRACR2A, CRISPLD2, CTSH, DGAT1, DNASE1L3, EEF1A2, EGFL7, F2RL1, FTH1, FTL, GHDC, GLIPR1, GNPDA1, GTPBP3, HACD1, HEBP2, IMPDH1, IMPDH2, LGALS3, LNPEP, MGST1, MMP12, MMP9, PKM, PLAU, PLAUR, PSMD2, PTPRH, PYGL, RAB7B, RAP2B, RHOG, S100A11, S100A3, SELL, SERPINB3, …
GO:0002446	neutrophil mediated immunity	GO_BiologicalProcess-EBI-UniProt-GOA_28.03.2020_00h00	2.81672e-06	0.00564189	5.28395e-11	1.26815e-09	[5]	Group23	10.0601	67	[A1BG, ADGRE5, AGPAT2, ALDOA, ANPEP, ANXA2, AP1M1, APRT, BMP1, CD44, CD59, CD63, CD68, CEACAM1, CEACAM6, CLU, COTL1, CPNE1, CPOX, CPPED1, CRACR2A, CRISPLD2, CTSH, DGAT1, EEF1A2, EGFL7, FTH1, FTL, GHDC, GLIPR1, GNPDA1, GTPBP3, HACD1, HEBP2, IMPDH1, IMPDH2, LGALS3, LNPEP, MGST1, MMP12, MMP9, PKM, PLAU, PLAUR, PSMD2, PTPRH, PYGL, RAB7B, RAP2B, RHOG, S100A11, S100A3, SELL, SERPINB3, SERPINB4, SERPINB…
GO:0042119	neutrophil activation	GO_BiologicalProcess-EBI-UniProt-GOA_28.03.2020_00h00	8.17023e-07	0.00166754	5.28395e-11	1.26815e-09	[5, 6]	Group23	10.2985	69	[A1BG, ADGRE5, AGPAT2, ALDOA, ANPEP, ANXA2, AP1M1, APRT, BMP1, CD44, CD59, CD63, CD68, CEACAM1, CEACAM6, CLU, COTL1, CPNE1, CPOX, CPPED1, CRACR2A, CRISPLD2, CTSH, DGAT1, DNASE1L3, EEF1A2, EGFL7, F2RL1, FTH1, FTL, GHDC, GLIPR1, GNPDA1, GTPBP3, HACD1, HEBP2, IMPDH1, IMPDH2, LGALS3, LNPEP, MGST1, MMP12, MMP9, PKM, PLAU, PLAUR, PSMD2, PTPRH, PYGL, RAB7B, RAP2B, RHOG, S100A11, S100A3, SELL, SERPINB3, …
GO:0043299	leukocyte degranulation	GO_BiologicalProcess-EBI-UniProt-GOA_28.03.2020_00h00	9.60785e-07	0.00195328	5.28395e-11	1.26815e-09	[3, 4, 5, 6, 7, 8]	Group23	10.2489	70	[A1BG, ADGRE5, AGPAT2, ALDOA, ANPEP, ANXA2, AP1M1, APRT, BMP1, CD44, CD59, CD63, CD68, CEACAM1, CEACAM6, CLU, COTL1, CPNE1, CPOX, CPPED1, CRACR2A, CRISPLD2, CTSH, DGAT1, EEF1A2, EGFL7, FTH1, FTL, GHDC, GLIPR1, GNPDA1, GTPBP3, HACD1, HEBP2, IMPDH1, IMPDH2, LGALS3, LNPEP, MGST1, MMP12, MMP9, PIK3CD, PKM, PLAU, PLAUR, PSMD2, PTPRH, PYGL, RAB7B, RAP2B, RHBDF2, RHOG, S100A11, S100A13, S100A3, SELL, SE…
GO:0045055	regulated exocytosis	GO_BiologicalProcess-EBI-UniProt-GOA_28.03.2020_00h00	1.50752e-08	3.12208e-05	5.28395e-11	1.26815e-09	[4, 5, 6, 7]	Group23	10.1952	94	[A1BG, ACTN1, ADGRE5, AGPAT2, ALDOA, ANPEP, ANXA2, ANXA5, AP1M1, APRT, BCKDK, BMP1, CD44, CD59, CD63, CD68, CEACAM1, CEACAM6, CLU, COTL1, CPLX1, CPNE1, CPOX, CPPED1, CRACR2A, CRISPLD2, CTSH, CYB5R1, DGAT1, ECM1, EEF1A2, EGFL7, FTH1, FTL, GHDC, GLIPR1, GNPDA1, GTPBP3, HACD1, HEBP2, IMPDH1, IMPDH2, LGALS3, LNPEP, MGST1, MMP12, MMP9, PHACTR2, PIK3CD, PKM, PLAU, PLAUR, PLP2, PSMD2, PTPRH, PYGL, RAB11…
GO:0002283	neutrophil activation involved in immune response	GO_BiologicalProcess-EBI-UniProt-GOA_28.03.2020_00h00	9.08758e-07	0.00185023	5.28395e-11	1.26815e-09	[5, 6, 7]	Group23	10.3659	68	[A1BG, ADGRE5, AGPAT2, ALDOA, ANPEP, ANXA2, AP1M1, APRT, BMP1, CD44, CD59, CD63, CD68, CEACAM1, CEACAM6, CLU, COTL1, CPNE1, CPOX, CPPED1, CRACR2A, CRISPLD2, CTSH, DGAT1, DNASE1L3, EEF1A2, EGFL7, FTH1, FTL, GHDC, GLIPR1, GNPDA1, GTPBP3, HACD1, HEBP2, IMPDH1, IMPDH2, LGALS3, LNPEP, MGST1, MMP12, MMP9, PKM, PLAU, PLAUR, PSMD2, PTPRH, PYGL, RAB7B, RAP2B, RHOG, S100A11, S100A3, SELL, SERPINB3, SERPINB…
GO:0043312	neutrophil degranulation	GO_BiologicalProcess-EBI-UniProt-GOA_28.03.2020_00h00	1.37322e-06	0.00277117	5.28395e-11	1.26815e-09	[4, 5, 6, 7, 8, 9]	Group23	10.2761	67	[A1BG, ADGRE5, AGPAT2, ALDOA, ANPEP, ANXA2, AP1M1, APRT, BMP1, CD44, CD59, CD63, CD68, CEACAM1, CEACAM6, CLU, COTL1, CPNE1, CPOX, CPPED1, CRACR2A, CRISPLD2, CTSH, DGAT1, EEF1A2, EGFL7, FTH1, FTL, GHDC, GLIPR1, GNPDA1, GTPBP3, HACD1, HEBP2, IMPDH1, IMPDH2, LGALS3, LNPEP, MGST1, MMP12, MMP9, PKM, PLAU, PLAUR, PSMD2, PTPRH, PYGL, RAB7B, RAP2B, RHOG, S100A11, S100A3, SELL, SERPINB3, SERPINB4, SERPINB…
GO:0007275	multicellular organism development	GO_BiologicalProcess-EBI-UniProt-GOA_28.03.2020_00h00	1.3545e-06	0.00273473	3.73896e-09	6.35624e-08	[2, 3]	Group24	6.80549	402	[ACD, ACHE, ACSL4, ACTN1, ADAM15, ADAM19, ADAM9, ADAP2, ADARB1, ADCYAP1R1, ADGRB1, ADGRB2, ADORA1, ADORA2B, AKNA, ALK, ALOXE3, ALPL, ANGPT2, ANPEP, ANTXR1, ANXA1, ANXA2, APLN, APOA2, APRT, AQP3, ARC, ARHGDIB, ARRB2, ASCL2, ASPH, ATP2B4, ATP8B1, AXL, BAIAP2, BARX1, BMP1, BMP6, BMPER, BOK, C12orf43, C1QTNF1, CACNA1C, CAD, CAPN2, CARD11, CAV1, CAV2, CCNB1IP1, CCND1, CD163L1, CD34, CD44, CDH24, CDH5,…
GO:0009653	anatomical structure morphogenesis	GO_BiologicalProcess-EBI-UniProt-GOA_28.03.2020_00h00	1.49707e-12	3.13487e-09	3.73896e-09	6.35624e-08	[2, 3]	Group24	8.67769	231	[ACTN1, ADAM15, ADARB1, ADCYAP1R1, ADGRB1, ADORA2B, ALPL, ANGPT2, ANPEP, ANTXR1, ANXA2, APLN, AQP3, ARC, ASPH, ATP8B1, AXL, BAIAP2, BMP1, BMP6, BMPER, C12orf43, CACNA1C, CAPN2, CAV1, CAV2, CCNB1IP1, CD34, CD44, CDH24, CDH5, CDX1, CEACAM1, CER1, CHRNA9, CIB1, CLCN7, CLU, COL13A1, COL18A1, COL27A1, COL5A1, COL6A2, COL6A3, COL7A1, COL8A2, COTL1, CPNE1, CPOX, CRABP2, CRISPLD2, CSF1R, CSPG5, CTSH, DIO…
GO:0023051	regulation of signaling	GO_BiologicalProcess-EBI-UniProt-GOA_28.03.2020_00h00	2.33876e-10	4.88566e-07	3.73896e-09	6.35624e-08	[3]	Group24	7.56037	335	[ABCA1, ACD, ACHE, ACSL4, ADAM9, ADCYAP1R1, ADGRB1, ADORA1, ADORA2B, AFAP1L2, AGPAT2, ALG1, ALK, ANPEP, ANTXR1, ANXA1, ANXA2, APCDD1L, APLN, APOA2, ARAP3, ARC, ARHGDIB, ARHGEF1, ARHGEF19, ARHGEF28, ARRB2, ASPH, ATP1A3, ATP1B1, ATP2B3, ATP2B4, AXL, BAIAP2, BARX1, BEGAIN, BMP1, BMP6, BMPER, BOK, BOP1, C12orf43, C1QL4, C1QTNF1, CACNA1C, CAMK2N1, CAPG, CARD10, CARD11, CAV1, CAV2, CAVIN3, CD34, CD3EAP…
GO:0030154	cell differentiation	GO_BiologicalProcess-EBI-UniProt-GOA_28.03.2020_00h00	2.05645e-06	0.00413758	3.73896e-09	6.35624e-08	[3]	Group24	7.05723	312	[ACADVL, ACD, ACHE, ACSL4, ACTN1, ADAM15, ADAM9, ADARB1, ADCYAP1R1, ADGRB1, ADORA2B, AKNA, ALG1, ALK, ALOXE3, ALPL, ANGPT2, ANPEP, ANTXR1, ANXA1, ANXA2, AP1M1, ARC, ARHGEF28, ASCL2, ATP2B4, ATP8B1, AXL, BAIAP2, BARX1, BCAP29, BMP1, BMP6, BOK, CACNA1C, CAPN2, CARD11, CAV1, CAV2, CCDC85B, CCNB1IP1, CCND1, CD34, CD63, CDKN2A, CDX1, CENPX, CHRDL2, CHRNB1, CIB1, CLCN7, CLU, CMTM7, COL13A1, COL18A1, CO…
GO:0032879	regulation of localization	GO_BiologicalProcess-EBI-UniProt-GOA_28.03.2020_00h00	8.92097e-11	1.86538e-07	3.73896e-09	6.35624e-08	[3]	Group24	7.97688	276	[ABCA1, ABI3, ABLIM3, ACHE, ACSL4, ACTN1, ADAM15, ADAM9, ADARB1, ADCYAP1R1, ADGRB1, ADORA1, ADORA2B, ANGPT2, ANKRD13B, ANPEP, ANXA1, ANXA2, APLN, APOA2, ARC, ARHGDIB, ARHGEF28, ARHGEF40, ARRB2, ATP1A3, ATP1B1, ATP2B4, ATPSCKMT, AXL, BMP1, BMP6, BMPER, BNIP3L, BOK, C1QTNF1, CACNA1C, CARD10, CAV1, CAV2, CAVIN3, CCNE1, CD34, CD40, CD63, CDH5, CEACAM1, CEACAM6, CERS1, CGA, CHRNA5, CIB1, CLDN4, CLSTN3…
GO:0040012	regulation of locomotion	GO_BiologicalProcess-EBI-UniProt-GOA_28.03.2020_00h00	1.86833e-14	3.91788e-11	3.73896e-09	6.35624e-08	[3]	Group24	10.8747	138	[ABI3, ADAM15, ADAM9, ADARB1, ADGRB1, ADORA1, ADORA2B, ANGPT2, ANXA1, ARHGDIB, ATP1A3, ATP2B4, BMP1, BMPER, CARD10, CAV1, CAV2, CD40, CDH5, CEACAM1, CEACAM6, CERS1, CGA, CIB1, CLDN4, COL18A1, CSF1R, CTSH, CYGB, DDRGK1, DOCK4, DPYSL3, DRD2, DUSP7, ECM1, EPHA1, EPHA2, ETS1, F2R, F2RL1, FAM89B, FGF1, FLI1, FRZB, FYN, GAL, GNPDA1, HAP1, HDAC7, HMOX1, HPS4, HSF1, IGF1R, IL23A, IL24, IL27RA, INHBA, ITG…
GO:0048518	positive regulation of biological process	GO_BiologicalProcess-EBI-UniProt-GOA_28.03.2020_00h00	1.02596e-06	0.0020827	3.73896e-09	6.35624e-08	[3]	Group24	6.62968	478	[ABCA1, ABLIM3, ACD, ACHE, ACSL1, ACSL4, ACTN1, ADAM19, ADAM9, ADARB1, ADCY3, ADCYAP1R1, ADGRB1, ADGRB2, ADORA1, ADORA2B, AFAP1L2, AGPAT2, AKNA, ALG1, ALK, ANGPT2, ANPEP, ANTXR1, ANXA1, ANXA2, APLN, APOA2, AQP3, ARC, ARHGEF1, ARHGEF19, ARHGEF28, ARNTL2, ARRB2, ASCL2, ASPH, ATP1A3, ATP1B1, ATP2B4, ATPSCKMT, AXL, BAIAP2, BARX1, BCKDK, BMP1, BMP6, BMPER, BNIP3L, BOK, BTN3A2, BUD23, C1QTNF1, CAMK2N1,…
GO:0048519	negative regulation of biological process	GO_BiologicalProcess-EBI-UniProt-GOA_28.03.2020_00h00	1.04146e-06	0.00211313	3.73896e-09	6.35624e-08	[3]	Group24	6.74779	427	[ABCA1, ABCC2, ACADVL, ACD, ACHE, ACTN1, ADAM15, ADARB1, ADCYAP1R1, ADGRB1, ADGRB2, ADORA1, ADORA2B, AEBP1, AKNA, ALG1, ANGPT2, ANKRD13B, ANTXR1, ANXA1, ANXA2, ANXA5, APCDD1L, APLN, APOA2, ARC, ARHGDIB, ARHGEF28, ARHGEF40, ARID5A, ARRB2, ASCL2, ASPH, ATP1A3, ATP2B4, ATP8B1, AVEN, AXL, BARX1, BCKDK, BMP1, BMP6, BMPER, BNIP3L, BOK, C12orf43, C1QL4, C1QTNF1, CACNA1C, CAMK2N1, CAMK2N2, CAPG, CARD10, …
GO:0048646	anatomical structure formation involved in morphogenesis	GO_BiologicalProcess-EBI-UniProt-GOA_28.03.2020_00h00	1.37075e-07	0.000282237	3.73896e-09	6.35624e-08	[2, 3, 4]	Group24	9.36664	105	[ACTN1, ADAM15, ADCYAP1R1, ANGPT2, ANPEP, ANXA2, APLN, ATP8B1, BMP1, BMPER, C12orf43, CAPN2, CAV1, CAV2, CCNB1IP1, CD34, CEACAM1, CIB1, CLCN7, COL18A1, COL7A1, COL8A2, COTL1, CPOX, DUSP5, ECM1, EGFL7, ELK3, EPAS1, EPHA1, EPHA2, ERCC1, ETS1, ETS2, FGF1, FHL2, FHOD3, FJX1, FKBP1A, FLI1, FZD2, FZD8, GJA5, GLI3, GNPDA1, GPX4, HERPUD1, HMGA2, HMOX1, HOPX, INHBA, ITGA2, ITGA3, ITGA5, KDR, LAMA3, LAMB3,…
GO:0050793	regulation of developmental process	GO_BiologicalProcess-EBI-UniProt-GOA_28.03.2020_00h00	5.43793e-08	0.00011213	3.73896e-09	6.35624e-08	[3]	Group24	7.6476	250	[ABCA1, ACD, ADAM9, ADGRB1, ADGRB2, ALDOA, ALK, ANGPT2, ANPEP, ANXA1, ANXA2, AQP3, ARC, ARHGDIB, ARHGEF19, ARHGEF28, ARRB2, ASCL2, ATP2B4, AXL, BAIAP2, BMP1, BMP6, BMPER, C1QL4, CAPG, CAPN2, CARD10, CARD11, CAV1, CAV2, CAVIN3, CCDC85B, CCND1, CD34, CD40, CD44, CD83, CDC42EP1, CDH5, CDK4, CDKN2A, CDX1, CEACAM1, CENPX, CER1, CGA, CIB1, CLCN7, CLDN4, CLSTN3, COL5A1, CPNE1, CPOX, CRABP2, CREB3L1, CSF…
GO:0051239	regulation of multicellular organismal process	GO_BiologicalProcess-EBI-UniProt-GOA_28.03.2020_00h00	1.12275e-11	2.34992e-08	3.73896e-09	6.35624e-08	[3]	Group24	7.89541	308	[ABCA1, ACHE, ACSL1, ADAM9, ADGRB1, ADGRB2, ADORA1, ADORA2B, AFAP1L2, AGPAT2, ALK, ANGPT2, ANPEP, ANXA1, ANXA2, ANXA5, APLN, APOA2, AQP3, ARC, ARHGDIB, ARHGEF19, ARHGEF28, ARRB2, ASCL2, ASPH, ATP1A3, ATP1B1, ATP2B3, ATP2B4, ATPSCKMT, AXL, BAIAP2, BCKDK, BEGAIN, BMP1, BMP6, BMPER, BTN3A2, C1QTNF1, CACNA1C, CAPG, CAPN2, CARD10, CARD11, CAV1, CAV2, CAVIN3, CCDC88B, CCND1, CD34, CD40, CD83, CDH5, CDK…
GO:0000902	cell morphogenesis	GO_BiologicalProcess-EBI-UniProt-GOA_28.03.2020_00h00	4.11906e-07	0.000844408	3.73896e-09	6.35624e-08	[3, 4]	Group24	9.61945	91	[ACTN1, ADARB1, ADGRB1, ADORA2B, ANTXR1, ARC, AXL, BAIAP2, CDH24, CDH5, CIB1, CLU, COL18A1, COL6A2, COL6A3, COL7A1, CPNE1, CPOX, CSF1R, CSPG5, DMRT1, DRD2, EEF1A2, EFNB1, EFNB3, EIF2AK4, ELK3, EPHA1, EPHA2, FLNB, FRZB, FYN, GLI3, HACD1, HPRT1, ITGA1, L1CAM, LAMA1, LAMB3, LAMC2, LAMC3, LNPEP, MAP1B, MRGPRF, NES, NIBAN2, NOG, NPTX1, NRCAM, NUMBL, PALLD, PAM, PARVB, PDLIM7, PDZD7, PIK3CD, PLEKHO1, P…
GO:0035295	tube development	GO_BiologicalProcess-EBI-UniProt-GOA_28.03.2020_00h00	3.32431e-06	0.00664198	3.73896e-09	6.35624e-08	[3, 4]	Group24	8.96615	98	[ADAM15, ANGPT2, ANPEP, ANXA2, APLN, BMP1, BMPER, CACNA1C, CAV1, CAV2, CD34, CEACAM1, CER1, CIB1, CLMP, COL18A1, COL8A2, CPOX, CRISPLD2, CSF1R, CTSH, ECM1, EGFL7, ELK3, EPAS1, EPHA1, EPHA2, ETS1, FGF1, FHOD3, FLI1, FLNB, FSTL3, FZD2, FZD8, GJA5, GJD3, GLI3, GPX4, HDAC7, HERPUD1, HMOX1, INHBA, ITGA3, ITGA5, KDR, LAMA1, LEPROT, LOX, LRP5, LTBP2, MAN2A1, MICAL2, MMP12, MYLK, MYO1E, NDRG4, NOG, NOS3,…
GO:0048468	cell development	GO_BiologicalProcess-EBI-UniProt-GOA_28.03.2020_00h00	1.11782e-06	0.00226582	3.73896e-09	6.35624e-08	[3, 4]	Group24	8.05664	165	[ACHE, ACSL4, ACTN1, ADARB1, ADGRB1, ADORA2B, ALG1, ALK, ANGPT2, ANTXR1, ANXA2, ARC, ATP8B1, AXL, BAIAP2, BMP6, CACNA1C, CAV2, CCNB1IP1, CHRNB1, CIB1, CLU, COL18A1, COL27A1, COL6A2, COL6A3, COL7A1, COTL1, CPNE1, CPOX, CSF1R, CSPG5, DIO3, DMRT1, DNASE1L3, DNER, DPYSL3, DRD2, ECM1, EEF1A2, EFNB1, EFNB3, EIF2AK4, ELK3, EPAS1, EPHA1, EPHA2, ERCC1, F2RL1, FBLIM1, FHL2, FHOD3, FLI1, FLNB, FLNC, FRZB, F…
GO:0048731	system development	GO_BiologicalProcess-EBI-UniProt-GOA_28.03.2020_00h00	8.33579e-07	0.00169967	3.73896e-09	6.35624e-08	[3, 4]	Group24	6.94205	363	[ACD, ACHE, ACSL4, ACTN1, ADAM15, ADAM19, ADAM9, ADAP2, ADARB1, ADCYAP1R1, ADGRB1, ADGRB2, ADORA1, ADORA2B, AKNA, ALK, ALOXE3, ALPL, ANGPT2, ANPEP, ANTXR1, ANXA1, ANXA2, APLN, APOA2, APRT, AQP3, ARC, ARRB2, ASCL2, ATP2B4, ATP8B1, AXL, BAIAP2, BARX1, BMP1, BMP6, BMPER, BOK, C1QTNF1, CACNA1C, CAD, CARD11, CAV1, CAV2, CCND1, CD163L1, CD34, CD44, CDH5, CDK4, CDKN2A, CDX1, CEACAM1, CENPX, CER1, CGA, C…
GO:0010646	regulation of cell communication	GO_BiologicalProcess-EBI-UniProt-GOA_28.03.2020_00h00	8.68298e-10	1.8104e-06	3.73896e-09	6.35624e-08	[4]	Group24	7.50799	329	[ABCA1, ACD, ACHE, ACSL4, ADAM9, ADCYAP1R1, ADGRB1, ADORA1, ADORA2B, AFAP1L2, AGPAT2, ALG1, ALK, ANPEP, ANTXR1, ANXA1, APCDD1L, APLN, APOA2, ARAP3, ARC, ARHGDIB, ARHGEF1, ARHGEF19, ARHGEF28, ARRB2, ATP2B4, AXL, BAIAP2, BARX1, BEGAIN, BMP1, BMP6, BMPER, BOK, BOP1, C12orf43, C1QL4, C1QTNF1, CACNA1C, CAMK2N1, CAPG, CARD10, CARD11, CAV1, CAV2, CAVIN3, CD34, CD3EAP, CD40, CD44, CD63, CDH5, CDK4, CDKN2…
GO:0022603	regulation of anatomical structure morphogenesis	GO_BiologicalProcess-EBI-UniProt-GOA_28.03.2020_00h00	2.02441e-10	4.23102e-07	3.73896e-09	6.35624e-08	[4]	Group24	9.71512	133	[ADAM9, ADGRB1, ADGRB2, ALDOA, ANGPT2, ANXA1, ARC, ARHGEF19, ARRB2, ATP2B4, BAIAP2, BMPER, CAPN2, CARD10, CD34, CD40, CD44, CDC42EP1, CDH5, CDX1, CEACAM1, CIB1, CLDN4, COL5A1, CRABP2, CREB3L1, CSF1R, CSPG5, CTSH, DIO3, ECM1, EEF1A2, EFNB3, EPHA1, EPHA2, ETS1, FBLIM1, FGF1, FHOD3, FLI1, FMNL1, FRZB, FYN, FZD2, GDF15, GPRIN1, GTPBP3, HDAC7, HECW2, HERPUD1, HGS, HIF1AN, HMGA2, HMOX1, IL4R, INHBA, IT…
GO:0035239	tube morphogenesis	GO_BiologicalProcess-EBI-UniProt-GOA_28.03.2020_00h00	2.17899e-06	0.00437976	3.73896e-09	6.35624e-08	[3, 4, 5]	Group24	9.56938	80	[ADAM15, ANGPT2, ANPEP, ANXA2, APLN, BMP1, BMPER, CAV1, CAV2, CD34, CEACAM1, CIB1, COL18A1, COL8A2, CSF1R, CTSH, ECM1, EGFL7, ELK3, EPAS1, EPHA1, EPHA2, ETS1, FGF1, FHOD3, FLI1, FZD2, FZD8, GJA5, GJD3, GLI3, GPX4, HDAC7, HERPUD1, HMOX1, INHBA, ITGA5, KDR, LAMA1, LEPROT, LOX, LRP5, MICAL2, MYLK, MYO1E, NDRG4, NOG, NOS3, NRCAM, PGF, PLXNB2, PTK2B, RAMP2, RGS6, RHBDF2, RNASEH2A, RPL10, SERPINE1, SFR…
GO:0042127	regulation of cell population proliferation	GO_BiologicalProcess-EBI-UniProt-GOA_28.03.2020_00h00	3.78454e-07	0.000776587	3.73896e-09	6.35624e-08	[4]	Group24	8.08789	173	[ADARB1, ADGRB1, ADORA1, ADORA2B, ALK, ANXA1, ANXA2, APLN, ARHGEF28, ASCL2, ASPH, BMP1, BMP6, BOK, C1QL4, CAMK2N1, CAPG, CARD11, CAV1, CAV2, CCDC88B, CCND1, CCNE1, CD320, CD40, CDCA7L, CDH5, CDK4, CDKN2A, CEACAM1, CEACAM6, CER1, CGA, CIB1, CLU, COL18A1, CPOX, CSF1R, CTSH, CXCL5, DDRGK1, DRD2, DUSP7, EBI3, ECM1, EEF1A2, EFNB1, EGFL7, ELK3, EPHA1, ETS1, F2R, FGF1, FLI1, FOSL1, FRZB, FTH1, FYN, GAL,…
GO:0048513	animal organ development	GO_BiologicalProcess-EBI-UniProt-GOA_28.03.2020_00h00	2.33295e-05	0.0454458	3.73896e-09	6.35624e-08	[3, 4, 5]	Group24	7.02436	271	[ACD, ACHE, ACTN1, ADAM15, ADAM19, ADAM9, ADAP2, ADARB1, ADCYAP1R1, ADGRB1, AKNA, ALK, ALOXE3, ALPL, ANGPT2, ANXA1, ANXA2, APLN, APOA2, APRT, AQP3, ARRB2, ASCL2, ATP2B4, ATP8B1, AXL, BAIAP2, BARX1, BMP1, BMP6, BMPER, BOK, C1QTNF1, CACNA1C, CAD, CARD11, CAV1, CAV2, CCND1, CD163L1, CD34, CD44, CDK4, CDKN2A, CDX1, CER1, CGA, CHRDL2, CHRNA9, CIB1, CLDN4, CLU, CMTM7, COL13A1, COL18A1, COL27A1, COL5A1,…
GO:0048522	positive regulation of cellular process	GO_BiologicalProcess-EBI-UniProt-GOA_28.03.2020_00h00	3.42751e-07	0.000703668	3.73896e-09	6.35624e-08	[4]	Group24	6.75086	449	[ABCA1, ABLIM3, ACD, ACHE, ACSL1, ACSL4, ACTN1, ADAM19, ADAM9, ADARB1, ADCY3, ADCYAP1R1, ADGRB1, ADGRB2, ADORA1, ADORA2B, AFAP1L2, AGPAT2, AKNA, ALG1, ALK, ANPEP, ANTXR1, ANXA1, ANXA2, APLN, APOA2, ARC, ARHGEF1, ARHGEF19, ARHGEF28, ARNTL2, ARRB2, ASCL2, ASPH, ATP1B1, ATP2B4, ATPSCKMT, AXL, BAIAP2, BARX1, BCKDK, BMP1, BMP6, BMPER, BNIP3L, BOK, BUD23, C1QTNF1, CAPG, CAPN2, CARD10, CARD11, CAV1, CAV…
GO:0051049	regulation of transport	GO_BiologicalProcess-EBI-UniProt-GOA_28.03.2020_00h00	3.06763e-06	0.00613832	3.73896e-09	6.35624e-08	[4]	Group24	7.73784	183	[ABCA1, ABLIM3, ACHE, ACSL4, ADAM9, ADCYAP1R1, ADORA1, ADORA2B, ANKRD13B, ANPEP, ANXA1, ANXA2, APLN, APOA2, ARC, ARHGEF28, ARHGEF40, ARRB2, ATP1A3, ATP1B1, ATP2B4, ATPSCKMT, AXL, BMP6, BNIP3L, BOK, C1QTNF1, CACNA1C, CAV1, CAV2, CAVIN3, CD34, CD40, CD63, CEACAM1, CERS1, CHRNA5, CIB1, CLU, CNIH3, CPLX1, CPOX, CPTP, CRACR2A, CSF1R, CSPG5, DGKI, DRD2, EDEM1, EEF1A2, F2R, F2RL1, FBLIM1, FHL1, FKBP1A, …
GO:0051094	positive regulation of developmental process	GO_BiologicalProcess-EBI-UniProt-GOA_28.03.2020_00h00	1.16531e-06	0.00236092	3.73896e-09	6.35624e-08	[4]	Group24	8.24859	146	[ADAM9, ADGRB1, ADGRB2, ALK, ANGPT2, ANPEP, ANXA1, ARHGEF28, ARRB2, AXL, BAIAP2, BMP1, BMP6, BMPER, CAPG, CAPN2, CCND1, CD34, CD40, CD83, CDH5, CDKN2A, CEACAM1, CIB1, CLSTN3, CPNE1, CRABP2, CSPG5, CTSH, DIO3, DMRT1, DPYSL3, DRD2, ECM1, EEF1A2, ELK3, EPHA1, ETS1, FGF1, FLI1, FRZB, FYN, GAL, GDF15, GLI3, HAP1, HDAC7, HERPUD1, HIF1AN, HMGA1, HMGA2, HMOX1, HSF1, IL23A, IL4R, INHBA, ITGA3, ITGA5, KATN…
GO:0051240	positive regulation of multicellular organismal process	GO_BiologicalProcess-EBI-UniProt-GOA_28.03.2020_00h00	2.04948e-08	4.24242e-05	3.73896e-09	6.35624e-08	[4]	Group24	8.28533	187	[ABCA1, ACHE, ACSL1, ADAM9, ADGRB1, ADGRB2, ADORA2B, AFAP1L2, AGPAT2, ALK, ANGPT2, ANPEP, ANXA1, ANXA2, APLN, APOA2, ARHGEF28, ARRB2, ATP1A3, ATPSCKMT, AXL, BAIAP2, BMP1, BMP6, BMPER, C1QTNF1, CAPG, CARD11, CAV1, CAV2, CAVIN3, CCDC88B, CCND1, CD34, CD40, CD83, CDH5, CEACAM1, CIB1, CLSTN3, CLU, CPNE1, CPOX, CRABP2, CSF1R, CTSH, DIO2, DIO3, DMRT1, DPYSL3, DRD2, EBI3, ECM1, EEF1A2, ELK3, ENO1, EPAS1…
GO:0051241	negative regulation of multicellular organismal process	GO_BiologicalProcess-EBI-UniProt-GOA_28.03.2020_00h00	2.36225e-06	0.00474104	3.73896e-09	6.35624e-08	[4]	Group24	8.35443	132	[ADGRB1, ADGRB2, ADORA1, ADORA2B, ANGPT2, ANXA1, ANXA2, ANXA5, APLN, APOA2, ARHGDIB, ARRB2, ASCL2, ATP1A3, ATP2B4, AXL, BCKDK, C1QTNF1, CARD10, CD34, CD83, CDKN2A, CEACAM1, CER1, CGA, CIB1, COL5A1, CPOX, CPTP, CREB3L1, DIO3, DOCK4, DPYSL3, DRD2, ECM1, EFNB3, EIF2AK4, ELF4, ELK3, EPHA2, F12, F2R, F2RL1, FLNB, FRZB, FSTL3, GDF15, GJA5, GLI3, GPR161, HDAC7, HERPUD1, HGS, HMOX1, HOMER3, HSF1, HYAL3, …
GO:0051270	regulation of cellular component movement	GO_BiologicalProcess-EBI-UniProt-GOA_28.03.2020_00h00	1.36575e-13	2.86124e-10	3.73896e-09	6.35624e-08	[4]	Group24	10.5784	139	[ABI3, ACTN1, ADAM15, ADAM9, ADARB1, ADGRB1, ADORA1, ANGPT2, ANXA1, ARHGDIB, ATP1A3, ATP2B4, BMP1, BMPER, CACNA1C, CARD10, CAV1, CAV2, CD40, CDH5, CEACAM1, CEACAM6, CERS1, CGA, CIB1, CLDN4, COL18A1, CSF1R, CTSH, CYGB, DDRGK1, DOCK4, DPYSL3, DRD2, DUSP7, ECM1, EPHA1, EPHA2, ETS1, F2R, F2RL1, FAM89B, FGF1, FLI1, FRZB, FYN, GAL, GJA5, GNPDA1, HAP1, HDAC7, HMOX1, HPS4, HSF1, IGF1R, IL23A, IL24, IL27R…
GO:2000026	regulation of multicellular organismal development	GO_BiologicalProcess-EBI-UniProt-GOA_28.03.2020_00h00	1.86867e-06	0.0037635	3.73896e-09	6.35624e-08	[4]	Group24	7.67155	199	[ADGRB1, ADGRB2, ALK, ANGPT2, ANPEP, ANXA1, AQP3, ARC, ARHGDIB, ARHGEF19, ARHGEF28, ARRB2, ASCL2, ATP2B4, AXL, BAIAP2, BMP1, BMP6, BMPER, CAPG, CARD10, CARD11, CAV1, CAV2, CAVIN3, CCND1, CD34, CD40, CD83, CDH5, CDKN2A, CDX1, CEACAM1, CENPX, CER1, CIB1, CLSTN3, COL5A1, CPNE1, CPOX, CRABP2, CREB3L1, CTSH, DIO3, DMRT1, DPYSL3, DRD2, ECM1, EEF1A2, EFNB3, EIF2AK4, EIF6, ELK3, EPHA1, EPHA2, ETS1, FGF1,…
GO:0000904	cell morphogenesis involved in differentiation	GO_BiologicalProcess-EBI-UniProt-GOA_28.03.2020_00h00	1.37358e-05	0.0269497	3.73896e-09	6.35624e-08	[4, 5]	Group24	9.59666	69	[ACTN1, ADARB1, ADGRB1, ANTXR1, ARC, AXL, BAIAP2, CIB1, COL18A1, COL6A2, COL6A3, COL7A1, CPOX, CSF1R, DMRT1, DRD2, EFNB1, EFNB3, ELK3, EPHA1, EPHA2, FLNB, FRZB, FYN, GLI3, HPRT1, L1CAM, LAMA1, LAMB3, LAMC2, LAMC3, MAP1B, MRGPRF, NIBAN2, NOG, NPTX1, NRCAM, NUMBL, PALLD, PAM, PARVB, PDLIM7, PDZD7, PIK3CD, PLP2, PLXNB2, PLXNC1, PXN, RAC2, RFTN1, RHBDF2, RHOG, RILPL2, ROBO3, RPL10, S100A6, SEC14L2, S…
GO:0051050	positive regulation of transport	GO_BiologicalProcess-EBI-UniProt-GOA_28.03.2020_00h00	5.96377e-06	0.0118619	3.73896e-09	6.35624e-08	[4, 5]	Group24	8.53846	111	[ABCA1, ABLIM3, ACHE, ACSL4, ADAM9, ADCYAP1R1, ADORA1, ADORA2B, ANXA1, ANXA2, APLN, APOA2, ARC, ARHGEF28, ARRB2, ATP1B1, ATPSCKMT, AXL, BMP6, BOK, C1QTNF1, CAV1, CAV2, CAVIN3, CD34, CD63, CERS1, CIB1, CLU, CRACR2A, CSF1R, DRD2, EDEM1, EEF1A2, F2R, F2RL1, FHL1, FLNB, FRMD4A, FYN, GAL, GALM, GAPDH, GLI3, GNPDA1, GPRIN1, GPS2, HAP1, HGS, HPS4, HYAL3, IL15RA, IL2RB, IL4R, INHBA, IRF6, ITGA2, KISS1, L…
GO:2000145	regulation of cell motility	GO_BiologicalProcess-EBI-UniProt-GOA_28.03.2020_00h00	2.7558e-14	5.77617e-11	3.73896e-09	6.35624e-08	[4, 5]	Group24	10.9746	134	[ABI3, ADAM15, ADAM9, ADARB1, ADGRB1, ADORA1, ANGPT2, ANXA1, ARHGDIB, ATP1A3, ATP2B4, BMP1, BMPER, CARD10, CAV1, CAV2, CD40, CDH5, CEACAM1, CEACAM6, CERS1, CGA, CIB1, CLDN4, COL18A1, CSF1R, CTSH, CYGB, DDRGK1, DOCK4, DPYSL3, DRD2, DUSP7, ECM1, EPHA1, EPHA2, ETS1, F2R, F2RL1, FAM89B, FGF1, FLI1, FRZB, FYN, GAL, GNPDA1, HAP1, HDAC7, HMOX1, HPS4, HSF1, IGF1R, IL23A, IL24, IL27RA, INHBA, ITGA2, ITGA3…
GO:1901342	regulation of vasculature development	GO_BiologicalProcess-EBI-UniProt-GOA_28.03.2020_00h00	1.17089e-05	0.0230314	3.73896e-09	6.35624e-08	[5]	Group24	10.9339	48	[ADGRB1, ADGRB2, ANGPT2, ANXA1, ATP2B4, BMPER, CARD10, CD34, CD40, CDH5, CEACAM1, CIB1, CREB3L1, CTSH, ECM1, EPHA1, EPHA2, ETS1, FGF1, FLI1, HDAC7, HERPUD1, HGS, HIF1AN, HMGA2, HMOX1, INHBA, ITGA5, KDR, NIBAN2, NMB, NOS3, PGF, PKM, PTK2B, RAMP2, RRAS, S100A1, SERPINB7, SERPINE1, SFRP1, SPHK1, SRPX2, TCOF1, THBS1, TIE1, TNFRSF12A, VEGFB]
GO:0030334	regulation of cell migration	GO_BiologicalProcess-EBI-UniProt-GOA_28.03.2020_00h00	4.45156e-16	9.33938e-13	3.73896e-09	6.35624e-08	[5, 6]	Group24	11.5753	133	[ABI3, ADAM15, ADAM9, ADARB1, ADGRB1, ADORA1, ANGPT2, ANXA1, ARHGDIB, ATP1A3, ATP2B4, BMP1, BMPER, CARD10, CAV1, CAV2, CD40, CDH5, CEACAM1, CEACAM6, CERS1, CGA, CIB1, CLDN4, COL18A1, CSF1R, CTSH, CYGB, DDRGK1, DOCK4, DPYSL3, DRD2, DUSP7, ECM1, EPHA1, EPHA2, ETS1, F2R, F2RL1, FAM89B, FGF1, FLI1, FRZB, FYN, GAL, GNPDA1, HAP1, HDAC7, HMOX1, HPS4, HSF1, IGF1R, IL23A, IL24, IL27RA, INHBA, ITGA2, ITGA3…
GO:0045765	regulation of angiogenesis	GO_BiologicalProcess-EBI-UniProt-GOA_28.03.2020_00h00	6.54394e-06	0.0129963	3.73896e-09	6.35624e-08	[5, 6]	Group24	11.3636	45	[ADGRB1, ADGRB2, ANGPT2, ANXA1, ATP2B4, BMPER, CARD10, CD34, CD40, CDH5, CEACAM1, CIB1, CREB3L1, CTSH, ECM1, EPHA1, EPHA2, ETS1, FGF1, FLI1, HDAC7, HGS, HMGA2, HMOX1, INHBA, ITGA5, KDR, NIBAN2, NMB, NOS3, PGF, PKM, PTK2B, RAMP2, RRAS, S100A1, SERPINE1, SFRP1, SPHK1, SRPX2, TCOF1, THBS1, TIE1, TNFRSF12A, VEGFB]
GO:0023051	regulation of signaling	GO_BiologicalProcess-EBI-UniProt-GOA_28.03.2020_00h00	2.33876e-10	4.88566e-07	4.34836e-09	6.95737e-08	[3]	Group25	7.56037	335	[ABCA1, ACD, ACHE, ACSL4, ADAM9, ADCYAP1R1, ADGRB1, ADORA1, ADORA2B, AFAP1L2, AGPAT2, ALG1, ALK, ANPEP, ANTXR1, ANXA1, ANXA2, APCDD1L, APLN, APOA2, ARAP3, ARC, ARHGDIB, ARHGEF1, ARHGEF19, ARHGEF28, ARRB2, ASPH, ATP1A3, ATP1B1, ATP2B3, ATP2B4, AXL, BAIAP2, BARX1, BEGAIN, BMP1, BMP6, BMPER, BOK, BOP1, C12orf43, C1QL4, C1QTNF1, CACNA1C, CAMK2N1, CAPG, CARD10, CARD11, CAV1, CAV2, CAVIN3, CD34, CD3EAP…
GO:0032879	regulation of localization	GO_BiologicalProcess-EBI-UniProt-GOA_28.03.2020_00h00	8.92097e-11	1.86538e-07	4.34836e-09	6.95737e-08	[3]	Group25	7.97688	276	[ABCA1, ABI3, ABLIM3, ACHE, ACSL4, ACTN1, ADAM15, ADAM9, ADARB1, ADCYAP1R1, ADGRB1, ADORA1, ADORA2B, ANGPT2, ANKRD13B, ANPEP, ANXA1, ANXA2, APLN, APOA2, ARC, ARHGDIB, ARHGEF28, ARHGEF40, ARRB2, ATP1A3, ATP1B1, ATP2B4, ATPSCKMT, AXL, BMP1, BMP6, BMPER, BNIP3L, BOK, C1QTNF1, CACNA1C, CARD10, CAV1, CAV2, CAVIN3, CCNE1, CD34, CD40, CD63, CDH5, CEACAM1, CEACAM6, CERS1, CGA, CHRNA5, CIB1, CLDN4, CLSTN3…
GO:0044092	negative regulation of molecular function	GO_BiologicalProcess-EBI-UniProt-GOA_28.03.2020_00h00	9.99361e-06	0.0197174	4.34836e-09	6.95737e-08	[3]	Group25	8.25566	124	[ADAM15, ADARB1, ADCYAP1R1, ADORA2B, ALG1, ANTXR1, ANXA1, ANXA2, ANXA2P2, ANXA5, APOA2, ARC, ARRB2, ATP1A3, ATP2B4, BCKDK, CAMK2N1, CAMK2N2, CAST, CAV1, CAV2, CD3EAP, CD44, CDKN2A, CEACAM1, CENPX, CERS1, CIB1, COL6A3, COL7A1, CPNE1, CPOX, CRYBG1, DFFA, DGKI, DNPEP, DRD2, DUSP5, DUSP7, DUSP9, ECM1, EIF2AK4, ELFN2, EPHA1, FBLIM1, FKBP1A, GABBR2, GAPDH, GNPDA1, GPRC5A, GPS2, GPSM1, HDAC7, HECW2, HER…
GO:0048518	positive regulation of biological process	GO_BiologicalProcess-EBI-UniProt-GOA_28.03.2020_00h00	1.02596e-06	0.0020827	4.34836e-09	6.95737e-08	[3]	Group25	6.62968	478	[ABCA1, ABLIM3, ACD, ACHE, ACSL1, ACSL4, ACTN1, ADAM19, ADAM9, ADARB1, ADCY3, ADCYAP1R1, ADGRB1, ADGRB2, ADORA1, ADORA2B, AFAP1L2, AGPAT2, AKNA, ALG1, ALK, ANGPT2, ANPEP, ANTXR1, ANXA1, ANXA2, APLN, APOA2, AQP3, ARC, ARHGEF1, ARHGEF19, ARHGEF28, ARNTL2, ARRB2, ASCL2, ASPH, ATP1A3, ATP1B1, ATP2B4, ATPSCKMT, AXL, BAIAP2, BARX1, BCKDK, BMP1, BMP6, BMPER, BNIP3L, BOK, BTN3A2, BUD23, C1QTNF1, CAMK2N1,…
GO:0048519	negative regulation of biological process	GO_BiologicalProcess-EBI-UniProt-GOA_28.03.2020_00h00	1.04146e-06	0.00211313	4.34836e-09	6.95737e-08	[3]	Group25	6.74779	427	[ABCA1, ABCC2, ACADVL, ACD, ACHE, ACTN1, ADAM15, ADARB1, ADCYAP1R1, ADGRB1, ADGRB2, ADORA1, ADORA2B, AEBP1, AKNA, ALG1, ANGPT2, ANKRD13B, ANTXR1, ANXA1, ANXA2, ANXA5, APCDD1L, APLN, APOA2, ARC, ARHGDIB, ARHGEF28, ARHGEF40, ARID5A, ARRB2, ASCL2, ASPH, ATP1A3, ATP2B4, ATP8B1, AVEN, AXL, BARX1, BCKDK, BMP1, BMP6, BMPER, BNIP3L, BOK, C12orf43, C1QL4, C1QTNF1, CACNA1C, CAMK2N1, CAMK2N2, CAPG, CARD10, …
GO:0048583	regulation of response to stimulus	GO_BiologicalProcess-EBI-UniProt-GOA_28.03.2020_00h00	2.27501e-06	0.00457049	4.34836e-09	6.95737e-08	[3]	Group25	6.89722	357	[ABCA1, ACD, ADAM9, ADARB1, ADCYAP1R1, ADORA1, ADORA2B, AFAP1L2, AGPAT2, AKNA, ALG1, ALK, ANGPT2, ANPEP, ANTXR1, ANXA1, ANXA2, APCDD1L, APLN, APOA2, ARAP3, ARC, ARHGDIB, ARHGEF1, ARHGEF19, ARHGEF28, ARRB2, ATP2B4, AXL, BAIAP2, BARX1, BCKDK, BEGAIN, BMP1, BMP6, BMPER, BOK, BOP1, BTN3A2, C12orf43, C1QL4, C1QTNF1, CAMK2N1, CAPG, CARD10, CARD11, CAV1, CAV2, CAVIN3, CD34, CD3EAP, CD40, CD44, CD59, CD6…
GO:0050790	regulation of catalytic activity	GO_BiologicalProcess-EBI-UniProt-GOA_28.03.2020_00h00	6.05257e-11	1.2662e-07	4.34836e-09	6.95737e-08	[3]	Group25	8.2575	245	[ACD, ACSL1, ADAM9, ADAP2, ADARB1, ADCY3, ADCYAP1R1, ADORA1, ADORA2B, AFAP1L2, AGAP3, ALK, ANPEP, ANTXR1, ANXA1, ANXA2, ANXA2P2, ANXA5, APOA2, ARAP3, ARC, ARHGDIB, ARHGEF1, ARHGEF19, ARHGEF28, ARRB2, ASPH, ATP1A3, ATP1B1, ATP2B4, ATPSCKMT, AUP1, AXL, BCKDK, BMP1, BOK, CACNA1C, CAMK2N1, CAMK2N2, CARD10, CAST, CAV1, CAV2, CCND1, CCNE1, CD3EAP, CD40, CD44, CD68, CDK4, CDKN2A, CEACAM1, CERS1, CHTF18,…
GO:0051239	regulation of multicellular organismal process	GO_BiologicalProcess-EBI-UniProt-GOA_28.03.2020_00h00	1.12275e-11	2.34992e-08	4.34836e-09	6.95737e-08	[3]	Group25	7.89541	308	[ABCA1, ACHE, ACSL1, ADAM9, ADGRB1, ADGRB2, ADORA1, ADORA2B, AFAP1L2, AGPAT2, ALK, ANGPT2, ANPEP, ANXA1, ANXA2, ANXA5, APLN, APOA2, AQP3, ARC, ARHGDIB, ARHGEF19, ARHGEF28, ARRB2, ASCL2, ASPH, ATP1A3, ATP1B1, ATP2B3, ATP2B4, ATPSCKMT, AXL, BAIAP2, BCKDK, BEGAIN, BMP1, BMP6, BMPER, BTN3A2, C1QTNF1, CACNA1C, CAPG, CAPN2, CARD10, CARD11, CAV1, CAV2, CAVIN3, CCDC88B, CCND1, CD34, CD40, CD83, CDH5, CDK…
GO:0098772	molecular function regulator	GO_BiologicalProcess-EBI-UniProt-GOA_28.03.2020_00h00	5.24599e-06	0.0104395	4.34836e-09	6.95737e-08	[3]	Group25	7.74989	176	[ADAP2, AFAP1L2, AGAP3, ALK, ANPEP, ANTXR1, ANXA1, ANXA2, ANXA2P2, ANXA5, APLN, APOA2, ARAP3, ARC, ARHGDIB, ARHGEF1, ARHGEF19, ARHGEF28, ARHGEF40, ATP1A3, ATP1B1, ATP2B4, AUP1, BCKDK, BMP1, BMP6, C1QTNF1, CAMK2N1, CAMK2N2, CAST, CAV1, CAV2, CCND1, CCNE1, CD320, CD3EAP, CD68, CDK4, CDKN2A, CER1, CERS1, CGA, CIB1, CKS1B, CMTM3, CMTM7, CNIH3, COL6A3, COL7A1, CPNE2, CPOX, CSPG5, CTSH, CXCL5, DFFA, DG…
GO:0010646	regulation of cell communication	GO_BiologicalProcess-EBI-UniProt-GOA_28.03.2020_00h00	8.68298e-10	1.8104e-06	4.34836e-09	6.95737e-08	[4]	Group25	7.50799	329	[ABCA1, ACD, ACHE, ACSL4, ADAM9, ADCYAP1R1, ADGRB1, ADORA1, ADORA2B, AFAP1L2, AGPAT2, ALG1, ALK, ANPEP, ANTXR1, ANXA1, APCDD1L, APLN, APOA2, ARAP3, ARC, ARHGDIB, ARHGEF1, ARHGEF19, ARHGEF28, ARRB2, ATP2B4, AXL, BAIAP2, BARX1, BEGAIN, BMP1, BMP6, BMPER, BOK, BOP1, C12orf43, C1QL4, C1QTNF1, CACNA1C, CAMK2N1, CAPG, CARD10, CARD11, CAV1, CAV2, CAVIN3, CD34, CD3EAP, CD40, CD44, CD63, CDH5, CDK4, CDKN2…
GO:0023057	negative regulation of signaling	GO_BiologicalProcess-EBI-UniProt-GOA_28.03.2020_00h00	8.01644e-07	0.00163696	4.34836e-09	6.95737e-08	[4]	Group25	8.26859	149	[ACD, ACHE, ADCYAP1R1, ADORA1, ANXA1, APCDD1L, APLN, APOA2, ARC, ARRB2, ATP2B4, BARX1, BMP1, BMPER, BOK, C12orf43, C1QL4, CAMK2N1, CAPG, CAV1, CAV2, CAVIN3, CD34, CD44, CEACAM1, CER1, CHRNA9, CIB1, CLU, CPNE1, CPOX, CPTP, CREB3L1, DLK1, DRD2, DUSP5, DUSP7, DUSP9, ECM1, EGFL7, EIF6, ENO1, EPHA2, F2R, F2RL1, FAM89B, FHL2, FRZB, FSTL3, FYN, GCLM, GDF15, GLI3, GPR161, GPRC5A, GPS2, GTPBP3, HDAC7, HEB…
GO:0030234	enzyme regulator activity	GO_BiologicalProcess-EBI-UniProt-GOA_28.03.2020_00h00	3.57751e-06	0.00713713	4.34836e-09	6.95737e-08	[4]	Group25	8.56089	116	[ADAP2, AFAP1L2, AGAP3, ALK, ANPEP, ANTXR1, ANXA1, ANXA2, ANXA2P2, ANXA5, APOA2, ARAP3, ARC, ARHGDIB, ARHGEF1, ARHGEF19, ATP1A3, ATP1B1, ATP2B4, AUP1, BCKDK, BMP1, CAMK2N1, CAMK2N2, CAST, CAV1, CAV2, CCND1, CCNE1, CD3EAP, CD68, CDK4, CDKN2A, CIB1, CKS1B, COL6A3, COL7A1, CPNE2, CPOX, CTSH, DFFA, DGKI, DOCK4, ELFN2, FBLIM1, GAPDH, GCLM, GPRC5A, GPRC5C, GPS2, GPSM1, GRPEL1, IRAK1, KCNK1, KRT6A, LGAL…
GO:0043085	positive regulation of catalytic activity	GO_BiologicalProcess-EBI-UniProt-GOA_28.03.2020_00h00	1.68279e-05	0.0329489	4.34836e-09	6.95737e-08	[4]	Group25	7.85563	148	[ACD, ACSL1, ADAM9, ADAP2, ADCY3, ADCYAP1R1, ADORA1, ADORA2B, AFAP1L2, AGAP3, ALK, ANPEP, ANTXR1, APOA2, ARAP3, ARHGDIB, ARHGEF1, ARHGEF19, ARHGEF28, ASPH, ATP1B1, ATP2B4, ATPSCKMT, AXL, BOK, CACNA1C, CARD10, CAV1, CAV2, CCND1, CD40, CD44, CD68, CDKN2A, CERS1, CHTF18, CIB1, CKS1B, CLDN4, CLSPN, CLU, CRYBG1, CSF1R, CTSH, DDRGK1, DKC1, DNAJC9, DNPEP, DOCK4, DRD2, DUSP5, DUSP7, DUSP9, EEF1A2, ELF4, …
GO:0043086	negative regulation of catalytic activity	GO_BiologicalProcess-EBI-UniProt-GOA_28.03.2020_00h00	4.17834e-09	8.67841e-06	4.34836e-09	6.95737e-08	[4]	Group25	9.95349	107	[ADARB1, ADCYAP1R1, ADORA2B, ANTXR1, ANXA1, ANXA2, ANXA2P2, ANXA5, APOA2, ARC, ARRB2, ATP1A3, ATP2B4, BCKDK, CAMK2N1, CAMK2N2, CAST, CAV1, CAV2, CD3EAP, CD44, CDKN2A, CEACAM1, CERS1, CIB1, COL6A3, COL7A1, CPOX, DFFA, DGKI, DRD2, DUSP5, DUSP7, DUSP9, ECM1, ELFN2, EPHA1, FKBP1A, GABBR2, GAPDH, GNPDA1, GPRC5A, GPS2, GPSM1, HDAC7, HERPUD1, IFI16, IGF1R, INHBA, IRF6, KCNK1, LEPROT, LGALS3, LMTK3, LRP5…
GO:0048522	positive regulation of cellular process	GO_BiologicalProcess-EBI-UniProt-GOA_28.03.2020_00h00	3.42751e-07	0.000703668	4.34836e-09	6.95737e-08	[4]	Group25	6.75086	449	[ABCA1, ABLIM3, ACD, ACHE, ACSL1, ACSL4, ACTN1, ADAM19, ADAM9, ADARB1, ADCY3, ADCYAP1R1, ADGRB1, ADGRB2, ADORA1, ADORA2B, AFAP1L2, AGPAT2, AKNA, ALG1, ALK, ANPEP, ANTXR1, ANXA1, ANXA2, APLN, APOA2, ARC, ARHGEF1, ARHGEF19, ARHGEF28, ARNTL2, ARRB2, ASCL2, ASPH, ATP1B1, ATP2B4, ATPSCKMT, AXL, BAIAP2, BARX1, BCKDK, BMP1, BMP6, BMPER, BNIP3L, BOK, BUD23, C1QTNF1, CAPG, CAPN2, CARD10, CARD11, CAV1, CAV…
GO:0048585	negative regulation of response to stimulus	GO_BiologicalProcess-EBI-UniProt-GOA_28.03.2020_00h00	2.09811e-08	4.34098e-05	4.34836e-09	6.95737e-08	[4]	Group25	8.40538	175	[ACD, ADCYAP1R1, ADORA1, ADORA2B, ANGPT2, ANXA1, ANXA2, APCDD1L, APLN, APOA2, ARC, ARRB2, ATP2B4, BARX1, BCKDK, BMP1, BMPER, BOK, C12orf43, C1QL4, C1QTNF1, CAMK2N1, CAPG, CAV1, CAV2, CAVIN3, CD34, CD44, CD59, CDH5, CEACAM1, CER1, CHRNA9, CIB1, CLU, CPNE1, CPOX, CREB3L1, DLK1, DRD2, DUSP5, DUSP7, DUSP9, ECM1, EGFL7, EIF6, ELF4, ENO1, EPHA2, ERCC1, ETS1, F12, F2RL1, FAM89B, FHL2, FLI1, FRZB, FSTL3,…
GO:0051336	regulation of hydrolase activity	GO_BiologicalProcess-EBI-UniProt-GOA_28.03.2020_00h00	3.3468e-06	0.00668022	4.34836e-09	6.95737e-08	[4]	Group25	8.26193	135	[ADAP2, ADCYAP1R1, ADORA2B, AGAP3, ANPEP, ANTXR1, ANXA1, ANXA2, APOA2, ARAP3, ARC, ARHGDIB, ARHGEF1, ARHGEF19, ARHGEF28, ARRB2, ASPH, ATP1A3, ATP1B1, BCKDK, BOK, CAST, CAV1, CAV2, CD3EAP, CD40, CD44, CD68, CDKN2A, CERS1, CLDN4, COL6A3, COL7A1, CPOX, CTSH, DDRGK1, DFFA, DGKI, DNAJC9, DNPEP, DOCK4, DRD2, ECM1, ELF4, ELFN2, EPHA1, EPHA2, F2R, F2RL1, FKBP1A, FYN, GAPDH, GNPDA1, GPRC5A, GPRIN1, GPS2, …
GO:0009966	regulation of signal transduction	GO_BiologicalProcess-EBI-UniProt-GOA_28.03.2020_00h00	1.1175e-07	0.000230205	4.34836e-09	6.95737e-08	[4, 5]	Group25	7.39875	285	[ABCA1, ACD, ADAM9, ADCYAP1R1, ADORA1, ADORA2B, AFAP1L2, AGPAT2, ALG1, ALK, ANPEP, ANTXR1, APCDD1L, APLN, ARAP3, ARC, ARHGDIB, ARHGEF1, ARHGEF19, ARHGEF28, ARRB2, ATP2B4, AXL, BAIAP2, BARX1, BEGAIN, BMP1, BMP6, BMPER, BOK, BOP1, C12orf43, C1QL4, C1QTNF1, CAMK2N1, CAPG, CARD10, CARD11, CAV1, CAV2, CAVIN3, CD3EAP, CD40, CD44, CD63, CDH5, CDK4, CDKN2A, CEACAM1, CER1, CERS1, CGA, CHRNA9, CIB1, CLU, C…
GO:0004857	enzyme inhibitor activity	GO_BiologicalProcess-EBI-UniProt-GOA_28.03.2020_00h00	5.36775e-07	0.00109985	4.34836e-09	6.95737e-08	[5]	Group25	11.1324	58	[ANTXR1, ANXA1, ANXA2, ANXA2P2, ANXA5, APOA2, ARC, ATP1A3, ATP2B4, BCKDK, CAMK2N1, CAMK2N2, CAST, CD3EAP, CDKN2A, CIB1, COL6A3, COL7A1, CPOX, DFFA, DGKI, ELFN2, GAPDH, GPRC5A, GPS2, KCNK1, LGALS3, PHACTR2, PI16, PLP2, PPP1R14A, PPP1R14B, PPP1R9B, PRKAG2, PRNP, QTRT1, REXO2, RPL23, RPL3, RPS6KA1, SERPINB3, SERPINB4, SERPINB6, SERPINB7, SERPINB8, SERPIND1, SERPINE1, SERPINE2, SFN, SLC12A9, SLIT2, S…
GO:0010648	negative regulation of cell communication	GO_BiologicalProcess-EBI-UniProt-GOA_28.03.2020_00h00	7.51405e-07	0.00153512	4.34836e-09	6.95737e-08	[5]	Group25	8.30084	149	[ACD, ACHE, ADCYAP1R1, ADORA1, ANXA1, APCDD1L, APLN, APOA2, ARC, ARRB2, ATP2B4, BARX1, BMP1, BMPER, BOK, C12orf43, C1QL4, CAMK2N1, CAPG, CAV1, CAV2, CAVIN3, CD34, CD44, CEACAM1, CER1, CHRNA9, CIB1, CLU, CPNE1, CPOX, CPTP, CREB3L1, DLK1, DRD2, DUSP5, DUSP7, DUSP9, ECM1, EGFL7, EIF6, ENO1, EPHA2, F2R, F2RL1, FAM89B, FHL2, FRZB, FSTL3, FYN, GCLM, GDF15, GLI3, GPR161, GPRC5A, GPS2, GTPBP3, HDAC7, HEB…
GO:0051174	regulation of phosphorus metabolic process	GO_BiologicalProcess-EBI-UniProt-GOA_28.03.2020_00h00	2.44824e-05	0.0476182	4.34836e-09	6.95737e-08	[5]	Group25	7.54961	175	[ACSL1, ADAM9, ADARB1, ADCY3, ADCYAP1R1, ADORA1, ADORA2B, AFAP1L2, ALK, ANXA2, APLN, ARHGEF28, ARRB2, ATP2B4, ATPSCKMT, AXL, BMP6, BMPER, C1QL4, C1QTNF1, CAMK2N1, CAMK2N2, CAPN2, CARD10, CAV1, CAV2, CAVIN3, CCND1, CCNE1, CD40, CD44, CDH5, CDK4, CDKN2A, CEACAM1, CERS1, CHRNA9, CIB1, CKS1B, CLSPN, CLU, CPOX, CSF1R, DDRGK1, DRD2, DUSP5, DUSP7, DUSP9, EEF1A2, EIF2AK4, EIF6, ELFN2, ELK3, ENO1, EPHA1, …
GO:0051246	regulation of protein metabolic process	GO_BiologicalProcess-EBI-UniProt-GOA_28.03.2020_00h00	2.58618e-06	0.00518529	4.34836e-09	6.95737e-08	[5]	Group25	7.27839	257	[ABTB1, ACSL1, ADAM9, ADARB1, ADCY3, ADCYAP1R1, ADGRB1, ADORA1, ADORA2B, AFAP1L2, ALK, ANTXR1, ANXA2, APOA2, ARC, ARHGEF28, ARRB2, ASPH, ATP1A3, ATP2B4, BCKDK, BMP6, BMPER, BOK, C1QL4, C1QTNF1, CACNA1C, CAMK2N1, CAMK2N2, CARD10, CARD11, CAST, CAV1, CAV2, CAVIN3, CCND1, CCNE1, CD3EAP, CD40, CD44, CD68, CDH5, CDK4, CDKN2A, CEACAM1, CENPX, CERS1, CHRNA9, CIB1, CKS1B, CLDN4, CLN6, CLSPN, CLU, COL6A3,…
GO:0051346	negative regulation of hydrolase activity	GO_BiologicalProcess-EBI-UniProt-GOA_28.03.2020_00h00	1.97975e-07	0.000407235	4.34836e-09	6.95737e-08	[5]	Group25	10.8911	66	[ADORA2B, ANTXR1, ANXA1, ANXA2, APOA2, ARC, ARRB2, ATP1A3, BCKDK, CAST, CD3EAP, CD44, COL6A3, COL7A1, CPOX, DFFA, DGKI, ECM1, ELFN2, FKBP1A, GAPDH, GNPDA1, GPRC5A, GPS2, GPSM1, HDAC7, HERPUD1, IFI16, LEPROT, LGALS3, LMTK3, MICAL1, MMP9, NOS3, PAPSS2, PEA15, PHACTR2, PI16, PLAUR, PLP2, PPP1R14A, PPP1R14B, PPP1R9B, PRNP, PTK2B, QTRT1, REXO2, RPS6KA1, SERPINB3, SERPINB4, SERPINB6, SERPINB7, SERPINB8…
GO:0009968	negative regulation of signal transduction	GO_BiologicalProcess-EBI-UniProt-GOA_28.03.2020_00h00	9.78295e-07	0.0019879	4.34836e-09	6.95737e-08	[5, 6]	Group25	8.41584	136	[ACD, ADCYAP1R1, APCDD1L, APLN, ARC, ARRB2, ATP2B4, BARX1, BMP1, BMPER, BOK, C12orf43, C1QL4, CAMK2N1, CAPG, CAV1, CAV2, CAVIN3, CD44, CEACAM1, CER1, CHRNA9, CIB1, CLU, CPNE1, CPOX, CREB3L1, DLK1, DRD2, DUSP5, DUSP7, DUSP9, ECM1, EGFL7, EIF6, ENO1, EPHA2, F2RL1, FAM89B, FHL2, FRZB, FSTL3, FYN, GCLM, GDF15, GLI3, GPR161, GPRC5A, GPS2, GTPBP3, HDAC7, HEBP1, HERPUD1, HGS, HIF1AN, HMOX1, HOMER3, IGF1…
GO:0032268	regulation of cellular protein metabolic process	GO_BiologicalProcess-EBI-UniProt-GOA_28.03.2020_00h00	2.7759e-06	0.00556291	4.34836e-09	6.95737e-08	[5, 6]	Group25	7.34055	244	[ABTB1, ACSL1, ADAM9, ADARB1, ADCY3, ADCYAP1R1, ADGRB1, ADORA1, ADORA2B, AFAP1L2, ALK, ANTXR1, ANXA2, ARC, ARHGEF28, ARRB2, ASPH, ATP1A3, ATP2B4, BCKDK, BMP6, BMPER, BOK, C1QL4, C1QTNF1, CACNA1C, CAMK2N1, CAMK2N2, CARD10, CAST, CAV1, CAV2, CAVIN3, CCND1, CCNE1, CD3EAP, CD40, CD44, CD68, CDH5, CDK4, CDKN2A, CEACAM1, CENPX, CERS1, CHRNA9, CIB1, CKS1B, CLDN4, CLN6, CLSPN, CLU, COL6A3, COL7A1, CPOX, …
GO:1902531	regulation of intracellular signal transduction	GO_BiologicalProcess-EBI-UniProt-GOA_28.03.2020_00h00	2.24816e-05	0.0438166	4.34836e-09	6.95737e-08	[5, 6]	Group25	7.5784	174	[ABCA1, ACD, ADAM9, ADCYAP1R1, ADORA1, ADORA2B, ALK, ANTXR1, ARAP3, ARC, ARHGDIB, ARHGEF1, ARHGEF19, ARHGEF28, ARRB2, ATP2B4, AXL, BMPER, BOK, BOP1, C1QL4, C1QTNF1, CAMK2N1, CARD10, CARD11, CAV1, CAV2, CAVIN3, CD3EAP, CD40, CD44, CDKN2A, CEACAM1, CERS1, CHRNA9, CIB1, CLU, CPNE1, CPOX, CREB3L1, CRYBG1, CSF1R, DDRGK1, DGKI, DRD2, DUSP5, DUSP7, DUSP9, ECM1, EDARADD, EEF1A2, EIF6, ELK3, ENO1, EPHA2, …
GO:0019220	regulation of phosphate metabolic process	GO_BiologicalProcess-EBI-UniProt-GOA_28.03.2020_00h00	2.43297e-05	0.0473457	4.34836e-09	6.95737e-08	[6]	Group25	7.55287	175	[ACSL1, ADAM9, ADARB1, ADCY3, ADCYAP1R1, ADORA1, ADORA2B, AFAP1L2, ALK, ANXA2, APLN, ARHGEF28, ARRB2, ATP2B4, ATPSCKMT, AXL, BMP6, BMPER, C1QL4, C1QTNF1, CAMK2N1, CAMK2N2, CAPN2, CARD10, CAV1, CAV2, CAVIN3, CCND1, CCNE1, CD40, CD44, CDH5, CDK4, CDKN2A, CEACAM1, CERS1, CHRNA9, CIB1, CKS1B, CLSPN, CLU, CPOX, CSF1R, DDRGK1, DRD2, DUSP5, DUSP7, DUSP9, EEF1A2, EIF2AK4, EIF6, ELFN2, ELK3, ENO1, EPHA1, …
GO:0052547	regulation of peptidase activity	GO_BiologicalProcess-EBI-UniProt-GOA_28.03.2020_00h00	8.30268e-07	0.00169375	4.34836e-09	6.95737e-08	[5, 7]	Group25	10.596	64	[ADORA2B, ANTXR1, ANXA2, ARC, ARHGEF28, ARRB2, ASPH, ATP1A3, BCKDK, BOK, CAST, CAV1, CAV2, CD3EAP, CD44, CD68, CDKN2A, CLDN4, COL6A3, COL7A1, CPOX, CTSH, DDRGK1, DNPEP, ECM1, ELF4, F2R, FYN, GAPDH, GNPDA1, GPRC5A, GPRIN1, HERPUD1, HSF1, IFI16, KHDC1L, MAPK12, MICAL1, MMP9, PI16, PLAUR, PLP2, PRNP, PTK2B, QTRT1, REXO2, RPS6KA1, SERPINB3, SERPINB4, SERPINB6, SERPINB7, SERPINB8, SERPIND1, SERPINE1, …
GO:0032269	negative regulation of cellular protein metabolic process	GO_BiologicalProcess-EBI-UniProt-GOA_28.03.2020_00h00	1.27035e-05	0.0249498	4.34836e-09	6.95737e-08	[6, 7]	Group25	8.35165	114	[ADARB1, ADCYAP1R1, ADGRB1, ADORA2B, ANTXR1, ANXA2, ARC, ARRB2, ATP1A3, ATP2B4, BCKDK, C1QL4, CACNA1C, CAMK2N1, CAMK2N2, CAST, CAV1, CAV2, CD3EAP, CD44, CDKN2A, CEACAM1, CHRNA9, CIB1, COL6A3, COL7A1, CPOX, DDRGK1, DRD2, DUSP5, DUSP7, DUSP9, ECM1, EIF2AK4, EIF6, ELFN2, EPHA1, F2RL1, FKBP1A, FYN, GAPDH, GNPDA1, GPRC5A, GPS2, HERPUD1, IFI16, IGF1R, IGF2BP2, IL1R2, INHBA, IRF6, KCNK1, KIRREL1, KRT6A,…
GO:0052548	regulation of endopeptidase activity	GO_BiologicalProcess-EBI-UniProt-GOA_28.03.2020_00h00	1.68906e-05	0.0330549	4.34836e-09	6.95737e-08	[6, 8]	Group25	10.0352	57	[ADORA2B, ANTXR1, ANXA2, ARC, ARHGEF28, ARRB2, ASPH, ATP1A3, BCKDK, BOK, CAST, CD3EAP, CD44, CD68, CDKN2A, COL6A3, COL7A1, CPOX, CTSH, DNPEP, ELF4, F2R, FYN, GAPDH, GNPDA1, GPRC5A, GPRIN1, HERPUD1, HSF1, IFI16, KHDC1L, MICAL1, MMP9, PLAUR, PLP2, PRNP, PTK2B, QTRT1, REXO2, RPS6KA1, SERPINB3, SERPINB4, SERPINB6, SERPINB7, SERPINB8, SERPIND1, SERPINE1, SERPINE2, SFN, SPOCK2, TFPI2, THBS1, TIMP1, TIM…
GO:0001932	regulation of protein phosphorylation	GO_BiologicalProcess-EBI-UniProt-GOA_28.03.2020_00h00	1.75939e-05	0.0344137	4.34836e-09	6.95737e-08	[7, 8]	Group25	7.83483	148	[ACSL1, ADAM9, ADARB1, ADCY3, ADCYAP1R1, ADORA1, ADORA2B, AFAP1L2, ALK, ANXA2, ARHGEF28, ARRB2, ATP2B4, BMP6, BMPER, C1QL4, C1QTNF1, CAMK2N1, CAMK2N2, CARD10, CAV1, CAV2, CAVIN3, CCND1, CCNE1, CD40, CD44, CDH5, CDK4, CDKN2A, CEACAM1, CERS1, CHRNA9, CIB1, CKS1B, CLSPN, CLU, CPOX, CSF1R, DDRGK1, DRD2, DUSP5, DUSP7, DUSP9, EEF1A2, EIF2AK4, EIF6, ELK3, EPHA1, EPHA2, F2R, F2RL1, FGF1, FYN, FZD8, GALM,…
GO:0045861	negative regulation of proteolysis	GO_BiologicalProcess-EBI-UniProt-GOA_28.03.2020_00h00	4.9019e-06	0.00976459	4.34836e-09	6.95737e-08	[7, 8]	Group25	10.9442	51	[ADORA2B, ANTXR1, ANXA2, ARC, ARRB2, ATP1A3, BCKDK, CAMK2N1, CAST, CD3EAP, CD44, CDKN2A, COL6A3, COL7A1, CPOX, DDRGK1, ECM1, GAPDH, GNPDA1, GPRC5A, HERPUD1, IFI16, IL1R2, MICAL1, MMP9, PI16, PLAT, PLAUR, PLP2, PRNP, PTK2B, PTPN3, QTRT1, REXO2, RPL23, RPS6KA1, SERPINB3, SERPINB4, SERPINB6, SERPINB7, SERPINB8, SERPIND1, SERPINE1, SERPINE2, SFN, SPOCK2, TFPI2, THBS1, TIMP1, TIMP3, UBE2J1]
GO:0010466	negative regulation of peptidase activity	GO_BiologicalProcess-EBI-UniProt-GOA_28.03.2020_00h00	1.30007e-06	0.00262744	4.34836e-09	6.95737e-08	[6, 8, 9]	Group25	12.3563	43	[ADORA2B, ANTXR1, ANXA2, ARC, ARRB2, ATP1A3, BCKDK, CAST, CD3EAP, CD44, COL6A3, COL7A1, CPOX, ECM1, GAPDH, GNPDA1, GPRC5A, HERPUD1, IFI16, MICAL1, MMP9, PI16, PLAUR, PLP2, PRNP, PTK2B, QTRT1, REXO2, RPS6KA1, SERPINB3, SERPINB4, SERPINB6, SERPINB7, SERPINB8, SERPIND1, SERPINE1, SERPINE2, SFN, SPOCK2, TFPI2, THBS1, TIMP1, TIMP3]
GO:0010951	negative regulation of endopeptidase activity	GO_BiologicalProcess-EBI-UniProt-GOA_28.03.2020_00h00	2.97494e-06	0.00595583	4.34836e-09	6.95737e-08	[7, 9, 10]	Group25	12.2024	41	[ADORA2B, ANTXR1, ANXA2, ARC, ARRB2, ATP1A3, BCKDK, CAST, CD3EAP, CD44, COL6A3, COL7A1, CPOX, GAPDH, GNPDA1, GPRC5A, HERPUD1, IFI16, MICAL1, MMP9, PLAUR, PLP2, PRNP, PTK2B, QTRT1, REXO2, RPS6KA1, SERPINB3, SERPINB4, SERPINB6, SERPINB7, SERPINB8, SERPIND1, SERPINE1, SERPINE2, SFN, SPOCK2, TFPI2, THBS1, TIMP1, TIMP3]
