# Supplementary material for: Distinct Roles of NANOS1 and NANOS3 in the Cell Cycle and NANOS3-PUM1-FOXM1 Axis to Control G2/M Phase in a Human Primordial Germ Cell Model
Source: Int J Mol Sci. 2022 Jun 13;23(12):6592. doi: 10.3390/ijms23126592 (PMC9223905; doi:10.3390/ijms23126592)
Supplement: Supplementary file 1 [file ijms-23-06592-s001.zip › Supplementary table S3. List of human infertility genes curated from publicly available data.xlsx]

## Sheet: All infertility genes
Gene	Source
CLDN2	MalaCards.org
DAZ1	MalaCards.org
USP26	MalaCards.org
DAZ4	MalaCards.org
USP9Y	MalaCards.org
DDX3Y	MalaCards.org
DAZL	MalaCards.org
PRM2	MalaCards.org
PRM1	MalaCards.org
CATSPER1	MalaCards.org
CFTR	MalaCards.org
AR	MalaCards.org
CATSPER2	MalaCards.org
DAZ2	MalaCards.org
H2BFWT	MalaCards.org
DAZ3	MalaCards.org
BOLL	MalaCards.org
BPY2C	MalaCards.org
BPY2B	MalaCards.org
BPY2	MalaCards.org
TNP2	MalaCards.org
DNAH1	MalaCards.org
PIWIL1	MalaCards.org
EPPIN	MalaCards.org
TNP1	MalaCards.org
RBMY1A1	MalaCards.org
POLG	MalaCards.org
FSHR	MalaCards.org
SRY	MalaCards.org
PRSS37	MalaCards.org
DNAJB13	MalaCards.org
ACR	MalaCards.org
GPX4	MalaCards.org
TBPL1	MalaCards.org
CFTR	KEGG Disease
ADGRG2	KEGG Disease
SPATA16	KEGG Disease
DPY19L2	KEGG Disease
FSHB	KEGG Disease
AURKC	eDGAR
CATSPER1	eDGAR
DPY19L2	eDGAR
KLHL10	eDGAR
NANOS1	eDGAR
NR5A1	eDGAR
SEPT12	eDGAR
SLC26A8	eDGAR
SPATA16	eDGAR
SYCP3	eDGAR
TAF4B	eDGAR
TEX11	eDGAR
TEX15	eDGAR
USP9Y	eDGAR
ZMYND15	eDGAR
CEP19	eDGAR
ADCY10	eDGAR
ADGRG2	eDGAR
AK7	eDGAR
AKAP4	eDGAR
AR	eDGAR
AR	eDGAR
AURKB	eDGAR
AURKC	eDGAR
BRDT	eDGAR
CLCN2	eDGAR
DNAH9	eDGAR
DNAJB13	eDGAR
FH	eDGAR
HSD17B4	eDGAR
PDHA2	eDGAR
ADCY10	eDGAR
ADGRG2	eDGAR
AK7	eDGAR
AKAP4	eDGAR
AR	eDGAR
AURKB	eDGAR
AURKC	eDGAR
BRDT	eDGAR
CDC14A	eDGAR
ESR1	eDGAR
CDK2	eDGAR
DDX25	eDGAR
RBMXL2	eDGAR
TSPYL1	eDGAR
RHOXF2	eDGAR
ADCY10	eDGAR
AKAP4	eDGAR
CATSPER1	eDGAR
CATSPER2	eDGAR
CATSPER3	eDGAR
CATSPER4	eDGAR
DNAH11	eDGAR
DNAH5	eDGAR
DNAI1	eDGAR
PATE1	eDGAR
ADGRG2	eDGAR
AR	eDGAR
AURKB	eDGAR
CAMK4	eDGAR
CDC20	eDGAR
CFTR	eDGAR
DAZL	eDGAR
DMC1	eDGAR
CLCN2	eDGAR
DMRT1	eDGAR
DNAH9	eDGAR
DNAJB13	eDGAR
FATE1	eDGAR
FH	eDGAR
FKBP6	eDGAR
TP53	NCBI-Gene
MTHFR	NCBI-Gene
AR	NCBI-Gene
GSTM1	NCBI-Gene
ESR1	NCBI-Gene
CFTR	NCBI-Gene
TNF	NCBI-Gene
APOE	NCBI-Gene
GSTT1	NCBI-Gene
NOS3	NCBI-Gene
TGFB1	NCBI-Gene
BDNF	NCBI-Gene
CYP1A1	NCBI-Gene
ABCB1	NCBI-Gene
NFKB1	NCBI-Gene
IL1B	NCBI-Gene
LEP	NCBI-Gene
ESR2	NCBI-Gene
MDM2	NCBI-Gene
PON1	NCBI-Gene
GSTP1	NCBI-Gene
HFE	NCBI-Gene
BRCA2	NCBI-Gene
DEL15Q15.3	NCBI-Gene
IL17A	NCBI-Gene
SOD2	NCBI-Gene
NFE2L2	NCBI-Gene
FSHR	NCBI-Gene
XRCC1	NCBI-Gene
SIRT1	NCBI-Gene
IL18	NCBI-Gene
TNFSF10	NCBI-Gene
IL1RN	NCBI-Gene
APOB	NCBI-Gene
PARP1	NCBI-Gene
INS	NCBI-Gene
AHR	NCBI-Gene
NAT2	NCBI-Gene
CYP19A1	NCBI-Gene
MIF	NCBI-Gene
IL1A	NCBI-Gene
ERCC2	NCBI-Gene
IGF2	NCBI-Gene
PGR	NCBI-Gene
OGG1	NCBI-Gene
TARDBP	NCBI-Gene
CST3	NCBI-Gene
TP73	NCBI-Gene
POLG	NCBI-Gene
APEX1	NCBI-Gene
CYP17A1	NCBI-Gene
CYP1B1	NCBI-Gene
HSPB1	NCBI-Gene
DICER1	NCBI-Gene
FCGR2A	NCBI-Gene
OXTR	NCBI-Gene
AMH	NCBI-Gene
MIR145	NCBI-Gene
CAT	NCBI-Gene
MTR	NCBI-Gene
PARK7	NCBI-Gene
SHBG	NCBI-Gene
MTRR	NCBI-Gene
CATSPER1	NCBI-Gene
H2AFX	NCBI-Gene
XPC	NCBI-Gene
GPX1	NCBI-Gene
NR5A1	NCBI-Gene
H19	NCBI-Gene
CLOCK	NCBI-Gene
CYP2B6	NCBI-Gene
EPHX1	NCBI-Gene
PTPN1	NCBI-Gene
STRC	NCBI-Gene
BGLAP	NCBI-Gene
LHCGR	NCBI-Gene
SLC19A1	NCBI-Gene
CATSPER2	NCBI-Gene
DEFB1	NCBI-Gene
XPA	NCBI-Gene
SRY	NCBI-Gene
OXT	NCBI-Gene
TGFB3	NCBI-Gene
IGF2R	NCBI-Gene
MIR196A2	NCBI-Gene
PON2	NCBI-Gene
LIG4	NCBI-Gene
DAZL	NCBI-Gene
CGA	NCBI-Gene
SLC22A5	NCBI-Gene
INHA	NCBI-Gene
PDIA3	NCBI-Gene
CDC25A	NCBI-Gene
DROSHA	NCBI-Gene
USF1	NCBI-Gene
DAZ1	NCBI-Gene
EPHX2	NCBI-Gene
RAG1	NCBI-Gene
CREM	NCBI-Gene
INSL3	NCBI-Gene
SLC1A1	NCBI-Gene
PLCZ1	NCBI-Gene
LIPE	NCBI-Gene
AZF1	NCBI-Gene
MT-TL1	NCBI-Gene
INHBB	NCBI-Gene
FSHB	NCBI-Gene
SOX11	NCBI-Gene
KIF2C	NCBI-Gene
ADAMTS1	NCBI-Gene
MSMB	NCBI-Gene
LHB	NCBI-Gene
GDF9	NCBI-Gene
GPX4	NCBI-Gene
MIR34C	NCBI-Gene
ADAMTS5	NCBI-Gene
BMPR1B	NCBI-Gene
HRG	NCBI-Gene
SNRPN	NCBI-Gene
PRM1	NCBI-Gene
AURKC	NCBI-Gene
HSPA2	NCBI-Gene
BMP15	NCBI-Gene
SLC6A8	NCBI-Gene
USP26	NCBI-Gene
TSPY1	NCBI-Gene
PRM2	NCBI-Gene
MT-ND4	NCBI-Gene
SEMG1	NCBI-Gene
VDAC2	NCBI-Gene
UBE2B	NCBI-Gene
CLCN2	NCBI-Gene
FANCM	NCBI-Gene
PIWIL2	NCBI-Gene
ETV5	NCBI-Gene
MLH3	NCBI-Gene
DAZ2	NCBI-Gene
EPPIN	NCBI-Gene
UCHL3	NCBI-Gene
YBX3	NCBI-Gene
DNMT3L	NCBI-Gene
PYGO2	NCBI-Gene
DDX3Y	NCBI-Gene
RBMY1A1	NCBI-Gene
MSH5	NCBI-Gene
DMRT1	NCBI-Gene
DCXR	NCBI-Gene
NPHP4	NCBI-Gene
GAMT	NCBI-Gene
PACRG	NCBI-Gene
PUM2	NCBI-Gene
USP9Y	NCBI-Gene
KDM5D	NCBI-Gene
MT-CO3	NCBI-Gene
DAZ4	NCBI-Gene
DAZ3	NCBI-Gene
CRISP2	NCBI-Gene
SEMG2	NCBI-Gene
SEPTIN12	NCBI-Gene
ODF1	NCBI-Gene
FKBP6	NCBI-Gene
DNAH1	NCBI-Gene
H2BFWT	NCBI-Gene
DDX25	NCBI-Gene
TBPL1	NCBI-Gene
CDY1	NCBI-Gene
SPO11	NCBI-Gene
BRDT	NCBI-Gene
TSPYL1	NCBI-Gene
PDHA2	NCBI-Gene
NXF2	NCBI-Gene
SOX8	NCBI-Gene
WDR66	NCBI-Gene
DPF3	NCBI-Gene
CSTF2T	NCBI-Gene
EGR4	NCBI-Gene
SPAG16	NCBI-Gene
TBC1D20	NCBI-Gene
WBP2NL	NCBI-Gene
OR2W3	NCBI-Gene
GTF2A1L	NCBI-Gene
SLC26A8	NCBI-Gene
SPATA16	NCBI-Gene
SUN5	NCBI-Gene
TAF7L	NCBI-Gene
RBMXL2	NCBI-Gene
SPACA1	NCBI-Gene
DEFB126	NCBI-Gene
TEX11	NCBI-Gene
DKKL1	NCBI-Gene
CDY1B	NCBI-Gene
CDY2A	NCBI-Gene
BPY2	NCBI-Gene
MNS1	NCBI-Gene
OAZ3	NCBI-Gene
DNAJB13	NCBI-Gene
HSFY1	NCBI-Gene
TXNDC2	NCBI-Gene
RABL2B	NCBI-Gene
TSSK6	NCBI-Gene
TSSK4	NCBI-Gene
MAGEB4	NCBI-Gene
PRM3	NCBI-Gene
RPS4Y2	NCBI-Gene
VCY	NCBI-Gene
SPATA9	NCBI-Gene
QRICH2	NCBI-Gene
PRY	NCBI-Gene
XKRY	NCBI-Gene
TTTY2	NCBI-Gene
BPY2C	NCBI-Gene
BPY2B	NCBI-Gene
PRY2	NCBI-Gene
AR	NCBI-GTR
AURKC	NCBI-GTR
CATSPER1	NCBI-GTR
CFTR	NCBI-GTR
DPY19L2	NCBI-GTR
FSHB	NCBI-GTR
FSHR	NCBI-GTR
LHCGR	NCBI-GTR
SRY	NCBI-GTR
USP9Y	NCBI-GTR
CFTR	NCBI-GTR
DDX25	NCBI-GTR
DNAH11	NCBI-GTR
DNAH5	NCBI-GTR
DNAI1	NCBI-GTR
ESR2	NCBI-GTR
FMR1	NCBI-GTR
FSHB	NCBI-GTR
GNRHR	NCBI-GTR
INSL3	NCBI-GTR
NLRP14	NCBI-GTR
PRDM9	NCBI-GTR
PRM1	NCBI-GTR
PRM2	NCBI-GTR
PRM3	NCBI-GTR
RBMXL2	NCBI-GTR
RXFP2	NCBI-GTR
TEKT2	NCBI-GTR
USP26	NCBI-GTR
UTP14C	NCBI-GTR
XIST	NCBI-GTR
ZFY	NCBI-GTR
AURKC	NCBI-GTR
CATSPER1	NCBI-GTR
DPY19L2	NCBI-GTR
KLHL10	NCBI-GTR
NR5A1	NCBI-GTR
SEPTIN12	NCBI-GTR
SPATA16	NCBI-GTR
SYCP3	NCBI-GTR
USP9Y	NCBI-GTR
AURKC	NCBI-GTR
CATSPER1	NCBI-GTR
DPY19L2	NCBI-GTR
KLHL10	NCBI-GTR
NR5A1	NCBI-GTR
SEPTIN12	NCBI-GTR
SPATA16	NCBI-GTR
SYCP3	NCBI-GTR
USP9Y	NCBI-GTR
AMH	NCBI-GTR
AMHR2	NCBI-GTR
ANOS1	NCBI-GTR
AR	NCBI-GTR
AURKC	NCBI-GTR
BMP15	NCBI-GTR
CATSPER1	NCBI-GTR
CBX2	NCBI-GTR
CFTR	NCBI-GTR
CYP11A1	NCBI-GTR
CYP17A1	NCBI-GTR
CYP19A1	NCBI-GTR
CYP21A2	NCBI-GTR
DHH	NCBI-GTR
DNAI1	NCBI-GTR
DPY19L2	NCBI-GTR
FGF8	NCBI-GTR
FGFR1	NCBI-GTR
FIGLA	NCBI-GTR
FMR1	NCBI-GTR
FOXL2	NCBI-GTR
FSHB	NCBI-GTR
FSHR	NCBI-GTR
GNRH1	NCBI-GTR
GNRHR	NCBI-GTR
HESX1	NCBI-GTR
HSD17B3	NCBI-GTR
KISS1	NCBI-GTR
KISS1R	NCBI-GTR
KLHL10	NCBI-GTR
LHB	NCBI-GTR
LHCGR	NCBI-GTR
LHX3	NCBI-GTR
LHX4	NCBI-GTR
MAP3K1	NCBI-GTR
NOBOX	NCBI-GTR
NR0B1	NCBI-GTR
NR5A1	NCBI-GTR
NSMF	NCBI-GTR
POU1F1	NCBI-GTR
PROKR2	NCBI-GTR
PROP1	NCBI-GTR
RSPO1	NCBI-GTR
SEMA3A	NCBI-GTR
SOHLH1	NCBI-GTR
SOX3	NCBI-GTR
SOX9	NCBI-GTR
SPATA16	NCBI-GTR
SRD5A2	NCBI-GTR
SRY	NCBI-GTR
TAC3	NCBI-GTR
TACR3	NCBI-GTR
USP9Y	NCBI-GTR
WDR11	NCBI-GTR
WNT4	NCBI-GTR
ZP1	NCBI-GTR
ADGRG2	NCBI-GTR
AIRE	NCBI-GTR
AKR1C4	NCBI-GTR
AMH	NCBI-GTR
AMHR2	NCBI-GTR
ANOS1	NCBI-GTR
AR	NCBI-GTR
ARL6	NCBI-GTR
ARX	NCBI-GTR
ATF3	NCBI-GTR
ATRX	NCBI-GTR
AURKC	NCBI-GTR
AXL	NCBI-GTR
B3GLCT	NCBI-GTR
BBS1	NCBI-GTR
BBS10	NCBI-GTR
BBS12	NCBI-GTR
BBS2	NCBI-GTR
BBS4	NCBI-GTR
BBS5	NCBI-GTR
BBS7	NCBI-GTR
BBS9	NCBI-GTR
BCOR	NCBI-GTR
BMP15	NCBI-GTR
BMP4	NCBI-GTR
BMP7	NCBI-GTR
BNC2	NCBI-GTR
BRDT	NCBI-GTR
CATSPER1	NCBI-GTR
CBX2	NCBI-GTR
CCDC141	NCBI-GTR
CCNQ	NCBI-GTR
CDKN1C	NCBI-GTR
CEP41	NCBI-GTR
CFAP43	NCBI-GTR
CFAP44	NCBI-GTR
CFTR	NCBI-GTR
CHD4	NCBI-GTR
CHD7	NCBI-GTR
CLPP	NCBI-GTR
CREBBP	NCBI-GTR
CUL7	NCBI-GTR
CYB5A	NCBI-GTR
CYP11A1	NCBI-GTR
CYP11B1	NCBI-GTR
CYP17A1	NCBI-GTR
CYP19A1	NCBI-GTR
DHCR24	NCBI-GTR
DHCR7	NCBI-GTR
DHH	NCBI-GTR
DMRT1	NCBI-GTR
DMRT2	NCBI-GTR
DNAH1	NCBI-GTR
DNMT3B	NCBI-GTR
DUSP6	NCBI-GTR
DYNC2H1	NCBI-GTR
EFNB1	NCBI-GTR
EIF2B1	NCBI-GTR
EIF2B2	NCBI-GTR
EIF2B3	NCBI-GTR
EIF2B4	NCBI-GTR
EIF2B5	NCBI-GTR
EPG5	NCBI-GTR
ESCO2	NCBI-GTR
EVC	NCBI-GTR
EVC2	NCBI-GTR
FAT4	NCBI-GTR
FBXL4	NCBI-GTR
FEZF1	NCBI-GTR
FGF10	NCBI-GTR
FGF17	NCBI-GTR
FGF8	NCBI-GTR
FGFR1	NCBI-GTR
FGFR2	NCBI-GTR
FGFR3	NCBI-GTR
FIG4	NCBI-GTR
FIGLA	NCBI-GTR
FLNA	NCBI-GTR
FLRT3	NCBI-GTR
FOXL2	NCBI-GTR
FRAS1	NCBI-GTR
FREM2	NCBI-GTR
FSHB	NCBI-GTR
FSHR	NCBI-GTR
GALNTL5	NCBI-GTR
GALT	NCBI-GTR
GATA4	NCBI-GTR
GLI3	NCBI-GTR
GNRH1	NCBI-GTR
GNRHR	NCBI-GTR
GPC3	NCBI-GTR
GRIP1	NCBI-GTR
HBA1	NCBI-GTR
HCCS	NCBI-GTR
HESX1	NCBI-GTR
HFE	NCBI-GTR
HFM1	NCBI-GTR
HHAT	NCBI-GTR
HNF1B	NCBI-GTR
HOXA13	NCBI-GTR
HOXA4	NCBI-GTR
HOXB6	NCBI-GTR
HS6ST1	NCBI-GTR
HSD17B3	NCBI-GTR
HSD17B4	NCBI-GTR
HSD3B2	NCBI-GTR
ICK	NCBI-GTR
IL17RD	NCBI-GTR
INSL3	NCBI-GTR
IRF6	NCBI-GTR
KISS1	NCBI-GTR
KISS1R	NCBI-GTR
KLHL10	NCBI-GTR
LEP	NCBI-GTR
LEPR	NCBI-GTR
LHB	NCBI-GTR
LHCGR	NCBI-GTR
LHX3	NCBI-GTR
LHX4	NCBI-GTR
LMNA	NCBI-GTR
MAMLD1	NCBI-GTR
MAP3K1	NCBI-GTR
MCM8	NCBI-GTR
MCM9	NCBI-GTR
MED12	NCBI-GTR
MID1	NCBI-GTR
MKKS	NCBI-GTR
MKS1	NCBI-GTR
NANOS1	NCBI-GTR
NEK1	NCBI-GTR
NOBOX	NCBI-GTR
NPAS2	NCBI-GTR
NR0B1	NCBI-GTR
NR3C1	NCBI-GTR
NR5A1	NCBI-GTR
NSMF	NCBI-GTR
NUP107	NCBI-GTR
OPHN1	NCBI-GTR
PADI6	NCBI-GTR
PCNT	NCBI-GTR
PCSK1	NCBI-GTR
PDE4D	NCBI-GTR
PEX1	NCBI-GTR
PICK1	NCBI-GTR
PITX2	NCBI-GTR
PLCZ1	NCBI-GTR
POR	NCBI-GTR
PRLR	NCBI-GTR
PROK2	NCBI-GTR
PROKR2	NCBI-GTR
PROP1	NCBI-GTR
PSMC3IP	NCBI-GTR
PTDSS1	NCBI-GTR
PTPN11	NCBI-GTR
RBBP8	NCBI-GTR
RIPK4	NCBI-GTR
ROR2	NCBI-GTR
RSPO1	NCBI-GTR
SALL1	NCBI-GTR
SEMA3A	NCBI-GTR
SEMA3E	NCBI-GTR
SEPTIN12	NCBI-GTR
SETBP1	NCBI-GTR
SLC26A8	NCBI-GTR
SOHLH1	NCBI-GTR
SOS1	NCBI-GTR
SOX10	NCBI-GTR
SOX2	NCBI-GTR
SOX3	NCBI-GTR
SOX9	NCBI-GTR
SPATA16	NCBI-GTR
SPECC1L	NCBI-GTR
SPRY4	NCBI-GTR
SRA1	NCBI-GTR
SRD5A2	NCBI-GTR
SRY	NCBI-GTR
STAG3	NCBI-GTR
STAR	NCBI-GTR
SUN5	NCBI-GTR
SYCE1	NCBI-GTR
SYCP3	NCBI-GTR
TAC3	NCBI-GTR
TACR3	NCBI-GTR
TAF4B	NCBI-GTR
TBX15	NCBI-GTR
TEX11	NCBI-GTR
TMEM70	NCBI-GTR
TOE1	NCBI-GTR
TP63	NCBI-GTR
TRAIP	NCBI-GTR
TRIM32	NCBI-GTR
TSPYL1	NCBI-GTR
TTC8	NCBI-GTR
TWIST2	NCBI-GTR
UBR1	NCBI-GTR
WDR11	NCBI-GTR
WDR35	NCBI-GTR
WDR60	NCBI-GTR
WNT4	NCBI-GTR
WNT5A	NCBI-GTR
WNT7A	NCBI-GTR
WT1	NCBI-GTR
WWOX	NCBI-GTR
ZEB2	NCBI-GTR
ZFPM2	NCBI-GTR
ZMYND15	NCBI-GTR
ZP1	NCBI-GTR
AR	NCBI-GTR
CATSPER1	NCBI-GTR
CFTR	NCBI-GTR
FSHR	NCBI-GTR
LHCGR	NCBI-GTR
AMH	NCBI-GTR
AMHR2	NCBI-GTR
ANOS1	NCBI-GTR
AR	NCBI-GTR
AURKC	NCBI-GTR
CATSPER1	NCBI-GTR
CFTR	NCBI-GTR
CYP17A1	NCBI-GTR
CYP19A1	NCBI-GTR
CYP21A2	NCBI-GTR
DNAI1	NCBI-GTR
DPY19L2	NCBI-GTR
FGF8	NCBI-GTR
FGFR1	NCBI-GTR
FSHB	NCBI-GTR
FSHR	NCBI-GTR
GNRH1	NCBI-GTR
GNRHR	NCBI-GTR
HESX1	NCBI-GTR
HSD17B3	NCBI-GTR
KISS1	NCBI-GTR
KISS1R	NCBI-GTR
KLHL10	NCBI-GTR
LHB	NCBI-GTR
LHCGR	NCBI-GTR
LHX3	NCBI-GTR
LHX4	NCBI-GTR
NR0B1	NCBI-GTR
NR5A1	NCBI-GTR
NSMF	NCBI-GTR
POU1F1	NCBI-GTR
PROKR2	NCBI-GTR
PROP1	NCBI-GTR
RSPO1	NCBI-GTR
SEMA3A	NCBI-GTR
SOX3	NCBI-GTR
SOX9	NCBI-GTR
SPATA16	NCBI-GTR
SRD5A2	NCBI-GTR
SRY	NCBI-GTR
TAC3	NCBI-GTR
TACR3	NCBI-GTR
USP9Y	NCBI-GTR
WDR11	NCBI-GTR
WNT4	NCBI-GTR
ADGRG2	NCBI-GTR
AIRE	NCBI-GTR
AKR1C4	NCBI-GTR
AMH	NCBI-GTR
AMHR2	NCBI-GTR
ANOS1	NCBI-GTR
AR	NCBI-GTR
ARL6	NCBI-GTR
ARX	NCBI-GTR
ATRX	NCBI-GTR
AURKC	NCBI-GTR
AXL	NCBI-GTR
BBS1	NCBI-GTR
BBS10	NCBI-GTR
BBS12	NCBI-GTR
BBS2	NCBI-GTR
BBS4	NCBI-GTR
BBS5	NCBI-GTR
BBS7	NCBI-GTR
BBS9	NCBI-GTR
BRDT	NCBI-GTR
CATSPER1	NCBI-GTR
CBX2	NCBI-GTR
CCDC141	NCBI-GTR
CFAP43	NCBI-GTR
CFAP44	NCBI-GTR
CFTR	NCBI-GTR
CHD7	NCBI-GTR
CYP11A1	NCBI-GTR
CYP17A1	NCBI-GTR
CYP19A1	NCBI-GTR
DHH	NCBI-GTR
DMRT1	NCBI-GTR
DMRT2	NCBI-GTR
DNAH1	NCBI-GTR
DUSP6	NCBI-GTR
FEZF1	NCBI-GTR
FGF17	NCBI-GTR
FGF8	NCBI-GTR
FGFR1	NCBI-GTR
FGFR2	NCBI-GTR
FLRT3	NCBI-GTR
FOXL2	NCBI-GTR
FSHB	NCBI-GTR
GALNTL5	NCBI-GTR
GATA4	NCBI-GTR
GNRH1	NCBI-GTR
GNRHR	NCBI-GTR
HESX1	NCBI-GTR
HFE	NCBI-GTR
HS6ST1	NCBI-GTR
HSD17B3	NCBI-GTR
IL17RD	NCBI-GTR
INSL3	NCBI-GTR
KISS1	NCBI-GTR
KISS1R	NCBI-GTR
KLHL10	NCBI-GTR
LEP	NCBI-GTR
LEPR	NCBI-GTR
LHB	NCBI-GTR
LHCGR	NCBI-GTR
LHX3	NCBI-GTR
LHX4	NCBI-GTR
MAMLD1	NCBI-GTR
MAP3K1	NCBI-GTR
MKKS	NCBI-GTR
NANOS1	NCBI-GTR
NPAS2	NCBI-GTR
NR0B1	NCBI-GTR
NR5A1	NCBI-GTR
NSMF	NCBI-GTR
PCSK1	NCBI-GTR
PICK1	NCBI-GTR
PLCZ1	NCBI-GTR
POR	NCBI-GTR
PROK2	NCBI-GTR
PROKR2	NCBI-GTR
PROP1	NCBI-GTR
RSPO1	NCBI-GTR
SEMA3A	NCBI-GTR
SEMA3E	NCBI-GTR
SEPTIN12	NCBI-GTR
SLC26A8	NCBI-GTR
SOX10	NCBI-GTR
SOX2	NCBI-GTR
SOX3	NCBI-GTR
SOX9	NCBI-GTR
SPATA16	NCBI-GTR
SPRY4	NCBI-GTR
SRA1	NCBI-GTR
SRD5A2	NCBI-GTR
SRY	NCBI-GTR
STAR	NCBI-GTR
SUN5	NCBI-GTR
SYCE1	NCBI-GTR
SYCP3	NCBI-GTR
TAC3	NCBI-GTR
TACR3	NCBI-GTR
TAF4B	NCBI-GTR
TEX11	NCBI-GTR
TRIM32	NCBI-GTR
TTC8	NCBI-GTR
WDR11	NCBI-GTR
WNT4	NCBI-GTR
WT1	NCBI-GTR
WWOX	NCBI-GTR
ZMYND15	NCBI-GTR
CFTR	NCBI-GTR
AMH	NCBI-GTR
AMHR2	NCBI-GTR
ANOS1	NCBI-GTR
AR	NCBI-GTR
AURKC	NCBI-GTR
BMP15	NCBI-GTR
CATSPER1	NCBI-GTR
CBX2	NCBI-GTR
CFTR	NCBI-GTR
CYP11A1	NCBI-GTR
CYP17A1	NCBI-GTR
CYP19A1	NCBI-GTR
CYP21A2	NCBI-GTR
DHH	NCBI-GTR
DNAI1	NCBI-GTR
DPY19L2	NCBI-GTR
FGF8	NCBI-GTR
FGFR1	NCBI-GTR
FIGLA	NCBI-GTR
FMR1	NCBI-GTR
FOXL2	NCBI-GTR
FSHB	NCBI-GTR
FSHR	NCBI-GTR
GNRH1	NCBI-GTR
GNRHR	NCBI-GTR
HESX1	NCBI-GTR
HSD17B3	NCBI-GTR
KISS1	NCBI-GTR
KISS1R	NCBI-GTR
KLHL10	NCBI-GTR
LHB	NCBI-GTR
LHCGR	NCBI-GTR
LHX3	NCBI-GTR
LHX4	NCBI-GTR
MAP3K1	NCBI-GTR
NOBOX	NCBI-GTR
NR0B1	NCBI-GTR
NR5A1	NCBI-GTR
NSMF	NCBI-GTR
POU1F1	NCBI-GTR
PROKR2	NCBI-GTR
PROP1	NCBI-GTR
RSPO1	NCBI-GTR
SEMA3A	NCBI-GTR
SOHLH1	NCBI-GTR
SOX3	NCBI-GTR
SOX9	NCBI-GTR
SPATA16	NCBI-GTR
SRD5A2	NCBI-GTR
SRY	NCBI-GTR
TAC3	NCBI-GTR
TACR3	NCBI-GTR
USP9Y	NCBI-GTR
WDR11	NCBI-GTR
WNT4	NCBI-GTR
ZP1	NCBI-GTR
AMH	NCBI-GTR
AMHR2	NCBI-GTR
ANOS1	NCBI-GTR
AR	NCBI-GTR
AURKC	NCBI-GTR
CATSPER1	NCBI-GTR
CFTR	NCBI-GTR
CYP17A1	NCBI-GTR
CYP19A1	NCBI-GTR
CYP21A2	NCBI-GTR
DNAI1	NCBI-GTR
DPY19L2	NCBI-GTR
FGF8	NCBI-GTR
FGFR1	NCBI-GTR
FSHB	NCBI-GTR
FSHR	NCBI-GTR
GNRH1	NCBI-GTR
GNRHR	NCBI-GTR
HESX1	NCBI-GTR
HSD17B3	NCBI-GTR
KISS1	NCBI-GTR
KISS1R	NCBI-GTR
KLHL10	NCBI-GTR
LHB	NCBI-GTR
LHCGR	NCBI-GTR
LHX3	NCBI-GTR
LHX4	NCBI-GTR
NR0B1	NCBI-GTR
NR5A1	NCBI-GTR
NSMF	NCBI-GTR
POU1F1	NCBI-GTR
PROKR2	NCBI-GTR
PROP1	NCBI-GTR
RSPO1	NCBI-GTR
SEMA3A	NCBI-GTR
SOX3	NCBI-GTR
SOX9	NCBI-GTR
SPATA16	NCBI-GTR
SRD5A2	NCBI-GTR
SRY	NCBI-GTR
TAC3	NCBI-GTR
TACR3	NCBI-GTR
USP9Y	NCBI-GTR
WDR11	NCBI-GTR
WNT4	NCBI-GTR
CCDC39	Ji et al., 2017. PMID: 27270341
DNAAF1	Ji et al., 2017. PMID: 27270341
DNAAF2	Ji et al., 2017. PMID: 27270341
DNAAF3	Ji et al., 2017. PMID: 27270341
DNAH5	Ji et al., 2017. PMID: 27270341
DNAI1	Ji et al., 2017. PMID: 27270341
DNAI2	Ji et al., 2017. PMID: 27270341
DYX1C1	Ji et al., 2017. PMID: 27270341
HEATR2	Ji et al., 2017. PMID: 27270341
HYDIN	Ji et al., 2017. PMID: 27270341
LRRC6	Ji et al., 2017. PMID: 27270341
RSPH1	Ji et al., 2017. PMID: 27270341
RSPH4A	Ji et al., 2017. PMID: 27270341
RSPH9	Ji et al., 2017. PMID: 27270341
ZMYND10	Ji et al., 2017. PMID: 27270341
AZF1	NCBI-Gene
DAZL	NCBI-Gene
DAZ1	NCBI-Gene
DAZ2	NCBI-Gene
DAZAP1	NCBI-Gene
DAZ4	NCBI-Gene
DAZ3	NCBI-Gene
TP53	NCBI-Gene
MTHFR	NCBI-Gene
DAZAP2	NCBI-Gene
AR	NCBI-Gene
CFTR	NCBI-Gene
TGFB1	NCBI-Gene
LOC108004538	NCBI-Gene
LOC106128902	NCBI-Gene
HLA-DRB1	NCBI-Gene
NOS3	NCBI-Gene
GSTM1	NCBI-Gene
BCL2	NCBI-Gene
GSTT1	NCBI-Gene
XRCC1	NCBI-Gene
BRCA2	NCBI-Gene
HLA-DRA	NCBI-Gene
FAS	NCBI-Gene
HLA-DQB1	NCBI-Gene
SALL4	NCBI-Gene
GSTP1	NCBI-Gene
HMOX1	NCBI-Gene
NR3C1	NCBI-Gene
ESR2	NCBI-Gene
LOC106144558	NCBI-Gene
LOC106144556	NCBI-Gene
LOC106144557	NCBI-Gene
FASLG	NCBI-Gene
ERCC2	NCBI-Gene
LOC108863624	NCBI-Gene
WT1	NCBI-Gene
IGF2	NCBI-Gene
ERCC1	NCBI-Gene
AMH	NCBI-Gene
LOC108868753	NCBI-Gene
LOC108868752	NCBI-Gene
CDK2	NCBI-Gene
CLU	NCBI-Gene
DICER1	NCBI-Gene
FCGR2A	NCBI-Gene
SOX5	NCBI-Gene
BMP4	NCBI-Gene
PDE3A	NCBI-Gene
HLA-DPB1	NCBI-Gene
PRMT6	NCBI-Gene
XPC	NCBI-Gene
DAZAP2P1	NCBI-Gene
MTR	NCBI-Gene
INHBA	NCBI-Gene
NR5A1	NCBI-Gene
MTRR	NCBI-Gene
SRY	NCBI-Gene
NR1H3	NCBI-Gene
MIR210	NCBI-Gene
KITLG	NCBI-Gene
NCOA1	NCBI-Gene
NR0B1	NCBI-Gene
HEXA	NCBI-Gene
ARL6	NCBI-Gene
DDR1	NCBI-Gene
PABPC1	NCBI-Gene
SIN3A	NCBI-Gene
MIR141	NCBI-Gene
PEX10	NCBI-Gene
NR1H2	NCBI-Gene
MMEL1	NCBI-Gene
PEPD	NCBI-Gene
ADAMTS1	NCBI-Gene
CREM	NCBI-Gene
ADAMTS5	NCBI-Gene
SIRPA	NCBI-Gene
MIR34C	NCBI-Gene
FSHB	NCBI-Gene
HNRNPL	NCBI-Gene
CRACR2A	NCBI-Gene
TUBA4A	NCBI-Gene
MIR7-1	NCBI-Gene
GNAO1	NCBI-Gene
TGFB1I1	NCBI-Gene
USP8	NCBI-Gene
PIP	NCBI-Gene
GNA12	NCBI-Gene
PLCH2	NCBI-Gene
RNF8	NCBI-Gene
MIR429	NCBI-Gene
KDM3A	NCBI-Gene
MEF2D	NCBI-Gene
UBE2B	NCBI-Gene
NCOA4	NCBI-Gene
PRM2	NCBI-Gene
RBMY1A1	NCBI-Gene
TACR3	NCBI-Gene
ETV5	NCBI-Gene
PRM1	NCBI-Gene
RBMX	NCBI-Gene
NPAS2	NCBI-Gene
PARP2	NCBI-Gene
MLH3	NCBI-Gene
USP26	NCBI-Gene
SYCP3	NCBI-Gene
CYP26B1	NCBI-Gene
DNMT3L	NCBI-Gene
NXPH2	NCBI-Gene
PRDM9	NCBI-Gene
PYGO2	NCBI-Gene
DDX3Y	NCBI-Gene
BOLL	NCBI-Gene
GANC	NCBI-Gene
DMRT1	NCBI-Gene
MSH5	NCBI-Gene
DDX4	NCBI-Gene
DZIP3	NCBI-Gene
KDM5D	NCBI-Gene
PACRG	NCBI-Gene
CHD2	NCBI-Gene
USP9Y	NCBI-Gene
PILRA	NCBI-Gene
UBR2	NCBI-Gene
BRDT	NCBI-Gene
CDY1	NCBI-Gene
FKBP6	NCBI-Gene
HORMAD1	NCBI-Gene
SEPTIN12	NCBI-Gene
NOSTRIN	NCBI-Gene
SOHLH1	NCBI-Gene
TEX15	NCBI-Gene
ART3	NCBI-Gene
CRISP1	NCBI-Gene
SPINK2	NCBI-Gene
SPAG11B	NCBI-Gene
SPO11	NCBI-Gene
MAEL	NCBI-Gene
PSMC3IP	NCBI-Gene
H2BFWT	NCBI-Gene
LOC100289473	NCBI-Gene
DDX25	NCBI-Gene
TUSC1	NCBI-Gene
SIRPG	NCBI-Gene
ADGRG2	NCBI-Gene
TEX101	NCBI-Gene
SOHLH2	NCBI-Gene
TEX11	NCBI-Gene
BPY2	NCBI-Gene
PABPC3	NCBI-Gene
HSFY1	NCBI-Gene
KATNAL1	NCBI-Gene
NANOS1	NCBI-Gene
CDY2A	NCBI-Gene
RNF212	NCBI-Gene
ZNF230	NCBI-Gene
PABPC1L	NCBI-Gene
HORMAD2	NCBI-Gene
SYCE1	NCBI-Gene
VCX	NCBI-Gene
WIPF3	NCBI-Gene
PGAM4	NCBI-Gene
TGIF2LX	NCBI-Gene
MEI1	NCBI-Gene
RPS4Y2	NCBI-Gene
VCY	NCBI-Gene
KLHL10	NCBI-Gene
TDRD9	NCBI-Gene
PRY	NCBI-Gene
RBMY1F	NCBI-Gene
XKRY	NCBI-Gene
TGIF2LY	NCBI-Gene
RBMY1J	NCBI-Gene
RAD21L1	NCBI-Gene
HSFY2	NCBI-Gene
RBMY1B	NCBI-Gene
ZNF676	NCBI-Gene
RBMY1E	NCBI-Gene
RBMY1D	NCBI-Gene
PRY2	NCBI-Gene
TTTY2	NCBI-Gene
NOS3	NCBI-Gene
CFTR	NCBI-Gene
CCR5	NCBI-Gene
GSTT1	NCBI-Gene
NFE2L2	NCBI-Gene
HTR2A	NCBI-Gene
MAOA	NCBI-Gene
PARK7	NCBI-Gene
HOTAIR	NCBI-Gene
AURKB	NCBI-Gene
SLC9A1	NCBI-Gene
DEFB1	NCBI-Gene
PLA2G6	NCBI-Gene
MIRLET7B	NCBI-Gene
NDUFA13	NCBI-Gene
SEMG1	NCBI-Gene
VDAC2	NCBI-Gene
PRM2	NCBI-Gene
SEPTIN4	NCBI-Gene
SEPTIN4	NCBI-Gene
PRM1	NCBI-Gene
RNASET2	NCBI-Gene
ATP6V0A2	NCBI-Gene
SLC18A1	NCBI-Gene
RBMY1A1	NCBI-Gene
CATSPER1	NCBI-Gene
DNAH5	NCBI-Gene
DNAI1	NCBI-Gene
DNAH1	NCBI-Gene
CRISP2	NCBI-Gene
SLC26A8	NCBI-Gene
TEKT2	NCBI-Gene
PATE1	NCBI-Gene
AK7	NCBI-Gene
TEKT4	NCBI-Gene
CATSPERZ	NCBI-Gene
SPGFX2	NCBI-Gene
SPGF2	NCBI-Gene
NR5A1	NCBI-Gene
TP53	NCBI-Gene
FANCM	NCBI-Gene
TERT	NCBI-Gene
DAZ1	NCBI-Gene
SYCE1	NCBI-Gene
PLCZ1	NCBI-Gene
VEGFA	NCBI-Gene
TGFB1	NCBI-Gene
DDX3Y	NCBI-Gene
RBMY1A1	NCBI-Gene
DAZ2	NCBI-Gene
KDM5D	NCBI-Gene
USP9Y	NCBI-Gene
TAF4B	NCBI-Gene
TEX15	NCBI-Gene
TSGA10	NCBI-Gene
DNAH1	NCBI-Gene
DAZ3	NCBI-Gene
BRDT	NCBI-Gene
DPY19L2	NCBI-Gene
SEPTIN12	NCBI-Gene
CDY1	NCBI-Gene
WDR66	NCBI-Gene
AR	NCBI-Gene
SPINK2	NCBI-Gene
SOHLH1	NCBI-Gene
SLC26A8	NCBI-Gene
SUN5	NCBI-Gene
NANOS1	NCBI-Gene
TEX11	NCBI-Gene
AK7	NCBI-Gene
CDY2A	NCBI-Gene
BPY2	NCBI-Gene
TEX14	NCBI-Gene
CFAP44	NCBI-Gene
CEP19	NCBI-Gene
HSFY1	NCBI-Gene
FSIP2	NCBI-Gene
FSHR	NCBI-Gene
KLHL10	NCBI-Gene
PMFBP1	NCBI-Gene
TDRD9	NCBI-Gene
RPS4Y2	NCBI-Gene
VCY	NCBI-Gene
CFAP43	NCBI-Gene
MEIOB	NCBI-Gene
CFAP69	NCBI-Gene
ZMYND15	NCBI-Gene
PRY	NCBI-Gene
XKRY	NCBI-Gene
BIRC5	NCBI-Gene
GSTM1	NCBI-Gene
INHA	NCBI-Gene
PRY2	NCBI-Gene
TARDBP	NCBI-Gene
ESR2	NCBI-Gene
WT1	NCBI-Gene
DAZL	NCBI-Gene
PRKACA	NCBI-Gene
H19	NCBI-Gene
CYP21A2	NCBI-Gene
KRT18	NCBI-Gene
INHBA	NCBI-Gene
CCNB1	NCBI-Gene
NR0B1	NCBI-Gene
KITLG	NCBI-Gene
INHBB	NCBI-Gene
CDC25A	NCBI-Gene
AZF1	NCBI-Gene
PTGDS	NCBI-Gene
INSL3	NCBI-Gene
CALB2	NCBI-Gene
MSMB	NCBI-Gene
BOLL	NCBI-Gene
CLDN11	NCBI-Gene
RXFP2	NCBI-Gene
DMRT1	NCBI-Gene
MAGEA9	NCBI-Gene
TAF7L	NCBI-Gene
NLRP14	NCBI-Gene
CPEB1	IDDB
LHCGR	IDDB
KISS1R	IDDB
NEUROG3	IDDB
PROKR2	IDDB
FSHR	IDDB
SMC1B	IDDB
REC8	IDDB
LHX8	IDDB
NOBOX	IDDB
FOXL2	IDDB
GNRHR	IDDB
FGFR1	IDDB
SOHLH1	IDDB
C3	IDDB
FIGLA	IDDB
BMP15	IDDB
GALT	IDDB
GDF9	IDDB
MCM8	IDDB
MCM9	IDDB
PSMC3IP	IDDB
PADI6	IDDB
KISS1	IDDB
TRIM37	IDDB
TG	IDDB
SEMA3A	IDDB
IGSF10	IDDB
MND1	IDDB
MRPS22	IDDB
CCDC141	IDDB
BMPR1B	IDDB
GREM1	IDDB
CYP21A2	IDDB
NOTCH2	IDDB
STAG3	IDDB
SOX9	IDDB
FEZF1	IDDB
DLK1	IDDB
CYP17A1	IDDB
CAV1	IDDB
NUP107	IDDB
ATG7	IDDB
ATG9A	IDDB
BRCA2	IDDB
ESR2	IDDB
NSMF	IDDB
FGF8	IDDB
POLR3A	IDDB
WNT4	IDDB
WDR11	IDDB
SHOX	IDDB
KHDRBS1	IDDB
FOXO3	IDDB
TUBB3	IDDB
FSHB	IDDB
SPIDR	IDDB
STAR	IDDB
CHD4	IDDB
PRLR	IDDB
AXL	IDDB
CYP19A1	IDDB
RNF216	IDDB
ESR1	IDDB
SOX2	IDDB
PROK2	IDDB
RAB3GAP2	IDDB
CYP11B1	IDDB
PROP1	IDDB
HSD3B2	IDDB
TACR3	IDDB
SRY	IDDB
NR5A1	IDDB
GNRH1	IDDB
LHB	IDDB
RMST	IDDB
QRICH2	IDDB
AR	IDDB
CFAP70	IDDB
DNAH17	IDDB
DNAJB13	IDDB
ADCY10	IDDB
ARL2BP	IDDB
AKAP4	IDDB
ANOS1	IDDB
CATSPER1	IDDB
CATSPER2	IDDB
CATSPER3	IDDB
CATSPER4	IDDB
PLA2G6	IDDB
MEIOB	IDDB
FBXO43	IDDB
CFAP44	IDDB
TTC21A	IDDB
DNAH1	IDDB
CFAP251	IDDB
SLC26A8	IDDB
PMFBP1	IDDB
POLA1	IDDB
FSIP2	IDDB
HESX1	IDDB
ARMC2	IDDB
FTHL17	IDDB
SETX	IDDB
SRD5A2	IDDB
AURKC	IDDB
CAVIN1	IDDB
CFAP43	IDDB
DNAH9	IDDB
CYP11A1	IDDB
MEI1	IDDB
CBX2	IDDB
NPAS2	IDDB
CFAP69	IDDB
MNS1	IDDB
DHH	IDDB
WT1	IDDB
HS6ST1	IDDB
FANCA	IDDB
FANCM	IDDB
HSD17B3	IDDB
CFAP300	IDDB
DPY19L2	IDDB
SECISBP2	IDDB
SUN5	IDDB
NR0B1	IDDB
DNAAF6	IDDB
SPATA16	IDDB
POLD1	IDDB
POR	IDDB
PLCZ1	IDDB
CFTR	IDDB
CYB5A	IDDB
ZP1	IDDB
TTC29	IDDB
SYCP2	IDDB
TTC12	IDDB
FGF17	IDDB
RPL10L	IDDB
SYCE1	IDDB
LARS2	IDDB
CLPP	IDDB
TGFBR3	IDDB
POU5F1	IDDB
CITED2	IDDB
NANOS3	IDDB
EIF4ENIF1	IDDB
NOG	IDDB
TWNK	IDDB
DNAH6	IDDB
DZIP1	IDDB
FAM47C	IDDB
SPAG17	IDDB
TDRD6	IDDB
AKAP9	IDDB
CCDC146	IDDB
TERB1	IDDB
CEP131	IDDB
ASZ1	IDDB
DAZL	IDDB
DDX25	IDDB
DNAAF2	IDDB
DNAH5	IDDB
ELMO1	IDDB
HFM1	IDDB
HIPK4	IDDB
HORMAD1	IDDB
HYDIN	IDDB
MAGEE2	IDDB
MMRN1	IDDB
NANOS1	IDDB
ODF4	IDDB
PGK2	IDDB
PIWIL2	IDDB
ROS1	IDDB
SGO2	IDDB
SPATA3	IDDB
STRA8	IDDB
TBCCD1	IDDB
TEX11	IDDB
TTLL9	IDDB
USP9Y	IDDB
XRCC2	IDDB
ZSWIM7	IDDB
TDRD9	IDDB
GATA4	IDDB
NLRP14	IDDB
FOXF2	IDDB
CST1	IDDB
DMRTA2	IDDB
DNAH7	IDDB
MOSPD2	IDDB
NLGN4Y	IDDB
PPP1R36	IDDB
RIOK2	IDDB
STAG2	IDDB
TCEANC	IDDB
ZNF541	IDDB
SIRPG	IDDB
CEP250	IDDB
TDP1	IDDB
ZMYND15	IDDB
PATL2	IDDB
CHD7	IDDB
PANX1	IDDB
TUBB8	IDDB
IL17RD	IDDB
WEE2	IDDB
DUSP6	IDDB
MSH5	IDDB
SPRY4	IDDB
ERCC6	IDDB
FLRT3	IDDB
ZP2	IDDB
ZP3	IDDB
LHX1	IDDB
HHAT	IDDB
TLE6	IDDB
KHDC3L	IDDB
TAC3	IDDB
AMH	IDDB
PGRMC1	IDDB
POF1B	IDDB
TRIM32	IDDB
THSD1	IDDB
SLC29A3	IDDB
BRCA1	IDDB
DCAF17	IDDB
HOXA13	IDDB
DNAL1	IDDB
LRRC6	IDDB
MAP3K1	IDDB
E2F1	IDDB
PIWIL1	IDDB
C11orf80	IDDB
REC114	IDDB
CATSPERE	IDDB
TEX14	IDDB
NANOS2	IDDB
WNK3	IDDB
ATRX	IDDB
SPO11	IDDB
KASH5	IDDB
NLRP7	IDDB
UTP14C	IDDB
TEKT2	IDDB
POLR3B	IDDB
WNT6	IDDB
MT-ND4	IDDB
SEMA3E	IDDB
ADGRG2	IDDB
GAS8	IDDB
BSCL2	IDDB
ZMYND10	IDDB
DNAAF4	IDDB
DNAAF5	IDDB
DNAH11	IDDB
ARMC4	IDDB
NME8	IDDB
DAZ1	IDDB
DNAI1	IDDB
DNAAF3	IDDB
DNAI2	IDDB
RSPH1	IDDB
RSPH4A	IDDB
RSPH9	IDDB
KIF14	IDDB
ECEL1	IDDB
MUSK	IDDB
STIL	IDDB
IFT122	IDDB
FOXP3	IDDB
CHRNA1	IDDB
NOP14	IDDB
GUSB	IDDB
NEB	IDDB
CTSA	IDDB
GLE1	IDDB
RYR1	IDDB
DYNC2H1	IDDB
ALOX15	IDDB
WNT9B	IDDB
TSPYL1	IDDB
NDNF	IDDB
BMPR1A	IDDB
ZPBP	IDDB
CCDC62	IDDB
EIF2B2	IDDB
EIF2B4	IDDB
EIF2B5	IDDB
HARS2	IDDB
HSD17B4	IDDB
DACH2	IDDB
AIRE	IDDB
POLG	IDDB
TRIP13	IDDB
TBX4	IDDB
CEP55	IDDB
SYCP3	IDDB
CCDC40	IDDB
BUB1B	Chen et al., 2020. PMID: 32716490

## Sheet: NANOS1 downregulated
HGNC	BaseMean	log2FC	P-adj	P-value	StdErr	Wald-Stats
SOS1	172.366	-0.719274	0.000902832	4.46049e-05	0.176196	-4.08223
CREBBP	632.675	-0.565519	0.000155869	4.36263e-06	0.123118	-4.59331
NOG	20.4069	-0.82834	0.0060278	0.000600065	0.241387	-3.43159
GATA4	406.799	-0.554071	0.000865628	4.21039e-05	0.135284	-4.09562
SALL4	337.393	-0.868999	7.72197e-06	9.63611e-08	0.162933	-5.33346
CITED2	221.178	-1.16173	5.16974e-09	1.33625e-11	0.171735	-6.76466
CHD7	1105.9	-0.652085	4.10877e-05	7.34305e-07	0.131679	-4.95206
RIPK4	252.702	-0.872711	1.04326e-05	1.44074e-07	0.165915	-5.25998
SOX9	33.4055	-0.872146	0.00283024	0.000208176	0.235151	-3.70888
SPRY4	148.09	-1.08045	2.10169e-05	3.30595e-07	0.21164	-5.10511
SIRT1	325.01	-0.864682	5.28209e-05	1.03371e-06	0.177004	-4.88511
BCOR	349.218	-1.02672	1.96716e-06	1.74329e-08	0.182181	-5.63572
MAP3K1	114.459	-1.07499	5.39608e-05	1.06798e-06	0.220344	-4.87868
CHD2	790.385	-0.815458	1.48692e-05	2.18519e-07	0.157338	-5.18285
MDM2	1558.66	-0.657233	4.64288e-05	8.64047e-07	0.133575	-4.92032
NFE2L2	740.143	-0.654068	4.60439e-05	8.53484e-07	0.132867	-4.92272
SIN3A	359.651	-0.582142	0.000661385	2.86709e-05	0.139143	-4.18377
CEP55	610.54	-0.644273	7.48681e-06	9.06755e-08	0.120549	-5.34448
GRIP1	87.7077	-0.73788	0.00215514	0.000142286	0.193967	-3.80416
PUM2	686.665	-0.733202	1.71235e-06	1.44114e-08	0.129348	-5.66843
ICK	815.598	-0.607966	4.69111e-05	8.79675e-07	0.12365	-4.91681
CCNB1	1973.62	-0.563253	2.38072e-06	2.21528e-08	0.100683	-5.59429
ZFY	27.5183	-0.846981	0.00482555	0.000443199	0.241104	-3.51293
NPAS2	212.643	-0.518129	0.00826495	0.000932638	0.15653	-3.3101
NR3C1	232.773	-0.833627	2.16326e-05	3.43476e-07	0.163524	-5.09788
CYP1B1	1232.57	-0.524102	0.00599419	0.000596276	0.152652	-3.4333

## Sheet: NANOS3 downregulated
HGNC	BaseMean	log2FC	P-adj	P-value	StdErr	Wald-Stats
ADAMTS5	66.6639	-0.867212	0.00427905	0.00055331	0.251109	-3.45353
SALL4	303.866	-1.39426	1.73205e-10	2.67503e-12	0.199356	-6.99382
CDC20	1707.64	-0.682494	0.000317247	2.5133e-05	0.161974	-4.2136
HSPA2	1384.38	-0.620199	0.00431647	0.000559768	0.179747	-3.45039
DHCR7	1979.54	-0.516326	0.00227696	0.000257409	0.141274	-3.65477
HS6ST1	615.327	-1.13421	3.10338e-09	5.86019e-11	0.173234	-6.54726
DNMT3L	214.378	-1.70617	9.42064e-05	6.07897e-06	0.37717	-4.52362
DDX3Y	345.348	-0.552901	0.00459854	0.000605261	0.161231	-3.42925
RIPK4	231.626	-1.28354	8.15328e-07	2.8396e-08	0.231225	-5.55105
CYP1B1	1046.01	-1.02268	0.00919718	0.00140836	0.320296	-3.19293
MDM2	1509.13	-0.784785	0.000413867	3.43401e-05	0.189443	-4.14259
PLA2G6	36.6163	-0.967671	0.00956656	0.00148646	0.304556	-3.17731
AMH	98.4654	-0.714717	0.00964604	0.00150221	0.22516	-3.17426
CCNB1	1831.36	-0.843055	1.44804e-08	3.25046e-10	0.134109	-6.28634
PEX1	296.085	-0.747478	0.000438341	3.68094e-05	0.181135	-4.12665
TUSC1	246.095	-0.607904	0.00556105	0.000759949	0.180548	-3.36698
DNAI1	14.8729	-1.38984	0.0031504	0.000376243	0.390821	-3.55621
CDC25A	478.007	-0.569957	0.00126837	0.000128955	0.148874	-3.82845
CFTR	68.675	-2.59093	1.35617e-17	6.19022e-20	0.283442	-9.14096
GATA4	409.303	-0.552544	0.00323409	0.000388665	0.155749	-3.54766
BCOR	332.227	-1.35761	4.40859e-08	1.10539e-09	0.222801	-6.0934
PRLR	1092.76	-0.972419	4.32417e-05	2.46315e-06	0.206408	-4.71116
LHX4	34.3341	-2.04278	7.18738e-08	1.90099e-09	0.340121	-6.00605
FREM2	148.488	-1.04349	4.77105e-05	2.76515e-06	0.22261	-4.68754
FGFR3	1881.04	-1.25909	5.63967e-13	5.18371e-15	0.160961	-7.82237
HOTAIR	18.6292	-1.23982	0.00685541	0.000973894	0.375936	-3.29796
DNMT3B	1438.69	-0.822909	7.57415e-08	2.0175e-09	0.137234	-5.99639
SIRT1	325.365	-0.933023	0.000191148	1.40197e-05	0.214806	-4.34355
RNASET2	453.597	-0.819801	4.87836e-06	2.11387e-07	0.157987	-5.18904
CFAP44	22.5268	-1.44298	0.000626094	5.60208e-05	0.35815	-4.02897
PUM2	703.553	-0.651446	0.00378749	0.000472223	0.186339	-3.49604
CHD2	807.234	-0.778824	0.000672592	6.10224e-05	0.194278	-4.00882
PABPC1L	130.393	-0.806286	0.00171149	0.000184081	0.215589	-3.73992
TRIM32	76.6782	-0.970241	0.000689796	6.28851e-05	0.242456	-4.00171
SOS1	168.443	-0.871855	0.000232965	1.76964e-05	0.203128	-4.29213
CYP1A1	923.409	-1.34712	0.0017706	0.000191751	0.361193	-3.72964
CHD7	1085.87	-0.722292	0.00197334	0.000217039	0.195303	-3.69831
ICK	697.724	-1.24499	1.10039e-10	1.67194e-12	0.176359	-7.05942
BDNF	20.0332	-2.16806	3.38028e-07	1.05891e-08	0.378965	-5.72101
NFE2L2	724.283	-0.740715	0.000848505	8.02719e-05	0.187828	-3.94359
FGFR2	700.238	-1.44144	1.09938e-10	1.66354e-12	0.204166	-7.06012
TGFB3	124.149	-0.82021	0.00424807	0.000546912	0.237284	-3.45666
CITED2	207.571	-1.22928	0.00531681	0.000722405	0.363592	-3.38093
KIF14	370.595	-0.960498	1.63888e-05	8.116e-07	0.194726	-4.93256
SGO2	213.394	-0.702322	0.000655544	5.93117e-05	0.174901	-4.01553
BMPR1A	171.03	-0.723139	0.00181632	0.000197612	0.194285	-3.72205
POU5F1	1152.41	-0.567446	0.000763539	7.08015e-05	0.142805	-3.97358
CEP55	601.297	-0.70921	0.000122001	8.20881e-06	0.159028	-4.45966
STIL	303.949	-0.656292	0.00132974	0.000136358	0.172044	-3.81468
WNT6	143.516	-1.46044	5.14173e-07	1.71037e-08	0.258989	-5.639
ERCC6	115.143	-0.720558	0.00684148	0.00097106	0.218432	-3.29878
BUB1B	1130.55	-0.752543	9.24822e-05	5.94458e-06	0.166185	-4.52835
