# Supplementary material for: Distinct Roles of NANOS1 and NANOS3 in the Cell Cycle and NANOS3-PUM1-FOXM1 Axis to Control G2/M Phase in a Human Primordial Germ Cell Model
Source: Int J Mol Sci. 2022 Jun 13;23(12):6592. doi: 10.3390/ijms23126592 (PMC9223905; doi:10.3390/ijms23126592)
Supplement: Supplementary file 1 [file ijms-23-06592-s001.zip › Supplementary table S4. List of cancer-germ cell genes taken from Bruggerman et al., 2018.xlsx]

## Sheet: All cancer-germ cell genes
Gene Symbol
SLIT1
SNN
DCX
ZFHX4-AS1
CSMD3
CRB1
COL20A1
PCDH15
LRP1B
C1orf94
SOX3
KIF6
MDGA2
ALK
CERS1
SYN3
RGR
SOX1
FAM19A3
KCNH5
INSRR
PRPH2
FBXO10
MGAT4C
SYT14
CHRNA7
PLEKHM3
MYH15
RIIAD1
TCEAL1
DNAJC24
HS6ST3
KIAA2022
PCDHAC1
PCDHA1
PCDHA4
PCDHA10
PCDHA3
PCDHA6
CCDC113
TTLL9
DCHS2
KCNMB2
C1QL4
DNAH9
ZFP37
CSMD2
PCDHGA1
PCDHGB2
PCDHGA4
PCDHGB1
SOGA3
CDKL3
MSTN
DUSP19
NLGN1
TRPM3
LIPT1
ZNF879
ZNF571
ZNF607
ZNF709
TIGD7
ZNF527
ZNF227
ZNF559
ZNF583
ZNF790
ZNF568
ZNF570
ZNF610
ZNF43
ZNF85
ATP6AP1L
CCT6B
HSPA1L
VAMP2
LRRC27
ZNF425
ZKSCAN2
ZNF555
USP51
ZNF578
ZNF677
ZNF229
ZNF626
ZNF483
ZSCAN23
TECTA
FAM66C
ZDHHC15
ZNF876P
ZNF208
ZNF676
ZNF257
ZNF492
ZNF98
ZNF490
ZNF788
ZNF501
AKAP3
ZNF560
ZNF572
TKTL1
ZNF696
SYCP2L
TET1
C17orf80
ZNF286A
FAM90A1
KDM4D
ZNF2
PCDHB9
PCDHB6
PCDHB2
PCDHB3
MIPOL1
FAM188B
PCDHB13
C5orf24
TMED7
CHRM3
ZNF774
C1orf226
CRCP
HMGA2
LEMD1
CCDC170
AK7
RNF183
DNAH5
NAALADL2
GPR39
MLLT4-AS1
GRM8
HUNK
FAM35DP
ACSM1
CTAGE5
NOTUM
ONECUT2
CNKSR3
ANG
PRAP1
SEC16B
KIAA1210
CLUL1
GABRG3
ATP6V1E2
PLD6
GMNC
ARMC3
DNAJB13
RHPN1-AS1
ZNF311
TTC30A
TTC30B
CCDC89
GDF5
ZNF19
ZNF214
CCDC148
IQUB
CASC2
DNAH7
WDR78
FSIP1
KIAA0825
STXBP4
CCDC173
IQCH
LCA5L
ZNF23
DNAH10
ZNF268
ZNF112
ZNF223
ACVR2B
KIAA1549
ZNF391
RANBP17
MCMDC2
SLC35A1
TRIQK
CDRT4
TVP23C
FOXO3B
RGPD3
RGPD4
C11orf71
C7orf55
C19orf25
NRL
NDUFA7
PTRH1
UQCR11
NDUFA11
NDUFA2
MBD3
NEDD8
SDHAF2
TRAPPC5
DNAJC28
LYRM5
METTL20
MYO16
WNK3
C12orf60
FRMPD1
TRPV1
ACAD11
CNTLN
SKIDA1
TMPRSS9
CCDC152
ITIH4
USH2A
ENAM
SIM1
BCKDHA
FAHD1
TMEM140
LRAT
L3MBTL4
SOX6
LINC00472
BBS1
EFCAB6
PDE11A
PTGR2
ADAMTS17
RAG1
RAG2
TBATA
ARHGAP28
PABPC4L
ANO2
GDF6
RABGEF1
KCNK13
SENP8
ASXL3
PAPPA2
C7orf57
LHX9
PIK3R2
ZNF358
C7orf25
VKORC1
NCKAP5
OTUD7A
C11orf96
FAM78B
ATG10
DNAH11
FATE1
IER3IP1
CHRNB4
SLC6A2
SYT10
CLNK
KRTAP5-8
KLK15
RPP14
ARHGEF18
CORO7
LACE1
FAM186B
IBA57
GK3P
C9orf84
SLC16A7
ROPN1
ROPN1B
SLC24A5
HILS1
SLC45A2
TRPM1
ABCC11
LMX1B
C9orf85
PRKG2
ZNF469
ART5
SLC6A10P
KTN1-AS1
DPH6
SIAH1
ATP6V0C
TRAPPC9
FMN1
CCSER1
TIRAP
SLCO4C1
ZNF611
MYO3A
ZNF395
ZNF799
ZNF564
ZNF763
ZNF525
ZNF765
ZNF845
ZNF702P
ZNF701
ZNF813
ZNF430
ZNF714
FAM122C
ZNF557
SCAI
ZNF782
ZNF93
ZNF675
ZNF681
UMODL1
ZNF669
ZBTB8A
ZNF284
ZNF565
CEP57L1
ERCC8
FAM225B
ADAMTS6
CMTM1
ZNF805
ZNF264
ZNF543
RPL23AP53
ZNF624
ZNF778
ZNF225
ZNF548
CCDC144A
ZNF221
MAP10
ZNF718
ZNF597
ZXDA
KIAA1328
POLR2M
ZNF233
LINC00662
ZNF776
MED12L
ASB3
WDR49
C8orf37
ZNF713
ALG10B
WDPCP
LRRC37BP1
PPIEL
NME9
ZNF815P
C10orf25
ZNF546
ZNF660
DPY19L2P2
SLC24A4
ZNRD1-AS1
IRAK1BP1
TRDMT1
LINC00654
ZNF280B
AK9
ZNF620
C11orf57
METTL21A
SPRN
TCTE3
TMEM217
RIMBP3
ZNF230
CHURC1
LINC00476
TAF4B
ZNF646
ZBTB3
ZNF749
SPATA5
ZNF324B
IL12RB2
RAD51B
TMEM194B
YBX3P1
PA2G4P4
PABPC3
ZSCAN20
KCNJ14
LRFN4
TATDN2
BACH2
ITPRIPL1
M1AP
CCDC171
CEP128
DLEU1
DLEU2
MIR17HG
LIPT2
GPR89B
PIN4P1
SCML2
ZRANB3
AMER1
UBE3D
SAMD3
TNFSF4
CACNA2D4
SIGLEC5
GP1BA
KCNA3
ARRDC5
C22orf34
TSSK3
LINC00852
LRRC37A2
IGLL1
SLC22A16
CLEC12B
SPTA1
C20orf197
RFX8
GUSBP2
ZNF407
SPDYE3
ZKSCAN3
FAM175A
LINC00638
CCDC7
KCNQ1OT1
ZNF460
BTBD18
RPL21P44
C9orf131
MRS2P2
ARL17A
TMEM14E
ANKAR
MPL
SEC14L1P1
ZNF70
ASB14
FTX
CCDC73
LCORL
ZBTB20
PGBD4
STAG3L1
ZNF717
CYB5RL
ZNF619
CEP152
FANCM
ALG10
RBM12B
KIAA1919
TMPPE
GDAP2
C10orf12
HELB
ZNF124
ZNF169
BMS1P4
SPDYE1
FBXL19-AS1
ZNF587
ZNF573
RAPGEF6
ZNF81
KLHL11
RNF169
SLX4IP
N4BP2
ZNF678
ZBTB37
ANKRD36B
USP49
CENPL
E2F7
DEPDC1
HMMR
NEIL3
FAM72A
SKA3
ESCO2
SGOL1
CENPI
CKAP2L
ASPM
KIF14
CDCA2
DIAPH3
EXO1
GTSE1
KIF4A
SKA1
BIRC5
CENPA
CDKN3
SPC25
CDC25C
NEK2
C17orf53
EME1
ORC1
RAD51
RAD54L
C1orf112
DTL
MCM10
TMPO-AS1
CHEK1
GINS1
GINS4
C5orf34
MND1
AUNIP
RAD54B
POLE2
ERCC6L
TTK
STIL
TICRR
XRCC2
CENPE
POLQ
ARHGAP11A
PLK4
MTFR2
PARPBP
KIAA1524
RAD51AP1
CENPK
KIF18A
DEPDC1B
CCDC18
FANCA
CENPP
ZNF367
CDC25A
TIPIN
WDHD1
CENPO
NCAPG2
FBXO5
KIF15
SGOL2
CBX2
CCDC138
SUV39H2
KIF20B
ATAD5
MMS22L
RBL1
CASC5
PRR11
ARHGAP11B
BRCA2
BRIP1
CLSPN
KIF24
ZNF280C
VASH2
TAF1A
ZNF670
CCDC15
RAD9B
CD101
C18orf54
ZFP69
TRIM71
LIN28A
TPTE
DPEP3
DPPA4
DPPA2
RBMXL2
SYCP3
HDGFL1
LUZP4
TDRD12
FAM9C
MAGEB1
ZNF716
BRDT
TRIML2
ZFP42
DCAF4L2
MAGEB2
NLRP9
DDX43
OOEP
SLC2A14
VPS33A
PKD1L1
PIWIL2
L1TD1
VRTN
FOXD1
HTR7
ZNF410
HORMAD1
MAGEA4
MAGEA3
UCN2
ABCA13
B3GNT5
S100A7A
TRIM16
MEX3A
PRR19
SLC44A5
WNT7A
FAM86JP
PAK6
SDK2
ZSCAN5A
BEAN1
CILP2
PTPRQ
BPIFA1
TMEM241
DNAH2
TDRD5
BFSP1
C3orf67
CHRNA5
RPLP0P2
STEAP1B
LRRC8D
HARBI1
KIAA0391
PDP2
DTWD2
C12orf66
GTPBP10
F2RL2
GSTCD
USP37
NSUN3
SLC10A7
PPP1R2P3
RBM7
NRG1
PAPPA
IL7
DGKH
FER1L6
NACA2
RPL23P8
UQCRBP1
POTEM
ATP5EP2
PIPSL
ANXA2P3
RPL19P12
PRKY
TTTY15
GRIN3A
TDRD1
BEND4
DNAH8
SVOPL
MYO3B
SLC4A5
TRMT10A
WDR89
ABCA4
ACOXL
ZYG11A
CBWD1
ELL3
CCDC122
ZNF215
C21orf59
KIF9
GGTLC2
DNASE2B
OAZ3
IGF2BP1
IGF2BP3
DSCR8
LIN28B
DDX47
NLRP7
CBWD6
MRPS17
PSMA2
GATC
PGAM5
EFCAB11
LSM12
BEND3
STK31
PRAME
TBC1D7
SARS2
BLOC1S3
MRPL30
UBE2V1
ESPNL
MED26
ZNF668
PPAN
SAC3D1
RIBC2
SMC1B
TCAM1P
CTCFL
RBM4
WDR92
MFSD2B
RBM34
ISY1
C16orf59
NUP62
PLEKHA8P1
APLF
CCDC150
C16orf87
SLC38A9
ESR2
GTSF1
IGFLR1
CCL17
DNAJC5B
ADORA2A
HLA-L
CRIP1
IL4I1
ACTRT3
RPP38
C17orf67
PRSS21
F11R
ZNF683
CXCL11
FOXP3
COL10A1
TNFSF11
ADAM6
IKZF3
DMC1
TRIM59
NHEJ1
RTEL1
MSL3P1
ZNF485
EDAR
RNF32
DNAH14
MTL5
C5orf63
KCNMB3

## Sheet: NANOS1 downregulated
HGNC	BaseMean	log2FC	P-adj	P-value	StdErr	Wald-Stats
ZNF124	78.0738	-0.896085	0.000287401	9.50859e-06	0.202365	-4.42806
SIAH1	26.9785	-0.781327	0.00931403	0.00111017	0.239597	-3.26101
VRTN	81.9124	-0.666855	0.00623611	0.000625266	0.194963	-3.42041
GSTCD	236.6	-0.5328	0.0039321	0.0003322	0.148462	-3.5888
RBM12B	68.4566	-0.892514	0.00137321	7.84921e-05	0.226012	-3.94896
ZNF410	290.976	-0.516753	0.00681704	0.000709846	0.152626	-3.38575
B3GNT5	93.5171	-0.636125	0.00996368	0.00123102	0.196846	-3.23159
CDCA2	446.672	-0.89921	1.35455e-06	1.07035e-08	0.157227	-5.71919
ZNF112	26.9584	-0.890463	0.00277297	0.000201506	0.239557	-3.71712
HTR7	203.337	-0.763729	3.79412e-05	6.72469e-07	0.153694	-4.96915
CENPL	88.628	-0.871091	0.000751746	3.50486e-05	0.210515	-4.13791
ZNF367	27.5303	-0.846442	0.00465199	0.000420847	0.240013	-3.52665
POLQ	186.643	-0.523922	0.00776859	0.000849219	0.15704	-3.33623
PLD6	110.566	-0.692201	0.00466059	0.000422313	0.196328	-3.52573
C11orf96	34.2323	-0.864803	0.00296131	0.000222021	0.234202	-3.69255
NEIL3	60.6613	-0.926708	0.000381115	1.41528e-05	0.213455	-4.34148
ZNF570	31.9275	-0.904982	0.00189928	0.000120593	0.235371	-3.84492
RAPGEF6	87.0172	-0.775433	0.00190934	0.000121828	0.201809	-3.84242
ZNF597	22.3	-0.984016	0.000916548	4.5824e-05	0.241419	-4.07596
TRIM71	509.295	-0.703296	8.35288e-06	1.06717e-07	0.132325	-5.3149
KIF18A	139.248	-0.759079	0.00220006	0.000146714	0.199938	-3.79657
E2F7	86.48	-0.778793	0.00221216	0.000147848	0.205234	-3.79466
TET1	452.358	-0.835	9.83616e-08	4.72159e-10	0.13407	-6.22809
ERCC6L	178.484	-0.549316	0.00875568	0.0010197	0.167218	-3.28504
ZNF607	144.552	-0.843039	8.22551e-05	1.81628e-06	0.176632	-4.77286
RPP14	160.128	-0.545426	0.00905585	0.00106201	0.166615	-3.27356
LRRC8D	239.499	-0.605516	0.00368949	0.000304996	0.167685	-3.61102
ZNF227	103.679	-0.669892	0.00385085	0.000323914	0.18632	-3.59538

## Sheet: NANSO3 downregulated
HGNC	BaseMean	log2FC	P-adj	P-value	StdErr	Wald-Stats
CKAP2L	389.837	-1.1306	3.10198e-09	5.83816e-11	0.172668	-6.54782
HMMR	409.454	-1.17473	3.57572e-09	6.85609e-11	0.180069	-6.52377
KIF14	370.595	-0.960498	1.63888e-05	8.116e-07	0.194726	-4.93256
ZBTB8A	59.3488	-0.868877	0.00915514	0.00140078	0.271992	-3.19449
FBXO10	592.324	-1.05223	6.79589e-09	1.38102e-10	0.163951	-6.41797
GTSE1	845.908	-0.828934	9.13294e-07	3.22077e-08	0.149925	-5.52899
ZNF669	65.5406	-0.878536	0.00493609	0.000659059	0.257933	-3.40607
TRIM59	88.5658	-1.32524	2.13647e-05	1.09675e-06	0.271932	-4.87343
TICRR	118.655	-1.06957	0.000113319	7.54613e-06	0.238867	-4.47767
NEK2	530.856	-0.903093	1.13627e-06	4.09947e-08	0.164602	-5.48651
C17orf80	406.665	-0.749389	0.00012148	8.16484e-06	0.167994	-4.46082
FAM122C	782.029	-0.856366	1.30908e-06	4.80174e-08	0.156887	-5.4585
TRIML2	419.453	-0.701237	2.78234e-05	1.47354e-06	0.145642	-4.81479
CENPE	245.259	-0.907074	2.8212e-05	1.49765e-06	0.18852	-4.81155
KIF9	440.385	-0.588182	0.000438341	3.67926e-05	0.142529	-4.12675
VRTN	65.4156	-1.72932	1.4679e-08	3.32257e-10	0.275242	-6.28293
PRR11	1840.14	-0.521949	0.0055332	0.000754575	0.15493	-3.36894
KIF18A	120.248	-1.52629	1.86841e-08	4.34595e-10	0.244556	-6.24107
ZNF607	133.805	-1.26244	1.97754e-08	4.63688e-10	0.202608	-6.23093
TRPV1	40.7568	-1.25619	0.000472997	4.03407e-05	0.305977	-4.10552
MED12L	86.2095	-1.15117	0.000142684	9.94257e-06	0.260538	-4.41842
CDC25A	478.007	-0.569957	0.00126837	0.000128955	0.148874	-3.82845
L1TD1	5078.07	-0.732503	2.42371e-06	9.60038e-08	0.137324	-5.33413
VASH2	95.5093	-1.15098	3.94797e-05	2.20195e-06	0.243133	-4.73395
STIL	303.949	-0.656292	0.00132974	0.000136358	0.172044	-3.81468
UMODL1	107.798	-1.43851	2.61047e-06	1.04464e-07	0.270458	-5.31878
MEX3A	492.242	-0.805482	0.000510338	4.42593e-05	0.197227	-4.08404
RBM12B	66.9559	-1.22654	0.000157498	1.11774e-05	0.279201	-4.39304
BEND3	416.302	-0.849898	4.03568e-05	2.26927e-06	0.179765	-4.72783
ASPM	274.062	-1.05965	2.98825e-06	1.22011e-07	0.200294	-5.29046
IRAK1BP1	289.023	-0.556658	0.0033554	0.00040709	0.157451	-3.53544
TKTL1	136.257	-2.19594	7.24933e-14	6.07397e-16	0.271512	-8.08782
PDP2	54.0079	-0.96554	0.0067318	0.000951704	0.292196	-3.30443
SLCO4C1	172.112	-0.903629	0.000178325	1.29231e-05	0.207188	-4.3614
CENPL	91.411	-0.930286	0.000599658	5.32804e-05	0.230226	-4.04075
ZNF367	27.8763	-1.16823	0.00378929	0.000473043	0.334203	-3.49557
MED26	57.9846	-1.39517	4.83551e-06	2.08846e-07	0.268752	-5.19129
N4BP2	173.474	-0.663252	0.00729047	0.00105025	0.202414	-3.27671
E2F7	88.8482	-0.801841	0.00747646	0.00108557	0.24541	-3.26736
HTR7	185.018	-1.17989	1.89579e-07	5.51932e-09	0.202358	-5.83071
MAP10	35.5542	-1.17666	0.00177016	0.000191593	0.31547	-3.72985
NEIL3	61.3136	-1.06696	0.000714791	6.55214e-05	0.267275	-3.99199
PLD6	105.733	-0.947343	0.000744577	6.86242e-05	0.237966	-3.98101
CENPA	653.12	-0.572082	0.00405442	0.000514236	0.164712	-3.47323
ZNF765	37.6775	-1.25751	0.000753129	6.95066e-05	0.316119	-3.97797
DEPDC1	111.268	-1.19525	7.5348e-06	3.42041e-07	0.234423	-5.09867
B3GNT5	90.9748	-0.803736	0.00786356	0.00116038	0.247422	-3.24844
ZNF124	76.0154	-1.14187	7.83723e-05	4.86611e-06	0.249836	-4.57048
CDCA2	406.585	-1.37225	1.09126e-10	1.63761e-12	0.194307	-7.06231
CDKN3	419.158	-0.719987	8.23463e-05	5.18494e-06	0.15799	-4.55716
ANO2	599.182	-1.23004	6.37314e-10	1.06e-11	0.180938	-6.79811
CTCFL	30.8934	-1.41595	0.00030935	2.44687e-05	0.335562	-4.21965
RPP38	142.326	-1.25245	5.12427e-07	1.69816e-08	0.222056	-5.64024
