# Supplementary material for: Distinct Roles of NANOS1 and NANOS3 in the Cell Cycle and NANOS3-PUM1-FOXM1 Axis to Control G2/M Phase in a Human Primordial Germ Cell Model
Source: Int J Mol Sci. 2022 Jun 13;23(12):6592. doi: 10.3390/ijms23126592 (PMC9223905; doi:10.3390/ijms23126592)
Supplement: Supplementary file 1 [file ijms-23-06592-s001.zip › Supplementary table S5. Results of biological clustering analysis of NANOS1 and NANOS3 downregulated genes.xlsx]

## Sheet: N1 upregulated
Cluster	Transcripts	Function				Cluster	Function
1	IFITM1 IFI35 OAS1 BST2 IRF9 ISG15 IFI6 MX1	type I interferon signaling pathway				1	type I interferon signaling pathway
2	COL17A1 COL9A2 LEPREL2 P4HA2	peptidyl-proline hydroxylation				2	peptidyl-proline hydroxylation

## Sheet: N1 downregulated
Cluster	Transcripts	Function
1	FBXO30 UBE3A RNF19A SOCS3 RNF6 RNF19B SH3RF1 RNF4 TRIM71 SIAH1 GAN RNF111 FBXW7 KLHL9 SPSB1 MEX3C FBXW11 ASB7	protein ubiquitination
2	WAPAL HIST1H2AC PPP2CA AHCTF1 CENPL ERCC6L TNRC6B SGOL1 CDCA8 EP300 KIF18A JUN TNRC6A PLK1 NCOA3 CCNB1 TNRC6C CREBBP MYC	chromosome organization negative regulation of gene expression
3	CCNT2 CCNT1 SNAPC1 PCF11 KIF11 AURKA CEP55 CCNA2 RPRD2 PHAX INTS6	snRNA transcription
4	TBL1XR1 NCOA2 CHD9 NPAS2 MED17 TGS1 MED13 ANKRD1	regulation of lipid metabolic process
5	FEM1B FEM1C SOCS6 SOCS5	protein ubiquitination
6	GPR37 S1PR3 CXCR4 HCAR1	G-protein coupled receptor signaling pathway
7	WTAP CBLL1 ZC3H13 KIAA1429	mRNA methylation
8	CNOT6 TOB1 CNOT4 CNOT2	nuclear-transcribed mRNA poly(A) tail shortening

## Sheet: N3 upregulated
Cluster	Transcript	Function
1	CXCL5 GPSM1 GABBR2 TAC1 GPR143 ADCY3 F2R ANXA1 APLN F2RL1 NMB LPAR3 ADORA1 PYY DRD2 NTS HEBP1 PDYN KISS1 GNG4 GAL GNG11 GRK5	G-protein coupled receptor signaling pathway
2	TIMP1 SHISA5 IGFBP7 VGF SPP1 APOA2 TNC IGFBP4 FSTL3 EVA1A VCAN SERPIND1 PRSS23	post-translational protein modification
3	RPL22L1 NOP56 RPP40 PDCD11 IMP4 RPL23A EMG1 SRPRB RPL23 HEATR1 SPCS1 RPL27 RPL36 RPL10 SSR3 KRR1 NHP2L1 EIF3D TSR1 RPL3 RPP25 RPL18	ribosome biogenesis, protein targetting to ER
4	DGAT1 SCCPDH AP1M1 CD59 COL27A1 ACTN1 COL8A2 CLU TSPAN14 COL6A2 COL13A1 COL6A3 TGFB1 COL7A1 TNFRSF1B COL5A1 AGPAT2 THBS1 COL22A1 VEGFB PLAU TEX264 CEACAM1 RAP2B ALDOA SERPINE1 COL18A1 LEPREL2 P4HA2 PLAUR	regulated exocytosis
5	LAMC2 PXN ITGA3 LAMA1 ITGA1 ITGA2 LAMB3 LAMA3 PLEC LAMC3	extracellular matrix organization
6	SMURF2 ASB13 HECW2 UBE2E3 UBE2J1 KEAP1 RNF114 FBXO41	protein ubiquitination
7	CGA GPR176 ADORA2B PTHLH MC1R RAMP2 ADCYAP1R1	G-protein coupled receptor signaling pathway
8	MRPS22 MRPL21 MRPS2 MRPS27 MRPL52 MRPL17 TUFM	translational elongation
9	CPNE1 GLIPR1 CEACAM6 CD63 CD68 MGST1 SYNGR1	neutrophil activation involved in immune response
10	THY1 LYPD3 LYPD5 ALPL NTM LY6K ULBP2	cell-matrix adhesion, multicellular organism development
11	HGS TRIP10 CLTB WNT7A ARRB2 SFRP1 WNT11 PACSIN3 PORCN WNT2B WNT10B FZD8 FZD2	canonical Wnt signaling pathway, regulation of morhpogenesis of an epithelium
12	MMP9 MMP10 MMP3 MMP1 ANXA2 TPD52L1 IMPDH1 AP1S1 MMP13 FTH1 UNC13D AP1S2 CPPED1 HEBP2 SERPINB3 FTL	collagen catabolic process, neutrophil degranulation, symbiont process
13	RPS26 DOCK4 WBSCR22 EXOSC2 RPS24 RPS14 RPL7L1 RPS6	RNA processing
14	KRT81 KRT80 KRT86 KRT6A KRT15	cornification
15	RHOBTB1 RHOBTB2 RHOC RAC2 RHOG	regulation of small GTPase mediated signal transduction
16	HPRT1 ENTPD3 AMPD2 IMPDH2	nucleoside phosphate metabolic process
17	MAPK12 CCND1 CKS1B MAPK11 CCNE1 PSMD2 PSMB10 MAPKAPK3	cellular protein modification process
18	EPHA1 EFNB1 EPHA2 EFNB3	ephrin receptor signaling pathway
19	TUBA4A HSP90AA1 HAUS7 TMEM216	ciliary basal body-plasma membrane docking, regulation of G2/M transition of mitotic cell cycle
20	PKM GAPDH LDHA ENO1	glycolytic process

## Sheet: N3 downregulated
Cluster	Transcripts	Function
1	RNF111 LONRF1 FBXW7 LMO7 CCNF SH3RF1 TRIM11 SPSB4 SOCS1 FBXO10 PJA2 SOCS3 ASB7 TRIM32 RNF19A CDC20 RNF19B KLHL25 SMURF1 KLHL9 UBE2S CBLB RBBP6 LNX1	protein ubiquitination
2	ASPM NUF2 INCENP TPX2 RACGAP1 KIF18A SPAG5 KIF23 CENPA CENPL AURKA WAPAL PRC1 KIF20A CEP55 NEK2 SPDL1 DLGAP5 PPP2R5B KIF11 NUSAP1 SGOL1 PPP2R5E NCAPG CCNA2 SGOL2 RCC2	cell cycle process
3	RNASEL MX1 IFIT1 IFIT2 IP6K2 IFI6 SAMHD1 ISG15 OASL IFIT3 OAS1	type I interferon signaling pathway
4	MGAT4A IL6 IGFBP3 GAS6 SDC2 TMEM132A PCSK9 FAM20A FN1 ANO8	post-translational protein modification
5	ACKR3 CXCL12 GPR37 NMU HTR1B NMUR1 GRM4 CNR1 CXCR4 POMC	G-protein coupled receptor signaling pathway
6	SNX18 SYNJ1 VWF LDLR FCHO2 NHLRC2 CFTR TGFB3 RAB5A WASL EGF IGF1 LRP2	vesicle-mediated transport
7	BUB1B CCNB2 PLK1 CCNB1 TACC3 PTTG1 MKI67 CENPE CKAP2 ECT2	mitotic cell cycle process
8	MVK DHCR7 IDI1 SREBF2 HMGCS1 NFYC MVD	regulation of cholesterol biosynthetic process
9	CD53 CD36 NCOA2 LMNB1 CCNT2 SUN2 SIRT1 STOM CCNT1 CEBPD MED18 RPRD2 MED30 TMEM30A ADAM8 GTF2E1 MED26 SNAPC1 TERF2IP HSPA2 MED13 SLCO4C1 PCF11 MED17	snRNA transcription androgen receptor signaling pathway neutrophil degranulation
10	SALL4 PRDM14 CTCF CCP110 PBX1 AJUBA KLF4 NANOG MAFB BORA KDM6A POU5F1	G2/M transition of mitotic cell cycle somatic stem cell population maintenance
11	LEPREL1 COL3A1 ADAMTS2 ADAMTS5 ADAMTS8 COL4A5 ADAMTS19 COL25A1 SPON2 COL26A1	extracellular matrix organization
12	ZFP36L1 XRN1 DCP1B DCP1A DCP2	nuclear-transcribed mRNA catabolic process
13	ARID4A KAT2B HES1 TNRC6C JUN ARID4B HEY1 HIST3H2A RBPJ	regulation of RNA metabolic process regulation of gene expression, epigenetic
14	KIF9 KIF18B KIF13B KIF5B	microtubule-based movement
15	KDM7A TRIM24 PAPD7 ESRP1
16	SMAD9 BMPR1A SMAD7 SMAD6	regulation of pathway-restricted SMAD protein phosphorylation
17	EFNA1 EFNA5 EPHA7 EFNB2	ephrin receptor signaling pathway
18	WNT9A WNT6 WNT2 WNT10A	cell fate commitment
19	GLDC GAD1 GLUL GLS2	alpha-amino acid catabolic process
