# Supplementary material for: Distinct Roles of NANOS1 and NANOS3 in the Cell Cycle and NANOS3-PUM1-FOXM1 Axis to Control G2/M Phase in a Human Primordial Germ Cell Model
Source: Int J Mol Sci. 2022 Jun 13;23(12):6592. doi: 10.3390/ijms23126592 (PMC9223905; doi:10.3390/ijms23126592)
Supplement: Supplementary file 1 [file ijms-23-06592-s001.zip › Supplementary table S6. iRegulon results of NANOS1, NANOS3 and NANOS3-PUM1 downregulated genes.xlsx]

## Sheet: NANOS1 overexpression
# Rank	Track id	AUC	NES	ClusterCode	Transcription factor	Target genes
1	wgEncodeHaibTfbsMcf7Taf1V0422111PkRep1.broadPeak.gz	0.0646774	4.32435	T1	TAF1	GATA3,CITED2,ZSWIM6,PLK2,FAM53C,ZFP36L2,ZCCHC2,TOB1,MAP3K1,TOB2,TSC22D2,SP3,INTS6,TIPARP,CCNL1,ID2,HES1,GADD45A,JUN,PLAGL2,ARF6,LEMD3,SLC38A2,FEM1C,RNF6,MTF2,BAMBI,KDM5B,ATAD2B,MCL1,AMD1,NUFIP2,ZBTB1,AFF1,ZCCHC3,RSF1,TOPORS,ARID2,ENC1,AMOTL2,BRIX1,MPHOSPH10,PTP4A1,CLK1,ZMYM5,LNX2,FNDC3B,BAZ1A,GAN,PRPF4B,SOX4,FBXO28,NR2F2,MYC,PSMD5,ARRDC3,YTHDF2,GADD45B,USP38,FOXJ3,MGAT2,RSRC2,TGS1,TSC22D1,MSX2,FA…
2	wgEncodeHaibTfbsEcc1Taf1V0422111PkRep1.broadPeak.gz	0.064354	4.29048	T1	TAF1	SP3,TOB2,GSK3B,TSC22D2,FOXJ3,RCOR1,ATAD2,INTS6,EP300,CCNL1,MTF2,ZBTB1,ZSWIM6,MPHOSPH10,FNDC3B,CITED2,AMD1,ATAD2B,ZCCHC2,TOPORS,ARID2,WTAP,PSMD5,KLF5,PIM3,ZMYM5,BRIX1,KIF5B,WDR20,ATE1,TGS1,E2F3,RSF1,PIK3R3,WASL,NFE2L2,LNX2,ZBTB2,ZCCHC3,ZFP36L2,PTP4A1,MAP3K1,NFYA,TGIF1,TOB1,MPP5,NIPBL,UBE3A,PLK2,YTHDF2,HMGXB4,SLC38A2,MKRN2,AFF1,TIPARP,WAC,CDKN2AIP,FEM1C,ARF6,CCNT2,MCL1,ADNP,PLAGL2,NHLRC2,FRS2,MBNL1…
3	wgEncodeHaibTfbsPfsk1Foxp2Pcr2xPkRep1.broadPeak.gz	0.0629636	4.14484	T2	FOXP2	CNOT2,ZBTB2,CITED2,DUSP1,NR3C1,KLF10,REV1,EXT1,HES1,PLD6,PHLPP1,ZSWIM6,KLF15,RUNX1,MLLT10,TOB2,SIK2,EPC2,KLF6,KLHL15,RNF19A,NFIB,ZFP36L2,BHLHE40,HIPK3,BACH1,ZNF7,ZZZ3,USP42,CCDC116,CBLL1,ARRDC3,DDX20,CHD2,NRF1,CCNL1,HIVEP1,NFE2L2,TOB1,SIRT1,FOXJ3,PPM1D,AFF4,ZHX1,WTAP,ZNF131,THAP1,GZF1,HEY1,CDK13,MARCH7
4	wgEncodeHaibTfbsMcf7Taf1V0422111PkRep2.broadPeak.gz	0.0588842	3.71753	T1	TAF1	GATA3,PLK2,TOB1,MCL1,NUFIP2,ZSWIM6,CCNL1,TSC22D2,CITED2,FAM53C,ID2,PCF11,SOX4,TOB2,RPRD2,TIPARP,AMD1,JUN,INTS6,FAM84B,HES1,LEMD3,AFF1,GRHL2,ARF6,GADD45A,FBXO28,MTF2,BAZ1A,BRIX1,ATAD2,MAFB,SLC38A2,GADD45B,ARRDC3,PPP1R12A,WAC,KDM5B,ARID4B,ZNF148,CLK1,ARID4A,PTP4A1,TGS1,FNDC3B,HIST1H2AC,ARID2,AMOTL2,NR2F2,PPP1R15B,ZBTB1,CCDC121,CDK13,RNF6,GSK3B,RSF1,PIK3R3,TOPORS,BAMBI,WASL,SP3,NCK1,ASXL2,ALKBH1,RSR…
5	wgEncodeHaibTfbsH1neuronsTaf1V0422111PkRep2.broadPeak.gz	0.0569922	3.51934	T1	TAF1	MTF2,ARRDC3,TOB1,TOB2,KLF7,ZBED5,ZSWIM6,TSC22D2,CCNL1,RPRD2,CLK1,SOX4,SP3,NIPBL,IVNS1ABP,CITED2,FEM1B,GSK3B,CDKN2AIP,ID4,MCL1,AMD1,PTP4A1,ARID4B,MGAT2,BMPR2,ARID2,NUFIP2,USP47,FOXJ3,CPEB4,RSF1,SYNJ1,GPBP1,AKIRIN2,ZFP30,ZBTB1,FUBP1,PCF11,UBXN7,CDK13,TSC22D1,EXOC8,LCA5,WTAP,TOPORS,CHD2,PPP1R12A,ANKRD13C,ZCCHC3,ATAD2B,ENC1,RNF6,PLK2,PPP1R15B,ZFC3H1,TRUB1,SOS1,ASXL2,JUN,TET2,WASL,ZNF614,PPM1D,ASF1A,R…
6	wgEncodeHaibTfbsPanc1Sin3ak20V0416101PkRep1.broadPeak.gz	0.0555178	3.3649	T3	SIN3A	WEE1,TSC22D2,ADM,MYC,TGIF1,KLF10,NFE2L2,TOB1,SIN3A,SOX9,KDM5B,SIRT1,AMD1,NR3C1,FNDC3B,HIST1H2AC,E2F3,SLC38A2,ZNF367,CDK13,GADD45B,SOCS3,SP3,KLF6,NUFIP2,ZHX1,ZFP36L2,RSF1,GPBP1,BHLHE41,DUSP1,SOX4,ERRFI1,JMJD6,SLC30A1,HES1,ZSWIM6,SYNJ1,IFFO2,CYP1B1,JUN,FBXO45,SRGAP1,PLAGL2,ARID1B,CCNB1,ZNF331,CEP55,PLK1,AMOTL2,TIPARP,CLK1,POLQ,KBTBD2,HIPK3,JMJD1C,TP53INP1,SP4,TOB2,TADA2B,ARID4B,NOG,FOXJ3,CITED2,ASH…
7	wgEncodeHaibTfbsMcf7Foxm1sc502V0422111PkRep1.broadPeak.gz	0.0539212	3.19766	T4	FOXM1	FAM83D,CCNB1,ATF7IP,CCNA2,HJURP,KIF11,ENC1,TGIF1,GAS2L3,PLK1,KIF18A,TNFAIP8L1,CEP55,MAFB,GATA3,ATAD2,PPM1B,CDCA2,PIM3,HES1,MAP3K9,DDX59,CENPL,ARID4A,ARF6,SALL4,KLF10,FAM102B,DYRK1A,ARID2,NFE2L2,FOXN2,HYLS1,BCOR,CYP1B1,AURKA,KLF6,ASF1A,KBTBD2,ELF1,C2orf69,IVNS1ABP,TOB1,CDKN1B,KIF5B,MDM2,ZBTB2,PIK3R3,ZHX2,NHSL1,BCL11B,NEIL3,NR2F2,FNDC3B,CITED2,MRPL44,TIPARP,FAM53C,WEE1,MTF2,CDCA8,ZFP36L2,TSC22D2,SL…
8	wgEncodeHaibTfbsPfsk1Sin3ak20V0416101PkRep2.broadPeak.gz	0.0535774	3.16165	T3	SIN3A	EXT1,SMAD7,MYC,TGIF1,HIST1H2AC,KLF6,HIPK3,NR1D1,PLD6,ATAD2,RUNX1,KLF10,CNOT4,SPEN,MLLT10,NCOA3,GATA3,WEE1,INO80,AKIRIN2,NR3C1,EBF2,NFIB,ZNF367,RPS6KA5,RSF1,ZHX1,CDKN1B,PLK1,ARID1B,KIAA2026,MDM2,SLC38A2,IREB2,HIVEP1,TEF,GPBP1,ZFC3H1,RNF19B,ZSWIM6,PHLPP1,CPEB4,CHD2,IRF2,HEY1,CDCA2,MAP3K1,CLP1,JMJD1C,E2F3,SYNJ1,ARID4A,KDM5B,CCNB1,FUBP1,MAT2B,FOXJ3,FAM84B,NFE2L2,DUSP1,RB1CC1,CSNK1G1,HES1,SIN3A,FOXJ1,…
9	wgEncodeHaibTfbsMcf7Sin3ak20V0422111PkRep2.broadPeak.gz	0.0532744	3.12991	T3	SIN3A	GATA3,HIST1H2AC,SLC38A2,MYC,GRHL2,E2F3,TSC22D2,PLK2,HES1,ATAD2,CCNA2,MCL1,FAM53C,TOB1,SIN3A,PPP1R15B,NEIL3,TFB2M,CNST,ZNF367,AMOTL2,TFAP2C,KDM5B,ZNF217,ZBTB11,POLQ,PLK1,CSNK1G1,NR2F2,ARRDC3,RRS1,JMJD6,ZBTB1,FAM84B,KLF6,MGAT2,BHLHE40,NFE2L2,NHSL1,HSPBAP1,CCNB1,ARF6,BRIX1,HEG1,ZNF331,GPATCH2,ARID4A,AURKA,IREB2,ZHX1,HELZ,AHCTF1,MPHOSPH10,ZNF148,ZHX2,OVOL1,JUN,NANP,CEP55,HYLS1,TGIF1,MBNL1,AMD1,CLPX,S…
10	wgEncodeHaibTfbsHepg2Taf1Pcr2xPkRep1.broadPeak.gz	0.0531725	3.11924	T1	TAF1	ZCCHC2,TOB2,PIM3,TRIM24,PTP4A1,MTF2,GADD45A,PLAGL2,FAM53C,SP3,ZFP36L2,ERRFI1,CCNL1,TOPORS,DLC1,ATE1,ASH1L,ZBTB1,WTAP,TOB1,ARID1B,ZCCHC3,CITED2,WEE1,ZNF124,CDK13,TGS1,ZBTB2,HIC2,TSC22D2,NUFIP2,AMD1,FEM1C,B3GNT2,NFIL3,RSF1,FEM1B,CLK1,MKRN2,NFYA,KDM5B,ATAD2B,FNDC3B,BAMBI,MPHOSPH10,HMGXB4,KIF5B,PPP1R12A,IL6ST,ARHGAP29,FBXO28,BRIX1,FOXJ3,INTS6,ENC1,RNF6,IFFO2,ZSWIM6,ID2,AFF1,KRCC1,NFE2L2,C21orf91,RNF1…

## Sheet: NANOS3 overexpression
# Rank	Track id	AUC	NES	ClusterCode	Transcription factor	Target genes
1	wgEncodeHaibTfbsEcc1Foxm1sc502V0422111PkRep1.broadPeak.gz	0.0485923	5.76389	T1	FOXM1	GPSM2,ATF7IP,CKAP2L,CCNB1,FAM83D,CDKN3,CCNA2,TROAP,ASPM,CENPA,TPX2,PRR11,NEDD9,CKAP2,RACGAP1,LMNB1,PTTG1,HJURP,CCNB2,NUSAP1,LIF,NUF2,CCNF,GTSE1,TRIM59,SMAD3,PLK1,PRC1,MKI67,KIF23,HIST1H2BC,HIST1H2AC,INCENP,AMOTL2,NEK2,ITGB6,KIF20A,KIF11,PPP1R12B,SLC39A8,KIF20B,ECT2,ZNF608,UBE2S,GAS2L3,PPM1B,MECOM,KIF18A,TRIM2,ZMYND8,KCTD9,CDCA2,HES1,CEP55,WEE1,IFT80,CSTF1,AURKA,CDKN2C,TBCD,KIF14,KIF18B,SOX17,TGIF…
2	wgEncodeHaibTfbsMcf7Foxm1sc502V0422111PkRep1.broadPeak.gz	0.0481469	5.6762	T1	FOXM1	CDKN3,FAM83D,GPSM2,CCNB1,ATF7IP,SMAD3,CENPA,LMNB1,PRR11,KIF23,FREM2,CCNF,TRIM59,TROAP,PTTG1,RACGAP1,CKAP2L,NUF2,CCNA2,VEPH1,ECT2,CXXC5,CDKN2D,PRC1,HJURP,KIF20A,MKI67,ASPM,SLC7A2,KIF11,CCNB2,ENC1,TGIF1,GTSE1,LBR,GAS2L3,HIST1H2BC,TPX2,SUN2,KIF18B,RGS3,PLK1,UBE2S,OVOL2,KIF18A,PPP1R12B,TNFAIP8L1,CEP55,CKAP2,AMZ2P1,INCENP,MAFB,GATA3,HIST1H2BD,PPM1B,KCTD9,CDCA2,PIM3,NEK2,ESRP1,KIF20B,SEMA3C,HES1,PIM1,M…
3	wgEncodeHaibTfbsEcc1Foxm1sc502V0422111PkRep2.broadPeak.gz	0.048014	5.65004	T1	FOXM1	CCNB1,ATF7IP,GPSM2,CDKN3,FAM83D,CENPA,MKI67,CKAP2L,TROAP,GTSE1,TRIM59,CCNA2,TPX2,CCNF,LIF,ASPM,CKAP2,LMNB1,KIF20B,ECT2,NEDD9,CCNB2,PRC1,PLK1,PRR11,KIF11,SUN2,UBE2S,SMAD3,RACGAP1,TRIM2,NUF2,KIF18B,PTTG1,HIST1H2BC,HIST1H2AC,KIF23,PPM1B,CEP55,KIF20A,HJURP,ITGB6,GAS2L3,AMOTL2,KIF18A,HMMR,INCENP,CDCA2,KCTD9,HES1,RGS3,PIM1,MECOM,NUSAP1,KLHDC7A,ZNF608,LBR,TNFAIP8L1,CD36,PPP1R12B,CDKN2D,KIF14,SLC39A8,IFT…
4	wgEncodeHaibTfbsSknshFoxm1sc502V0422111PkRep2.broadPeak.gz	0.0459822	5.25002	T1	FOXM1	GPSM2,CCNA2,CDKN3,SMAD3,CENPA,CKAP2,CCNB1,GTSE1,FAM83D,CCNF,LMNB1,HJURP,TRIM59,CDKN2D,CKAP2L,PTTG1,NUF2,KIF20A,TPX2,PLK1,KIF23,TROAP,PRC1,NEK2,CCNB2,MKI67,KIF18B,ASPM,KIF11,ZMYND8,RACGAP1,ATF7IP,INCENP,TNFAIP8L1,PRR11,UBE2S,CDCA2,KCTD9,USP13,TGIF1,GAS2L3,WEE1,CDKN2C,LMO7,PPP1R12B,ENC1,ANKRD1,KIF18A,KBTBD2,ECT2,PIM3,CEP55,KIF20B,MAP3K9,DEPDC1,TSHZ1,COL3A1,SUN2,TRIM2,IFT80,CSTF1,AURKA,LBR,HMMR,MAFB…
5	wgEncodeHaibTfbsH1hescHdac2sc6296V0416102PkRep2.broadPeak.gz	0.0379548	3.66961	T2	HDAC2	ASF1A,YTHDF2,RUNX1T1,PRICKLE1,FRAT2,PPM1B,KBTBD8,NEIL3,TDRD7,PLK2,PKDCC,MTMR7,EFNA5,KIAA1586,RABGAP1L,NFIB,ADM,TIPARP,HPD,DPF1,PARD6B,OSGIN2,INO80D,AMZ2P1,LRRC2,COL25A1,KCNH8,XKR7,GJA1,CDC7,ARL5B,RGMB,GADD45G,BEND3,TAF1D,SEC24B,SEMA6D,GCNT2,REV1,CTCF,ATF6,PTBP2,KDM5B,WTAP,ADAMTS17,ING1,CAPN7,SPRY4,SMAD7,ZNF608,ZNF572,DCDC2,FST,TRIM24,CDKN1A,L1TD1,SASH1,HAS3,RAD52,PAPLN,ZSWIM6,ZHX1,PELO,PLK1,ZNF83…
6	wgEncodeHaibTfbsMcf7Foxm1sc502V0422111PkRep2.broadPeak.gz	0.0367598	3.43433	T1	FOXM1	CDKN3,SMAD3,FREM2,SLC7A2,TRIM59,GPSM2,PRR11,CCNB1,CENPA,KIF23,CXXC5,CCNA2,TPX2,NEDD9,LMNB1,CD36,FAM83D,TROAP,CCNF,HIST1H2BC,PPM1B,PRC1,ELF3,NUF2,VEPH1,VIT,NR2F2,PSD3,KIF20A,ETV3,NEK2,KLF5,RACGAP1,NHSL1,CKAP2L,CDCA2,CNIH2,KCTD9,PTTG1,DYRK1A,NFE2L2,ATF7IP,SALL4,SEMA3C,HJURP,ASPM,KIF11,TLE3,FOXJ3,ERRFI1,DAPK1,ERP27,HES1,PIM1,CDKN2C,KIF18B,CDKN2D,PIF1,AKIRIN2,CKAP2,ID1,MKI67,VPS37C,PLK1,RUNX1T1,XBP1,…
7	GSM1208690_batch1_chrom1_LoVo_TFAP2A_PassedQC_peaks_hg19	0.0363345	3.35061	T3	TFAP2A	STARD4,STX16,PLEKHG1,SSH3,DAPK1,HES1,DUSP4,ELF3,ENC1,EPB41L2,DDX58,CCNI2,ZHX1,SEMA3B,MED18,ST6GAL1,GSTA3,PARD3B,SERTAD3,ZNF79,FGFR3,MTUS1,TRIM2,NR6A1,RAD52,FUT1,KLHL26,BCOR,SLCO2B1,SPRY4,CDKN2AIP,HOXC10,CYP1B1,GATA2,AXIN2,ANKMY2,NOXA1,PTPRU,EFNA1,MLYCD,TSC22D1,MEF2A,RHPN2,AFF1,CCNL1,BLZF1,C16orf72,PIM3,INO80,FAM46A,ZNF775,PSD3,ITGB6,KLF11,CBR3,C2CD2L,GFM2,CA2,ING1,KCTD15,IDH1,DTX4,WNT9A,LNX2,TLE3…
8	wgEncodeHaibTfbsMcf7Sin3ak20V0422111PkRep2.broadPeak.gz	0.0348736	3.063	T4	SIN3A	GATA3,HIST1H2BD,HIST1H2AC,HIST1H2BC,HIST1H1C,OVOL2,HIST1H1D,PRR11,IER2,PARD6B,HIST2H2BE,HIST1H2BG,XKR7,GRHL2,MALAT1,MXD1,E2F3,HIST1H4H,IRS1,TSC22D2,PLK2,HES1,CCNA2,MCL1,FAM53C,ZFP36L1,TLE3,TOB1,PPP1R15B,HIST1H2BH,NEIL3,AEN,ZNF367,FBXO36,AMOTL2,TFAP2C,CRELD1,HCFC2,KDM5B,ZNF217,MBTD1,KCNG3,ZBTB11,PLK1,CENPJ,XBP1,CSNK1G1,NR2F2,FUT1,NUDT19,ARRDC3,EFNA1,JMJD6,ZNF23,CDKN2D,CDC20,ZBTB1,FAM84B,DBI,KLF6,I…

## Sheet: NANOS3-PUM1 commonn
# Rank	Track id	AUC	NES	ClusterCode	Transcription factor	Target genes
1	wgEncodeHaibTfbsEcc1Foxm1sc502V0422111PkRep2.broadPeak.gz	0.079577	6.72475	T1	FOXM1	CCNB1,GPSM2,RAD21,CENPA,MKI67,GTSE1,CCNA2,ASPM,KIF20B,PLK1,KIF11,SUN2,HSP90B1,BRD8,KIF18A,INCENP,RGS3,NCAPD2,NUSAP1,ZNF608,TNFAIP8L1,AURKA,ANKRD1,BUB1,ZMYND8,LDLR,HSPA13
2	wgEncodeHaibTfbsEcc1Foxm1sc502V0422111PkRep1.broadPeak.gz	0.0763497	6.35764	T1	FOXM1	GPSM2,CCNB1,CCNA2,ASPM,RAD21,CENPA,NUSAP1,GTSE1,PLK1,MKI67,INCENP,BRD8,KIF11,KIF20B,ZNF608,HSP90B1,KIF18A,ZMYND8,AURKA,TNFAIP8L1,ANKRD1,RGS3,HSPA13,SUN2,NCAPD2,LDLR,DZIP3,PRDM2,BUB1,INSIG1,SCNN1A,BUB1B,ATL2,TUFT1,QKI,CENPE,CDCA8,PARP16,OSBPL11,TACC3,ARID2
3	wgEncodeHaibTfbsSknshFoxm1sc502V0422111PkRep2.broadPeak.gz	0.0715693	5.81388	T1	FOXM1	GPSM2,CCNA2,CENPA,CCNB1,RAD21,GTSE1,BRD8,PLK1,MKI67,ASPM,KIF11,ZMYND8,HSP90B1,INCENP,TNFAIP8L1,ANKRD1,KIF18A,KIF20B,COL3A1,SUN2,AURKA,ATL2,BUB1B,NCAPD2,BUB1,NUSAP1
4	wgEncodeHaibTfbsMcf7Foxm1sc502V0422111PkRep1.broadPeak.gz	0.0708365	5.73052	T1	FOXM1	GPSM2,CCNB1,RAD21,CENPA,CCNA2,BRD8,MKI67,ASPM,SLC7A2,KIF11,GTSE1,SUN2,RGS3,PLK1,HSP90B1,KIF18A,TNFAIP8L1,INCENP,NCAPD2,KIF20B,TACC3,FAM102B,ARID2,AURKA,DAPK1,YPEL3,IVNS1ABP,NUSAP1,ZBTB2,HSPA13,HMGB3
5	wgEncodeSydhTfbsHepg2Srebp1InslnStdPk.narrowPeak.gz	0.0560926	4.05341	T2	SREBF1	ELOVL6,LDLR,SCD,MID1IP1,SQLE,MVK,PANK3,HMGCS1,SREBF1,IDI1,FADS2,MVD,LONRF1,ACSL3,SCNN1A,NR2F2
6	wgEncodeHaibTfbsMcf7Foxm1sc502V0422111PkRep2.broadPeak.gz	0.050958	3.46935	T1	FOXM1	SLC7A2,GPSM2,CCNB1,RAD21,CENPA,CCNA2,VIT,NR2F2,PSD3,BRD8,YPEL3,ASPM,KIF11,HSP90B1,DAPK1,MKI67,PLK1,PGS1,ANKRD1,EFNA1,INCENP,GTSE1
7	wgEncodeHaibTfbsH1hescBcl11aV0416102PkRep2.broadPeak.gz	0.0509095	3.46383	T3	BCL11A	IER2,ANKRD1,FRAT2,TCF7L1,LIN28A,EBF2,REV1,BUB1B,MBNL3,ZNF608,FGFR2,ELMO1,BUB1
8	wgEncodeHaibTfbsSknshSin3ak20V0416101PkRep1.broadPeak.gz	0.0480947	3.14365	T4	SIN3A	KIF20B,RTN4RL1,KIF9,PARP16,IREB2,BUB1B,CCNB1,GTSE1,CCNA2,CDCA8,KDM6B,CENPA,TACC3,DZIP3,PLK1,NUSAP1,CREB3L2,MCCC1,CASP8AP2,MKI67,CDC42EP4,E2F3,KIF11,WASL,CRIP2,INSIG1,KIF18A,FAM126B,NCAPD2,USP32,BCL7A,TUFT1,IER2,ZHX1,BUB1
9	wgEncodeSydhTfbsGm12878E2f4IggmusPk.narrowPeak.gz	0.0478229	3.11273	T5	E2F4	UST,REV1,BUB1B,CD38,TACC3,MKI67,CDCA8,BRD8,E2F3,ASPM,HMGB3,INCENP,PLK1,GTSE1,CTCF,MGAT3,BUB1,CXCR4,KDM6B,NUDT8,CCNB1,CENPA,NTRK3,CCNA2,KIF18A,KIAA1468,GPSM2,DCK,HSP90B1,QPRT,ARVCF,RAD21,NUSAP1,ST6GAL1,ZMIZ1,SLC25A35,ADM,FRAT2,UMODL1,KIF11,PTMA,TNFAIP8L1,PNRC2,DCP2,HMGCS1,RGS3,MBTPS1,PARP16,CASP8AP2,CLPX,KIF20B,JMJD1C,HMGXB4,MVK,TSPYL1,DZIP3,ARID2,PTPRU,NR4A1,CREB3L2,IDI1,NCAPD2,AURKA,CENPE,WASL,A…
10	wgEncodeSydhTfbsHepg2Srebp2PravastStdPk.narrowPeak.gz	0.0473667	3.06084	T6	SREBF2	HMGCS1,IDI1,SQLE,MVD,PANK3,LDLR,SREBF1,ELOVL6,MVK,SCD
11	wgEncodeSydhTfbsHepg2Srebp1PravastStdPk.narrowPeak.gz	0.0471434	3.03545	T2	SREBF1	HMGCS1,IDI1,LDLR,PANK3,ELOVL6,SQLE,MVD,SREBF1,SCD,MVK,ACSL3
12	wgEncodeHaibTfbsPanc1Sin3ak20V0416101PkRep2.broadPeak.gz	0.0468668	3.00398	T4	SIN3A	ZHX1,ADM,KIF20B,E2F3,DZIP3,NFKB2,AURKA,CDC42EP4,BUB1B,CCNB1,CCNA2,KIF9,ASPM,MKI67,PARP16,BCL7A,BUB1,KIF18A,NUSAP1,LIN28A,JMJD1C,CDCA8,PLK1
