# Supplementary material for: Distinct Roles of NANOS1 and NANOS3 in the Cell Cycle and NANOS3-PUM1-FOXM1 Axis to Control G2/M Phase in a Human Primordial Germ Cell Model
Source: Int J Mol Sci. 2022 Jun 13;23(12):6592. doi: 10.3390/ijms23126592 (PMC9223905; doi:10.3390/ijms23126592)
Supplement: Supplementary file 1 [file ijms-23-06592-s001.zip › Supplementary table S7. Differential gene correlation analysis results.xlsx]

## Sheet: Sheet1
Gene1	Gene2	testis_healthy_cor	testis_healthy_pVal	testis_cancer_cor	testis_cancer_pVal	zScoreDiff	pValDiff	Classes
PUM1	FOXM1	-0.127506	0.0153454	0.338102	1.48573e-05	4.98249	6.27715e-07	-/+
NANOS3	FOXM1	-0.0809636	0.124662	-0.39985	2.12383e-07	-3.55231	0.000381859	0/-
FOXM1	CCNA2	0.54757	0	0.730544	0	3.26859	0.00108083	+/+
NANOS3	CCNA2	-0.0391514	0.458341	-0.29137	0.000213613	-2.70724	0.00678445	0/-
FOXM1	RAD21	-0.056203	0.286878	0.166037	0.0376852	2.32288	0.0201858	0/+
PUM1	KIF20B	0.472571	0	0.622642	0	2.24071	0.0250446	+/+
KIF20B	RAD21	0.431121	0	0.588535	4.44089e-16	2.2222	0.0262696	+/+
PUM1	CCNA2	0.0904984	0.0859736	0.291865	0.000208145	2.17766	0.0294313	0/+
FOXM1	KIF20B	0.244541	2.57959e-06	0.424216	3.0826e-08	2.10883	0.0349589	+/+
NANOS3	KIF20B	0.174065	0.000896432	0.0455769	0.570844	-1.35156	0.176515	+/0
PUM1	NANOS3	0.156321	0.00290016	0.0324524	0.686592	-1.29866	0.19406	+/0
NANOS3	RAD21	0.164303	0.00173475	0.278528	0.000412093	1.24813	0.211985	+/+
CCNA2	RAD21	0.138679	0.00832684	0.243173	0.00214923	1.12657	0.259925	+/+
CCNA2	KIF20B	0.5068	0	0.568393	8.21565e-15	0.900008	0.368116	+/+
PUM1	RAD21	0.678405	0	0.700058	0	0.428165	0.668531	+/+
