# Supplementary material for: Distinct Roles of NANOS1 and NANOS3 in the Cell Cycle and NANOS3-PUM1-FOXM1 Axis to Control G2/M Phase in a Human Primordial Germ Cell Model
Source: Int J Mol Sci. 2022 Jun 13;23(12):6592. doi: 10.3390/ijms23126592 (PMC9223905; doi:10.3390/ijms23126592)
Supplement: Supplementary file 1 [file ijms-23-06592-s001.zip › Supplementary table S8. List of antibodies.xlsx]

## Sheet: Sheet1
Antibody	Application	Company	Cat no.	Amount
anti-FOXM1	ChIP	Santa Cruz	sc-502	25 μl
anti-FOXM1	Western blot	ThermoFisher Scientific	1H24L2	1:250
anti-PUM1	Western blot	Abcam	ab3717	1:1000
anti-FLAG	Western blot	Sigma-Aldrich	F1804	1:1000
anti-GST	Western blot	Santa Cruz	sc-459	1:250
anti-ACTB	Western blot	Sigma-Aldrich	A2066	1:10000
anti-VCL	Western blot	Abcam	ab129002	1:10000
