# Supplementary material for: Distinct Roles of NANOS1 and NANOS3 in the Cell Cycle and NANOS3-PUM1-FOXM1 Axis to Control G2/M Phase in a Human Primordial Germ Cell Model
Source: Int J Mol Sci. 2022 Jun 13;23(12):6592. doi: 10.3390/ijms23126592 (PMC9223905; doi:10.3390/ijms23126592)
Supplement: Supplementary file 1 [file ijms-23-06592-s001.zip › Supplementary table S9. List of primers.xlsx]

## Sheet: Sheet1
Gene	Application	Forward primer	Reverse primer
CCNA2	ChIP-qPCR	ACCTAGTGAGCGAGGCTGTC	GGGCAACCCAAATGATAGTC
FOXM1	ChIP-qPCR	TGCAGGTTGGTCTTTGACTC	CGACTGTGGCTGAGATGAAG
KIF20B	ChIP-qPCR	AGATCGGTGTCCCAGTCAAC	GGGCTTTAGTAGTGCGCTTTC
NANOS3	ChIP-qPCR	CCTGACACATCCACCCAGTG	GCCCTTCTCAACTCCATCAG
PUM1	ChIP-qPCR	CCCCTCCCTCCTTTGATAAC	AGGCTTCTCACTCGCTGTTC
RAD21	ChIP-qPCR	ACAAAATTGCACCACGACAG	GCAGGCGCAATGACTATTTC
